# Supplementary material for: N-terminal acetylation shields proteins from degradation and promotes age-dependent motility and longevity
Source: Nat Commun. 2023 Oct 27;14:6774. doi: 10.1038/s41467-023-42342-y (PMC10611716; doi:10.1038/s41467-023-42342-y)
Supplement: Supplementary file 4 — Supplementary Data 1 [file 41467_2023_42342_MOESM4_ESM.xlsx]

## Sheet: Readme
Label	Description
Gene symbol	genetic background / query mutation the screen was performed in
NAA35_A, B, C	Independent screens performed in the NAA35-KO background
qGI	quantitative Genetic Interaction score
FDR	BH-corrected p-value for a given GI score
Standard cutoff	FDR < 0.1, |qGI| > 0.3 (blue denotes negative GI and yellow denotes positive GI)
Stringent cutoff	FDR < 0.01, |qGI| > 0.6

## Sheet: qGI scores 
Genes	NAA35_A_qGI	NAA35_A_FDR	NAA35_B_qGI	NAA35_B_FDR	NAA35_C_qGI	NAA35_C_FDR	NAA30_qGI	NAA30_FDR	NAA38_qGI	NAA38_FDR
JTB	-1.72731	3.77911e-13	-1.2641	1.00859e-09	-0.989279	3.52999e-09	-1.41909	1.18347e-12	-2.4773	1.61622e-13
ARFRP1	-1.36021	1.71396e-12	-0.72223	0.000263964	-0.641224	0.000189463	-1.19428	2.52949e-08	-1.34388	4.75635e-10
FASN	-1.33714	8.46281e-14	-0.891337	2.64324e-09	-0.755106	3.65845e-07	-1.30392	5.82786e-12	-0.737736	0.000393672
TSSC1	-1.18821	2.46245e-07	-1.77715	5.74644e-16	0	2.19721e-14	-1.35273	1.06926e-10	-2.01539	4.45163e-13
KIF20A	-1.17869	1.34929e-09	0.168877	0.99633	-0.51777	0.00140704	-0.744138	1.18744e-08	-2.00358	1.79437e-12
AGPAT5	-1.13426	2.25267e-07	-0.796316	0.000276334	-0.802313	0.000137723	-0.528609	0.057403	0.00978494	0.91967
ARFGEF1	-1.09465	2.48194e-06	-0.527369	0.0315443	-0.615646	0.00395877	-1.04056	2.36116e-05	-0.941435	9.2814e-05
UBE4B	-1.06546	5.4924e-09	-0.637955	0.000572556	-0.37861	0.0388884	-0.259152	0.137392	-0.0924361	0.70804
MTMR9	-1.03791	2.49871e-10	-0.773422	1.80452e-06	-0.375918	0.0168779	-0.497366	0.00016938	-0.492566	0.00126256
ARL1	-1.03521	1.97897e-06	-1.42957	3.12173e-07	-0.928199	1.09687e-05	-0.950344	5.34756e-07	-1.8523	8.64015e-07
ARMC5	-0.994383	4.42069e-11	-1.03519	2.98445e-08	-0.985799	3.0143e-12	-0.85695	1.31096e-08	-1.2678	1.0758e-11
RAB2A	-0.979153	1.09533e-08	-1.0683	2.05747e-08	-1.21106	3.52999e-09	-0.559985	9.97494e-05	-1.38129	9.36586e-09
ZFC3H1	-0.947305	0.000200931	-0.592479	0.0856273	-0.481458	0.0784741	-0.954363	0.000663339	-0.299222	0.909985
RGP1	-0.936509	3.97855e-05	-0.778457	0.00265835	-0.377051	0.208678	-1.20578	4.10709e-06	-1.1316	0.00302435
PSMC3IP	-0.917397	9.09377e-12	-0.774464	1.48595e-09	-0.815354	6.54468e-10	-0.994303	3.54016e-13	-1.41234	5.40998e-12
MAD2L1BP	-0.91435	1.42483e-06	-0.200408	0.236476	0.0506976	0.997992	-0.565722	0.00104405	-1.34024	1.93633e-06
MED16	-0.913341	0.00111361	-0.376006	0.624452	-0.337565	0.760357	-0.653524	0.0718775	-0.528801	0.105487
COL4A3BP	-0.908953	4.20252e-05	-0.199002	0.704522	-0.13577	0.867409	-0.557612	0.00857111	0.213081	0.909985
TEN1	-0.908702	1.37094e-08	-0.942242	3.40409e-07	-0.578776	2.49219e-05	-0.37729	0.000746889	0.060992	0.485928
RER1	-0.886689	5.30824e-05	-0.390841	0.0173594	-0.708586	1.89207e-05	-0.955281	7.80585e-07	-0.330086	0.218613
CDC25A	-0.882854	2.23017e-10	-0.0637988	0.0903391	0.229262	0.598083	0.192335	0.162656	-0.507521	0.0018854
SLC10A7	-0.854305	4.62117e-07	-1.37412	3.82014e-12	-0.705698	0.000120147	-1.20946	5.47672e-09	-1.30207	1.94783e-08
UGCG	-0.848077	0.00013128	-0.599708	0.000850626	-0.306348	0.228572	-0.712796	0.000173482	-0.600666	0.000689435
RECQL5	-0.837655	1.1733e-06	-0.652745	0.000309532	-0.866422	1.15088e-06	-0.985218	2.0444e-07	-0.207426	0.36295
GATAD2A	-0.834843	0.000272788	-0.408829	0.0573948	-0.803247	0.00140785	-1.35959	2.13225e-08	-0.320703	0.179745
PTRH2	-0.834002	3.28269e-06	-0.0642287	0.412	-0.0257592	0.590709	0.122422	0.60775	-0.602631	0.0044523
PUM1	-0.823331	0.000222274	-0.462537	0.0216697	-0.790218	1.09687e-05	-1.11753	2.69528e-07	0.0243536	0.634022
ARF6	-0.821193	1.52389e-10	-0.881615	1.33882e-09	-1.0319	2.90458e-11	-0.339568	0.000267765	-0.217714	0.0470001
RRM2	-0.80182	0.000463093	-0.739909	0.00312167	-0.761145	0.000440817	-0.751014	0.00057937	-0.674396	0.0168618
WDR83	-0.799036	0.000113395	-0.162328	0.299837	-0.558834	0.0061569	0.0118571	0.990152	-0.713411	0.0721915
TK1	-0.792967	2.04956e-06	-0.259065	0.150726	-0.451338	0.0148325	-0.252947	0.154746	0.192701	0.836123
C7orf73	-0.791899	0.00120648	-0.617688	0.0274856	-0.536479	0.0466284	-0.403018	0.774459	-0.822197	0.00317503
WNK1	-0.774766	0.750717	-0.502281	0.944106	-0.769602	0.355853	-0.366927	0.1784	-0.0619844	0.305052
CLEC16A	-0.774008	1.63819e-05	-0.602769	0.000661738	-0.40117	0.0640675	-0.657837	1.71834e-05	-0.992651	5.37612e-08
POLR3D	-0.767023	0.0255527	0.105242	0.483081	0.141473	0.411994	-0.259263	0.918902	0.0393444	0.556027
HDGFRP2	-0.762959	1.39499e-06	-0.510229	0.00174187	-0.261756	0.101146	-0.547828	0.000406098	-0.138359	0.161869
TRAPPC2L	-0.761315	8.06822e-06	-0.218911	0.173084	-0.271838	0.110239	-0.866185	5.06972e-05	0.0538825	0.969593
SERPINB6	-0.747855	9.74748e-05	0.115196	0.936604	-0.891311	8.43635e-07	-0.36135	0.0603575	0.550381	0.503784
KPNA3	-0.741125	0.706767	-0.372139	0.619297	-0.440146	0.860383	-0.453857	0.746049	0.0886808	0.310799
RBM15	-0.736598	0.0106528	-0.0619309	0.550189	-0.583618	0.178758	-0.546211	0.386758	-0.455865	0.333192
TADA1	-0.732381	0.689309	-0.338131	0.943814	-0.798878	0.089651	-0.480729	0.838575	-0.241722	0.67136
COG5	-0.731723	0.000203949	-0.494428	0.0841155	-0.0996971	0.739549	-0.801166	2.71829e-05	-0.34501	0.273428
KRTCAP2	-0.729857	0.011744	-0.0429609	0.817946	-0.0794813	0.895136	-0.24922	0.423188	0.00292347	0.881882
DAXX	-0.720233	0.0106736	-0.358135	0.472305	-0.799573	0.00113554	-0.400133	0.829161	-0.0231159	0.921952
HOXD10	-0.718639	1.34231e-05	0.098763	0.94884	0.141916	0.993816	0.00434199	0.780415	0.131731	0.915379
OTUD5	-0.717352	0.0139174	0.134067	0.0566826	-0.248672	0.93422	-0.373631	0.805546	-0.101019	0.936352
CAB39	-0.715407	0.999636	-0.296136	0.0373698	-1.19909	0.00233191	-0.705015	0.152013	-0.258271	0.25094
ATF6	-0.714911	0.0365222	-0.137606	0.958165	-0.194738	0.86602	0.0717268	0.718546	-0.0214765	0.974566
TAPT1	-0.701292	0.138452	-0.159459	0.941783	-0.25962	0.862956	-0.662535	0.371157	-0.761318	0.0992419
MUC6	-0.698242	0.0550182	0.205646	0.719379	-0.0591636	0.944744	-0.326087	0.480107	-0.593982	0.171724
KATNA1	-0.687903	0.00197916	-0.308566	0.529827	-0.313048	0.429544	-0.169191	0.966822	-0.395795	0.248305
ACD	-0.682203	0.0130314	-0.544496	0.0611233	-0.0766899	0.919292	-0.121975	0.979801	-0.264439	0.467023
TP53BP1	-0.672714	0.00269336	0.00464595	0.957182	-0.341018	0.228554	-0.338291	0.292741	-0.361082	0.308032
DNAJC9	-0.671973	0.000639062	-0.664467	0.00128182	-0.643564	0.0010221	-0.248922	0.209455	0.283592	0.946989
CDCA3	-0.669591	0.00856222	-0.25898	0.519339	-0.32082	0.482312	-0.65502	0.0142285	-0.57636	0.035576
SRSF2	-0.669491	1.61985e-05	-0.178863	0.0727457	-0.431201	0.000944059	-0.672548	9.42552e-07	-0.210995	0.136056
IFI30	-0.668392	0.000817204	0.00556728	0.983574	-0.10902	0.843231	-0.172837	0.451396	-0.233847	0.338766
KATNB1	-0.666722	0.00398766	-0.567375	0.0168506	-0.11276	0.977664	-0.407447	0.238474	-0.514193	0.0252925
A1BG	-0.665704	0.0050439	0.080284	0.736169	0.231654	0.338559	-0.289187	0.225973	-0.20773	0.337021
CHMP2B	-0.658648	7.99099e-06	-0.0662339	0.511174	-0.341676	0.0450756	-0.0707858	0.325617	-0.375655	0.0437481
PTAR1	-0.657225	0.00126839	-0.216743	0.367264	-0.28977	0.30944	-0.345392	0.137614	-0.694608	0.0133388
NARG2	-0.655468	2.06307e-07	0.0735208	0.18664	-0.228933	0.00389565	-0.451823	0.000513906	0.323048	0.695984
MED25	-0.651821	0.000202239	-0.549317	0.00276315	-0.159955	0.581829	-0.15879	0.208648	-0.132343	0.331218
MRPS26	-0.64882	0.000463093	0.0622658	0.91661	-0.0784763	0.616079	0.0378579	0.604859	0.270327	0.944805
SAFB	-0.648203	0.00186392	-0.16328	0.673589	-0.504654	0.0553466	-0.712609	2.50071e-05	-0.342745	0.120126
NR2C2	-0.642569	1.6908e-06	-0.00603799	0.504751	-0.447479	0.0012608	-0.443179	0.0014448	0.141076	0.696327
CTC1	-0.639852	9.84323e-05	-0.288768	0.0266618	0.231024	0.910435	-0.230324	0.050538	-0.398797	0.0533064
CNOT2	-0.633853	0.00212962	-0.635803	0.00989597	-0.872358	4.99542e-05	-0.975828	0.000366111	-0.6594	0.292373
ILF2	-0.632394	0.0138719	-0.0961339	0.976416	-0.240254	0.645276	-0.448774	0.0790625	-0.54882	0.0656644
RPRD1B	-0.630126	0.0741521	-0.405454	0.341207	-0.355276	0.685522	-0.157574	0.904846	-0.0234201	0.843815
ABHD11	-0.630025	0.0800969	-0.708514	0.0272845	0.111586	0.511922	-0.33851	0.4422	-0.556654	0.179138
KCNA3	-0.629371	0.00194316	-0.208558	0.675138	-0.237805	0.488924	-0.127836	0.639629	0.210224	0.555278
METTL12	-0.628203	0.021932	0.0349777	0.916274	-0.115706	0.909242	-0.140315	0.2807	-0.349439	0.0710644
RPS15A	-0.626465	0.310455	-0.224946	0.98083	0.866331	0.000119331	0.218708	0.522817	0.0421989	0.989059
SLX4	-0.625502	0.131086	0.441419	0.0124073	-0.405263	0.32825	-0.297618	0.838352	-0.184419	0.752017
EIF5A	-0.623756	0.155371	0.599365	0.000772671	0.0217721	0.56428	-0.0206487	0.0632097	-0.0555593	0.268023
GIGYF2	-0.621746	6.80316e-05	-0.0619944	0.45067	0.108089	0.852054	-0.0653074	0.826412	-0.487154	0.140065
JPH3	-0.621588	0.00313674	-0.10205	0.681243	-0.360721	0.189303	-0.243019	0.396405	-0.153791	0.698663
KPNA2	-0.620512	0.00513822	-0.562299	0.0154525	-0.359466	0.280729	-0.962702	0.000409034	0.174494	0.418292
VPS18	-0.619616	0.00203942	-0.0947243	0.528771	-0.705036	0.000302071	-0.404825	0.00234305	-0.555583	0.0142437
GLTPD1	-0.615829	0.00313674	-0.182756	0.634116	0.125008	0.761635	-0.0575243	0.998663	-0.448404	0.0967631
RAB1B	-0.615261	0.000840082	-0.67507	0.000164964	-0.208229	0.394209	-0.100494	0.240465	-0.250323	0.287189
CDK6	-0.615124	0.765603	-0.330977	0.229293	-0.0486174	0.00556511	-0.234963	0.130308	-0.0523456	0.593009
CLDN11	-0.614845	0.00539699	0.11087	0.729793	-0.195371	0.73693	0.217648	0.537008	0.2369	0.424923
AMACR	-0.614298	0.000674528	-0.161626	0.508797	-0.0701546	0.767693	0.0995908	0.93205	0.307865	0.552556
NTRK1	-0.613043	0.00975651	-0.211809	0.44518	-0.177806	0.581259	0.279229	0.647499	0.250561	0.625932
COL9A3	-0.61285	0.00164676	-0.0572799	0.856088	0.0197301	0.985044	0.0212564	0.792533	-0.53662	0.025711
PTBP1	-0.612789	2.70391e-09	-0.870605	6.90254e-08	-0.314682	0.000431463	-0.884968	5.47672e-09	-0.452362	0.00910717
PRPF40A	-0.6109	0.00767838	-0.728727	0.00116178	-0.403162	0.10273	-1.18612	2.55314e-06	-0.47527	0.00945494
HEXIM1	-0.604976	1.84337e-13	-0.512927	1.48595e-09	-0.174577	3.57395e-06	-0.491015	8.27298e-12	-0.542461	9.12099e-07
CHADL	-0.603603	0.00103473	-0.211591	0.510482	0.280009	0.418167	-0.305605	0.0828609	-0.277714	0.161265
NBEAL1	-0.603569	0.00391884	-0.370041	0.124751	0.169306	0.937818	-0.54437	0.0449324	-0.160434	0.72728
USE1	-0.603268	0.062236	-0.603579	0.0631826	0.0754162	0.474978	-0.786409	0.00160625	-0.399723	0.250665
ING1	-0.601619	0.925279	-0.201062	0.237501	-0.470407	0.995096	-0.493292	0.896575	-0.0933227	0.70416
SRRD	-0.600808	0.281288	-0.271643	0.93009	-0.454446	0.34314	-0.614224	0.505813	-0.649657	0.203941
TFB2M	-0.599723	0.0121611	0.164556	0.146279	-0.0622343	0.785589	0.0807601	0.455388	-0.0899747	0.813897
TAF3	-0.599196	0.83703	-0.310351	0.708218	-0.439175	0.968261	-0.53059	0.817595	-0.497908	0.852834
C19orf52	-0.598295	0.0020373	-0.178172	0.773244	-0.357309	0.313699	-0.493755	0.00234305	0.011559	0.940124
SAE1	-0.597848	0.0271913	-0.325756	0.686765	-0.27239	0.633934	-0.613798	0.0431564	-0.110501	0.995983
SYNGR2	-0.596865	0.00692325	0.00995734	0.971553	-0.227179	0.607782	0.0387658	0.961487	0.330222	0.299333
ELOVL1	-0.590796	0.192022	-0.0969277	0.844831	-0.275989	0.827454	0.184273	0.0414816	-0.224974	0.986498
NCOA1	-0.590062	0.436087	-0.324526	0.917371	-0.318114	0.928533	-0.0862674	0.539013	-0.0838474	0.916541
CDK13	-0.58995	0.000431078	-0.441997	0.0173594	-0.338862	0.10273	-0.542046	0.00160625	-0.542227	0.00485863
MAPRE1	-0.589636	0.243984	0.0670408	0.594284	-0.205242	0.822754	-0.0537602	0.876294	0.102251	0.552694
SPEN	-0.586217	4.8931e-07	0.173214	0.518559	-0.263882	0.00556511	0.0982778	0.169045	0.239283	0.898999
TAS1R3	-0.585387	0.0317775	-0.258408	0.522871	0.0163587	0.966547	-0.425203	0.38223	-0.275639	0.708255
URB2	-0.583591	0.0611802	-0.519543	0.0464555	-0.404888	0.209913	-0.10237	0.975068	-0.199241	0.929201
CNOT4	-0.580838	0.690835	-0.493056	0.805547	-1.08719	0.000155829	-0.927431	0.42483	-0.383334	0.715169
ADCY8	-0.580427	0.0157675	0.117517	0.843613	-0.417517	0.220397	0.265049	0.54386	-0.0223277	0.98321
FAM204A	-0.580031	0.0160945	0.130111	0.348341	0.00651832	0.792909	-0.104592	0.864324	-0.266304	0.813897
GTF3C3	-0.578487	0.0542496	0.203257	0.0877134	-0.327813	0.755535	-0.114831	0.746776	-0.0901029	0.898323
PLP2	-0.574146	0.000991613	-0.342831	0.0830087	-0.0443529	0.778039	-0.151148	0.220986	-0.355614	0.049173
UBE2K	-0.573953	1.3894e-07	-1.13882	5.49567e-08	-1.37923	2.19721e-14	-0.590954	9.97494e-05	-0.42181	0.00985546
EAPP	-0.571845	2.81782e-05	0.347062	0.333951	0.395707	0.334255	-0.529595	0.000164946	0.0468582	0.704214
TRAF4	-0.571779	0.228249	-0.197939	0.915756	-0.171484	0.846164	-0.269841	0.513944	0.0262994	0.977708
SPTLC2	-0.569661	0.00529527	-0.299207	0.232744	-0.427436	0.0387518	-0.445698	0.028378	-0.2765	0.119244
FBXL18	-0.568741	2.07494e-05	-0.58079	4.16597e-05	-0.31967	0.0244029	0.0819818	0.516511	0.137104	0.933932
AQP11	-0.567309	0.0216842	-0.0367305	0.854473	0.0225311	0.998398	-0.076564	0.462667	0.225989	0.768537
HUS1	-0.567229	0.0828683	-0.162793	0.892451	-0.329417	0.597905	-0.084174	0.984343	0.0906793	0.708628
SUPT4H1	-0.566312	0.133429	0.0799957	0.278511	0.236106	0.115071	0.22485	0.0646373	0.178878	0.334266
SIN3A	-0.564637	0.301485	-0.193178	0.984363	-0.335611	0.561795	0.0622958	0.75761	0.277732	0.443016
PPIE	-0.562643	0.0353999	0.00923584	0.93009	0.0683063	0.739041	0.185764	0.23526	0.0284551	0.803769
BTG3	-0.561967	0.00672855	-0.0840283	0.728888	0.126369	0.909228	-0.27317	0.237796	-0.250001	0.308845
EMILIN2	-0.561399	0.0218274	-0.0285334	0.999243	-0.210904	0.623633	0.0706401	0.668366	-0.317243	0.451013
BSG	-0.560961	0.0173921	-0.174908	0.844914	0.0696184	0.699519	0.187784	0.39344	-0.164139	0.535009
LRRC41	-0.560701	0.0828683	-0.247847	0.839358	0.188585	0.12991	-0.334367	0.22925	-0.505935	0.0251493
NAA15	-0.5582	0.00604766	-0.193085	0.7124	-0.41463	0.0336069	-0.285091	0.221341	-0.0707041	0.73047
PAXIP1	-0.557677	0.396612	-0.908436	0.000105994	-0.782069	0.0213599	-0.53483	0.403267	-0.778088	0.00119359
SRRM2	-0.557311	0.225697	-0.141492	0.830521	-0.200491	0.920804	-0.233029	0.866155	-0.226786	0.946177
OBFC1	-0.557252	0.00110601	-0.471048	0.0065788	-0.488376	0.00247507	-0.144524	0.570963	-0.0410486	0.873301
MOB4	-0.557231	0.388413	-0.490534	0.394973	-0.289927	0.84518	-0.286797	0.837719	-0.0756891	0.795391
NCAPH2	-0.555532	0.00630753	-0.482259	0.0354291	0.124283	0.838934	-0.457559	0.0365795	-0.67751	0.00260546
HSPB11	-0.555083	0.0957523	-0.0859982	0.812672	0.168724	0.901199	0.0792898	0.819603	0.090377	0.675508
SYCE3	-0.554681	0.00431631	-0.610234	0.00177737	-0.207134	0.430143	-0.024017	0.861543	-0.409694	0.0602192
AURKA	-0.553177	0.118608	-0.512087	0.236718	-0.0122953	0.782415	-0.0210626	0.114624	-0.190216	0.744143
GCN1L1	-0.552886	0.317709	0.100931	0.135713	-0.235958	0.902855	-0.153456	0.780193	-0.32106	0.582009
DNAJC11	-0.550993	0.0611802	-0.588234	0.0415898	-0.73166	0.0129499	-0.28796	0.604081	-0.054749	0.881703
OLA1	-0.550517	0.0195337	-0.366833	0.0843121	-0.375904	0.369911	-0.268276	0.379061	-0.354788	0.14001
PIH1D1	-0.550488	0.00292394	-0.281438	0.229293	0.0474763	0.963369	0.118594	0.881656	-0.243771	0.0719204
SLC34A3	-0.550019	0.00506568	-0.209699	0.370001	-0.200964	0.414136	-0.153256	0.455036	-0.428451	0.0383347
PSMG1	-0.549304	0.171732	0.120487	0.194568	-0.484547	0.436182	-0.327517	0.392063	-0.443569	0.117322
SCAF1	-0.548861	0.0272482	-0.142069	0.814588	-0.259624	0.502394	-0.305141	0.691253	-0.260666	0.788741
STYX	-0.545981	0.203463	-0.294924	0.792635	-0.0257439	0.758377	-0.0884778	0.895867	0.165907	0.559407
ESPN	-0.545959	0.00285015	0.0409699	0.916274	-0.325476	0.115799	-0.256417	0.0362651	-0.0864047	0.496877
UNC50	-0.545763	1.37094e-08	-0.956528	8.72678e-12	-0.686987	2.53387e-08	-1.01905	1.18347e-12	-1.57984	2.92678e-11
NOSIP	-0.544103	0.0127026	0.174468	0.740978	-0.128491	0.539663	0.245036	0.643803	-0.369414	0.137448
FYTTD1	-0.543383	0.114507	0.21317	0.458228	0.0681089	0.854319	0.343679	0.0580865	-0.0668687	0.913166
IZUMO2	-0.539933	0.00982509	0.136008	0.836384	0.2612	0.544769	-0.0644281	0.623806	0.13729	0.886858
UBE2S	-0.537975	0.0212131	-0.00702259	0.956126	-0.124473	0.875585	-0.310872	0.331446	-0.411861	0.144406
KLF5	-0.536649	0.162446	-0.417182	0.264693	-0.725692	0.00463503	-0.439037	0.165924	-0.228824	0.184443
FAM118B	-0.535315	0.0632602	0.0470367	0.981809	0.121372	0.958946	0.073568	0.883947	0.136051	0.659466
HSP90AB1	-0.534986	0.0191052	-0.573828	0.00021495	-0.746005	3.47325e-05	-0.118285	0.0302331	0.0734649	0.767429
TECR	-0.534487	0.0173174	-0.115667	0.813968	-0.10998	0.872099	-0.250826	0.274012	-0.128962	0.668726
OR2C3	-0.5343	0.00671283	-0.118726	0.553921	0.0188455	0.798747	-0.206181	0.670907	-0.0557053	0.914241
MEF2B	-0.529324	0.00147247	-0.381265	0.0269455	0.0663595	0.950725	-0.608584	2.40502e-05	-0.0407454	0.476568
SPTLC1	-0.528688	0.0487595	-0.169774	0.738556	0.192811	0.478305	-0.284302	0.378882	-0.40036	0.19976
MEGF9	-0.528154	0.126891	-0.313726	0.636603	-0.105248	0.939945	-0.0822362	0.982567	0.0417321	0.844023
PPM1G	-0.526962	0.267316	-0.57895	0.151467	-0.541446	0.167287	-0.468803	0.607927	-0.00107687	0.553298
AASDHPPT	-0.526923	0.117746	0.0311467	0.787394	0.274379	0.0217667	0.167812	0.568939	-0.134511	0.637323
KIR2DL1	-0.526423	0.0463323	-0.570092	0.0367108	-0.00609254	0.799931	0.110055	0.980973	0.0263466	0.975459
UGT1A3	-0.525826	0.0216842	0.0582875	0.786286	0.182758	0.94003	0.273584	0.879197	-0.317842	0.218613
CNOT3	-0.525458	0.000691149	-0.233712	0.251043	0.117321	0.758082	-0.280843	0.44334	-0.534302	0.309223
CTRB1	-0.524862	0.0185092	-0.0577012	0.919649	-0.124375	0.732662	-0.105471	0.855136	-0.245106	0.446275
CCDC51	-0.52473	1.37094e-08	0.225106	0.360496	-0.119855	0.00200255	-0.397736	7.29346e-06	-1.44443	1.40911e-09
CKAP2	-0.52401	0.0479404	-0.336035	0.326173	-0.391836	0.0965905	-0.995317	8.13214e-07	-1.12299	6.45685e-06
NCAPG	-0.522808	0.299635	-0.19915	0.765061	-0.209292	0.816134	-0.00742609	0.0847612	-0.1535	0.867369
COQ10A	-0.521747	0.0173908	-0.318575	0.349942	-0.292924	0.486269	-0.0967231	0.659628	0.263991	0.556433
TMEM189	-0.520852	0.0241329	0.311684	0.297282	-0.188089	0.614655	-0.286346	0.545494	0.280179	0.166348
C17orf85	-0.520208	0.0741521	0.117785	0.629314	-0.314351	0.422457	0.151588	0.739964	-0.277784	0.239495
RANBP1	-0.519697	0.320523	-0.325546	0.678184	-0.551332	0.0904439	-0.765644	0.00149494	-0.54217	0.0911145
SRPK1	-0.519639	0.0469713	-0.296675	0.449258	-0.314467	0.356993	-0.454614	0.35826	-0.486077	0.228636
DIS3	-0.518287	0.104333	-0.233081	0.869875	-0.349772	0.653633	-0.379609	0.527019	0.0794279	0.718381
ROCK2	-0.517015	2.06307e-07	-0.16111	0.248411	-0.234585	0.0152908	-0.310589	0.254838	-0.0985586	0.645032
DUS1L	-0.514714	0.0130314	-0.0474838	0.798729	-0.378827	0.0943351	-0.173667	0.560137	0.267138	0.520045
MMACHC	-0.514119	0.733824	-0.00384825	0.463706	-0.140083	0.825535	-0.120295	0.787073	-0.142055	0.803754
ATP5C1	-0.513734	0.304573	-0.0706557	0.736169	-0.223406	0.952305	-0.0954914	0.52215	-0.254951	0.949599
DNAH14	-0.512916	0.0147825	0.0680127	0.965396	-0.00303463	0.795005	-0.207715	0.478145	0.189906	0.670652
SAMD8	-0.512737	0.0773673	0.304723	0.200326	0.0803863	0.705927	0.0830932	0.68527	-0.0953855	0.983796
CCND3	-0.512568	0.808058	-0.769549	0.00116178	-0.341407	0.959772	-0.937815	2.40502e-05	-1.07102	5.67607e-08
VPS54	-0.511235	5.00144e-05	0.374153	0.9449	-0.367184	0.00378037	0.240277	0.541336	-0.602741	0.00185535
MYL6	-0.511107	0.00155689	-0.647529	0.000730517	-0.570555	0.00240792	-0.488191	0.00642843	-1.16356	5.06967e-07
PGLS	-0.510229	0.00305684	-0.130521	0.678085	-0.292982	0.110239	-0.0571387	0.746785	-0.032449	0.783275
TAF5L	-0.509959	0.858037	-0.210991	0.592685	-0.179033	0.395051	-0.123706	0.0746393	-0.387855	0.605465
PGAP2	-0.508343	0.966407	-0.187842	0.640284	0.152025	0.0580703	-0.108312	0.649452	-0.168051	0.819706
ZNF695	-0.50793	0.000834033	0.173363	0.989142	0.00128888	0.650479	-0.312121	0.170386	-0.165146	0.643134
TMED9	-0.507012	0.0121611	-0.572925	0.00355362	-0.593483	0.00813999	-0.615671	3.84707e-05	0.105717	0.689558
ACLY	-0.504724	0.0851752	-0.194943	0.530717	0.00468036	0.952078	0.192244	0.519802	-0.0329828	0.935582
UBE2J2	-0.504074	0.0593176	-0.453587	0.150019	-0.255704	0.563655	-0.270902	0.626343	-0.55575	0.0911145
MAFA	-0.503319	0.00191396	0.0214963	0.958165	0.156044	0.668527	-0.301544	0.0929418	-0.00988467	0.901519
UBA5	-0.500727	0.253942	0.042009	0.662822	0.156089	0.346928	0.477841	0.0289739	-0.612006	0.00428185
ZZEF1	-0.499797	0.00959248	-0.199469	0.349942	0.185127	0.87683	-0.0215627	0.659906	-0.0327853	0.65911
PLCB1	-0.498008	0.0593176	0.143597	0.763146	-0.324979	0.30944	-0.179751	0.740647	-0.184967	0.757103
SYS1	-0.496127	0.2044	-0.927872	0.000346531	-0.617475	0.0054897	-0.995041	8.13214e-07	-0.734559	0.00152999
DCUN1D1	-0.494533	0.125825	-0.130122	0.921886	-0.172288	0.824252	-0.11639	0.870973	-0.121187	0.899969
ARG1	-0.494326	0.0828683	-0.581916	0.0288405	-0.15481	0.653633	0.22451	0.485764	-0.208934	0.757103
TKT	-0.492495	0.597716	-0.00494104	0.501975	-0.546544	0.355264	0.0735015	0.455079	-0.170528	0.556433
TSC22D2	-0.492152	0.483406	-0.550012	0.950148	-0.0446146	0.126221	-0.332905	0.42483	0.125652	0.338977
CACNA1H	-0.492032	0.0397067	0.335331	0.336939	0.307871	0.429576	0.109134	0.904614	0.065492	0.960348
ETNK2	-0.49111	0.058706	-0.0444476	0.964133	-0.147198	0.787234	0.167972	0.504768	0.140957	0.539882
TICRR	-0.490838	0.0325644	0.0360848	0.659035	-0.0718348	0.918572	-0.149086	0.952774	0.104739	0.572377
CTR9	-0.490754	0.0071778	-0.0262875	0.85447	0.111157	0.807582	0.0872563	0.955472	-0.12999	0.726475
MBOAT7	-0.490252	0.138452	-0.414981	0.403503	0.118096	0.567486	-0.364922	0.665929	-0.20302	0.978684
TRMU	-0.489969	0.0435842	-0.427559	0.172402	-0.324176	0.248865	-0.379207	0.373435	-0.413569	0.182449
TRAF2	-0.488654	0.104982	0.00913642	0.92358	-0.532643	0.0341375	0.0460224	0.891658	-0.00442602	0.824852
RNF222	-0.487382	0.184549	0.0203583	0.820098	-0.139098	0.919902	0.265159	0.334075	-0.244258	0.413924
STK35	-0.487308	0.00391884	-0.141593	0.50703	-0.0216777	0.778039	-0.0851377	0.521886	-0.392132	0.0789663
LXN	-0.486909	0.0255399	0.0751323	0.892221	-0.348916	0.21914	0.308709	0.265981	0.0272447	0.855823
SMO	-0.486827	0.107161	-0.0529743	0.97486	-0.171062	0.748268	-0.0929301	0.860669	0.116629	0.882377
SCAF4	-0.486462	0.203463	0.0227552	0.372433	0.160233	0.269355	0.11363	0.33682	0.0226823	0.889684
ATP5I	-0.4863	0.89019	-0.15084	0.622251	-0.199925	0.704502	-0.547996	0.52006	-0.183911	0.937146
SMARCD1	-0.485428	0.000102922	-0.340883	0.00854033	-0.232779	0.0532971	-0.873602	5.47672e-09	-0.608935	0.00379533
ARGLU1	-0.484265	0.135756	-0.417226	0.374439	-0.223964	0.994881	0.0749463	0.106123	-0.143849	0.980176
VPS33A	-0.484122	0.432944	-0.386427	0.634574	-0.393939	0.597905	0.0320549	0.67317	-0.334097	0.540068
TXLNG	-0.484098	0.393293	-0.102144	0.827414	-0.586473	0.0541382	-0.527542	0.579579	-0.371381	0.638874
ELOF1	-0.484035	0.0319127	-0.288354	0.390842	0.345607	0.122395	0.113849	0.230457	-0.0884697	0.940052
EARS2	-0.48329	0.00700376	0.0831555	0.882564	0.0388274	0.911594	-0.0386788	0.984222	0.235427	0.702746
SH2D2A	-0.483189	0.0643868	-0.304569	0.410099	-0.124964	0.87913	-0.276082	0.22314	-0.0663087	0.801295
HSDL1	-0.482663	0.0168297	-0.11464	0.57699	-0.242742	0.273243	-0.00921997	0.775907	0.0528445	0.980582
DCTD	-0.4814	0.0284473	-0.408225	0.271892	-0.434328	0.188305	-0.315379	0.517978	-0.296436	0.328086
HIRA	-0.480571	0.00174457	-0.381024	0.019892	-0.665489	3.10405e-05	-0.493261	0.00720575	-0.693377	0.00367548
ADNP	-0.480532	0.381849	-0.592657	0.0732539	-0.204542	0.9476	-0.240949	0.8543	-0.582653	0.0906414
PLOD1	-0.478734	0.00591867	-0.380404	0.0306454	-0.0800895	0.621025	-0.490792	0.0177754	0.0211631	0.940124
FNTA	-0.478677	0.557431	0.0733063	0.844914	-0.043813	0.979254	-0.0783541	0.95487	0.112696	0.68404
JMJD6	-0.478307	0.0255399	-0.641097	0.00122091	-0.227291	0.234812	-1.05162	7.92262e-08	-0.418804	0.0431308
ESRP1	-0.478131	0.0174765	-0.0800666	0.713807	0.244289	0.590333	-0.292688	0.11977	0.297073	0.403789
YAP1	-0.477767	0.634318	-0.155358	0.864396	-0.0636434	0.703923	-0.0230188	0.533684	-0.19621	0.766357
DYNLT1	-0.47745	0.0621639	0.151278	0.669827	0.0330161	0.923859	-0.273864	0.196674	-0.0608459	0.812622
LEO1	-0.47682	0.28782	-0.0206768	0.344542	-0.226688	0.927435	-0.167285	0.999847	-0.290597	0.250665
PCGF3	-0.475193	0.649537	-0.400614	0.668397	0.124084	0.0119237	-0.46196	0.352158	-0.360116	0.834715
STAB2	-0.474793	0.00406809	0.104629	0.982893	-0.158775	0.371047	0.0416875	0.977425	-0.0263121	0.992298
UPF2	-0.474775	0.195151	-0.426245	0.291831	-0.0676382	0.731779	0.0508336	0.593575	-0.171271	0.608562
ASUN	-0.474611	0.0325876	-0.142846	0.825409	-0.244084	0.287916	0.321774	0.37956	0.429438	0.476948
RTF1	-0.474401	0.00975651	-0.31586	0.124055	0.0485016	0.86	-0.600047	1.47926e-05	-0.175344	0.250665
MAST1	-0.474296	0.064922	-0.370579	0.160915	-0.499709	0.0593303	0.21688	0.722331	0.127564	0.953564
MPHOSPH6	-0.47421	0.11544	-0.141161	0.807579	-0.195659	0.654912	0.155675	0.298554	-0.142619	0.936974
ARID2	-0.474053	0.339828	-0.0713075	0.874768	-0.400793	0.407659	-0.0800928	0.905022	-0.397193	0.211183
COG7	-0.47389	0.015303	-0.417482	0.0377455	-0.365711	0.0506154	-0.745852	0.00300209	-0.67391	0.0334577
TEKT3	-0.472033	0.219687	0.11843	0.688273	0.0208619	0.877879	0.18286	0.369125	-0.0791294	0.955748
GOLGA2	-0.47203	0.00672855	-0.29728	0.167906	0.0363328	0.985955	-0.279403	0.057578	-0.453561	0.0178407
ADRM1	-0.471375	0.114217	-0.430014	0.139784	-0.298695	0.373772	-0.465037	0.0769172	-0.857537	8.16351e-05
PRKAB1	-0.470815	0.0917396	-0.0269364	0.955444	0.104858	0.852125	-0.716212	0.0024868	0.255134	0.573332
PARD6A	-0.470774	0.292882	-0.0044227	0.817946	-0.0482522	0.89586	-0.0570882	0.954673	-0.0658682	0.902198
MORC2	-0.470158	0.00036146	-0.589142	0.00012053	-0.059952	0.197721	-0.262761	0.00248141	0.105205	0.639845
ZNF589	-0.469903	0.0787027	-0.110586	0.793259	0.0360248	0.88599	0.0124984	0.644376	0.105285	0.856607
RMDN3	-0.469829	0.106659	-0.461566	0.0903391	-1.0875	4.10919e-07	-0.0837658	0.643505	-0.00451735	0.897333
LIPN	-0.469018	0.156666	-0.06575	0.99899	0.500639	0.0391548	0.174975	0.320116	0.280502	0.180644
TRIP12	-0.468281	0.0860409	-0.786831	0.00309531	-1.20652	6.26322e-09	-1.02272	0.00933818	-0.599093	0.476112
CD79A	-0.467397	0.194377	0.142872	0.556212	-0.0782972	0.978281	0.0446391	0.83895	-0.114148	0.832997
RYR2	-0.467209	0.0559616	0.00866664	0.995745	-0.0118768	0.972207	0.0567271	0.865117	0.161618	0.646957
ADAMTS12	-0.466607	0.123451	-0.196962	0.607126	0.157264	0.772918	-0.0151514	0.881045	-0.21175	0.62783
MAP1B	-0.466026	0.010888	0.052836	0.865354	0.163676	0.945016	-0.114022	0.149883	0.0367772	0.673402
SS18L1	-0.465773	0.0621582	0.227441	0.433322	0.00400894	0.940935	-0.398138	0.0855818	-0.197445	0.369077
IER2	-0.465484	0.038895	-0.508708	0.0118774	-0.192385	0.572941	-0.0942745	0.515954	-0.205603	0.220784
EGR2	-0.464405	0.0514435	-0.155139	0.68395	-0.0379495	0.910435	-0.051756	0.879461	0.149793	0.705521
PPIG	-0.464308	0.0353889	-0.475161	0.0180041	-0.00849032	0.787301	-0.400774	0.041249	-0.137133	0.55792
MAPK6	-0.462683	0.504714	-0.281489	0.850732	0.261603	0.132461	0.0446137	0.247189	-0.034356	0.711892
CPNE7	-0.461633	0.0588641	-0.194202	0.614517	0.0366835	0.934936	0.0622767	0.871822	-0.120755	0.696001
DKK1	-0.460949	0.0275651	0.0960127	0.972691	0.00791753	0.920804	0.0527935	0.865157	0.0676335	0.944869
GPR50	-0.460259	0.00197916	-0.186223	0.219551	0.00757597	0.615981	-0.114622	0.588019	-0.0379745	0.923368
DBF4B	-0.458363	0.0728338	0.204233	0.494361	0.065122	0.762373	0.0333811	0.666867	0.232009	0.761531
NIPBL	-0.458354	0.886458	-0.0754928	0.0592685	-0.426809	0.817453	-0.39307	0.980973	-0.16034	0.891496
TRAPPC11	-0.457425	0.145407	-0.421865	0.27678	-0.283073	0.574265	-0.302065	0.406763	-0.368498	0.657526
TRAIP	-0.457229	0.254978	0.26814	0.118754	-0.148031	0.992323	-0.185423	0.807285	0.146921	0.736558
CIRBP	-0.457116	0.181696	-0.169302	0.850892	0.11459	0.545975	-0.587924	0.0584178	-0.388317	0.213536
ZBTB7B	-0.4561	0.0360823	-0.0329499	0.733185	0.117518	0.636345	0.0408059	0.732962	0.0608875	0.84595
TIAL1	-0.456072	0.131086	-0.42641	0.203682	-0.119111	0.915152	-0.332063	0.992195	-0.364461	0.763153
BST1	-0.454595	0.0211176	-0.0456539	0.792952	-0.274293	0.266133	-0.0238608	0.867844	-0.33484	0.112865
NPTX2	-0.454402	0.0602022	0.287432	0.46439	-0.106956	0.781045	-0.0757075	0.872377	0.197133	0.536821
RSPH6A	-0.454103	0.125991	-0.259036	0.707008	0.216065	0.291345	0.216452	0.173061	-0.18024	0.915379
E2F3	-0.453608	1.75443e-06	-0.470253	2.93475e-05	-0.148649	0.0116439	-0.50993	3.0296e-05	-0.22034	0.12362
AKT3	-0.453219	0.725361	-0.206794	0.91659	-0.0566884	0.713358	-0.0209212	0.156998	-0.0563148	0.5063
PARD6G	-0.452935	0.0338354	-0.177099	0.504774	-0.0536424	0.875093	-0.276672	0.280588	-0.513751	0.0171759
NRBP1	-0.452496	0.315954	-0.114863	0.0148967	-0.41823	0.535567	-0.104291	5.00753e-05	0.130352	0.00122129
ACTR10	-0.452247	0.482446	0.174213	0.246621	-0.00596031	0.64982	-0.28242	0.950702	-0.0502009	0.92603
GLRX2	-0.452228	0.0173898	-0.227238	0.273501	-0.141148	0.522714	-0.220443	0.314317	-0.0314371	0.897333
DGCR8	-0.452202	0.432598	0.0337617	0.147536	-0.201634	0.990902	-0.173605	0.993448	-0.217783	0.921952
DMRT1	-0.45213	0.0219796	-0.19981	0.373496	0.273595	0.649728	-0.206645	0.393815	0.240802	0.419707
ABCA4	-0.452122	0.0667412	0.273071	0.658785	-0.288874	0.319109	0.274254	0.4422	-0.048104	0.973961
HTATSF1	-0.451349	0.45578	0.0290725	0.725849	0.143189	0.452124	-0.0576103	0.787421	0.0348035	0.746051
AHCYL2	-0.450967	0.0758609	-0.00246278	0.988273	-0.088853	0.868653	-0.0757604	0.894841	-0.0275296	0.883601
FMN1	-0.450472	0.0360271	0.169134	0.821444	0.154085	0.909176	0.355947	0.229112	0.185582	0.441733
CNGB1	-0.450107	0.0235212	-0.0597082	0.811577	-0.49538	0.00942866	-0.0517658	0.894255	0.0280466	0.942563
AVPI1	-0.449461	0.0895307	0.144848	0.704522	0.0598224	0.890042	0.111509	0.876268	-0.319594	0.23797
CBX2	-0.44915	0.0777567	-0.111594	0.7124	0.0425489	0.949659	0.277618	0.711061	0.249536	0.77098
RIC8A	-0.448867	0.578858	-0.252836	0.826878	-0.4239	0.426606	1.16763	1.43949e-08	0.306133	0.508862
SERGEF	-0.44866	0.135226	0.0342122	0.90773	0.0658998	0.839507	0.00887073	0.930384	-0.0985358	0.718612
JMJD8	-0.448328	0.0127587	-0.233479	0.199105	-0.0334933	0.731981	-0.132298	0.215033	-0.295669	0.143737
ERH	-0.448229	0.417568	-0.0772517	0.725222	-0.0508169	0.706629	0.120953	0.183115	-0.218856	0.909985
ARMC4	-0.447225	0.0671437	-0.232858	0.515241	-0.0769054	0.852358	0.249963	0.375891	-0.197547	0.766951
NONO	-0.4472	0.00197916	-0.104444	0.358038	-0.0385556	0.544872	0.0711612	0.564426	-0.302986	0.0737713
TBCD	-0.447007	0.625909	-0.432203	0.418075	0.147728	0.0752556	-0.236094	0.861623	-0.339606	0.497594
WDFY4	-0.44674	0.0683625	0.158869	0.629314	-0.145358	0.669422	-0.12377	0.967467	0.13937	0.312602
ZADH2	-0.445826	0.0250215	-0.224466	0.312773	-0.151809	0.477758	-0.132117	0.503199	0.119721	0.933932
KIAA1432	-0.445736	0.0433206	-0.493572	0.0116937	-1.15251	3.83715e-10	-1.17956	1.62193e-06	-1.72886	1.89346e-08
USH1G	-0.445677	0.0879392	0.0820203	0.871536	-0.425066	0.0958528	-0.000495763	0.567182	-0.0460843	0.502017
CHAF1A	-0.444008	0.0905746	-0.182426	0.863402	-0.543549	0.00240792	-0.0573359	0.882499	-0.5998	0.0283965
ATP6V0E1	-0.443671	0.0395385	0.0983594	0.971423	-0.116389	0.791064	0.252608	0.694619	0.124279	0.999102
LETM1	-0.443669	0.142187	-0.026098	0.817771	0.177395	0.138636	-0.107583	0.936439	-0.0116274	0.967834
GPS2	-0.443339	0.000948181	0.0683771	0.907621	0.0369264	0.847452	-0.0764522	0.120853	-0.742925	9.86576e-06
SMARCAL1	-0.442988	0.149046	-0.440399	0.163774	-0.320479	0.208678	-0.0242366	0.908429	0.125581	0.742829
LCN12	-0.442914	0.0749187	-0.132512	0.642819	-0.289933	0.283941	-0.303243	0.154106	0.0485383	0.939721
ITGB3BP	-0.442913	0.363463	0.0959164	0.88461	0.0366579	0.936524	0.0316363	0.992418	0.299692	0.518918
PIP5K1C	-0.442522	0.0494399	0.101358	0.959508	0.178735	0.780307	-0.265283	0.101903	-0.291474	0.0617206
IMPDH2	-0.442121	0.34075	-0.36246	0.325075	-0.448742	0.328786	-0.0483153	0.905513	0.0700573	0.692368
MARC2	-0.441882	0.374346	0.221751	0.64679	0.0448824	0.919292	0.0779619	0.887987	0.284453	0.447233
CDR2L	-0.440591	0.0172148	0.167038	0.910863	0.153166	0.88442	-0.163206	0.299933	0.0445984	0.832975
ATG4D	-0.440144	0.0120969	-0.100973	0.507266	-0.0396161	0.582516	-0.140575	0.425079	-0.0869956	0.743207
FBXO15	-0.439766	0.0169989	0.0769823	0.934686	0.00104281	0.805369	-0.0784562	0.73515	-0.195664	0.403087
TRA2A	-0.439741	1.84429e-05	-0.0930521	0.0441908	-0.16166	0.0342741	-0.809068	5.19383e-12	-0.13889	0.0381491
ALB	-0.439685	0.126891	-0.255872	0.634205	0.340367	0.232381	0.116185	0.524279	0.169655	0.33365
ADAMTS17	-0.439563	0.0253842	-0.0655368	0.742281	-0.193825	0.45139	0.227983	0.604961	0.220561	0.713992
C9orf66	-0.439489	0.00602388	-0.0593111	0.512845	0.121716	0.9779	0.0663253	0.826657	-0.295818	0.063493
KIAA0101	-0.439471	0.0705909	0.389317	0.13983	0.0695743	0.847452	0.0503237	0.908289	-0.183074	0.442919
VRK1	-0.439299	0.0978208	0.0914402	0.882564	-0.32543	0.3023	-0.461393	0.598309	-0.413058	0.450973
HRK	-0.438983	0.12313	0.127416	0.822057	0.168427	0.722629	-0.195004	0.572389	-0.00468185	0.966201
SIK1	-0.438688	0.0278621	0.136429	0.950969	0.0595822	0.965579	-0.128697	0.576671	-0.157501	0.360215
FAM3A	-0.437524	0.104982	0.0151739	0.968338	-0.0424359	0.892819	-0.372539	0.35287	-0.190488	0.7026
FBXL16	-0.437475	0.0646538	0.0549386	0.927815	0.10805	0.797052	-0.0844367	0.820468	0.00991043	0.847903
KHDC3L	-0.436577	0.113069	0.334091	0.632611	-0.329856	0.325048	0.0689399	0.947638	0.0961365	0.897759
KCNT1	-0.435927	0.122917	-0.236232	0.494361	-0.00788543	0.951963	-0.171486	0.716617	-0.127111	0.715907
GOLGB1	-0.435744	0.0996186	0.185469	0.792238	0.0614602	0.945078	0.172686	0.991479	-0.183298	0.417147
UBE2N	-0.434978	0.0718286	0.152017	0.628419	0.0635066	0.993342	-0.087354	0.687119	-0.0786363	0.625932
FAM131A	-0.434959	0.193462	0.196222	0.499321	-0.00285858	0.925314	0.15885	0.540621	0.0483855	0.919664
FCGRT	-0.434644	0.347965	-0.270922	0.740978	0.0128627	0.741418	-0.0629426	0.975353	-0.046342	0.999139
VPS52	-0.434391	0.00673867	-0.214174	0.116339	0.162247	0.652744	-0.307666	0.214094	-0.705204	0.0236855
PRKCZ	-0.433811	0.142013	0.241332	0.349361	0.258061	0.331177	-0.0956481	0.958637	0.00590275	0.942563
RPS23	-0.433151	0.979774	0.252272	0.00116178	-0.0018248	0.131438	-0.0140153	0.0778057	0.162714	0.250665
CEPT1	-0.433078	0.310256	-0.151601	0.931408	-0.231028	0.715528	-0.327496	0.586827	-0.125326	0.992108
TSC2	-0.432526	5.56506e-07	-0.657769	6.89304e-07	-0.992335	5.51567e-12	-0.712046	8.40756e-08	-1.09503	7.76753e-07
TMBIM6	-0.43211	0.0220832	0.0811857	0.994267	0.231114	0.704651	-0.0668653	0.670907	-0.0302432	0.925342
PIK3CD	-0.432038	0.450698	0.164678	0.312773	-0.138962	0.973189	-0.103831	0.806647	0.0725523	0.581129
RAB1A	-0.430829	2.72092e-05	-0.734406	1.80452e-06	-0.660339	1.89207e-05	-0.925159	3.56531e-09	-1.00983	4.11119e-06
C5orf60	-0.430779	0.292882	-0.216064	0.807579	0.222024	0.0782742	-0.11512	0.992418	0.00218137	0.908353
USP50	-0.43052	0.0220369	-0.343928	0.121014	0.0199106	0.874374	0.110864	0.795605	-0.184238	0.59739
PSMF1	-0.430068	0.00530185	-0.462168	0.00122742	-0.570648	9.18609e-05	-0.343726	0.00819431	-1.20459	5.45477e-07
LRWD1	-0.429753	0.20505	-0.238467	0.717771	-0.486038	0.110811	0.152983	0.758171	-0.157847	0.451246
IER3IP1	-0.428903	0.000229018	-0.142574	0.218765	-0.0622217	0.583856	-0.159154	0.09555	-0.292893	0.0747891
KDM1A	-0.428483	0.0198513	-0.352731	0.14785	-0.75934	9.71807e-05	-0.274893	0.345103	-0.117828	0.940179
SNAPC2	-0.428263	0.437843	-0.257338	0.803508	0.369035	0.00717379	-0.175636	0.831407	0.0276151	0.668805
CCSER2	-0.428211	0.0109955	0.0567016	0.864221	0.182745	0.959297	0.264387	0.568835	0.247403	0.447233
ANKRD28	-0.428093	0.0275709	-0.458216	0.0164635	0.178512	0.708961	0.022047	0.943957	-0.139148	0.813897
RBBP8NL	-0.428051	0.0142397	-0.120432	0.61067	0.0361015	0.964192	-0.351026	0.137693	-0.0350497	0.76332
ABCF2	-0.427926	0.553513	-0.139944	0.922401	-0.457205	0.321709	-0.320854	0.960943	-0.330864	0.44389
CHERP	-0.427892	0.0426002	-0.120379	0.677022	-0.290466	0.228652	0.248299	0.567541	-0.0384752	0.725722
COL13A1	-0.42773	0.0495249	0.012922	0.940326	-0.186445	0.47918	0.501838	0.0722123	0.222077	0.516945
NUP153	-0.427439	0.735378	-0.189884	0.786331	-0.0479494	0.471854	-0.0849907	0.629344	-0.0127354	0.913545
RRH	-0.426823	0.0702183	-0.322687	0.126055	0.0998706	0.981456	0.138391	0.816911	0.0558944	0.969241
DIEXF	-0.426764	0.8916	0.272193	0.0221451	-0.0571813	0.460175	-0.00695822	0.172394	0.22651	0.19933
NME1	-0.426527	0.252355	-0.126431	0.945909	0.0816817	0.724086	-0.365343	0.295524	-0.293597	0.411562
ORAI2	-0.426293	0.209336	0.251234	0.487617	-0.347578	0.371171	-0.0650055	0.980682	0.222571	0.465119
MME	-0.425996	0.11696	0.00632262	0.991529	0.138875	0.687872	0.331656	0.520754	-0.0542171	0.795703
MMP23B	-0.425921	0.17616	-0.557071	0.0630879	-0.134912	0.985955	-0.563119	0.103791	-0.549433	0.145736
MED13	-0.425862	0.623971	-0.160713	0.2013	-0.127816	0.171091	0.259936	0.00301804	-0.264384	0.501002
NPPA	-0.425439	0.0115575	0.125795	0.903004	0.164748	0.9948	0.0180314	0.607781	-0.0705538	0.558354
TERF2	-0.424838	0.415937	-0.311832	0.536089	-0.265525	0.765162	-0.210755	0.956257	-0.080403	0.956333
DMXL2	-0.424645	0.0254273	-0.0850269	0.729181	0.328656	0.392013	-0.364916	0.110962	-0.23082	0.353656
SI	-0.424276	0.0978208	0.0375452	0.951474	0.0648976	0.922082	0.00531626	0.951079	0.219808	0.423694
ATF3	-0.423944	0.099417	0.0524936	0.981809	-0.158397	0.620394	0.0297762	0.820027	0.250225	0.881252
ORM1	-0.4238	0.351252	-0.447215	0.247666	-0.248781	0.778236	-0.155656	0.566285	-0.213441	0.392888
DPY30	-0.423744	0.7159	-0.0468428	0.137649	-0.234018	0.552898	-0.0599857	0.318113	0.312339	0.451932
ATRX	-0.423044	0.721377	-0.431547	0.697382	-0.631778	0.0466918	0.154113	0.114441	-0.0941899	0.922051
SAP30	-0.421522	0.992205	-0.0583725	0.414698	0.00559295	0.348347	-0.563157	0.694644	-0.0686169	0.632185
SNAPC1	-0.421025	0.0275651	-0.208987	0.542735	-0.126407	0.680301	-0.466927	0.134849	0.034193	0.841279
SOX30	-0.420774	0.0224325	0.0390418	0.881402	-0.13166	0.47063	0.11569	0.94884	0.249757	0.433733
TMEM144	-0.420613	0.131242	-0.105136	0.856088	-0.00680706	0.993816	0.022742	0.885325	0.121448	0.677361
CNOT11	-0.420349	0.232963	-0.0409615	0.643095	-0.50678	0.092356	-0.0887472	0.748005	-0.176663	0.975383
TMEM106B	-0.419996	0.0275615	0.111991	0.94657	0.234635	0.728922	0.188274	0.643803	-0.0235808	0.988965
QARS	-0.419815	0.0129864	0.387728	0.0336362	-0.145209	0.657263	-0.170227	0.345113	-0.158152	0.536821
ACVR1	-0.419019	0.46276	0.0236098	0.611079	-0.12301	0.997824	0.0774942	0.126719	0.0465523	0.345503
PLXNA2	-0.418877	0.139288	0.191083	0.71085	0.258392	0.543307	-0.0436146	0.911222	-0.0984481	0.900902
TLR3	-0.418623	0.0226081	-0.219283	0.199105	0.0968981	0.893498	-0.267315	0.345264	-0.118228	0.79612
REST	-0.418605	0.160319	0.312922	0.0697413	0.24802	0.109115	-0.018227	0.870025	-0.0535299	0.748945
FBXO45	-0.418485	0.0808559	-0.213967	0.435728	0.136639	0.784324	-0.228949	0.433678	-0.107846	0.743424
ATP2C1	-0.416859	0.015079	0.00445352	0.851909	0.238338	0.817969	0.334297	0.71558	-0.794201	3.69664e-06
MAGEB18	-0.416761	0.026383	0.032756	0.912365	-0.0604468	0.685522	-0.0135435	0.958448	-0.115739	0.859339
CRTAP	-0.415716	0.0648262	0.200425	0.732335	-0.192114	0.499331	0.0918461	0.90078	-0.0311775	0.729245
AP4S1	-0.415451	0.142322	-0.0872301	0.898486	0.0438776	0.938558	0.0396873	0.865618	0.0734755	0.635735
SLC9A3R2	-0.415052	0.191414	-0.110315	0.908946	-0.398989	0.238797	-0.178484	0.705094	-0.0141855	0.925709
DNLZ	-0.414524	0.47187	0.142668	0.27094	-0.183642	0.876384	0.0232861	0.607781	-0.0950823	0.92389
VPS37A	-0.414151	0.0242388	-0.204242	0.442634	-0.382824	0.0540919	-0.457166	0.0286026	-0.552868	0.0207343
PTCRA	-0.413584	0.0557059	0.0621791	0.995545	0.174448	0.839269	-0.141356	0.711122	0.0166586	0.960772
CUL1	-0.413524	0.171732	0.0406089	0.510575	-0.344417	0.440169	-0.377696	0.316794	-0.51164	0.122334
ZNF620	-0.413185	0.099779	0.205376	0.606115	0.134908	0.792598	0.207442	0.479473	0.0463968	0.788157
TBX6	-0.412059	0.015079	0.0579602	0.845147	-0.0722716	0.663172	0.157042	0.761267	0.0453409	0.715984
SLC38A10	-0.411684	0.0221672	-0.807657	2.55028e-05	-0.622886	0.00105361	-0.846307	7.00915e-08	-0.205658	0.172369
CYorf17	-0.411318	0.0404129	-0.146634	0.448463	-0.293753	0.171729	-0.180449	0.569615	0.02047	0.82946
GBGT1	-0.411308	0.0833263	0.0417043	0.854473	-0.212647	0.566726	0.168405	0.468257	0.2366	0.429809
TXNL4A	-0.411114	0.0988548	-0.0713018	0.571439	-0.20619	0.490358	-0.190718	0.414549	-0.086037	0.690348
RNF2	-0.410442	0.879995	0.0768033	0.244271	-0.150113	0.797765	0.0207478	0.133351	-0.211001	0.966274
FTL	-0.409401	0.0509525	-0.015474	0.910721	-0.139036	0.653633	0.0571481	0.9905	-0.102346	0.577575
F3	-0.409259	0.132572	0.10014	0.817593	0.040122	0.955974	-0.195353	0.323158	-0.0974647	0.56145
TEF	-0.409127	0.188041	0.158094	0.736756	0.109502	0.863391	-0.431621	0.0763814	-0.0181743	0.920187
VHL	-0.409049	0.162736	0.0838807	0.968338	-0.238184	0.328738	-0.0534474	0.893528	0.404056	0.850615
ZNF598	-0.4083	0.593987	0.0244729	0.404889	-0.0650552	0.713811	0.195362	0.0176401	0.0411502	0.394803
IGSF8	-0.408038	0.066976	-0.163456	0.546561	-0.159943	0.559681	-0.0398148	0.582342	0.149691	0.995028
MTRR	-0.407323	0.544577	-0.487747	0.2013	-0.145377	0.917253	-0.208486	0.860987	-0.69425	6.47217e-05
WDR45B	-0.407116	0.0023793	-0.0867227	0.50284	0.0957537	0.910918	-0.0835556	0.458922	-0.204894	0.352997
TNKS	-0.407035	0.25025	-0.209696	0.66021	-0.365036	0.255894	-0.441313	0.332077	-0.425305	0.264997
ASB16	-0.406713	0.228188	-0.306619	0.395294	0.0480914	0.792312	-0.205082	0.385487	0.0332229	0.984694
FXYD5	-0.4067	0.0550575	-0.00839431	0.815032	-0.0679172	0.742364	-0.227484	0.0874306	-0.163478	0.161265
UCK1	-0.406183	0.130825	0.173529	0.699235	-0.176821	0.546417	-0.144482	0.37564	0.157256	0.889776
YLPM1	-0.406124	0.745495	-0.0911108	0.766351	-0.239246	0.95409	-0.19017	0.979182	-0.238048	0.44115
SRSF3	-0.405821	0.00176504	-0.221674	0.104252	-0.0117788	0.774407	-0.0331756	0.794489	-0.298629	0.49931
PELI1	-0.405739	0.295073	0.191905	0.401299	-0.229073	0.685674	-0.0198215	0.88318	0.0777845	0.664301
SCEL	-0.405637	0.139288	-0.0827454	0.950495	-0.110611	0.833667	-0.0214092	0.674375	0.11032	0.374857
UFC1	-0.405081	0.180056	0.148298	0.76259	0.177121	0.529445	-0.117471	0.817186	-0.580545	0.00485863
LETM2	-0.404925	0.0978979	0.0161812	0.978207	-0.396488	0.099242	-0.289301	0.157888	-0.184583	0.358798
AARS	-0.40438	0.295073	0.0179029	0.60701	-0.480994	0.093006	0.170226	0.179317	0.203674	0.235681
GRIN3B	-0.404058	0.0244457	-0.131373	0.500687	0.162642	0.87198	-0.308117	0.129882	-0.422796	0.0537568
MXD4	-0.403984	0.0168297	-0.183177	0.375237	0.303466	0.634643	0.00576014	0.838366	-0.0299106	0.890189
SUZ12	-0.403674	0.0239127	-0.561492	0.00128734	-0.273779	0.212679	-0.349275	0.101386	-0.339546	0.368229
C16orf3	-0.403303	0.0426936	-0.190094	0.471873	-0.110735	0.676187	-0.238038	0.302098	-0.424439	0.0541291
ACP1	-0.403047	0.0106381	-0.00187635	0.694749	-0.138087	0.358711	0.00939333	0.944113	-0.165286	0.584516
SAP30BP	-0.402985	0.277972	-0.219674	0.525993	0.0609936	0.821547	-0.0101854	0.888883	-0.0577385	0.917452
PIP	-0.402864	0.183756	0.171428	0.967528	-0.167762	0.597905	0.359199	0.468061	0.360811	0.346109
STRBP	-0.402841	0.234035	-0.155348	0.882479	-0.3908	0.192093	0.0803313	0.561638	0.00616932	0.792542
SMC2	-0.402778	0.319601	-0.0410395	0.509648	-0.148234	0.923529	0.116547	0.022946	-0.0271993	0.265691
ZNF254	-0.402666	0.213505	-0.158855	0.67368	-0.165159	0.652773	-0.301003	0.575557	-0.0524539	0.862881
RAB14	-0.401812	0.0787756	-0.583894	0.00664879	-0.12687	0.761913	-0.675566	9.80919e-09	-0.56362	8.03804e-07
GAL3ST1	-0.401783	0.0894653	-0.27006	0.339161	0.00774001	0.98169	-0.0492414	0.590959	0.241418	0.889921
GNA12	-0.401779	0.68022	0.115821	0.292829	-0.177635	0.980675	-0.110909	0.470637	0.00522953	0.382937
CMIP	-0.401372	0.00700376	-0.0105882	0.606044	-0.278442	0.099242	-0.344954	0.0554154	-0.383487	0.0296748
FABP2	-0.4012	0.023597	-0.0613533	0.669827	-0.279232	0.144473	0.0447141	0.984293	0.021925	0.970089
VKORC1L1	-0.401162	0.0186416	-0.682823	5.60236e-05	-0.348707	0.0480677	-0.822948	5.34756e-07	0.183531	0.877371
MOCS3	-0.400768	0.15188	-0.226471	0.719686	0.427784	0.0101458	0.50928	0.258188	0.0411312	0.722443
KCNG2	-0.400128	0.0463323	-0.0187588	0.856306	-0.301745	0.212679	0.213093	0.693388	-0.206239	0.445921
EED	-0.399588	0.0755741	-0.454349	0.0192891	0.0900335	0.788772	-0.252944	0.646859	-0.461616	0.337021
TMEM199	-0.399244	0.674148	0.337462	0.00386095	0.333283	0.00197896	-0.113387	0.488978	-0.0486916	0.600627
SLU7	-0.398966	0.511731	0.193	0.24528	0.0811177	0.361481	-0.0198202	0.325617	-0.119398	0.722853
TLN1	-0.398787	0.942351	0.019731	0.252006	-0.00373071	0.304031	0.48681	0.00230234	0.538402	0.0865243
MRPL44	-0.398748	0.113886	-0.112517	0.722822	-0.0845951	0.908012	-0.165003	0.329255	-0.470172	0.0324335
MRPS17	-0.398618	0.423241	0.019425	0.748941	0.244447	0.0955972	-0.203506	0.791326	0.444122	0.221448
ASB15	-0.398581	0.105556	-0.0374417	0.874392	-0.225412	0.420007	-0.0467699	0.756349	0.307807	0.348807
VAC14	-0.398401	0.03096	-0.373821	0.058255	-0.436771	0.029896	-0.201525	0.226134	-0.364021	0.0506964
CCDC62	-0.39826	0.0718286	0.27109	0.590391	0.104282	0.933437	0.0119855	0.74547	0.00703513	0.742649
ISOC2	-0.398139	0.171732	-0.118338	0.801319	-0.185423	0.642068	-0.0906698	0.866047	-0.235924	0.3579
SAMD4B	-0.398062	0.834061	-0.41861	0.91661	-0.0178599	0.206312	-0.0250158	0.0720393	0.0805374	0.336921
UBC	-0.397998	0.1842	0.274896	0.807464	0.249649	0.851824	0.160654	0.925895	-0.176795	0.818795
COMP	-0.39783	0.125181	-0.0547869	0.879204	0.111631	0.787234	0.038787	0.976701	0.137539	0.709415
MYH2	-0.397809	0.0239687	0.175254	0.890941	0.0492356	0.898867	0.313743	0.362511	0.152377	0.535009
SETX	-0.397707	0.00450469	0.135505	0.974365	-0.445141	0.0139589	0.114958	0.948182	-0.12454	0.72027
FAM20C	-0.397278	0.105118	-0.0570425	0.916002	-0.159048	0.66457	0.124627	0.579579	-0.299375	0.364079
MTG2	-0.397226	0.211788	0.269367	0.27094	-0.24012	0.955696	-0.150887	0.993537	-0.0740431	0.756968
USP38	-0.397047	0.0712476	0.198452	0.761445	-0.22284	0.449381	-0.206666	0.477382	-0.164959	0.684271
CDH15	-0.39701	0.142013	-0.14416	0.83744	-0.145661	0.856536	-0.160693	0.703416	-0.342694	0.301671
RBM8A	-0.396384	0.485569	-0.0503306	0.734734	-0.0768403	0.985484	-0.223089	0.955472	0.124494	0.382937
COX18	-0.396231	0.346891	-0.0223561	0.980742	-0.253544	0.695366	-0.0119986	0.820027	-0.138712	0.899879
CCDC113	-0.395983	0.150066	0.0346186	0.94928	0.0034155	0.997283	0.00498884	0.944608	0.0138551	0.893365
NR5A2	-0.395884	0.721269	-0.0531925	0.79368	-0.0300013	0.809989	0.111688	0.517218	0.0419707	0.882117
TMEM136	-0.39583	0.0913556	0.0399025	0.985692	0.108066	0.88985	0.136987	0.703241	0.0473387	0.941436
ILF3	-0.395432	0.000580152	-0.355806	0.0119623	-0.627271	6.05368e-06	-0.704809	0.00026877	-0.704196	0.0258565
SLC15A4	-0.395404	0.124052	0.084846	0.881547	-0.0604242	0.903863	0.0233951	0.980836	0.0711014	0.862881
KLKB1	-0.395403	0.0543653	0.0913933	0.963877	-0.151402	0.49678	0.0332288	0.954548	-0.131965	0.875165
ELL3	-0.395231	0.50724	-0.389303	0.522871	0.0882014	0.356993	0.0981414	0.833828	-0.00169061	0.828711
MAPK1IP1L	-0.394554	0.197055	-0.410289	0.109257	-0.225823	0.642687	0.0424334	0.812762	-0.0554724	0.600376
PDDC1	-0.394513	0.0597608	0.161566	0.787532	-0.0594184	0.816363	-0.205565	0.425079	-0.389675	0.0518452
CA14	-0.394103	0.342191	-0.0855094	0.96973	0.150494	0.4745	-0.193611	0.539013	0.188314	0.697523
RDH12	-0.394007	0.0473677	-0.10941	0.67368	-2.52136e-05	0.929791	-0.221653	0.28346	0.039557	0.968476
XRCC3	-0.393647	0.0808559	0.0864099	0.831308	-0.104727	0.772602	-0.0416562	0.999847	-0.198354	0.422477
SLC45A2	-0.39347	0.106659	-0.10595	0.758846	-0.00861626	0.938986	-0.14557	0.674375	0.00847258	0.946807
ADM5	-0.393454	0.41829	-0.138367	0.887619	-0.266588	0.553449	-0.123506	0.748872	-0.136102	0.597303
NRARP	-0.393374	0.141734	-0.487013	0.0525192	-0.0372355	0.995096	-0.168906	0.746785	-0.154974	0.762796
RBPJ	-0.393333	0.130143	0.229518	0.65395	0.14637	0.81893	-0.0123833	0.893662	0.18189	0.445202
LRRC48	-0.393266	0.183651	0.201315	0.594299	0.0451615	0.890561	-0.0624716	0.671212	0.173763	0.912621
CDKN2A	-0.39296	0.118608	0.284627	0.463529	-0.109872	0.740331	-0.107794	0.677483	0.126764	0.723012
B4GALNT3	-0.392952	0.0731111	-0.177758	0.46616	-0.0174978	0.89906	-0.0605508	0.619576	-0.363317	0.0579246
DMRT2	-0.392942	0.110831	0.0224732	0.977087	0.138176	0.834673	0.167474	0.693388	-0.271477	0.426537
NUP50	-0.392699	0.238432	-0.372158	0.301061	-0.341984	0.274097	-0.483617	0.102831	-0.256272	0.417147
IPP	-0.391945	0.317709	-0.118049	0.956712	0.18918	0.425677	0.208237	0.433678	-0.290105	0.401224
GJA1	-0.391861	0.244847	-0.268918	0.523082	-0.0100624	0.938529	-0.119711	0.858688	0.32878	0.14853
SLMAP	-0.391854	0.707176	-0.711665	0.0399262	-0.629657	0.0829923	-0.499655	0.442302	-0.792951	0.0168618
KCNK13	-0.390947	0.00330991	-0.0682845	0.414698	-0.338436	0.02179	-0.121651	0.221895	-0.00762244	0.663811
KLHL20	-0.390749	0.167493	-0.112206	0.81336	0.0981996	0.865297	0.184105	0.606162	0.0119808	0.971897
MYLK3	-0.390614	0.250518	-0.260659	0.623506	-0.0283244	0.990811	0.15671	0.656807	-0.0456921	0.904425
KRT1	-0.38991	0.302371	-0.358342	0.425219	-0.0933813	0.872611	0.0180611	0.960299	0.365696	0.366541
ROPN1	-0.389417	0.52021	-0.19543	0.777986	-0.213891	0.937818	0.180707	0.73842	0.0214304	0.886294
LRRC25	-0.389388	0.271261	0.0431099	0.843803	0.136615	0.61104	-0.0183185	0.842731	-0.0107102	0.833987
COMMD2	-0.389086	0.679655	-0.0113967	0.715568	-0.300482	0.731637	0.10399	0.7472	0.385637	0.602881
POLR3B	-0.388903	0.185306	-0.192482	0.836285	-0.322882	0.417738	-0.218988	0.732048	0.109359	0.840758
C3orf58	-0.388843	0.48409	0.0227157	0.654601	0.0530249	0.525956	0.040958	0.535966	-0.139795	0.861483
SLITRK5	-0.388741	0.141189	-0.712656	0.00297936	-0.104765	0.803799	-0.1931	0.760595	-0.248943	0.659466
RNH1	-0.388646	0.00576313	-0.779223	4.8844e-06	-0.112412	0.131784	-0.326744	0.00471462	0.0281948	0.250665
SLC20A1	-0.388494	0.323784	0.144581	0.0119623	0.426263	3.07271e-06	0.450283	2.17328e-06	-0.0150193	0.837919
AGMO	-0.388272	0.0788599	0.00614272	0.968969	-0.272618	0.315404	0.46467	0.0761008	0.322866	0.224192
RRAS2	-0.388271	0.905304	0.0102824	0.314292	-0.142549	0.562263	0.0486393	0.430618	0.261049	0.525469
OSBPL2	-0.388246	0.211416	-0.0305167	0.974668	-0.0708162	0.971161	-0.00984572	0.930617	-0.14471	0.776472
ZNF93	-0.388109	0.0278621	-0.182721	0.28455	0.233222	0.878435	-0.0400931	0.754311	0.387776	0.346361
WNT9A	-0.38772	0.0589441	-0.0195545	0.815287	-0.112753	0.62147	0.0895799	0.939074	-0.162841	0.525015
ANKRD53	-0.387678	0.172021	0.277236	0.377189	-0.112892	0.873344	-0.00747937	0.896768	0.100099	0.905859
ZC3H7B	-0.387636	0.0741521	0.24425	0.727414	0.183303	0.820905	0.144929	0.829005	0.0761236	0.793775
UBA52	-0.387595	0.973468	0.0584958	0.286588	0.196094	0.0850801	0.0752851	0.338673	-0.332002	0.870954
MIS18BP1	-0.386786	0.204646	0.236511	0.0641995	-0.0429482	0.815346	-0.0496077	0.963908	-0.291448	0.434137
RAD51AP1	-0.386371	0.0632095	-0.113451	0.494181	-0.38228	0.0717988	-0.463346	0.01297	-0.407158	0.0881469
BCDIN3D	-0.384465	0.185306	-0.0377998	0.872964	0.321774	0.483623	0.121582	0.976156	-0.0654383	0.715884
INTS3	-0.384268	0.364146	-0.134589	0.989105	-0.765461	5.30468e-05	-0.545262	0.319353	0.118368	0.322426
PRR22	-0.38404	0.267316	-0.0332079	0.989808	-0.14342	0.816992	-0.0488617	0.770599	-0.487459	0.0242475
SMIM7	-0.382947	0.633171	0.236896	0.250563	-0.468112	0.431237	-0.291317	0.657126	0.0338725	0.862881
NLRX1	-0.382563	0.0960747	0.223699	0.653745	-0.130055	0.637157	0.162426	0.643803	0.0231043	0.948729
CHD5	-0.382556	0.0538863	-0.0984499	0.622374	-0.0992247	0.648174	0.0295109	0.946896	-0.200764	0.474002
UBE2M	-0.382515	4.36239e-05	-0.407225	0.000555794	-0.231172	0.0148239	-0.472994	0.000834994	-0.405111	0.0399759
FOXM1	-0.38224	0.692754	0.00770112	0.602353	0.0408683	0.314999	-0.188721	0.791628	-0.104698	0.522543
GON4L	-0.381715	0.558105	0.161674	0.10341	0.00101027	0.404223	0.00622442	0.510042	0.0574605	0.682901
MYL10	-0.381123	0.045604	-0.287127	0.139803	0.246634	0.659816	0.0875148	0.981266	0.249937	0.675652
SLC22A4	-0.380714	0.211323	0.182606	0.602765	-0.00844194	0.966547	0.151572	0.829836	-0.00320639	0.881422
ZFR	-0.380614	0.915029	-0.685712	0.230584	-0.422569	0.876358	-0.445111	0.988623	-0.288309	0.621631
C18orf42	-0.379884	0.0480083	-0.00140076	0.819814	0.0999652	0.974415	-0.0588854	0.908289	-0.070043	0.929439
CDC73	-0.379823	0.86677	-0.204548	0.950907	0.0820778	0.212679	-0.0265801	0.871822	-0.0607724	0.831487
C1orf94	-0.379478	0.24294	-0.0318221	0.963239	0.231695	0.463897	0.0754077	0.674002	0.0008361	0.89684
MAP6	-0.379115	0.404574	-0.0476103	0.948318	0.0280964	0.973252	-0.201596	0.743228	0.0607563	0.910538
CHRM5	-0.378267	0.444732	0.172255	0.248369	0.28172	0.108796	0.261322	0.36396	0.289579	0.298207
ZBTB1	-0.378136	0.248323	-0.173381	0.722822	-0.452881	0.0739138	-0.669633	0.00404861	-0.300508	0.239896
ITM2C	-0.377882	0.029358	0.0729289	0.87788	-0.0379355	0.615975	0.0854374	0.90715	0.163672	0.583196
MRS2	-0.377784	0.0913556	-0.376118	0.117058	-0.291656	0.29444	-0.347711	0.117231	1.23848	1.24554e-10
DDAH2	-0.37706	0.170154	-0.0538716	0.874768	-0.22036	0.526125	0.0254359	0.879332	0.0224101	0.914952
KCNJ11	-0.376892	0.304573	-0.0850017	0.861523	0.111153	0.720451	0.388731	0.33682	0.141135	0.852386
TMBIM4	-0.376878	0.141414	-0.113712	0.782502	0.0594907	0.861654	-0.131	0.514352	-0.135903	0.578338
DRD4	-0.376725	0.168953	0.137741	0.640039	0.0270507	0.902855	-0.232217	0.504861	-0.101783	0.925753
RGS1	-0.376595	0.0559616	-0.282686	0.247294	-0.196865	0.371047	0.00792233	0.975295	-0.00257956	0.97599
KIAA1549L	-0.376301	0.171732	-0.094537	0.833536	-0.0386563	0.966008	0.053001	0.938526	0.144702	0.650419
BTBD2	-0.376172	0.220072	-0.0461235	0.908875	-0.119549	0.804909	0.0304371	0.924004	-0.328358	0.210324
ARHGEF11	-0.376168	0.522068	-0.561982	0.0979998	-0.014252	0.847452	-0.409544	0.118334	0.220627	0.59073
KIAA0895L	-0.375792	0.255042	0.178244	0.503004	0.00818652	0.910265	-0.0290242	0.795695	-0.0194338	0.813897
F10	-0.375588	0.01925	0.22817	0.903818	-0.0547053	0.561579	-0.220518	0.256787	-0.330749	0.166304
BRF2	-0.37535	0.270509	-0.246318	0.380313	0.013103	0.999723	-0.16038	0.880442	0.167236	0.513101
LENG1	-0.375283	0.257693	0.243151	0.11009	-0.378429	0.17091	-0.472832	0.114624	-0.306393	0.489951
ARFGAP2	-0.374606	0.424674	-0.0897229	0.965688	0.0442988	0.639366	-0.206699	0.532651	0.105364	0.788567
TMED10	-0.374461	0.0501761	-0.290164	0.079104	-0.385077	0.0081738	-0.428784	0.0231464	-0.240493	0.089838
PDCD1	-0.374182	0.409846	-0.20401	0.755597	-0.119523	0.972207	-0.109854	0.961232	-0.341968	0.310608
FPR3	-0.373805	0.139763	-0.264829	0.427638	0.315889	0.321726	0.193147	0.524295	-0.132878	0.829824
POLR2A	-0.373435	0.706318	-0.363856	0.669827	-0.010119	0.554652	-0.481946	0.279541	-0.114822	0.99372
ZNF177	-0.373355	0.385651	-0.343618	0.502221	-0.107472	0.87416	-0.0359949	0.913099	0.439185	0.0984977
UGGT2	-0.373315	0.103924	-0.226925	0.550189	-0.13292	0.650418	-0.188455	0.712619	-0.462062	0.0785268
UFSP2	-0.373116	0.175275	-0.0628938	0.934058	0.112529	0.76677	0.0741468	0.71629	-0.416284	0.0848557
NTAN1	-0.373055	0.115816	0.365225	0.232514	-0.00479485	0.994349	0.122943	0.96237	-0.0495126	0.62096
NUF2	-0.373034	0.682129	-0.165557	0.624942	-0.0662381	0.325462	-0.0472156	0.102769	-0.417269	0.899252
TUBGCP6	-0.373009	0.126891	0.0391081	0.904503	0.12078	0.633252	-0.0377024	0.536497	-0.418391	0.462467
C8orf49	-0.372924	0.058373	0.0142823	0.892888	0.0242635	0.904764	-0.127151	0.667795	-0.22656	0.434411
SLC25A44	-0.372863	0.478194	-0.0473768	0.931388	-0.177512	0.885845	0.155994	0.733313	0.0678545	0.948729
ARPC2	-0.372708	0.898323	0.458205	0.00593702	-0.0784008	0.981456	0.650626	0.00010933	0.257033	0.53271
SRP72	-0.37223	0.226595	0.148615	0.332268	-0.184707	0.816237	-0.28484	0.217045	0.141151	0.784495
EIF2B3	-0.372042	0.976555	0.107878	0.0323193	0.228198	0.0061723	0.100284	0.0534493	-0.134403	0.640422
CCNH	-0.371636	0.337312	0.0343387	0.609639	-0.113182	0.927833	-0.248832	0.466611	0.245552	0.576032
PSMD3	-0.371633	0.331215	0.164289	0.0293975	0.141081	0.0466284	-0.0468422	0.206554	0.152129	0.133856
ZNF84	-0.371412	0.087865	-0.123911	0.683071	-0.0024645	0.915152	0.179123	0.285509	-0.109101	0.922267
SLAIN1	-0.371381	0.22519	-0.253652	0.531597	0.299453	0.297301	-0.0687996	0.975353	-0.216968	0.737083
ISM2	-0.370872	0.0801005	-0.129566	0.528771	0.0671197	0.950659	-0.20272	0.350658	0.159886	0.721718
BNIPL	-0.370835	0.517331	-0.349004	0.509666	-0.587491	0.157106	0.247787	0.517978	0.538438	0.116285
RSAD1	-0.3708	0.0723864	-0.121578	0.614398	0.232205	0.567486	-0.350629	0.00806664	-0.400859	0.0779625
GHDC	-0.370687	0.260293	0.225848	0.288784	0.0859903	0.603259	-0.157036	0.416153	0.0949712	0.879435
RARRES2	-0.370166	0.0589441	-0.183958	0.319618	-0.151697	0.461415	-0.111323	0.679485	-0.0662621	0.942563
ADAMTS15	-0.370148	0.0504506	0.0286935	0.841972	-0.248832	0.206014	0.311405	0.40079	-0.14792	0.783275
ATAD2B	-0.370136	0.0967322	0.107514	0.893299	-0.237546	0.410868	0.0205066	0.924744	-0.280478	0.186448
SGPP1	-0.369861	0.0697919	0.240176	0.712584	0.127301	0.922082	0.0398776	0.76947	0.119252	0.971882
EDC4	-0.369752	0.0269463	-0.460383	0.0456761	-0.568781	0.00272504	0.0216559	0.491785	-0.233769	0.152178
GGN	-0.369412	0.3245	-0.136114	0.841193	-0.08097	0.99292	-0.219682	0.316521	-0.189464	0.343542
AP3S2	-0.369005	0.0978208	0.0323475	0.885551	-0.0557637	0.724879	-0.0401922	0.770473	0.104539	0.872601
NUDT6	-0.368663	0.134682	-0.35939	0.132506	-0.229531	0.479768	0.0783371	0.984293	-0.125589	0.59073
VPS26A	-0.368591	0.890109	-0.196178	0.966688	0.138979	0.290147	-0.19798	0.979013	0.0946525	0.62017
MANEA	-0.367997	0.200057	0.150859	0.862277	-0.0115664	0.880222	0.0102595	0.933067	0.17564	0.680173
CSTA	-0.367841	0.200057	-0.0466334	0.90955	-0.00257401	0.951926	0.214535	0.643888	0.0841339	0.756968
TTC38	-0.367525	0.278349	-0.117455	0.715568	0.13779	0.720932	0.144506	0.458264	0.132673	0.666355
KIAA0040	-0.367299	0.375607	-0.215201	0.774528	-0.0871913	0.96599	-0.000730014	0.484869	-0.101196	0.759704
IHH	-0.366982	0.0192944	0.127343	0.966229	-0.197092	0.25258	-0.386134	0.0154961	0.147893	0.925898
F2R	-0.366646	0.871196	-0.0454278	0.341218	-0.071578	0.377791	0.131966	0.236552	0.329242	0.470159
UCHL3	-0.366633	0.319707	-0.463055	0.181583	-0.322957	0.425404	-0.276237	0.869298	-0.347555	0.54889
ORC3	-0.366424	0.715988	0.0951572	0.11963	-0.0130809	0.377943	-0.0592287	0.120892	0.180854	0.0712983
DPH3	-0.36583	0.270298	-0.564537	0.0746144	0.0131844	0.857269	0.0494551	0.584188	-0.119792	0.855823
TSC22D1	-0.365758	0.0701465	-0.233466	0.247117	-0.0886767	0.6658	-0.081502	0.474722	0.301993	0.685868
PGRMC2	-0.365198	0.152463	-0.536032	0.0115704	-0.670384	0.00261955	-0.305818	0.0531051	0.0343594	0.848438
ZC3H3	-0.364836	0.33635	-0.32287	0.549219	-0.357591	0.437341	-0.630666	0.142814	-0.415965	0.525817
COX7B2	-0.364699	0.0307842	-0.0310971	0.762655	-0.325788	0.0700699	-0.0364702	0.932422	-0.0286408	0.997352
TCF19	-0.364267	0.0246673	-0.0101634	0.704043	-0.0300227	0.668527	-0.208692	0.108914	0.127156	0.85408
THBS2	-0.36419	0.0188317	-0.206615	0.175621	-0.137807	0.31557	-0.114658	0.585349	-0.0372827	0.938341
ATP5O	-0.363995	0.340231	0.186715	0.504751	-0.277857	0.338559	0.282935	0.180824	0.194605	0.560655
CXCL1	-0.363596	0.320523	-0.0193962	0.99102	-0.0426856	0.985955	0.117816	0.759718	0.340739	0.19976
XPOT	-0.36353	0.0467631	0.136683	0.703446	-0.214799	0.341519	0.19465	0.969632	0.148478	0.945501
SYT8	-0.36336	0.260354	0.169444	0.548273	-0.0181414	0.953318	-0.00452106	0.890649	-0.195572	0.637323
FAM65A	-0.363259	0.286044	-0.0648096	0.948439	0.132979	0.739122	0.0770393	0.829685	0.029652	0.803769
CHD2	-0.363232	0.737057	-0.0523353	0.716736	-0.178443	0.951676	-0.152129	0.856883	-0.503211	0.177085
TSPAN15	-0.363065	0.126065	0.18579	0.702141	-0.0137452	0.964976	0.0783384	0.832965	0.206302	0.790063
GRM3	-0.362969	0.246696	-0.119348	0.813864	-0.102798	0.85524	0.171758	0.562879	0.503904	0.0161465
FGF20	-0.362823	0.058706	-0.356683	0.0651931	-0.00614201	0.758315	-0.212303	0.30766	-0.112862	0.596552
LIPC	-0.362658	0.216	-0.0158971	0.991341	0.0527385	0.9164	-0.273645	0.522815	0.0539632	0.73632
CDH5	-0.362629	0.219713	0.022955	0.876726	-0.0975018	0.884151	0.0874562	0.503199	-0.210815	0.916541
DRAM2	-0.362569	0.165113	0.0192597	0.981684	0.133431	0.785645	0.105109	0.875018	0.238664	0.29296
CARD9	-0.362443	0.118776	0.12665	0.765061	-0.124302	0.707703	-0.438052	0.0520364	-0.209222	0.380312
OR14A2	-0.362393	0.0423882	0.0230696	0.855612	0.145125	0.974555	0.0748014	0.763031	-0.0652246	0.948024
SLC26A2	-0.36237	0.329169	0.0382872	0.968801	-0.261842	0.491118	-0.115831	0.814909	-0.0914097	0.870701
ZNF208	-0.361371	0.272985	-0.190554	0.671433	-0.230483	0.530904	0.0245243	0.831528	-0.0431886	0.840758
CD274	-0.361174	0.0426936	0.0144458	0.723089	-0.0201568	0.634643	-0.0363901	0.65205	-0.0449926	0.66077
RBM39	-0.360915	0.838488	0.29549	0.00136596	-0.0160051	0.519043	-0.117975	0.242128	-0.238931	0.981333
CNGA4	-0.360339	0.132102	-0.140376	0.738556	-0.180373	0.542948	-0.0488792	0.982567	0.199122	0.30318
TAS2R14	-0.360024	0.357875	0.218279	0.433646	-0.0388964	0.981935	0.123094	0.68462	-0.223389	0.551963
TYMS	-0.359057	0.636896	-0.217066	0.603013	-0.407573	0.977686	0.00872607	0.0920554	0.0222057	0.663411
LIMK2	-0.358929	0.0857068	-0.14261	0.606032	-0.0878066	0.743086	-0.0311955	0.780193	0.111264	0.830532
SERPINA10	-0.358593	0.106659	0.041868	0.969159	-0.210932	0.437311	0.0347584	0.930617	0.248557	0.351227
JUNB	-0.358558	0.134647	-0.238711	0.407755	-0.140786	0.671688	-0.113719	0.371157	-0.227116	0.133991
ADTRP	-0.358359	0.0665088	-0.0187584	0.780248	-0.0422846	0.700572	-0.0396434	0.829927	-0.223624	0.4431
SNX9	-0.35799	0.181795	-0.109142	0.765502	-0.20895	0.460954	0.0252994	0.864456	0.115549	0.642441
RPL7A	-0.357974	0.0465126	0.0173141	0.833211	-0.579119	0.00234865	-0.119331	0.797772	-0.264096	0.83558
EIF4H	-0.357897	0.828729	0.00752502	0.182505	-0.120376	0.269579	-0.0313194	0.625074	0.424399	0.103001
TRPM8	-0.357657	0.00729203	0.0333291	0.631212	0.219044	0.979933	0.0293011	0.784577	0.170085	0.885229
SENP6	-0.357346	0.690758	-0.446443	0.427877	-0.172217	0.910435	-0.183058	0.947715	-0.00313295	0.859281
SOCS3	-0.357108	0.23039	0.0821646	0.831282	-0.259516	0.490029	0.0589842	0.938526	0.28933	0.328211
LIG3	-0.357087	0.158996	-0.00122761	0.988741	-0.12091	0.727098	0.344078	0.0740295	0.363935	0.313667
CCDC61	-0.356942	0.212126	-0.363496	0.164776	-0.0455623	0.958015	-0.184354	0.598309	-0.143045	0.673527
MKI67IP	-0.356732	0.113069	-0.333843	0.286588	-0.289527	0.31078	-0.109524	0.671212	-0.0785429	0.866982
CDK10	-0.356607	0.856851	0.103507	0.396403	0.515459	0.010475	-0.0791549	0.810284	-0.759698	0.0153676
UBIAD1	-0.35646	0.111652	-0.116237	0.837865	-0.259821	0.425675	-0.0710989	0.870005	-0.35742	0.165
TERF2IP	-0.356169	0.457532	0.0463846	0.765061	0.187648	0.389598	-0.251026	0.541674	-0.391944	0.0797594
NGFR	-0.356131	0.156016	-0.220948	0.378943	0.0466808	0.946172	0.0095596	0.849556	0.0294389	0.978132
LCN15	-0.355328	0.197651	-0.499594	0.0322009	0.0672866	0.878832	-0.131774	0.586776	-0.430735	0.0494098
KPNA4	-0.355184	0.996764	-0.374725	0.80632	-0.654348	0.284504	-0.147211	0.624894	0.298472	0.251066
GPR180	-0.354993	0.589329	-0.267494	0.704378	-0.402386	0.425404	-0.249358	0.677944	-0.215076	0.703387
ZNF77	-0.354672	0.150066	-0.0718237	0.86193	-0.135489	0.681445	-0.31409	0.483566	-0.221907	0.747962
SPNS3	-0.354414	0.319163	0.198902	0.472089	0.056565	0.835419	0.131205	0.746776	0.0130042	0.941436
MYO10	-0.354277	0.975871	-0.275756	0.963511	-0.12791	0.72025	-0.143865	0.460812	-0.832628	0.00377255
HIST1H2AA	-0.354125	0.292343	0.045445	0.849777	-0.135358	0.760622	0.181589	0.406472	-0.0413093	0.927029
PNPO	-0.35381	0.465766	0.026903	0.766117	-0.0961048	0.923	-0.0761085	0.997711	-0.100695	0.677184
OR4L1	-0.353693	0.112074	-0.178125	0.481157	0.0704383	0.991063	-0.0651439	0.94782	-0.0464785	0.999373
EXO5	-0.353588	0.213505	0.28851	0.333951	-0.211761	0.622726	-0.177219	0.643178	-0.182701	0.753738
CDKL4	-0.352773	0.204931	-0.153638	0.6873	-0.134811	0.803847	0.11749	0.858979	0.0117882	0.96208
PRR7	-0.352688	0.330743	-0.411486	0.185205	0.0945932	0.89362	-0.194679	0.541674	-0.170768	0.385346
SET	-0.352515	0.0136731	0.213837	0.903004	0.185034	0.950914	0.35565	0.905039	-0.0282052	0.754576
SFSWAP	-0.352505	0.716546	-0.0427637	0.420735	-0.555686	0.162745	-0.192168	0.984818	-0.210657	0.791494
TEKT2	-0.352391	0.210139	-0.0641809	0.928246	0.114541	0.787234	-0.158562	0.677735	-0.194522	0.712775
ZNF154	-0.351977	0.0625628	-0.0130731	0.813968	-0.00615542	0.827694	-0.091246	0.717603	-0.1657	0.536701
CHST15	-0.351817	0.121243	-0.0473587	0.826082	-0.124773	0.606371	-0.00391776	0.905022	-0.139865	0.915259
USB1	-0.351636	0.194377	-0.175119	0.627483	-0.00541539	0.858312	0.116912	0.883947	0.0571347	0.951892
VPS41	-0.351367	0.204658	-0.317845	0.256933	-0.484556	0.0769752	-0.710545	0.00404558	-0.611761	0.0391817
AMELY	-0.351265	0.0538813	-0.100615	0.562233	-0.0175505	0.755185	0.0553945	0.976913	-0.170824	0.743428
C19orf73	-0.350674	0.199573	0.00729622	0.975574	-0.019099	0.960406	-0.244074	0.354061	0.18774	0.736841
METTL11B	-0.350046	0.3339	-0.0447374	0.986484	-0.050336	0.9948	-0.235652	0.56856	0.257032	0.451246
SKA3	-0.350009	0.335576	0.161323	0.098167	0.26447	0.0447471	-0.0325044	0.599365	-0.148148	0.856844
NOTCH1	-0.349939	0.371765	-0.187808	0.751498	-0.202017	0.713015	0.0230314	0.906342	0.187478	0.566324
SKIV2L2	-0.349751	0.446826	-0.00639721	0.757781	-0.0914011	0.977248	-0.192767	0.885701	-0.40172	0.467023
METAP1D	-0.349503	0.549266	-0.0658243	0.937991	0.194861	0.383046	-0.0645634	0.73292	0.531296	0.00155689
ATP7B	-0.349302	0.0946871	-0.137924	0.590384	0.0830988	0.993816	0.104892	0.954941	-0.0564708	0.868712
NDUFB8	-0.349262	0.348919	0.275785	0.323601	-0.264002	0.511922	0.0433856	0.975543	-0.169153	0.632233
KRTAP10-5	-0.349161	0.532831	0.0655207	0.953569	-0.272728	0.590842	-0.64235	0.112137	-0.169234	0.791892
GDF15	-0.348929	0.203477	0.0535549	0.922992	0.0533564	0.871109	-0.110858	0.574674	-0.334107	0.143737
SHCBP1	-0.348784	0.400335	0.159223	0.573605	-0.0621692	0.993752	-0.0502578	0.967633	-0.198701	0.755907
FTSJ2	-0.348348	0.0741521	-0.0257667	0.704043	-0.506543	0.0111349	0.136205	0.766655	-0.338121	0.145736
ZNF236	-0.348312	0.966759	-0.129959	0.631212	0.222126	0.0738214	-0.323738	0.814942	-0.0873513	0.89658
OR2A2	-0.348249	0.2455	-0.409907	0.110729	0.123633	0.80449	-0.16654	0.857281	0.062315	0.747962
MYT1	-0.348084	0.0723864	-0.0733918	0.621136	-0.137072	0.46378	-0.17193	0.312647	-0.29401	0.116167
SIM1	-0.34774	0.369417	-0.22357	0.710494	0.0601403	0.778102	0.209849	0.510042	0.248024	0.31112
CCDC50	-0.347602	0.02532	-0.187179	0.245465	0.0648593	0.866777	0.131241	0.925629	0.0845176	0.870525
ANGPT2	-0.347475	0.0857068	0.0876156	0.989142	0.0118678	0.846679	0.0632982	0.94782	0.194403	0.615626
HNRNPA2B1	-0.347461	0.987574	0.0237812	0.417274	-0.259194	0.992335	-0.184112	0.448368	0.194541	0.208948
PLD1	-0.346972	0.110246	-0.106597	0.705626	-0.329736	0.178783	-0.0441909	0.809992	0.038752	0.971882
KIF20B	-0.346602	0.0559616	-0.290791	0.307499	0.189872	0.81091	-0.264936	0.215862	-0.0853067	0.697471
NUP88	-0.346469	0.46378	0.0501755	0.394119	0.000176662	0.680406	-0.331019	0.632268	-0.186837	0.947383
PPP1R12C	-0.346465	0.183756	0.314002	0.343995	-0.117288	0.774469	-0.357307	0.0640873	-0.246222	0.204356
SLCO1B7	-0.346425	0.0106696	-0.0719992	0.453108	-0.0656404	0.426442	0.179129	0.796981	-0.0793825	0.855823
SLC25A21	-0.346389	0.162269	-0.495226	0.0679455	-0.472659	0.0808044	-0.223248	0.519432	0.138381	0.761174
BRD4	-0.346317	0.768837	-0.462599	0.842008	-0.569235	0.462803	-0.382011	0.975543	-0.276968	0.967127
RSPO3	-0.346274	0.0998946	-0.135588	0.603356	0.163198	0.895637	0.0771712	0.679591	0.143968	0.374456
LHFP	-0.346216	0.540965	-0.0214173	0.837138	-0.0144764	0.867578	-0.172745	0.650448	-0.0937913	0.692253
C22orf34	-0.346194	0.110004	0.0266339	0.957228	-0.282937	0.246499	-0.10396	0.882577	0.0733522	0.70971
CWC27	-0.346066	0.0598673	-0.395386	0.10429	-0.182813	0.431155	-0.16852	0.531681	-0.110729	0.708628
GFOD2	-0.34599	0.0535391	0.127087	0.906597	0.0159283	0.875093	-0.114576	0.581805	-0.23812	0.488364
OR10H3	-0.34574	0.190947	-0.0151706	0.99323	-0.133578	0.733125	-0.142675	0.973072	0.379978	0.00357959
GCNT3	-0.345442	0.312489	-0.0876637	0.962985	0.133836	0.653633	0.0766898	0.538734	-0.131658	0.990455
ZDHHC11	-0.34541	0.00700376	0.0248138	0.599448	-0.0966192	0.274097	0.0572245	0.841235	-0.211439	0.424923
DVL3	-0.345225	0.795979	-0.0935381	0.731967	-0.0629575	0.672491	-0.0516296	0.797772	0.289182	0.315249
TRIM14	-0.345136	0.109434	-0.0359646	0.866731	0.14001	0.817663	0.168494	0.954884	0.180925	0.880117
RPUSD4	-0.3449	0.396612	-0.152895	0.85163	-0.018574	0.815181	-0.0738947	0.94782	-0.257334	0.242247
NLRP14	-0.344241	0.0495249	-0.170165	0.335881	-0.183925	0.314572	-0.0806872	0.606625	-0.201662	0.320872
EIF4ENIF1	-0.343561	7.82262e-07	-0.406928	3.81976e-06	-0.350288	0.000337936	0.103335	0.102924	-0.411782	0.0042911
SLC38A5	-0.343269	0.182817	-0.135389	0.769329	0.15727	0.730809	-0.211926	0.74441	-0.059436	0.986498
ADAMTSL4-AS1	-0.343098	0.417041	-0.682317	0.0240394	-0.134979	0.819068	-0.114659	0.401524	0.32952	0.702844
HAGH	-0.342819	0.145712	0.278535	0.621834	-0.134858	0.468867	-0.165701	0.452779	-0.222407	0.270288
ZIC2	-0.342754	0.0743151	-0.102059	0.619297	-0.0817183	0.638295	-0.366651	0.0803967	0.0608806	0.99638
ESX1	-0.342562	0.239252	-0.137421	0.691303	-0.0122686	0.963397	0.0276204	0.983495	0.106064	0.813766
ZNF781	-0.34254	0.0758609	-0.205619	0.248369	0.211903	0.920804	-0.162054	0.584188	0.288669	0.487491
GSK3A	-0.342513	0.419189	-0.12339	0.896643	-0.0334156	0.993816	-0.564398	0.0520364	-0.014533	0.73632
ZNF552	-0.342331	0.130715	-0.4625	0.0515951	-0.28945	0.190529	-0.0822795	0.85073	-0.087592	0.921319
TRAPPC13	-0.342256	0.257669	-0.205929	0.465964	-0.0486513	0.881291	-0.379756	0.207556	-0.360588	0.282682
SGSH	-0.342184	0.131618	0.104158	0.924561	-0.161744	0.550358	-0.108418	0.521682	0.0909567	0.85803
DCTN2	-0.341908	0.366328	-0.260487	0.775866	-0.219702	0.778236	-0.308417	0.410338	0.010054	0.97003
KRTAP10-7	-0.341795	0.437594	-0.256488	0.628419	-0.0138114	0.974555	0.26117	0.325738	-0.0193018	0.755907
ADPRM	-0.341604	0.0978208	-0.00985708	0.823689	0.0275791	0.912748	0.0961354	0.930617	0.12372	0.88389
MN1	-0.341366	0.104565	0.124039	0.940964	0.171439	0.871633	-0.0936069	0.382484	0.144107	0.989831
CLMP	-0.341255	0.110168	0.0128788	0.890418	-0.0766076	0.730281	0.0555383	0.996879	0.295186	0.309279
IL12RB1	-0.341148	0.232722	-0.0321853	0.975618	0.387136	0.131784	-0.317704	0.0606015	-0.270606	0.093436
RBM26	-0.341017	0.911212	-0.297985	0.892451	0.288776	0.139878	-0.0343328	0.363378	-0.0525903	0.652393
ZNF676	-0.340752	0.176615	-0.0376003	0.732334	-0.0249328	0.740621	0.098143	0.8543	0.157538	0.643123
RASAL2	-0.340733	0.0549194	-0.0657775	0.633817	-0.0946982	0.599746	-0.109324	0.220004	0.201761	0.983503
TYMP	-0.340706	0.0950137	-0.168161	0.461278	0.0693983	0.99163	-0.278003	0.234304	-0.68371	0.00157265
USP9X	-0.34053	0.336939	-0.45007	0.0916185	-0.23947	0.614655	-0.590455	0.0618824	-0.0865229	0.851669
VPS72	-0.340519	0.478856	-0.43833	0.138077	-0.304283	0.639397	-0.205043	0.515142	-0.029469	0.691098
ZSWIM7	-0.340513	0.106659	0.410474	0.308743	0.24897	0.705951	0.0673387	0.975543	0.162448	0.778169
COPB1	-0.340165	0.100342	-0.382818	0.259764	-0.117974	0.364222	-0.168687	0.516685	0.138426	0.986631
FNBP4	-0.340127	0.787791	-0.555666	0.131532	-0.398716	0.667497	-0.301469	0.742202	-0.173175	0.833448
GUCY1A3	-0.339929	0.208527	-0.00625114	0.983835	0.383358	0.244404	0.0528938	0.775847	-0.11281	0.893661
CDYL	-0.339901	0.118608	-0.167642	0.506914	-0.103525	0.690917	-0.126169	0.650448	-0.253814	0.298207
CADPS	-0.339865	0.31392	0.132453	0.664052	0.197847	0.481202	-0.106646	0.77521	0.190347	0.515612
CLDN10	-0.339833	0.150511	-0.184159	0.45039	0.0300172	0.86602	-0.381842	0.149009	-0.208096	0.404288
CFB	-0.33965	0.140224	-0.0193091	0.904527	0.231284	0.593372	0.200376	0.896768	-0.156729	0.324556
ZNF217	-0.33957	0.837616	-0.318775	0.767954	0.0604398	0.38714	0.230456	0.174568	-0.393383	0.172029
AKAP1	-0.339451	0.680395	0.022896	0.649894	0.322653	0.0540919	0.0643765	0.994519	0.0770509	0.979528
MAP3K7	-0.339282	0.352273	0.0839876	0.851051	-0.322531	0.22543	-0.0646549	0.870025	0.310987	0.348807
LIMCH1	-0.339162	0.175674	0.105615	0.869023	-0.0943819	0.817072	-0.270013	0.155685	0.139716	0.939721
MRPL3	-0.339115	0.41128	0.0759062	0.625738	-0.107092	0.997824	0.222765	0.0895359	0.0927749	0.7454
ATMIN	-0.338739	1.8462e-06	-0.143622	0.00200259	0.0886483	0.229933	-0.0182592	0.128218	-0.470227	0.00448537
SUPT3H	-0.338585	0.0683625	-1.0822	1.48595e-09	0.100934	0.919292	-0.0468982	0.983693	0.221795	0.418292
MAPK12	-0.338384	0.105505	-0.437539	0.0441908	-0.172587	0.47063	-0.323184	0.225961	-0.429004	0.0570872
RANBP2	-0.338193	0.890109	-0.33229	0.950148	0.000511537	0.34467	-0.266719	0.939161	-0.18012	0.882271
MFF	-0.338095	0.106808	-0.000538888	0.918405	0.0574492	0.994881	-0.033415	0.975543	-0.265191	0.520787
SETD1A	-0.338045	0.383871	0.15147	0.395174	0.246272	0.178783	0.281333	0.272952	0.159685	0.841501
MED15	-0.337762	0.785692	-0.305876	0.798729	-0.640108	0.489282	-0.112798	0.0807449	0.270796	0.0958304
USP51	-0.337665	0.0295743	-0.187102	0.232744	-0.158188	0.284377	-0.107379	0.435196	-0.475736	0.0372875
SPATA9	-0.337636	0.153046	-0.39774	0.0978692	0.14184	0.877879	0.102739	0.895716	0.113306	0.759704
ATAD3A	-0.337611	0.9102	0.0399569	0.578059	-0.220042	0.938727	0.285188	0.0775863	0.478386	0.198195
TMEM121	-0.337553	0.117629	-0.0806372	0.790599	-0.356837	0.0963114	-0.339144	0.30401	0.0884891	0.647911
PPP1R12B	-0.337373	0.2044	-0.0928649	0.802778	-0.107	0.753558	0.381203	0.360655	0.0795134	0.983148
DHX15	-0.337006	0.277195	0.470432	0.0155213	0.011472	0.833935	0.165659	0.354542	0.191956	0.450451
GGNBP2	-0.336916	0.0637692	-0.485552	0.0119061	-0.529054	0.00651927	-0.748248	0.00393065	-0.446064	0.3119
SLC9C1	-0.33645	0.158674	0.0268301	0.985692	0.140809	0.852358	0.175254	0.398582	0.298076	0.0881338
APRT	-0.336346	0.21036	-0.162025	0.617531	-0.290104	0.342201	-0.202549	0.355196	-0.272166	0.214931
ARIH1	-0.336113	0.644614	0.030127	0.385235	-0.072241	0.817072	0.0210983	0.577453	-0.00192722	0.813897
DAPK1	-0.335691	0.0809325	-0.216928	0.336939	0.0781611	0.975799	-0.000869006	0.960054	-0.00365623	0.924953
HPCAL1	-0.335537	0.0739138	-0.0560322	0.622251	0.127789	0.98287	-0.178314	0.364312	-0.123058	0.608562
NCOA4	-0.335194	0.631288	-0.335022	0.543266	-0.0970265	0.973252	-0.1412	0.734252	-0.0745941	0.875038
LILRA2	-0.334907	0.0398229	0.124305	0.949022	0.196212	0.963464	0.136487	0.845464	0.0668373	0.857774
HELB	-0.334773	0.287399	-0.189745	0.661445	-0.156699	0.687262	-0.181735	0.765222	-0.0944154	0.921952
GNA13	-0.334742	0.938448	-0.0247203	0.429195	-0.406677	0.814661	0.373663	0.000683575	0.468321	0.000608492
RASGEF1C	-0.334547	0.301357	0.314369	0.241558	0.00504008	0.966547	-0.0214407	0.810733	-0.138089	0.940966
CLPB	-0.334484	0.201406	-0.213662	0.493218	-0.338841	0.210717	-0.348061	0.33139	-0.334737	0.521334
POLRMT	-0.334474	0.118608	0.0303665	0.953569	0.0383887	0.933502	-0.521986	0.0138805	-0.174029	0.354976
UPP2	-0.334404	0.478467	-0.155543	0.815287	0.227718	0.555887	0.214084	0.556026	0.0401153	0.917452
TRMT1L	-0.334377	0.709318	-0.161655	0.98295	-0.0745895	0.903446	-0.0111139	0.739358	0.146025	0.550216
CHPF	-0.334303	0.292693	-0.0287132	0.979425	-0.0346621	0.997992	-0.124165	0.792533	-0.425202	0.111329
USP24	-0.334132	0.867657	-0.020129	0.512845	-0.199456	0.967737	-0.626369	0.345103	0.291916	0.00672872
ACTL6A	-0.334109	0.341447	-0.120657	0.90773	0.359735	0.207381	-0.340041	0.421382	-0.235826	0.73924
SLC19A1	-0.334045	0.132657	0.172209	0.813128	0.117695	0.911594	-0.00685863	0.908626	-0.33704	0.261743
GRK1	-0.333943	0.0550647	0.0612045	0.908946	0.0918416	0.95409	-0.818483	3.85541e-05	-0.271674	0.310608
RIF1	-0.333893	0.472479	0.127908	0.172677	0.470617	0.000337689	0.4241	0.000406098	-0.113657	0.930425
NKRF	-0.333688	0.0325644	-0.286321	0.0839419	0.0154606	0.714437	-0.137288	0.198498	-0.601889	0.000689435
TMEM175	-0.333519	0.357225	-0.168518	0.788814	0.144484	0.735928	-0.384671	0.31983	-0.0740981	0.944805
PRMT1	-0.33351	0.193712	0.0232278	0.793259	0.0409275	0.797052	-0.0642335	0.790395	0.102709	0.725295
POU2F2	-0.333486	0.395744	0.372227	0.0920124	0.105662	0.606462	-0.127296	0.614471	0.198945	0.760137
RPAP1	-0.333466	0.423241	0.150222	0.292829	-0.813404	1.25803e-05	-0.0847201	0.942112	-0.127363	0.971882
SLC44A2	-0.33338	0.371737	-0.176312	0.816448	-0.186804	0.757627	-0.247574	0.460812	-0.0162679	0.959351
PRUNE	-0.33335	0.446513	0.0374204	0.792952	0.21564	0.408139	-0.288179	0.427552	0.139634	0.77098
CBX1	-0.333295	0.392368	-0.146574	0.856584	0.0733952	0.818104	-0.0377868	0.810284	-0.160413	0.943433
ANKS4B	-0.333089	0.185306	0.00605088	0.968338	0.0408573	0.992323	-0.0863931	0.779479	0.346474	0.198099
FOXA2	-0.333006	0.046718	-0.224701	0.263431	0.0517075	0.907276	0.124496	0.959327	-0.0434629	0.844674
HSPA8	-0.332974	0.55977	-0.246156	0.443355	0.0363061	0.0257229	0.205592	0.00149608	-0.295697	0.962764
C3orf70	-0.33294	0.225976	-0.443749	0.0812116	-0.0610289	0.878797	0.248349	0.289848	-0.266505	0.389184
C1QA	-0.332661	0.10706	-0.00869066	0.654126	0.0989446	0.900642	0.0418209	0.874776	0.0678128	0.927097
BTBD17	-0.332473	0.558915	-0.0505644	0.936143	0.180639	0.416508	-0.204236	0.610872	0.0278248	0.948228
MUCL1	-0.332102	0.106786	-0.148766	0.450146	0.121384	0.94003	0.385518	0.471604	0.25071	0.614476
LY6E	-0.332001	0.0741521	0.142085	0.941783	-0.311813	0.142181	-0.206924	0.420209	0.0617109	0.919664
PROP1	-0.331911	0.276467	-0.151189	0.720653	-0.137093	0.723329	-0.262933	0.451921	0.41128	0.0911145
RNF128	-0.331904	0.0285817	-0.0236095	0.639587	0.238924	0.806589	0.323529	0.589154	-0.112899	0.394069
MRPL35	-0.331775	0.905304	-0.0926037	0.803508	0.0969447	0.157179	0.0221688	0.159495	-0.117642	0.855823
SCAF8	-0.331756	0.131597	-0.168487	0.487041	-0.0227854	0.768977	0.213214	0.533384	0.153557	0.711774
RHOA	-0.331748	0.668681	-0.543318	0.317727	-0.697048	0.0763281	0.362389	0.00384292	-0.261597	0.240655
CENPF	-0.331647	0.753214	0.0866887	0.542933	-0.0350174	0.849166	0.213086	0.379705	-0.219709	0.380312
CA12	-0.331382	0.248216	-0.0907592	0.908946	-0.318988	0.333758	-0.177888	0.737945	0.151079	0.625932
PPARGC1A	-0.331095	0.133659	0.0277057	0.957061	-0.200656	0.437965	0.187235	0.74974	0.0893744	0.863703
SLC1A1	-0.331028	0.125169	0.0535351	0.892451	0.146632	0.937504	0.137402	0.885325	-0.0376452	0.906229
SLC39A1	-0.330974	0.41829	-0.284201	0.50284	-0.109242	0.946387	-0.10859	0.722558	-0.156077	0.640206
OR2T1	-0.330807	0.330743	-0.311419	0.342383	0.0497326	0.9474	-0.0517824	0.92414	0.127388	0.428809
TNFRSF1B	-0.330739	0.139387	-0.181396	0.453108	-0.120314	0.615031	-0.0564659	0.954147	-0.0202506	0.961491
LY6D	-0.330685	0.187333	-0.141993	0.629778	0.0316471	0.981274	-0.00873775	0.966407	0.258512	0.314748
DHRS3	-0.330202	0.0138042	-0.0101945	0.537228	-0.292201	0.0404921	0.223127	0.973982	-0.0588532	0.465058
MAP2K7	-0.330019	0.0357438	-0.0423399	0.694749	0.179476	0.886104	-0.0959841	0.551391	0.246435	0.378509
KLK12	-0.329826	0.159359	-0.220926	0.457291	-0.115028	0.772044	-0.290877	0.236146	-0.151065	0.485479
SYCN	-0.3298	0.364146	0.113989	0.685903	0.144597	0.629015	0.0558181	0.876937	0.0793618	0.977015
KCNA5	-0.329744	0.0585061	-0.169444	0.365299	-0.0460492	0.612072	0.0700209	0.966943	0.0215513	0.990589
PCYT2	-0.329721	0.163584	-0.44594	0.0164683	-0.214297	0.461921	-0.0184699	0.810413	0.140456	0.353656
CAMLG	-0.329067	0.935041	-0.703152	0.0322009	-0.253969	0.843418	-0.282543	0.823575	-0.257737	0.80158
ZFY	-0.328999	0.0276789	-0.36831	0.0320504	-0.157552	0.28758	-0.0442785	0.895422	0.186236	0.33018
MND1	-0.328762	0.0198251	-0.350403	0.0236713	-0.266651	0.101465	-0.704238	0.000802553	-0.978205	6.24595e-05
TIAM2	-0.328534	0.0913556	0.0195477	0.863378	0.163157	0.936257	0.109288	0.916939	-0.366063	0.175042
TMEM170A	-0.328368	0.278349	-0.052584	0.907762	-0.205489	0.648174	0.285567	0.188222	-0.0905554	0.999305
LPCAT1	-0.328114	0.128615	-0.0354619	0.771203	-0.16625	0.418676	0.0144624	0.947715	0.0438579	0.73632
LURAP1L	-0.328001	0.0817099	-0.21295	0.242454	-0.0868166	0.570358	0.00784066	0.608084	-0.138342	0.30827
SLC39A11	-0.327974	0.083961	0.091893	0.947824	0.296553	0.704502	0.237932	0.666103	-0.0978547	0.850615
HERPUD1	-0.327821	0.185306	-0.0437055	0.863992	-0.17372	0.56587	0.0519706	0.906342	0.254433	0.352719
LIN52	-0.32717	0.859937	0.116716	0.0405671	-0.0622822	0.264104	0.0054435	0.141086	-0.0671645	0.442
ST3GAL4	-0.327149	0.0435619	-0.0221817	0.621136	-0.19878	0.233719	0.0615287	0.976913	-0.0368904	0.843537
LILRB5	-0.327131	0.150876	0.105159	0.801641	-0.0385574	0.857004	0.266083	0.294296	-0.285399	0.417147
TSPAN31	-0.326588	0.176615	0.15986	0.831406	0.0715986	0.958991	-0.265465	0.115071	-0.0312949	0.751267
PRSS3	-0.326461	0.217409	-0.136161	0.728888	0.0415542	0.990902	-0.0926018	0.971586	-0.0520526	0.931285
NGB	-0.326378	0.0574907	-0.294326	0.110298	-0.0469925	0.668527	-0.416551	0.00517803	-0.0721005	0.517605
LRRC49	-0.326297	0.270509	0.459232	0.0593854	-0.262072	0.458339	0.302074	0.213623	0.0539169	0.897846
MDGA1	-0.326241	0.178371	0.18574	0.724212	-0.0728192	0.847452	0.236249	0.521182	0.178647	0.558354
NOL12	-0.326118	0.497424	0.148461	0.263431	0.360846	0.0012608	0.258547	0.215899	0.000718411	0.905097
RNF40	-0.326034	0.0445977	0.0301601	0.89325	-0.00471402	0.957893	-0.222189	0.0777214	0.216659	0.860694
TYROBP	-0.326016	0.248016	0.0331874	0.908447	-0.0109097	0.993816	-0.280188	0.666867	-0.0521234	0.952763
TAF11	-0.325808	0.956126	-0.221217	0.899679	-0.343265	0.720012	0.0165804	0.443826	-0.397615	0.304036
RAB26	-0.325758	0.346653	0.0642003	0.816704	0.16433	0.530904	-0.436694	0.024601	-0.332331	0.136056
CMTM7	-0.325702	0.215291	-0.0439205	0.841478	0.0642704	0.997283	0.160714	0.712126	-0.0424305	0.935108
CDK2AP1	-0.325599	0.346891	-0.00278637	0.903	-0.19121	0.790135	-0.050926	0.576671	0.413614	0.420183
GNAI2	-0.325195	0.385651	0.0644892	0.868006	-0.0152845	0.909176	-0.144853	0.530091	-0.100108	0.658344
LSM2	-0.325108	0.513013	0.243099	0.293528	0.251915	0.189748	-0.0884123	0.919812	-0.0647028	0.915379
KIAA2026	-0.325088	0.10597	-0.0784106	0.729763	0.0207583	0.895763	-0.000311259	0.879735	-0.18999	0.47537
ATP5J	-0.325049	0.835295	0.00556731	0.531415	-0.160484	0.952267	-0.194414	0.941768	0.0418708	0.683943
SRSF6	-0.3245	0.125169	-0.269632	0.134039	-0.497208	0.00720167	0.235603	0.613362	0.16675	0.99548
MDM4	-0.324074	0.917412	-0.328803	0.843554	-0.112377	0.790159	0.087274	0.114732	-0.207954	0.954489
RQCD1	-0.324004	0.943229	-0.157769	0.752148	0.172761	0.0559674	-0.0735423	0.242901	-0.644947	0.0610907
ZDHHC20	-0.323926	0.151119	-0.30079	0.245465	-0.0529141	0.809721	-0.0741011	0.657504	0.0985873	0.95021
RBKS	-0.323627	0.212903	-0.0213464	0.847825	0.276583	0.506807	0.0132125	0.930617	0.271625	0.378509
MMP27	-0.323615	0.185306	0.146798	0.809426	0.0853955	0.915152	0.220173	0.375891	0.095447	0.776703
EFCAB9	-0.323605	0.247285	-0.224089	0.487617	-0.408532	0.135706	0.0775499	0.777441	-0.128408	0.862677
RNF113B	-0.323477	0.0700289	-0.286514	0.182118	-0.010649	0.842463	0.122253	0.904846	-0.157668	0.569613
BAG1	-0.323386	0.33187	0.315275	0.434441	0.0670833	0.958991	-0.282893	0.0763814	-0.0740583	0.647462
OR2AG2	-0.323341	0.359717	-0.005432	0.954618	-0.154339	0.762073	-0.171056	0.813971	0.11105	0.559318
RSPO4	-0.323304	0.0423982	0.0291257	0.775505	0.273909	0.772814	0.101599	0.944356	0.186473	0.769785
ZNF783	-0.322853	0.324685	-0.360719	0.203945	-0.0918676	0.846719	-0.10298	0.668781	-0.291156	0.275488
RABGAP1	-0.322811	0.279611	-0.107498	0.839352	-0.198772	0.605695	-0.298548	0.191333	-0.159938	0.595013
AHI1	-0.322807	0.577284	0.134343	0.552016	0.0861092	0.651958	0.0540784	0.829927	-0.0721742	0.928988
CHMP1B	-0.322596	0.0122754	-0.491069	0.00165201	-0.286327	0.0468585	-0.0885134	0.313972	-0.493534	0.0042911
DTX3	-0.322558	0.322988	0.389477	0.16838	0.0051023	0.994233	0.100469	0.906405	0.102581	0.967422
ELK1	-0.322117	0.370784	-0.126048	0.812794	0.249337	0.460419	0.101537	0.817186	-0.159723	0.731823
PRSS1	-0.321924	0.139288	-0.0522499	0.760235	-0.228259	0.297769	-0.173373	0.607781	0.149784	0.591911
CDIP1	-0.321839	0.484666	-0.0245423	0.881447	-0.352553	0.396324	-0.160926	0.883846	-0.0702033	0.9272
RCC2	-0.3217	0.1595	-0.156843	0.647979	-0.280876	0.181636	-0.351611	0.0419159	0.0606242	0.868987
WFDC10B	-0.321661	0.745494	-0.343006	0.742226	-0.457252	0.468867	0.146145	0.328924	-0.165119	0.930169
LRRC14	-0.321581	0.17745	-0.327339	0.148477	0.0281	0.985955	0.0325506	0.967095	-0.409313	0.175216
SMPD1	-0.321413	0.314831	-0.134223	0.782119	0.0607647	0.90312	-0.201759	0.520595	-0.177152	0.598733
MAP6D1	-0.321364	0.569087	-0.2121	0.841193	0.0120325	0.98222	0.282864	0.32145	0.207142	0.633041
EVL	-0.321351	0.345289	-0.0984336	0.883657	-0.0363427	0.984266	0.191034	0.656881	0.110741	0.802674
MX1	-0.321079	0.424707	-0.303128	0.479016	-0.170086	0.797052	0.132667	0.422217	-0.0238976	0.817065
METTL1	-0.321033	0.613734	0.0763215	0.418066	-0.581335	0.0859611	-0.331734	0.449782	0.307192	0.316003
SNRNP27	-0.320661	0.0532725	0.224184	0.740978	-0.138646	0.265518	0.0714276	0.377577	-0.209722	0.338766
NACAD	-0.320473	0.213505	0.283218	0.424064	0.335948	0.292169	-0.0199116	0.90211	0.109737	0.921319
CCDC28A	-0.320466	0.180056	0.118683	0.885017	0.0693867	0.977174	0.0424721	0.968421	0.125541	0.81149
DLAT	-0.320453	0.0549194	-0.171939	0.386681	-0.374716	0.0609675	0.00974464	0.860669	-0.617866	0.00131306
PCM1	-0.320427	0.898289	-0.0783806	0.623506	-0.566742	0.168229	-0.132535	0.580614	-0.16541	0.832258
DHX34	-0.320245	0.512974	0.0200671	0.815287	-0.0108246	0.829151	-0.05159	0.971586	-0.371959	0.178875
DNAH10OS	-0.320133	0.247347	-0.0373914	0.940698	0.172195	0.713126	-0.0587466	0.894261	-0.0711541	0.91452
WFDC11	-0.320128	0.404574	-0.198068	0.669827	0.0782203	0.848052	0.181165	0.433554	0.213539	0.196199
AMBP	-0.32008	0.269088	-0.376692	0.308743	-0.225187	0.58987	0.0555489	0.995206	0.0479825	0.944984
TFPI2	-0.320069	0.139387	-0.0382271	0.807579	0.142047	0.84068	-0.0798163	0.472993	0.162924	0.917452
TUBB6	-0.319911	0.348521	-0.157613	0.75201	-0.313679	0.32271	-0.230949	0.409266	-0.12038	0.476568
SOX11	-0.319845	0.498053	0.0532635	0.736687	-0.0160799	0.904419	-0.291319	0.694619	0.0298712	0.783592
BMP7	-0.319707	0.185306	-0.0808217	0.740978	0.00627743	0.933168	0.0606621	0.975353	0.298984	0.312602
CEP192	-0.319646	0.757126	0.138646	0.100523	0.122689	0.304583	0.0757015	0.0751632	-0.320792	0.869593
KLHDC9	-0.319626	0.472479	-0.193482	0.789599	0.0197021	0.773054	-0.0983145	0.770547	0.126193	0.945094
CRLF3	-0.319601	0.314347	-0.253202	0.140838	0.364587	0.176683	-0.12209	0.0616421	0.287251	0.907878
LRRC70	-0.319538	0.613446	0.078707	0.721259	-0.113353	0.994881	0.00333044	0.994519	0.229595	0.440962
CNN2	-0.319432	0.410816	-0.174621	0.765061	-0.201357	0.684742	-0.285094	0.438836	-0.226712	0.502478
ARHGEF26	-0.319336	0.712645	-0.0351101	0.805392	0.182169	0.33504	-0.378167	0.435463	-0.0583358	0.918375
AHNAK2	-0.319234	0.37893	-0.673363	0.0519376	-0.0962783	0.792929	-0.41016	0.343718	-0.115919	0.774906
RHOBTB3	-0.319008	0.51008	-0.189026	0.812304	-0.138855	0.912748	0.130102	0.576319	0.00173799	0.74621
SERPINA1	-0.318746	0.218363	-0.366138	0.179876	0.103142	0.917634	0.215772	0.602296	0.0872768	0.793307
JUP	-0.318629	0.516525	-0.127997	0.935132	0.0559175	0.739549	0.166485	0.451721	0.0942586	0.665618
ALDH18A1	-0.318517	0.98642	-0.140029	0.823689	-0.0373894	0.556091	-0.1145	0.808915	0.0697719	0.864906
GALNT3	-0.31835	0.210676	-0.0616276	0.869927	0.094789	0.919902	-0.0461883	0.948182	-0.054075	0.969181
ZFP90	-0.318203	0.18723	0.107488	0.821465	-0.0331228	0.919292	0.0101513	0.878721	0.0618451	0.442198
P2RX6	-0.318157	0.599183	0.223649	0.279812	-0.138297	0.992323	0.23369	0.623806	-0.0975373	0.718381
C11orf68	-0.3181	0.189361	-0.314438	0.197081	0.0429144	0.966057	-0.0194527	0.725363	-0.470305	0.060929
MARC1	-0.31809	0.199997	0.285223	0.85088	0.300791	0.762036	0.379269	0.623579	0.226629	0.791735
TOX4	-0.317944	0.383871	-0.843971	7.75574e-05	-0.207347	0.67441	0.0944092	0.814276	0.280067	0.956931
KREMEN2	-0.317845	0.366417	-0.342478	0.209155	0.264923	0.309935	-0.3405	0.059736	-0.239764	0.225249
LILRB1	-0.317668	0.109249	0.186722	0.93076	0.0877991	0.774328	0.142575	0.908289	0.0846842	0.851669
MED26	-0.317554	0.697886	-0.3547	0.815287	0.135785	0.00964664	-0.483304	0.930012	0.312033	0.0244233
MAGEB16	-0.317467	0.109434	0.133975	0.952261	0.069273	0.95551	-0.47803	0.0631317	0.113852	0.769938
CENPM	-0.317035	0.73004	-0.21701	0.939273	-0.400766	0.576288	-0.13001	0.966729	-0.221067	0.907014
GALE	-0.316906	0.0655789	0.203269	0.825409	0.0753133	0.974555	0.340518	0.958504	-0.167589	0.0787242
TSPAN5	-0.3168	0.507094	0.0513596	0.884421	-0.260277	0.483455	-0.288304	0.224427	0.216975	0.681488
SLC17A9	-0.316723	0.077237	0.107545	0.990385	-0.276404	0.1886	-0.152153	0.535313	0.036058	0.953421
RNF10	-0.316688	0.0828683	-0.250035	0.173942	0.127573	0.9485	-0.117592	0.46306	-0.185949	0.480419
LTBP3	-0.316646	0.296182	-0.10313	0.734765	-0.0226689	0.98385	0.192786	0.992847	0.0174919	0.781213
ZFP2	-0.316408	0.101587	-0.22246	0.299708	0.0207501	0.865996	0.122321	0.657644	0.303993	0.0584786
NACC1	-0.316186	0.977068	-0.0615417	0.512845	-0.2514	0.895153	-0.306873	0.470637	-0.315581	0.165671
C4orf29	-0.315779	0.450807	0.118067	0.587028	0.388927	0.0863277	0.0610116	0.561284	0.019894	0.873259
C9orf78	-0.315723	0.0859496	0.210316	0.385235	-0.0842845	0.910435	0.113015	0.964532	-0.0038827	0.785922
DIAPH3	-0.315532	0.056708	-0.279856	0.0934338	-0.00680462	0.70082	-0.306665	0.0677452	-0.0244652	0.565129
SELV	-0.315163	0.348224	-0.107092	0.95916	0.0371061	0.791492	-0.0886455	0.973072	-0.0581899	0.911599
PDXDC1	-0.315143	0.266238	-0.357021	0.177255	0.315219	0.328015	-0.140069	0.411042	0.0391658	0.855917
PQLC3	-0.314957	0.402803	-0.212848	0.690301	-0.0983842	0.909176	-0.221449	0.788768	-0.126171	0.992979
METTL4	-0.314791	0.812442	-0.0137486	0.65707	-0.0605745	0.831017	-0.106951	0.377851	-0.327898	0.73632
ICAM4	-0.314364	0.271251	0.339914	0.259583	0.255667	0.430959	-0.0466441	0.633979	-0.274065	0.190613
CCDC171	-0.314238	0.146986	-0.337669	0.137143	0.352467	0.435128	-0.172622	0.623806	-0.201888	0.618243
TMEM223	-0.314206	0.136925	-0.000539198	0.950148	-0.10898	0.772532	-0.238368	0.11769	-0.0260953	0.868987
MIXL1	-0.314011	0.121723	0.0277148	0.91295	0.0903658	0.964192	0.0436608	0.864324	-0.248131	0.126005
GUSB	-0.313872	0.107506	-0.131156	0.483081	0.0253812	0.903101	0.227667	0.875868	-0.00688805	0.756975
INCA1	-0.313872	0.182775	-0.165864	0.503004	0.0378393	0.985882	-0.111286	0.818	0.0522923	0.901963
CALU	-0.313802	0.535237	-0.193869	0.787394	0.0153308	0.905877	-0.248885	0.628417	0.193467	0.702239
N4BP1	-0.313779	0.143163	0.11335	0.908946	0.194407	0.774963	0.0619949	0.934846	0.0492939	0.757674
PER2	-0.313735	0.388099	0.0161696	0.970936	-0.210011	0.583134	0.052532	0.829005	0.140911	0.561566
TRAK2	-0.313672	0.30555	0.0533343	0.913353	-0.206041	0.573865	-0.0354844	0.821743	0.0489601	0.983523
PDLIM1	-0.313635	0.0728338	-0.288451	0.153279	-0.203652	0.32334	-0.235295	0.35826	-0.353732	0.289224
KLHDC7B	-0.313593	0.136589	0.401541	0.291831	-0.0851397	0.650515	-0.135133	0.607781	-0.522893	0.0160364
OR13C4	-0.313502	0.183695	-0.0848536	0.768358	0.0902978	0.94877	0.0689445	0.905237	0.00332443	0.971941
C22orf23	-0.313498	0.0322982	-0.711178	3.16894e-06	0.342486	0.602332	-0.153515	0.122811	-0.272071	0.109078
RNF152	-0.313312	0.432598	-0.116198	0.870118	-0.132413	0.817741	-0.0782957	0.947045	-0.0255867	0.702126
COPZ1	-0.313301	0.835392	0.491686	5.60236e-05	0.0985754	0.0596295	-0.144292	0.0775336	0.129196	0.00933434
FUBP1	-0.313163	0.346891	-0.0582558	0.940575	0.586038	0.00201081	0.207623	0.186986	-0.27894	0.420713
WDR88	-0.313009	0.67579	0.085353	0.458655	-0.292528	0.71874	0.176558	0.163936	0.016042	0.627913
RAVER1	-0.312916	0.572749	-0.179308	0.807461	-0.269027	0.678993	-0.508544	0.0468175	0.1901	0.61727
C4orf46	-0.31282	0.344737	0.0281432	0.865423	0.0136291	0.896204	0.0511771	0.958392	-0.227599	0.343267
RAD23A	-0.312701	0.534228	0.052937	0.803118	-0.0194897	0.957541	-0.110339	0.96865	-0.139426	0.845609
DENND3	-0.312648	0.333224	-0.130664	0.792696	-0.0592185	0.853456	-0.186875	0.675649	0.00949765	0.955558
MAPKAP1	-0.31199	0.0317461	-0.259952	0.442148	0.0528072	0.00281023	-0.0324409	0.00528219	-0.138883	0.844674
HSBP1	-0.311987	0.726096	-0.146584	0.996199	0.0500229	0.636934	-0.424848	0.618687	0.158026	0.482842
RNF125	-0.31189	0.253289	-0.0572083	0.825555	-0.0552356	0.854365	-0.252612	0.486343	0.0544189	0.938341
CNOT1	-0.311865	0.663464	-0.124758	0.83744	-0.302076	0.526123	-0.47062	0.962631	-0.325562	0.861483
RFWD2	-0.311794	0.00624372	-0.457077	0.00174187	-0.92751	2.09767e-08	0.0756639	0.417311	-0.119547	0.517349
LSS	-0.31176	0.311064	-0.200317	0.581776	-0.250439	0.503314	-0.117076	0.711804	-0.405428	0.0570872
C17orf77	-0.311741	0.236311	0.166838	0.683786	0.0821663	0.907928	0.248382	0.494557	0.175893	0.639417
IRF2	-0.311386	0.513013	-0.0430199	0.97486	-0.459094	0.171091	-0.357728	0.194291	-0.385397	0.0207988
STXBP2	-0.311358	0.410816	-0.374472	0.265514	-0.294338	0.417561	-0.165992	0.703416	-0.0901459	0.760137
PTPRN	-0.311291	0.121682	0.0573466	0.944436	0.131403	0.951676	0.0370838	0.999847	-0.162195	0.632008
DHX16	-0.311009	0.283606	-0.109974	0.967719	-0.201881	0.579657	-0.130499	0.961232	-0.114437	0.855825
U2AF2	-0.310993	0.633605	-0.226067	0.633821	-0.0232199	0.880222	-0.240029	0.5116	-0.195695	0.716574
CCNC	-0.310912	0.0122896	-0.00806519	0.000435214	-0.224144	0.129731	0.301916	3.95043e-07	-0.268078	0.796497
PPP2R3C	-0.310828	0.990486	0.242619	0.000223087	0.233252	0.0012608	0.0263637	0.0524805	-0.353044	0.731572
WWP1	-0.310777	0.210676	0.0387522	0.989068	-0.14442	0.620215	0.144336	0.797772	0.0579489	0.821091
POP7	-0.310703	0.883572	-0.201605	0.974052	0.143991	0.340533	-0.0308244	0.963716	0.106908	0.887284
SLC52A2	-0.310643	0.697886	-0.0426119	0.816092	-0.102536	0.930933	-0.157261	0.975543	-0.226811	0.689558
TOR4A	-0.310474	0.269702	0.275417	0.417943	0.170756	0.673126	-0.258578	0.484869	-0.286157	0.336273
ZIC1	-0.310318	0.427146	-0.354757	0.3568	-0.0280805	0.985284	-0.0196928	0.762922	-0.195537	0.905711
DCTN1	-0.310302	0.927895	-0.383068	0.719863	0.03422	0.362416	0.00437725	0.450509	0.0932305	0.59304
SLA2	-0.310261	0.575335	-0.0208957	0.980766	-0.149811	0.669298	-0.271979	0.613021	0.175235	0.555629
ICMT	-0.310212	0.894299	-0.141208	0.792952	-0.32602	0.958015	0.0503591	0.182493	0.0182472	0.766998
CTH	-0.310126	0.0649249	-0.00386931	0.794143	0.246078	0.752879	0.137099	0.997196	0.0868889	0.997778
IDH3A	-0.310097	0.705211	0.0143061	0.0857954	-0.192475	0.704651	-0.0179039	0.056286	-0.0520449	0.732861
UBE2H	-0.310093	0.378756	-0.100841	0.87788	-0.358125	0.168229	-0.820883	0.000244095	-0.399253	0.185558
BRINP1	-0.309962	0.200364	-0.132373	0.663	-0.0528224	0.799508	0.105928	0.779602	0.0885595	0.622545
DECR2	-0.309584	0.431245	-0.100597	0.920125	0.0539408	0.814585	-0.184596	0.496003	-0.0241836	0.802966
MBD3	-0.309099	0.88007	0.0950488	0.385717	0.0117997	0.492215	-0.678014	0.138113	0.355068	0.0470001
MBL2	-0.309026	0.347597	-0.111523	0.872711	-0.00659331	0.945016	0.231437	0.625995	0.311395	0.45129
ABR	-0.308975	0.0158675	-0.370903	0.0226859	-0.202366	0.178783	-0.0375569	0.542534	-0.286644	0.120126
IL17RC	-0.308905	0.0817099	-0.0564112	0.619034	-0.000447665	0.754754	0.0424956	0.844985	-0.0727696	0.7026
C19orf67	-0.308874	0.0598673	0.107568	0.963194	-0.135612	0.407279	-0.305698	0.111131	-0.0049439	0.793307
WDR33	-0.308831	0.611342	-0.204203	0.800173	0.28512	0.0235957	0.0033502	0.682081	0.0307627	0.59304
PDS5B	-0.308287	0.0847783	0.116413	0.947824	0.266635	0.653633	-0.0783277	0.759718	0.0199417	0.932967
KIN	-0.308196	0.398826	-0.0882357	0.730082	-0.407852	0.150435	0.0364659	0.650448	-0.151167	0.996487
QTRT1	-0.308154	0.0978095	0.0993919	0.939688	0.000369517	0.865507	-0.549009	0.0062004	-0.331375	0.185512
SCN3A	-0.308042	0.281628	0.0200445	0.990106	0.262944	0.475346	0.0605954	0.927641	0.0152035	0.956931
IGFL1	-0.307922	0.371992	-0.300353	0.361608	-0.0870798	0.866734	-0.0746089	0.931311	0.343402	0.109078
RD3	-0.30791	0.177524	0.17095	0.773244	0.102056	0.920804	-0.0248202	0.830426	0.161855	0.751267
SOX18	-0.307625	0.257676	-0.480211	0.0391741	0.0121566	0.86054	-0.0420273	0.657126	-0.44482	0.084432
TPR	-0.307562	0.194895	-0.121526	0.718813	-0.204919	0.482647	0.0479848	0.935937	0.104246	0.983796
NICN1	-0.307387	0.409448	-0.158528	0.745248	-0.44833	0.106486	0.0179533	0.930384	0.0758519	0.950333
HTT	-0.30738	0.0683625	-0.0703368	0.530826	-0.115586	0.468867	-0.238042	0.153824	-0.0527126	0.751174
CLEC6A	-0.307338	0.266939	-0.268868	0.366585	-0.148969	0.66592	0.062518	0.882921	0.127231	0.645078
ZNF350	-0.307293	0.217671	-0.175916	0.644055	0.0110724	0.973638	0.0305293	0.787421	0.0606315	0.609044
PTGDS	-0.307266	0.345289	-0.192507	0.635519	-0.176959	0.67334	-0.00675915	0.952977	-0.394951	0.120126
ACSM3	-0.30714	0.649312	0.27222	0.148474	-0.12014	0.985955	-0.0619774	0.877621	-0.00970801	0.759704
TBCE	-0.30713	0.814048	-0.169757	0.891943	-0.088262	0.640749	-0.359389	0.905618	-0.00812804	0.732861
OR52A5	-0.306807	0.267316	0.158622	0.729793	-0.36566	0.172047	-0.0158355	0.825702	-0.217679	0.778541
MRPS2	-0.306531	0.592232	-0.315405	0.424576	-0.0795581	0.994472	-0.100662	0.93205	-0.238189	0.579306
HMGXB3	-0.306497	0.309842	0.00566602	0.937472	-0.0760167	0.950725	-0.0456928	0.946351	-0.372069	0.19976
FAM228B	-0.306486	0.227217	-0.418816	0.0759206	0.148352	0.817741	-0.266451	0.233987	0.154879	0.837754
ZNHIT2	-0.306477	0.446737	-0.0901646	0.937027	0.18844	0.0743651	0.134535	0.753965	-0.306099	0.274443
NDUFV3	-0.306393	0.159911	0.05945	0.992978	0.172211	0.816237	-0.115945	0.757647	0.0858821	0.791735
PSD3	-0.305971	0.204658	-0.0912243	0.716736	0.0793529	0.960406	-0.0705178	0.68148	0.0610097	0.953564
WHSC1	-0.305782	0.297211	-0.212103	0.493844	-0.347175	0.234812	-0.519364	0.0602738	-0.320648	0.223604
RNF214	-0.305728	0.518644	0.123595	0.592356	-0.067704	0.983042	0.125488	0.49941	-0.0461891	0.963682
MSLN	-0.305605	0.363463	-0.219875	0.523482	-0.249726	0.477758	-0.0632356	0.775907	-0.00277474	0.860192
BUD31	-0.30557	0.439728	-0.105867	0.971162	-0.278536	0.466277	-0.298756	0.857281	-0.148281	0.925
MFSD2B	-0.305511	0.261117	-0.447359	0.0865253	-0.210346	0.502394	-0.111896	0.705163	0.200373	0.56159
CERS2	-0.305376	0.874842	-0.0122927	0.595387	0.0848394	0.422151	-0.58934	0.0643697	-0.196143	0.767095
C16orf59	-0.305375	0.859467	0.0422894	0.252158	-0.0954206	0.758683	-0.310917	0.560038	-0.0770121	0.949552
AGA	-0.305369	0.357975	-0.125602	0.592356	-0.167606	0.636965	-0.0958305	0.881185	0.19726	0.369293
TMX3	-0.305163	0.0831939	-0.111604	0.484864	0.0458464	0.857269	-0.018461	0.857282	-0.11382	0.692711
TSPAN18	-0.304981	0.586997	-0.0185263	0.890913	0.0918919	0.611993	-0.208609	0.637257	0.355862	0.143615
BAG5	-0.304904	0.267316	-0.10321	0.757837	-0.0896545	0.779347	-0.233959	0.382484	-0.303789	0.196286
SLC35F3	-0.304855	0.198997	-0.0667422	0.787394	-0.146602	0.610198	0.141418	0.85128	-0.018135	0.964247
TLCD2	-0.304822	0.296182	0.0525514	0.904503	0.197591	0.556038	-0.321643	0.298554	0.0675509	0.916092
NSUN5	-0.304613	0.0159805	-0.342065	0.021794	0.0873005	0.795121	-0.285528	0.000212663	0.0420674	0.338977
HIST1H4C	-0.304596	0.394642	-0.290939	0.462904	0.0462401	0.962811	-0.599297	0.0417245	-0.261588	0.482226
PLEKHG1	-0.304574	0.112074	-0.0680523	0.546561	0.057585	0.795331	0.288592	0.576404	-0.044764	0.855855
GDI1	-0.304572	0.252595	-0.143681	0.629314	-0.120591	0.749146	-0.110902	0.689244	-0.492925	0.0102232
INIP	-0.304441	0.124052	-0.120654	0.677846	-0.231425	0.394382	-0.0571995	0.987773	0.0237148	0.662944
EPHX2	-0.30432	0.372132	0.0416269	0.988341	0.163644	0.815596	0.130871	0.817786	0.0170189	0.999269
RFC3	-0.304304	0.333997	-0.18626	0.782459	-0.30748	0.297889	-0.177568	0.840847	0.172168	0.600627
CCDC90B	-0.304253	0.281517	-0.0281384	0.995745	0.0987162	0.81201	0.188756	0.739293	-0.578555	0.00162163
GPC6	-0.304229	0.131597	-0.413547	0.0373698	-0.223395	0.328738	-0.571642	0.004647	-0.0780987	0.70804
C1QTNF5	-0.304101	0.25025	0.00873181	0.9612	0.0716255	0.941553	-0.267461	0.280886	-0.0478414	0.591798
ZNF224	-0.304011	0.337705	0.129121	0.682881	0.137412	0.733125	0.166622	0.42483	0.0171357	0.698599
DPPA5	-0.303784	0.50724	0.0376537	0.843803	-0.0836684	0.998757	0.361779	0.442932	-0.0211106	0.844023
AHR	-0.303565	0.983159	-0.581647	0.276987	-0.281741	0.941329	-0.0653219	0.713651	0.0666984	0.664551
SGSM3	-0.303557	0.227075	0.0654314	0.971215	0.0991851	0.951676	-0.303619	0.080415	0.0141199	0.841501
SLC25A1	-0.303455	0.0418847	-0.321803	0.0354291	-0.180228	0.495958	0.250309	0.732048	0.174312	0.675779
GRTP1	-0.303319	0.130137	-0.0761671	0.675036	-0.360326	0.0613185	-0.143921	0.666933	-0.129412	0.855823
HYKK	-0.303125	0.458157	0.125993	0.494043	-0.0471782	0.920776	0.517824	0.0269303	-0.30445	0.353638
FAM196A	-0.30277	0.355453	0.102161	0.801893	0.0263561	0.965909	0.0817436	0.606068	-0.0555419	0.889921
BRD9	-0.302746	0.0481431	-0.266928	0.0249659	-0.202402	0.137972	-0.394315	0.0103251	-0.0740152	0.988406
SPIRE2	-0.302543	0.306497	-0.0865668	0.79236	-0.0461819	0.891495	-0.130134	0.541731	-0.36119	0.0518452
NUB1	-0.302094	0.435622	-0.154377	0.801321	0.079041	0.816237	-0.156059	0.804506	0.0787886	0.87157
UPK3BL	-0.301987	0.201901	0.108514	0.870054	0.262223	0.43826	-0.404651	0.0363914	-0.0691298	0.610298
PYDC2	-0.301879	0.151119	0.120739	0.924968	-0.354011	0.0765821	0.0331588	0.983229	-0.0186941	0.882026
TSG101	-0.301823	0.996811	-0.356953	0.773244	-0.187826	0.58987	-0.313334	0.981217	0.0460022	0.571773
TMC4	-0.301791	0.383871	-0.0723427	0.918699	-0.00490764	0.963369	-0.576346	0.0101996	-0.0584545	0.81806
ZUFSP	-0.301314	0.396612	0.052194	0.862277	0.0626849	0.862592	-0.106456	0.854798	-0.197866	0.595593
CCNYL1	-0.301185	0.0124435	0.388736	0.649457	0.264651	0.888105	0.114856	0.795035	0.090044	0.938341
NDUFA12	-0.301046	0.599183	-0.120361	0.951456	-0.317234	0.556133	-0.124131	0.722049	0.095982	0.784152
RAPGEF1	-0.300716	0.940642	0.249122	0.0386053	-0.278478	0.981619	0.123547	0.153319	-0.0491289	0.997437
ATAD3C	-0.300701	0.0876678	-0.170008	0.396546	-0.431899	0.0228221	-0.0342636	0.888738	0.0586973	0.71115
ZBTB32	-0.300666	0.545233	0.00840264	0.890906	-0.171841	0.951676	-0.291162	0.115071	-0.0503797	0.555116
NEK1	-0.300451	0.599183	-0.313636	0.555682	-0.183608	0.84068	-0.13996	0.944296	0.148655	0.285986
DCSTAMP	-0.300422	0.472615	0.0464048	0.852335	0.191477	0.565399	-0.0403016	0.780102	0.209008	0.169527
DCUN1D2	-0.300415	0.0218503	-0.294313	0.0454542	-0.0900911	0.356993	-0.363174	0.0363914	-0.463545	0.0198404
BAHD1	-0.300258	0.185306	0.0497858	0.981374	-0.0295023	0.9409	-0.0896667	0.680197	-0.199419	0.695698
FOXJ3	-0.300237	0.303274	-0.0309532	0.951456	-0.00908687	0.990902	-0.0303319	0.775409	-0.0591094	0.837962
RBM22	-0.300158	0.496052	-0.160121	0.941864	-0.0644572	0.907276	0.0451029	0.379705	-0.30586	0.915379
NUDT16L1	-0.300064	0.0630604	0.0615541	0.993924	-0.177843	0.422151	-0.0256431	0.734473	-0.641964	0.00491351
CRB2	-0.299669	0.547374	-0.199528	0.787987	0.321002	0.164088	-0.174907	0.658544	0.077451	0.782407
C4orf27	-0.299366	0.203477	-0.596429	0.005995	-0.362507	0.12896	-0.161394	0.523002	0.00968961	0.979106
CD81	-0.299285	0.750424	0.177349	0.247117	-0.146396	0.994881	-0.334604	0.803086	0.118833	0.382045
PGD	-0.299235	0.992386	-0.117685	0.837459	-0.070274	0.612826	-0.109445	0.850646	-0.229896	0.266566
PGBD2	-0.299177	0.197055	-0.410938	0.102195	-0.0306114	0.833935	-0.0706755	0.985634	-0.283208	0.465058
MSTO1	-0.299134	0.312009	-0.910031	0.00010698	-0.117933	0.67926	-0.357025	0.0870298	-0.329089	0.113019
PLCZ1	-0.299113	0.275408	0.22688	0.532744	0.010969	0.9859	-0.164542	0.350485	-0.00657158	0.951359
SLC25A23	-0.298532	0.458316	0.301894	0.20649	0.336009	0.155066	-0.111313	0.847109	-0.0870817	0.795708
ZACN	-0.29847	0.267316	0.015153	0.979672	-0.0408677	0.966547	-0.0414831	0.762134	0.208785	0.785464
ATP1A3	-0.298384	0.244415	-0.104607	0.727414	-0.231717	0.448253	-0.179734	0.340036	-0.161977	0.287189
PCNT	-0.298196	0.50849	-0.244142	0.690301	-0.153559	0.800387	-0.315233	0.811106	0.0119821	0.623115
PFN4	-0.298099	0.420231	0.0845457	0.916096	-0.291687	0.422151	-0.319876	0.35826	0.286381	0.478247
EXOC8	-0.298075	0.7621	-0.207879	0.826328	-0.684157	0.0444911	-0.349665	0.496282	0.161801	0.858523
IQCC	-0.297974	0.250106	-0.197936	0.462324	-0.103594	0.663035	-0.129703	0.536497	-0.234394	0.298207
MED17	-0.297932	0.71017	-0.224433	0.716432	-0.0828148	0.805956	-0.207183	0.54386	-0.153175	0.54327
CDPF1	-0.297779	0.508449	-0.278773	0.550051	-0.110558	0.913401	-0.541279	0.0388469	0.100641	0.855823
GJC3	-0.297451	0.183756	0.272143	0.547999	-0.0740805	0.772981	-0.0502724	0.716271	-0.0474239	0.743428
ILDR2	-0.29745	0.319163	-0.106417	0.802791	0.081575	0.866673	0.228135	0.549673	0.08801	0.927319
ZNF225	-0.297423	0.309638	0.239224	0.727414	0.0502973	0.975799	0.193506	0.763686	0.0186335	0.95678
C20orf24	-0.297352	0.952491	0.0309976	0.255165	0.339387	0.00665007	0.389464	0.0358538	0.149786	0.856931
FKBP8	-0.297165	0.242553	0.0308447	0.957578	-0.264944	0.44939	-0.593372	0.00886174	-0.0978075	0.852834
PVR	-0.297153	0.114963	0.0183505	0.786823	0.00461257	0.81201	-0.13012	0.411302	-0.121821	0.48837
CEP55	-0.296848	0.922512	-0.210084	0.949439	0.0401011	0.571448	-0.125231	0.757664	-0.242915	0.893618
NRROS	-0.296785	0.29132	-0.277584	0.340204	-0.31153	0.214284	-0.0969426	0.983907	0.120971	0.472702
IGF2R	-0.296753	0.0917396	-0.0177214	0.759418	0.00488919	0.830144	-0.131412	0.51267	-0.127558	0.759392
SFRP1	-0.29675	0.188639	0.0284258	0.908946	-0.109384	0.589438	0.082087	0.887802	0.191351	0.908857
TNFSF10	-0.296457	0.151533	-0.00774007	0.814588	-0.247364	0.274962	-0.0699779	0.68148	-0.0568829	0.654455
LRRC28	-0.296351	0.0578171	-0.0134444	0.667678	0.0442523	0.771059	-0.182764	0.448068	-0.210604	0.518021
DEFB134	-0.295987	0.223277	-0.218156	0.427877	-0.36877	0.156483	0.434173	0.0490073	-0.0467745	0.997352
CUL3	-0.295978	0.000186431	-0.377983	5.15761e-05	-0.484178	3.1532e-06	-0.295086	0.00329615	-0.817144	2.91886e-05
SMOC1	-0.295945	0.226988	0.0313932	0.997295	-0.238588	0.372155	0.0773774	0.893413	0.0514142	0.866328
ADRBK2	-0.295928	0.105036	-0.093276	0.567217	-0.203613	0.332461	-0.0192401	0.626343	-0.210189	0.376246
SLC4A7	-0.295867	0.875486	-0.108851	0.636603	-0.239532	0.797052	0.102276	0.463401	-0.0825396	0.605465
ASS1	-0.295816	0.378601	0.00504591	0.950495	0.114251	0.86602	-0.0704655	0.521682	-0.00482266	0.801381
TAF9	-0.295815	0.980646	0.31539	0.224866	0.300615	0.280714	0.175648	0.0358669	-0.00117737	0.462467
TMEM238	-0.29577	0.471729	-0.16314	0.732334	-0.00712364	0.992323	-0.140151	0.719018	0.0858777	0.910043
TLL2	-0.295673	0.247285	-0.159151	0.591255	-0.166614	0.601283	0.0696272	0.950852	-0.0349284	0.933604
PTPRE	-0.295658	0.387709	-0.262303	0.467657	-0.462157	0.0580703	0.125168	0.409045	0.195339	0.204007
GPA33	-0.295516	0.411215	-0.146704	0.560373	0.294412	0.451136	0.167331	0.896575	0.122243	0.882026
ZNF446	-0.295475	0.432598	-0.13567	0.807617	0.13245	0.68069	-0.48291	0.0661593	-0.71916	0.00260546
HS2ST1	-0.295451	0.963508	-0.0569615	0.829506	0.0678205	0.43339	0.0937196	0.455079	-0.170726	0.729494
PSMB5	-0.295438	0.475847	-0.272539	0.564502	-0.0940094	0.957611	0.0228628	0.561659	-0.244688	0.875289
RGS7	-0.295264	0.0689911	-0.412616	0.0123553	0.0506746	0.848471	0.273587	0.522881	0.0533779	0.898323
SPATA20	-0.29526	0.515808	0.0867158	0.783894	-0.0461484	0.963369	-0.0240451	0.795339	-0.254819	0.363612
RAB3A	-0.295156	0.789941	-0.0288628	0.869161	-0.213747	0.704651	0.135464	0.655394	0.0252587	0.997778
BBS4	-0.295066	0.488554	-0.165329	0.775465	0.056616	0.79869	-0.0599676	0.904047	0.129354	0.789512
FSTL3	-0.294934	0.354124	0.11261	0.881597	-0.38819	0.109635	-0.455333	0.0526433	0.0388232	0.89684
ZNF740	-0.294842	0.118608	-0.208128	0.359513	-0.0752901	0.675858	-0.0798789	0.716994	0.138193	0.718612
ZDHHC8	-0.294652	0.520003	-0.330629	0.298809	0.231679	0.273636	-0.0793861	0.573406	-0.00790044	0.736439
EGLN3	-0.294596	0.289207	0.202399	0.677271	0.11554	0.867561	0.0390244	0.971586	0.325901	0.177085
IFNAR1	-0.294592	0.432482	-0.195012	0.721586	-0.0557747	0.993816	-0.101362	0.760595	0.227506	0.602881
DIP2A	-0.294251	0.105118	-0.380249	0.0367731	-0.112826	0.558939	-0.135767	0.333892	-0.535933	0.00245472
PSMD12	-0.294239	0.993458	0.0879628	0.131532	0.0197957	0.214821	0.0220477	0.343708	-0.0689788	0.825913
ARF3	-0.29413	0.488061	0.0213693	0.689961	0.271747	0.0972787	-0.428172	0.0739405	0.132611	0.76647
CD47	-0.294128	0.423241	0.251848	0.386896	-0.0241374	0.960832	0.0463618	0.895867	0.0210823	0.883612
TRAPPC9	-0.294109	0.377825	0.00364808	0.968338	0.127762	0.780799	-0.12755	0.510245	-0.19301	0.307701
PAK4	-0.294074	0.819277	0.306451	0.211136	-0.131328	0.988816	0.240529	0.351734	-0.0853823	0.927265
S100A8	-0.29399	0.415038	-0.26296	0.4873	-0.0565738	0.900567	-0.233915	0.74974	-0.0856044	0.89592
TCTE3	-0.293931	0.214931	0.0974672	0.95726	-0.121481	0.647127	0.0242029	0.840342	-0.0495105	0.909597
C2orf53	-0.293773	0.286135	-0.297394	0.391908	0.107971	0.8359	-0.113108	0.590065	0.100043	0.995983
SETDB1	-0.293613	0.357583	-0.325052	0.435336	-0.271228	0.564932	-0.439127	0.0167994	-0.252083	0.482842
FSTL5	-0.293366	0.184549	-0.237757	0.353322	0.042443	0.944417	0.0377594	0.920237	-0.0966705	0.923153
NUAK1	-0.293332	0.185306	-0.0748996	0.88461	-0.155918	0.815915	-0.284976	0.0858786	-0.024401	0.81806
UCHL5	-0.293212	0.183756	0.138499	0.803402	-0.00597988	0.89362	-0.309427	0.221341	0.332869	0.537907
MED23	-0.293125	0.634478	-0.255335	0.642227	-0.199004	0.598381	-0.251003	0.404258	0.0171326	0.733639
UBR5	-0.293051	0.547374	-0.283392	0.433536	-0.410713	0.131044	-0.278388	0.531681	-0.118916	0.853442
TOP3B	-0.292916	0.0559616	0.0968792	0.959712	-0.112902	0.506881	0.212599	0.975543	-0.165874	0.36263
SGIP1	-0.292595	0.112693	0.0576592	0.937078	-0.168667	0.440409	-0.118217	0.670622	0.0549842	0.922407
ZNF732	-0.292584	0.268212	-0.153676	0.549219	-0.153628	0.501165	0.0027798	0.96518	-0.36461	0.353656
AP3M2	-0.292384	0.151725	0.0855136	0.935829	-0.111583	0.735738	0.0941609	0.930061	-0.0601008	0.612263
RCAN1	-0.292383	0.64721	-0.196863	0.802022	0.182066	0.443957	0.0578889	0.655981	0.133623	0.725252
BYSL	-0.292323	0.973754	-0.0400323	0.217103	-0.174834	0.907496	-0.12502	0.420625	0.0130719	0.573426
BCHE	-0.292255	0.0918959	-0.00744436	0.781166	0.0541374	0.874683	0.181033	0.757949	0.282656	0.288009
GEM	-0.292254	0.368938	0.115898	0.988273	0.0446943	0.927231	0.220446	0.852474	0.0283967	0.860087
MTA1	-0.292181	0.431691	-0.138558	0.78674	-0.494614	0.0514905	-0.24021	0.770473	-0.151805	0.959351
DDX18	-0.292039	0.919558	-0.453128	0.494043	-0.232019	0.934766	0.270121	0.00953468	0.0286136	0.502904
FAM19A3	-0.291603	0.279683	0.297659	0.49526	-0.280624	0.293203	0.0490924	0.82306	0.11688	0.994456
RNFT1	-0.291524	0.683525	0.186689	0.353726	0.116306	0.509878	-0.0741641	0.869736	-0.0497105	0.916092
ODF3B	-0.291494	0.469519	-0.123559	0.882585	-0.25877	0.565205	-0.376203	0.264393	-0.291549	0.392888
PAWR	-0.291274	0.170929	-0.31679	0.255165	-0.33447	0.239701	-0.388323	0.388343	-0.237515	0.888505
CTNS	-0.291269	0.21756	0.109163	0.94928	0.00955784	0.930305	-0.00754776	0.838644	-0.184765	0.295239
STAG2	-0.291195	0.348112	-0.382329	0.132296	-0.173229	0.546417	-0.295869	0.746785	-0.0760105	0.832764
OR2W3	-0.291085	0.0473059	-0.0626678	0.525682	0.1107	0.927231	-0.0149741	0.837944	-0.158702	0.662939
MAU2	-0.290906	0.646766	-0.547351	0.583594	-0.472383	0.607447	-0.508542	0.846042	-0.669475	0.26313
CCDC11	-0.290782	0.0773263	-0.0568198	0.614517	0.0411738	0.823938	0.0728617	0.940112	-0.0279038	0.983038
DSTN	-0.29064	0.749177	0.364271	0.165692	0.0200965	0.833935	0.394139	0.156741	-0.193214	0.580537
PAF1	-0.290228	0.815109	-0.128967	0.72175	0.141423	0.14908	-0.0914466	0.84906	-0.201504	0.561793
INTS9	-0.290202	0.758055	-0.292735	0.579805	0.363467	0.00863223	-0.255759	0.973337	0.0127644	0.754997
HOXB5	-0.290201	0.215291	0.0406633	0.964133	-0.145046	0.607444	-0.329682	0.130584	-0.194444	0.446275
ESR1	-0.290154	0.190048	0.016072	0.952507	-0.246821	0.333525	-0.00183191	0.985142	-0.269138	0.47401
CCNL2	-0.290042	0.185306	-0.221509	0.427877	0.0704197	0.9601	-0.335752	0.483431	-0.239319	0.766541
FAM218A	-0.290016	0.223277	-0.521615	0.0123553	-0.241806	0.364905	-0.0745709	0.66143	0.260236	0.502954
TRIM28	-0.289847	0.765603	-0.400293	0.978746	-0.185053	0.430143	-1.01143	0.0231176	-0.26936	0.354837
MRPL11	-0.289648	0.336939	-0.183921	0.455317	-0.0595487	0.872099	0.0344907	0.952952	0.0117417	0.883173
PCBD1	-0.289617	0.580236	-0.0715624	0.998314	-0.000851013	0.875489	0.0899071	0.864873	0.0277859	0.949189
TMEM132D	-0.289402	0.505647	-0.162018	0.824425	0.28779	0.224016	-0.00256573	0.906342	-0.0771685	0.983297
SMIM4	-0.289328	0.64721	0.182514	0.40818	-0.0607772	0.929174	-0.0544199	0.990467	0.370611	0.144852
ESPL1	-0.289257	0.728804	-0.160621	0.93562	-0.168856	0.990852	0.064049	0.539279	0.0865641	0.605465
FAM115A	-0.289176	0.0407479	-0.194148	0.198377	-0.131779	0.34314	0.00109452	0.450235	0.0649136	0.920805
TPM1	-0.288879	0.404909	-0.0223924	0.938361	-0.120668	0.797052	-0.158506	0.687769	-0.151004	0.658722
DHRS4	-0.288738	0.1586	0.263732	0.611943	-0.0765519	0.716224	0.170472	0.999909	-0.168662	0.236442
ZNF660	-0.288685	0.163593	-0.203137	0.415906	-0.204024	0.401011	-0.064968	0.942112	-0.131505	0.963682
CTDSP2	-0.288628	0.155015	-0.306475	0.168672	0.195986	0.653633	0.0479963	0.83516	-0.0674052	0.66452
ZNF582	-0.288562	0.117746	0.131071	0.966229	-0.0875395	0.499641	0.0539763	0.881634	0.142529	0.491979
C20orf26	-0.288549	0.16142	-0.058744	0.719863	0.0253377	0.909176	0.155857	0.806835	0.169327	0.659466
SUPT20H	-0.288367	0.467396	-0.371743	0.938469	-0.239618	0.7002	-0.253797	0.67499	-0.558817	0.172029
CBFA2T3	-0.288352	0.302371	-0.511038	0.0474257	0.175995	0.833935	-0.229601	0.563355	-0.00233375	0.983523
MAP3K12	-0.288094	0.34645	0.0117467	0.999588	0.113466	0.738419	-0.0624104	0.534806	-0.336038	0.120126
TSHZ1	-0.287899	0.193919	-0.121809	0.636603	-0.253268	0.297004	-0.226872	0.405758	-0.132659	0.640422
H3F3B	-0.28787	0.438283	0.154912	0.835875	0.0183335	0.992323	-0.161656	0.486343	-0.124864	0.648287
RIPK4	-0.287751	0.437491	-0.10979	0.845147	-0.0360852	0.974555	-0.0532008	0.958266	-0.154769	0.711774
CCDC85C	-0.287736	0.0916376	0.0371999	0.963472	0.221437	0.737936	0.122304	0.884254	-0.284327	0.273428
FHOD3	-0.287728	0.202429	-0.0278374	0.94888	-0.228866	0.510184	-0.178775	0.677735	-0.290262	0.324274
SUCO	-0.287633	0.66279	-0.237521	0.633817	-0.469501	0.106486	-0.603952	0.00684049	-0.439674	0.0166143
MTX1	-0.287496	0.0603994	-0.432983	0.0060699	0.196509	0.553732	-0.00441974	0.464776	-0.263361	0.0670138
PCSK5	-0.287496	0.16734	-0.144631	0.479545	-0.217816	0.412456	0.156112	0.975353	0.278438	0.523735
MAPK11	-0.287358	0.3245	0.0525361	0.904527	-0.271802	0.421718	-0.398648	0.201251	-0.0677629	0.802966
ALOX15	-0.287256	0.478265	-0.115553	0.880985	0.00897677	0.937818	-0.475824	0.0579686	-0.320608	0.2713
SP110	-0.287231	0.21036	-0.309878	0.219821	-0.0165087	0.854432	0.0540321	0.802104	-0.296303	0.44389
SLC25A20	-0.287166	0.319163	0.0264921	0.905781	-0.29474	0.356993	-0.0157318	0.732052	0.00425286	0.744324
VGF	-0.287074	0.183756	-0.212627	0.335262	-0.240457	0.356844	-0.00740609	0.794727	0.162887	0.85699
CCAR1	-0.287045	0.755187	-0.282071	0.953137	-0.220226	0.87705	0.0320676	0.195772	0.101175	0.540659
ZNF488	-0.286659	0.415153	-0.0229158	0.977148	0.201763	0.614556	0.0292628	0.711804	0.032097	0.750449
ADM2	-0.286632	0.16734	-0.302115	0.211029	0.232172	0.752879	-0.635585	0.00351389	-0.141582	0.634336
SERPINB3	-0.286607	0.141563	-0.140291	0.52944	0.00206957	0.817725	-0.136417	0.864456	-0.178062	0.874436
ZNRF4	-0.286308	0.383871	-0.187388	0.644055	-0.116778	0.847507	-0.17296	0.477605	0.0835718	0.832677
TSNARE1	-0.286085	0.0549403	0.235819	0.913822	-0.0582593	0.478913	0.0800497	0.990602	0.164097	0.686417
ERBB3	-0.286076	0.528677	-0.0516021	0.987336	-0.289054	0.568861	-0.187009	0.628376	-0.135078	0.806642
MSL2	-0.28586	0.815109	-0.465508	0.774528	-0.193149	0.81639	-0.214859	0.526102	-0.287292	0.860087
OR2T7	-0.285828	0.3133	-0.269157	0.353103	-0.0929816	0.635836	-0.184621	0.72727	-0.121701	0.910538
STK32C	-0.285496	0.0915853	-0.373053	0.0317729	-0.297014	0.101412	-0.437442	0.0213079	-0.174745	0.44389
ERMN	-0.285372	0.159359	-0.0975893	0.621136	0.0724173	0.997009	0.0475305	0.911432	0.0866673	0.768403
CFD	-0.285355	0.258469	-0.60346	0.00177629	-0.204976	0.483061	-0.375034	0.0332514	-0.533283	0.00242685
IMPA1	-0.285057	0.114328	-0.0923997	0.623506	-0.361016	0.0633721	0.29177	0.401758	-0.19127	0.768403
L3MBTL3	-0.285022	0.045638	-0.352047	0.036896	-0.279155	0.141216	0.259246	0.903087	-0.47169	0.0296937
SAP130	-0.28466	0.954537	0.389497	6.26605e-05	0.285609	0.0198952	0.124637	0.171269	0.0515728	0.801193
GTF2H1	-0.284632	0.616578	-0.142691	0.377189	0.0104752	0.148577	-0.373186	0.643063	-0.236957	0.688273
ASB4	-0.284434	0.193712	0.261692	0.638899	0.0336762	0.960406	0.217175	0.770013	0.023037	0.981124
OR6B2	-0.284385	0.16837	-0.0334231	0.712367	-0.17939	0.354551	-0.291509	0.450707	-0.301457	0.478239
ACSM4	-0.284306	0.460622	0.0435169	0.898486	0.0832436	0.846433	0.219579	0.414029	-0.0556199	0.966274
C2orf48	-0.284274	0.203891	-0.177116	0.446427	0.00189113	0.899005	-0.427628	0.0627262	-0.05241	0.850537
MCOLN3	-0.284272	0.613786	-0.31423	0.495999	-0.32294	0.390962	-0.0879538	0.894939	-0.000158472	0.942882
AP1G1	-0.284233	0.874017	-0.168159	0.956172	-0.036525	0.705608	-0.0852094	0.52006	-0.0202889	0.572181
CTRL	-0.284203	0.524631	0.141108	0.614517	-0.152174	0.857269	0.17041	0.523334	0.0927557	0.769584
CLEC1A	-0.284102	0.138096	0.26816	0.69482	0.177742	0.875489	-0.120013	0.310436	-0.0515766	0.541369
ZNF775	-0.283834	0.365218	0.159579	0.874768	0.0882697	0.951519	0.0407758	0.988557	-0.0572065	0.73048
BIRC2	-0.283795	0.269262	-0.0197472	0.921281	-0.256407	0.354451	-0.0142197	0.978565	0.193334	0.59389
OSBPL7	-0.28371	0.3338	0.0178931	0.972691	0.222306	0.37649	-0.214772	0.154043	0.551812	0.0879237
TMEM165	-0.283683	0.0423786	0.0182861	0.70837	-0.179867	0.404881	0.00897488	0.180872	-0.514898	0.00119359
CCDC85B	-0.283674	0.510185	0.0824294	0.718775	-0.226779	0.735156	0.017432	0.904985	-0.269207	0.277188
SKA1	-0.283618	0.465925	0.106881	0.771697	-0.200534	0.7002	-0.246441	0.64596	-0.546179	0.179745
SHANK2	-0.283378	0.145735	-0.143614	0.551803	0.247903	0.65428	-0.0848547	0.962579	0.0505869	0.669615
SNRPC	-0.283343	0.553513	0.0805747	0.556489	-0.13568	0.850767	-0.234982	0.538438	-0.0393398	0.240694
HELZ	-0.283197	0.426356	-0.232449	0.587377	-0.476381	0.0635835	-0.251525	0.450707	0.21711	0.344584
INTS5	-0.283132	0.49166	0.0208812	0.556489	0.358046	0.00958968	-0.056019	0.866493	-0.253153	0.810981
AAMDC	-0.283006	0.261117	-0.00674476	0.954014	0.306874	0.463124	0.144095	0.68462	0.133416	0.642294
PRPF3	-0.282764	0.769963	0.423785	0.0266264	-0.270431	0.482577	0.011204	0.959656	-0.101972	0.914036
CYR61	-0.282642	0.239377	0.0502007	0.999516	-0.0493602	0.951676	-0.0014902	0.520595	0.194463	0.97003
ARMC7	-0.282606	0.728804	-0.407264	0.644055	-0.270127	0.579657	-0.16807	0.720134	-0.165313	0.697576
SP4	-0.28243	0.59648	-0.314095	0.390941	-0.069162	0.960056	-0.0569303	0.829927	0.07741	0.939358
MLYCD	-0.282336	0.150651	0.0713127	0.93009	-0.171581	0.390962	0.0774659	0.959271	0.0232822	0.967475
OR12D2	-0.282235	0.265488	0.100309	0.87187	-0.328607	0.206131	0.0736896	0.74848	-0.262749	0.555629
AP3D1	-0.282191	0.811228	-0.0754943	0.890977	0.00394597	0.749278	-0.190766	0.967009	-0.29875	0.647339
CYP11B1	-0.282057	0.195151	0.142354	0.874768	0.031115	0.94928	-0.258862	0.308769	0.116309	0.596293
PCDHGB2	-0.282012	0.20724	0.0174783	0.949005	-0.16553	0.494998	-0.00360123	0.966384	-0.199375	0.662242
OR1L4	-0.281963	0.310336	-0.209805	0.442111	-0.110252	0.67926	-0.158032	0.832649	-0.042672	0.907907
PKN2	-0.28173	0.373169	-0.340882	0.769818	-0.455333	0.920804	-0.210643	0.29606	-0.151246	0.988353
GPR1	-0.281562	0.065222	-0.132693	0.355103	0.0121587	0.659872	0.0918261	0.954228	0.191467	0.49931
GNS	-0.281508	0.159658	0.171494	0.69253	0.33098	0.355696	-0.0981291	0.721752	-0.0400279	0.974655
DHX36	-0.281398	0.845421	0.363343	0.00664879	0.20639	0.121923	-0.0620224	0.523523	0.0679502	0.400709
CYB561D2	-0.281347	0.671947	-0.324331	0.565542	-0.276957	0.433453	0.177444	0.579616	0.0343826	0.972163
FADS1	-0.281338	0.25344	0.0134087	0.996988	0.10821	0.858406	-0.104352	0.578992	0.0294627	0.940124
UBE2G1	-0.281252	0.506475	-0.281006	0.51486	0.055768	0.836931	0.0191479	0.639629	0.146205	0.339891
SVOPL	-0.281194	0.31626	0.0370353	0.968969	-0.0822965	0.778933	0.0591723	0.969632	-0.0003606	0.919858
RIOK1	-0.281123	0.979669	-0.611513	0.0989236	-0.00913198	0.414922	-0.0459372	0.191817	0.0654345	0.314748
SELT	-0.28112	0.789304	0.306248	0.148474	0.19164	0.328015	0.151336	0.821121	-0.252985	0.204356
FXN	-0.280872	0.377644	-0.227398	0.449656	-0.0192514	0.774734	-0.240783	0.289462	0.0928426	0.956723
SLC45A4	-0.280747	0.267457	0.0142101	0.95726	-0.0385515	0.853759	0.104616	0.822579	-0.179414	0.71115
SPSB4	-0.280709	0.133053	-0.00630401	0.825723	0.141597	0.907928	0.146041	0.832439	0.0738515	0.912551
HID1	-0.280445	0.42833	-0.187148	0.723555	-0.109607	0.848663	-0.227687	0.267612	0.175382	0.665755
NIPA2	-0.280439	0.670651	-0.307981	0.534347	-0.0157127	0.875305	-0.0971427	0.464253	0.0729927	0.727586
GATA6	-0.280335	0.334699	-0.250888	0.377189	0.158935	0.880222	-0.390019	0.115133	-0.006547	0.82028
GPR107	-0.280208	0.836329	-0.176127	0.965797	-0.227434	0.898754	-0.363777	0.371157	-0.0316147	0.96839
SKA2	-0.280187	0.0115703	-0.339892	0.021794	-0.640101	0.000119331	-0.843474	2.48204e-05	-1.13369	0.00030645
PPP1R3E	-0.279925	0.112693	0.340876	0.599976	-0.0463912	0.671688	-0.0297684	0.391886	-0.0677209	0.481624
LAMTOR4	-0.279776	0.601859	-0.229835	0.618415	-0.360618	0.367622	-0.609283	0.0267007	-0.337389	0.150421
TM9SF4	-0.279651	0.576431	0.203181	0.479176	0.0125474	0.910435	-0.0352586	0.881045	0.0522337	0.997437
LGALS9	-0.279651	0.270298	-0.000628484	0.773244	0.134256	0.924614	-0.115742	0.783612	-0.262435	0.765909
ADCY7	-0.279502	0.470543	-0.208496	0.630455	0.014736	0.962867	-0.129517	0.758853	-0.219812	0.51212
AGBL5	-0.279448	0.760152	-0.0703822	0.882638	0.0366785	0.704651	0.17242	0.294828	0.0188058	0.816426
BTN3A3	-0.279277	0.373109	-0.415134	0.129218	-0.377496	0.178783	0.0274867	0.836548	-0.15637	0.875615
ATP2B1	-0.279153	0.055528	0.0462603	0.819588	-0.136615	0.347446	0.296492	0.699914	-0.231604	0.204007
GORAB	-0.279129	0.161375	0.167151	0.90862	-0.258677	0.257702	0.0809774	0.855377	-0.180232	0.275767
STAT6	-0.279023	0.832738	-0.0830221	0.758565	-0.210658	0.994881	0.0832546	0.736455	-0.158147	0.865377
ZNF830	-0.278953	0.98364	-0.0363311	0.590436	-0.24933	0.971161	-0.195836	0.961232	-0.010812	0.867709
NEBL	-0.27891	0.0708661	-0.27825	0.0992611	0.01787	0.722829	0.120697	0.972195	-0.330617	0.0971887
VPS16	-0.278859	0.355691	-0.294897	0.256633	-0.510701	0.00336151	0.0135406	0.808564	-0.363657	0.0505816
TMEM8A	-0.278742	0.474153	0.0441264	0.846314	-0.229524	0.598381	0.134863	0.713936	-0.581984	0.00927672
PSTPIP2	-0.278624	0.331472	-0.0445352	0.945935	-0.0516338	0.901798	-0.0644655	0.944502	0.137795	0.430557
TSPAN3	-0.278326	0.192932	-0.161018	0.497356	0.160575	0.759514	-0.325664	0.0169645	-0.121985	0.371852
TPSAB1	-0.278205	0.686992	0.137562	0.532527	0.108305	0.567486	-0.182056	0.921683	-0.132657	0.898999
CCDC23	-0.278196	0.54626	0.170147	0.822057	-0.284308	0.537731	-0.30816	0.533499	-0.0128429	0.917682
U2SURP	-0.278196	0.889007	-0.217935	0.843613	-0.240454	0.673569	-0.149641	0.967009	0.495479	0.0257875
TMED1	-0.278122	0.633238	-0.149793	0.935132	-0.111117	0.975827	-0.230645	0.864456	-0.00949952	0.764038
DLX6	-0.277937	0.527296	-0.100694	0.921281	0.168093	0.556038	-0.0504975	0.941803	-0.352057	0.14001
SLC35F6	-0.277878	0.631947	-0.17124	0.786823	-0.149239	0.878435	-0.0705197	0.754736	0.27159	0.650419
HMCES	-0.277538	0.138452	-0.116945	0.778993	-0.269197	0.321644	-0.492745	0.0100847	0.0401692	0.964113
KIF18A	-0.277537	0.248709	-0.29873	0.230906	0.162645	0.562263	-0.366318	0.632281	-0.699733	0.155166
MYO1H	-0.277286	0.441771	0.249277	0.295158	0.0347467	0.780719	0.0742419	0.944356	0.0631734	0.987826
MALSU1	-0.277213	0.68667	-0.0747733	0.862966	-0.297537	0.598381	-0.310451	0.204403	-0.123163	0.431889
DHRS9	-0.277192	0.281628	-0.128581	0.6971	0.0985123	0.854319	0.0774649	0.930617	0.327124	0.292838
TMSB10	-0.277181	0.538282	-0.0219198	0.975681	0.282948	0.383789	-0.252112	0.513888	0.0397308	0.89619
BPHL	-0.27709	0.315044	-0.0978077	0.761052	0.076003	0.947776	0.262441	0.262538	0.104433	0.618589
PM20D1	-0.277029	0.146468	-0.169965	0.482572	0.0379151	0.947394	0.200632	0.881045	-0.0716927	0.491979
STX16	-0.27687	0.171732	-0.0784495	0.61828	-0.238201	0.286219	0.0960371	0.979182	-0.00931877	0.960618
SDHA	-0.276847	0.981499	0.0992271	0.064817	0.304122	0.00665776	0.390123	4.92341e-05	-0.153617	0.977948
NXPH2	-0.27677	0.477548	0.0204635	0.93009	-0.0448769	0.981484	0.137779	0.857641	-0.00781521	0.909985
AES	-0.276662	0.185904	0.0736348	0.951456	0.1058	0.990576	-0.166293	0.564086	0.24839	0.48402
MED30	-0.276547	0.853818	-0.172672	0.989297	0.275724	0.0958528	-0.0868257	0.901675	-0.305068	0.418292
PGGT1B	-0.276538	0.956788	-0.0787571	0.493635	0.0156852	0.474225	-0.0852847	0.178609	0.0027	0.498457
F11	-0.27627	0.233096	-0.0484248	0.766254	-0.106432	0.643227	-0.000919917	0.990854	-0.144512	0.700893
N4BP2L2	-0.276221	0.576431	0.0893372	0.758565	0.205026	0.483695	-0.0414788	0.935235	-0.00202536	0.980518
PTH	-0.276216	0.23039	-0.425786	0.0420993	-0.00381209	0.849272	-0.0101332	0.990863	-0.039267	0.983297
CYTL1	-0.276036	0.192112	-0.0738542	0.724212	-0.1093	0.608592	0.00678426	0.911395	-0.42546	0.204007
TNFRSF6B	-0.276015	0.183416	-0.434045	0.0320241	-0.12916	0.59902	-0.388062	0.103508	-0.145186	0.76207
TRIM65	-0.275741	0.169626	0.331489	0.345447	-0.0994877	0.738874	-0.309414	0.0846817	0.115804	0.851669
ZNF497	-0.275737	0.52548	-0.133003	0.830521	-0.0202107	0.962867	-0.324466	0.357733	-0.0755138	0.840724
OR2G2	-0.275609	0.631999	-0.238869	0.782459	-0.174296	0.847452	0.099514	0.259252	-0.180111	0.921026
ZNF280A	-0.275417	0.502674	-0.0401499	0.985259	0.197356	0.50887	0.0470729	0.76724	-0.00815703	0.88115
OR5F1	-0.275397	0.278153	-0.0113688	0.95726	0.0558849	0.962921	0.0018459	0.947715	-0.0372111	0.875815
CCDC112	-0.275356	0.302758	-0.121889	0.687546	-0.325644	0.220174	-0.247048	0.355841	-0.272558	0.263457
ZNF778	-0.275344	0.526627	0.00805169	0.903613	0.223032	0.429051	0.0815396	0.764772	-0.370652	0.2029
MCM10	-0.275286	0.809666	0.00423057	0.532967	-0.402927	0.392308	-0.052955	0.441341	-0.230879	0.891848
LYPD5	-0.275284	0.444732	0.10684	0.750593	-0.156719	0.760499	-0.155953	0.606625	-0.0164991	0.757092
UBTF	-0.275278	0.732097	0.0540335	0.202677	0.179233	0.116785	0.0721753	0.00715974	0.0105169	0.254268
ARL8A	-0.275123	0.630427	-0.0988142	0.943095	-0.147836	0.909675	-0.179256	0.595832	0.0172555	0.969848
ASB7	-0.275086	0.457749	-0.319324	0.442148	-0.176148	0.702578	-0.286294	0.74848	-0.329594	0.691858
RNASET2	-0.274845	0.398174	-0.000980047	0.955467	-0.278618	0.381638	0.208247	0.380757	-0.133581	0.769576
CEL	-0.274832	0.397295	0.194709	0.568981	-0.0884144	0.900763	-0.0333156	0.937163	0.205994	0.559318
BDP1	-0.274742	0.716546	0.127578	0.608485	0.197957	0.507751	-0.148034	0.966384	-0.0175752	0.76207
ACTR3C	-0.274715	0.515633	-0.0330917	0.958268	0.122033	0.909062	0.464234	0.149696	-0.084012	0.974441
CCDC57	-0.274694	0.608024	-0.00560945	0.968801	-0.520693	0.112448	0.00408183	0.850773	0.251517	0.732664
FBXO4	-0.274692	0.388087	-0.148392	0.722126	-0.059578	0.838633	-0.0493925	0.967095	-0.227042	0.77098
DERL3	-0.274579	0.229454	0.0371538	0.995604	0.101928	0.945007	-0.132537	0.456999	0.147252	0.793571
B3GALNT1	-0.274574	0.287796	-0.200204	0.514184	0.0159975	0.938011	0.221654	0.337064	-0.129955	0.97003
TTC30A	-0.274244	0.547455	-0.0200171	0.987498	-0.148058	0.850767	0.0127733	0.885325	-0.0208647	0.920421
DCC	-0.27419	0.131086	-0.0367263	0.683071	0.14849	0.983232	0.0711631	0.999905	-0.135994	0.607555
FLJ27365	-0.274189	0.106659	-0.150727	0.311118	-0.165478	0.336861	-0.0449211	0.44558	0.157487	0.985002
C9orf41	-0.274187	0.928355	0.200125	0.132506	0.336364	0.0492437	-0.44764	0.884482	-0.255588	0.845005
TRPC1	-0.274119	0.278297	-0.254105	0.389666	-0.0364545	0.873765	-0.0496026	0.869298	0.102044	0.689425
IL12B	-0.273974	0.183756	0.185962	0.904503	0.105336	0.990589	0.339484	0.461663	0.0827773	0.967422
SUMO3	-0.27396	0.512775	-0.2341	0.611611	-0.137826	0.836508	0.0652258	0.628606	-0.113845	0.930169
UTS2	-0.273936	0.195151	-0.0321967	0.769921	-0.410128	0.0255798	-0.162782	0.493248	-0.0114945	0.873301
NUP98	-0.273914	0.975871	0.752005	4.46495e-07	0.324288	0.00702019	-0.150333	0.935015	0.254995	0.348807
THOC3	-0.273881	0.495962	-0.0734042	0.95726	0.00228269	0.843848	-0.102423	0.870005	-0.0863286	0.815215
DYNLL2	-0.273694	0.543953	-0.0652065	0.964296	0.064006	0.767693	0.0975956	0.948778	0.130822	0.761368
TMEM80	-0.273525	0.14002	0.0907297	0.935004	-0.00141213	0.821315	-0.00679948	0.850778	-0.250159	0.314554
CXCL17	-0.273445	0.449287	-0.0101503	0.935181	-0.122126	0.865507	-0.183577	0.676511	0.1665	0.596273
FAM131C	-0.273244	0.246696	-0.184384	0.40554	-0.00713273	0.903326	0.372238	0.605203	-0.149362	0.223778
MDK	-0.273211	0.239377	0.191598	0.716814	0.246371	0.571429	-0.136342	0.300392	-0.338902	0.0494618
RBM24	-0.273012	0.13538	-0.16267	0.398015	-0.0219712	0.753685	0.109464	0.983229	0.0859885	0.870954
PMVK	-0.272852	0.609584	0.0935296	0.871137	-0.145882	0.820358	-0.248499	0.0535828	0.249533	0.698663
C16orf46	-0.27275	0.0763105	-0.403482	0.0264816	-0.0952054	0.462137	-0.231471	0.294276	-0.15769	0.444005
CDX2	-0.272748	0.337161	0.149594	0.681816	0.164006	0.588532	-0.284333	0.373468	-0.0904269	0.940895
ITPK1	-0.272739	0.659279	-0.358925	0.411723	-0.0614547	0.876358	0.469486	0.0238668	0.175896	0.983796
DDX51	-0.272696	0.399099	9.25193e-05	0.900358	0.0388254	0.655125	0.0623072	0.906405	-0.0523548	0.932967
SPATA21	-0.272604	0.0305638	-0.092108	0.343949	0.0976494	0.810282	0.0352874	0.562879	-0.172759	0.308845
SRC	-0.27259	0.910675	0.139757	0.353142	0.0542051	0.535529	0.103453	0.417372	0.18536	0.662992
C2orf73	-0.272556	0.36009	-0.0136158	0.925381	-0.0458404	0.888447	-0.28297	0.298192	-0.205789	0.38731
ZNF860	-0.272503	0.51008	-0.0609467	0.862315	-0.192765	0.669639	-0.000425999	0.961725	0.0676237	0.934739
ARL6IP1	-0.27232	0.514406	-0.173999	0.723716	0.0420688	0.858516	0.119163	0.841029	-0.345982	0.239896
LYPLA1	-0.272223	0.823078	0.00492919	0.759824	-0.123109	0.910435	-0.0477669	0.967633	0.216258	0.475537
MISP	-0.272188	0.262016	-0.212705	0.493974	0.102524	0.912704	-0.163454	0.484869	-0.250751	0.333699
INPP5E	-0.271746	0.441794	0.18278	0.618162	0.0292886	0.979068	0.0564599	0.822374	-0.00677553	0.979081
ORAI3	-0.271624	0.0589683	0.0255803	0.769447	-0.0693057	0.505126	-0.424743	0.00024422	-0.369805	0.0302417
FXYD1	-0.271573	0.771657	0.0249965	0.736687	0.0898733	0.51924	0.143476	0.900942	0.0640405	0.810291
EOGT	-0.271554	0.217409	0.0608254	0.99899	0.0885279	0.9225	0.05708	0.586827	0.102693	0.712775
DIRAS2	-0.271521	0.163434	0.0409934	0.985884	-0.113445	0.558939	0.0593005	0.916389	-0.0343556	0.98321
SLFN14	-0.271488	0.219713	0.0473733	0.975574	0.0515806	0.966406	0.0910379	0.973828	0.14076	0.818055
TARSL2	-0.271472	0.142317	-0.219277	0.248411	-0.0471556	0.695956	-0.0823687	0.85128	-0.0540635	0.999305
HARS	-0.271403	0.835986	-0.172541	0.968969	0.370197	0.0631783	-0.00173967	0.299933	-0.176986	0.905086
DOK6	-0.271377	0.524028	0.146826	0.612396	-0.181473	0.696667	-0.0351886	0.954976	-0.117451	0.959351
SLC22A12	-0.270973	0.482446	-0.21114	0.580515	0.177663	0.555542	0.0976691	0.97961	0.113419	0.910043
NPPB	-0.270969	0.102911	0.0675898	0.870833	-0.00230209	0.749494	-0.163123	0.238742	-0.134969	0.392888
ETAA1	-0.270962	0.862737	-0.179675	0.985692	0.0807644	0.448487	0.15275	0.318248	0.370096	0.186438
PAK6	-0.270824	0.465766	0.0671668	0.853032	-0.00266048	0.960608	-0.423938	0.0295147	0.168466	0.867811
CCDC130	-0.270819	0.281628	-0.0404793	0.766351	-0.201491	0.347982	-0.207637	0.74143	-0.264445	0.609365
CACNA1S	-0.270768	0.705802	0.181429	0.414698	-0.239213	0.73693	-0.223987	0.664775	0.149948	0.491979
MMS19	-0.270739	0.696121	0.37919	0.00421688	-0.0190504	0.418676	-0.0945349	0.035363	0.17957	0.0181381
TMEM218	-0.270663	0.260293	0.112228	0.983574	0.104022	0.999276	-2.58524e-07	0.92317	0.107445	0.722407
CLEC2B	-0.270568	0.125532	-0.168439	0.355156	0.0250829	0.848348	0.237184	0.71351	-0.200458	0.325732
GFI1B	-0.270494	0.61205	0.24292	0.320639	0.199447	0.357341	0.143051	0.773726	-0.0656339	0.73047
RAB3GAP2	-0.270346	0.00209893	0.11277	0.739806	0.134359	0.880222	-0.300591	0.121909	-0.650366	0.0582636
HAVCR2	-0.27033	0.117437	0.199329	0.887588	0.306943	0.683643	0.16167	0.858979	0.211248	0.590476
MTUS1	-0.270312	0.241749	-0.0723144	0.665672	-0.375276	0.0763318	0.12336	0.987773	-0.178992	0.33876
PTK6	-0.270035	0.324725	-0.311549	0.334098	-0.28264	0.380198	-0.129629	0.516141	-0.194784	0.397928
METTL14	-0.269962	0.86677	0.143006	0.0894555	-0.155959	0.878832	0.013866	0.247005	-0.0411832	0.672437
ALLC	-0.269948	0.463137	-0.00446489	0.993899	-0.175802	0.671688	0.220136	0.420887	-0.268594	0.448169
EPN2	-0.26989	0.0741521	0.067688	0.830905	0.124196	0.950914	0.153732	0.916262	0.153654	0.957006
PODNL1	-0.26974	0.460622	0.0838977	0.887588	0.182697	0.583612	-0.0197052	0.93074	-0.042808	0.965504
LRRFIP1	-0.269688	0.242312	-0.0242778	0.816704	0.0419591	0.937818	0.138908	0.772954	-0.12001	0.666898
VTI1A	-0.269624	0.352939	0.0672079	0.956666	-0.105285	0.817526	-0.0381114	0.760595	0.0869714	0.878021
NIT1	-0.269617	0.388668	-0.220078	0.420874	0.386889	0.114142	0.265469	0.62157	0.255863	0.658344
CD74	-0.269591	0.240478	-0.347654	0.134384	-0.0462793	0.983618	0.104387	0.98707	0.287744	0.376246
EMC7	-0.269488	0.927595	-0.0836629	0.817696	-0.190049	0.927012	0.0715445	0.608012	0.167484	0.761368
ZNF467	-0.269468	0.25797	0.101776	0.97486	0.21168	0.759036	-0.113584	0.713156	0.000820748	0.963926
FIZ1	-0.269457	0.298154	-0.174383	0.568545	-0.0577622	0.847452	-0.412855	0.194291	0.0234425	0.972163
SLC25A17	-0.269457	0.399436	-0.156217	0.789339	-0.0459886	0.994472	0.428886	0.186143	-0.0485222	0.756489
RSAD2	-0.269324	0.268212	0.0321389	0.975586	-0.174364	0.490404	0.0363113	0.847242	0.167951	0.407564
OR10Q1	-0.269321	0.51333	0.459002	0.0495447	-0.080411	0.978623	0.0963482	0.824082	0.336512	0.208333
RPL4	-0.269308	0.31358	-0.113528	0.764104	-0.0921669	0.665414	-0.174799	0.229999	0.082842	0.793561
PALMD	-0.269281	0.131086	-0.319042	0.113051	-0.11374	0.479525	0.0447005	0.961607	0.168394	0.628939
TMCC3	-0.268643	0.179216	-0.131925	0.519021	-0.0916433	0.671688	0.0601488	0.900438	0.236329	0.42959
GLTSCR2	-0.268482	0.880113	0.373173	0.000288034	-0.29238	0.830144	-0.207392	0.801291	-0.165823	0.859183
NOD1	-0.268474	0.482879	-0.094048	0.865316	-0.407972	0.168852	0.294149	0.299251	0.0013524	0.927385
SIAH2	-0.268458	0.454092	0.0503511	0.935829	-0.0702321	0.881355	0.270675	0.508904	0.135107	0.871553
CYBA	-0.268454	0.424707	-0.554661	0.0192234	-0.495401	0.0574902	-0.801075	7.02034e-05	-0.593118	0.0192671
EBF2	-0.268363	0.267952	-0.0903427	0.778598	0.0229248	0.951676	0.131957	0.630469	0.0597435	0.793571
TNPO3	-0.268291	0.980986	-0.225457	0.99899	0.0196893	0.464167	-0.0836758	0.41042	-0.0113804	0.619853
MINK1	-0.268204	0.242249	-0.277618	0.260087	0.0911953	0.96338	-0.163637	0.453092	-0.205711	0.310608
STOML3	-0.268125	0.390253	-0.191023	0.533687	-0.315695	0.244908	-0.04853	0.746785	0.206272	0.890843
CPSF1	-0.268123	0.987198	-0.0812528	0.645107	0.284206	0.018694	-0.029706	0.238474	-0.0813694	0.662161
DPEP1	-0.268064	0.360101	-0.042642	0.864221	0.0341443	0.997009	0.011651	0.924004	0.0728499	0.832193
SPP2	-0.267927	0.418206	0.0831847	0.957365	-0.182926	0.277329	0.168763	0.690549	0.0466461	0.930135
MAST2	-0.267888	0.779628	-0.0409884	0.964133	0.1587	0.331314	0.230697	0.679553	0.139416	0.990455
C6orf99	-0.267883	0.50123	-0.0478132	0.95726	-0.155737	0.749278	-0.0784487	0.917873	-0.148632	0.826581
ANO5	-0.267765	0.303274	0.013688	0.825928	0.0277901	0.811366	0.16615	0.85411	-0.0889184	0.96282
AHSG	-0.26776	0.432598	-0.0132746	0.940938	-0.19848	0.606371	0.0622433	0.95674	0.0469242	0.893365
FN3K	-0.26775	0.51008	-0.131953	0.832668	-0.00961363	0.927435	-0.0381504	0.96577	0.255612	0.311805
NAA38	-0.26773	0.0542496	0.100208	0.606115	0.398586	0.551501	0.42307	0.628857	0.329363	0.755034
DUS4L	-0.26769	0.140028	0.0726013	0.950907	0.246157	0.772532	0.17251	0.71462	0.100531	0.752727
EID1	-0.267627	0.33635	0.0271963	0.977771	0.0724449	0.94985	-0.0417325	0.664767	-0.132579	0.413743
CYSLTR2	-0.267383	0.25344	-0.451778	0.0552757	-0.0189345	0.839732	-0.109896	0.73842	0.073137	0.904684
NADK	-0.267106	0.115704	-0.075133	0.374272	-0.127965	0.331177	-0.420852	0.00254412	-0.935349	0.000185268
OR2T4	-0.267065	0.131086	-0.264687	0.224955	-0.0106517	0.76741	0.161102	0.562789	-0.0525525	0.873939
JAKMIP3	-0.267016	0.266238	0.0311007	0.982923	-0.112451	0.713985	-0.0187394	0.997847	0.0319802	0.935371
OR51F1	-0.266947	0.220362	0.0472166	0.941783	-0.380967	0.0752556	0.154239	0.696629	-0.0995293	0.872986
ARFGAP1	-0.266932	0.3133	-0.274101	0.27094	0.190296	0.854295	0.205645	0.84676	-0.0166994	0.799516
NCAN	-0.266873	0.364146	-0.174912	0.423263	-0.436097	0.0313577	-0.0942676	0.626583	0.0164501	0.856811
SYTL2	-0.266857	0.302162	-0.137552	0.639914	-0.030276	0.84068	0.2826	0.279851	0.191934	0.403196
SCARF2	-0.266771	0.722561	0.020754	0.785568	-0.27976	0.688422	0.0100504	0.958637	-0.219024	0.445202
FGF22	-0.266754	0.348441	-0.0808192	0.792952	0.000740711	0.951676	-0.220345	0.292354	-0.442635	0.013757
ATP2C2	-0.266749	0.106136	-0.324839	0.104544	-0.118228	0.447603	-0.0931249	0.703501	0.0692763	0.943648
GPR37	-0.266286	0.339884	-0.00672569	0.939273	0.11505	0.87198	-0.162929	0.74848	0.076765	0.680173
RIC8B	-0.266204	0.497475	0.113248	0.747656	-0.0300384	0.987966	0.238467	0.497707	0.100529	0.729444
E2F2	-0.266162	0.0597608	-0.28852	0.0651012	-0.0308624	0.606425	-0.194174	0.132933	0.154269	0.96208
SLC35B1	-0.266112	0.922112	-0.256244	0.963472	-0.234119	0.987405	-0.011498	0.622354	0.012755	0.555278
RNF112	-0.266074	0.445237	0.0780342	0.828006	-0.0108381	0.997824	-0.0244917	0.925895	-0.00650254	0.97771
UNCX	-0.266002	0.428739	-0.0442797	0.951456	0.33871	0.204406	0.0147295	0.881245	-0.118227	0.883018
LRRK2	-0.265912	0.41723	-0.0299959	0.93278	0.0344432	0.989908	-0.0567637	0.937241	0.00330726	0.934739
ETS1	-0.26583	0.0978208	-0.0782683	0.523942	0.0924752	0.914911	-0.0885118	0.607678	0.170487	0.698166
YEATS2	-0.265804	0.650823	0.124528	0.447449	0.422924	0.0123655	0.0767653	0.156728	-0.0595351	0.611941
SCRIB	-0.265695	0.621831	-0.27998	0.630533	-0.169332	0.860209	-0.247167	0.957622	-0.328218	0.856811
ACOT12	-0.265582	0.722778	0.471558	0.0874412	-0.0118739	0.893342	-0.172901	0.60543	0.00457194	0.91967
LIPT2	-0.26549	0.298324	0.0138673	0.993558	-0.1245	0.699869	0.190809	0.471072	-0.413777	0.131311
EAF1	-0.265461	0.0352399	-0.387046	0.0387755	0.0744018	0.745596	-0.394094	0.102475	-0.670138	0.00328538
ATRIP	-0.265448	0.72463	-0.0586012	0.641902	-0.0955161	0.973189	0.0269917	0.62157	-0.121771	0.9061
PTGIS	-0.265445	0.333224	-0.0736329	0.890715	-0.0408091	0.953223	0.115015	0.639816	0.201668	0.607409
AMOTL2	-0.26544	0.0424893	0.157945	0.952507	0.127	0.958725	0.147386	0.906338	-0.010091	0.877511
BAALC	-0.265212	0.134755	0.0655431	0.871563	0.0162881	0.778236	-0.227075	0.448407	0.0340685	0.855823
C14orf1	-0.265194	0.145735	0.101791	0.958144	0.0229187	0.850218	0.282079	0.718002	-0.0204328	0.831103
TTC21A	-0.265026	0.626849	0.093513	0.666933	0.0594983	0.763684	-0.0110554	0.770473	0.190439	0.286385
SETD5	-0.264977	0.016522	0.158513	0.829198	-0.481152	0.000286711	0.0094318	0.346632	-0.169446	0.274887
ELF2	-0.264919	0.741914	-0.168682	0.922401	-0.0447758	0.839269	-0.121983	0.993809	-0.166146	0.868217
SSR3	-0.264883	0.763486	-0.0534968	0.433118	0.0683007	0.3023	-0.0916012	0.531763	-0.0557887	0.94717
ROM1	-0.264794	0.33635	-0.103227	0.816704	0.014817	0.946044	0.0845454	0.945427	0.202237	0.5225
OR5B12	-0.26477	0.513013	0.0711966	0.697382	-0.067591	0.987405	0.0489319	0.73515	-0.0454669	0.935379
XIRP2	-0.264616	0.648715	-0.0662395	0.999654	-0.17974	0.795098	0.000785801	0.864385	0.302141	0.150314
PLEKHG4B	-0.264361	0.375607	-0.515303	0.0113984	0.0896799	0.911594	0.0430405	0.977541	-0.327187	0.12043
NPY2R	-0.264331	0.329066	-0.385299	0.122381	-0.332358	0.180793	-0.0686583	0.967633	0.161785	0.370254
ATP6V1C1	-0.264278	0.672345	-0.149193	0.484855	-0.00680112	0.153153	-0.232319	0.458935	0.0350359	0.409731
COLEC10	-0.264263	0.310035	-0.205465	0.632611	-0.0224113	0.935717	-0.000256618	0.848493	-0.0631479	0.834715
IREB2	-0.264173	0.351009	-0.18317	0.656391	0.108434	0.859831	-0.279205	0.512037	-0.511465	0.0879237
MTMR14	-0.264007	0.302923	0.201269	0.740978	-0.0361961	0.885923	-0.0530086	0.870025	-0.108047	0.813897
B3GNT8	-0.264005	0.712563	0.109637	0.587382	0.245591	0.233267	-0.0964013	0.805789	0.0723002	0.99638
HSD17B1	-0.263955	0.352463	-0.0820975	0.778598	0.149174	0.714347	-0.440812	0.00169851	-0.118044	0.408375
CHST9	-0.263849	0.287462	-0.0601534	0.807685	0.268547	0.531121	0.306893	0.252241	0.0774125	0.691559
TIGD7	-0.263609	0.474153	-0.207002	0.606044	-0.231963	0.534755	0.126056	0.904614	-0.2305	0.357825
PLEKHN1	-0.263568	0.433056	0.158686	0.680741	-0.0812367	0.874912	-0.293389	0.360031	-0.319205	0.228732
HMGXB4	-0.263479	0.290452	-0.057102	0.823689	0.0967317	0.901985	0.162535	0.80251	-0.24349	0.341751
FZD3	-0.263473	0.443711	-0.481733	0.0456564	-0.0810597	0.880222	0.13302	0.66162	-0.136073	0.695698
THSD7A	-0.263407	0.223277	0.176602	0.953865	0.0680468	0.960633	0.363807	0.377886	-0.236643	0.418546
OR10A4	-0.263345	0.388099	-0.310422	0.314787	-0.267997	0.383923	0.115045	0.607781	0.260218	0.220784
DAB2	-0.263251	0.467676	-0.0488785	0.962562	-0.0633668	0.920478	-0.0829234	0.966384	-0.0940089	0.909985
PGK1	-0.263248	0.16734	-0.273691	0.23614	0.140122	0.534755	-0.183921	0.451608	-0.104317	0.879435
PSAP	-0.263151	0.149753	-0.0612689	0.596993	0.139654	0.99292	0.179089	0.932358	0.285874	0.532426
SLC25A39	-0.263138	0.441611	0.120755	0.763677	0.291762	0.272829	0.0130139	0.720849	-0.165736	0.522543
OR4C15	-0.263014	0.440965	0.105372	0.684058	0.144819	0.656213	0.0106159	0.690454	0.0715927	0.405396
NRG1	-0.262849	0.225697	0.0701605	0.999588	0.0610236	0.985284	0.0881831	0.958906	-0.0396452	0.761368
IER3	-0.262812	0.410816	0.184892	0.728888	0.132198	0.862754	-0.394769	0.165924	-0.210216	0.527771
AURKB	-0.262784	0.733713	-0.0183858	0.523482	0.182436	0.0507927	0.141047	0.0691426	-0.216478	0.983038
CYB5R3	-0.262693	0.363463	-0.0310709	0.846564	-0.0390318	0.847452	-0.036804	0.857281	0.0525526	0.963682
MARCO	-0.262617	0.61364	0.0193237	0.856088	0.200802	0.478063	-0.0622757	0.993019	0.237601	0.369722
STATH	-0.2626	0.246696	0.0114163	0.916274	0.0433531	0.927231	-0.0442264	0.948182	0.43088	0.061687
RXFP4	-0.262502	0.279755	-0.228797	0.253647	-0.256429	0.444085	0.0998041	0.561659	0.0634628	0.476568
PDHA1	-0.262167	0.507351	0.0494071	0.815644	-0.266165	0.509328	0.0172812	0.850665	-0.294295	0.394803
ACRC	-0.262015	0.604691	0.120903	0.881597	0.0623438	0.953374	0.431895	0.326318	0.217781	0.662992
ADSL	-0.261992	0.964902	-0.0368823	0.752148	0.0746972	0.131996	-0.216844	0.817186	0.320038	0.471812
ASAP1	-0.261991	0.3325	-0.214577	0.504393	0.0477653	0.993342	0.233695	0.60279	-0.1502	0.618525
TEX30	-0.261773	0.0260671	-0.000996889	0.549094	0.227489	0.992323	-0.154654	0.528319	0.0635699	0.757595
GET4	-0.261597	0.243223	-0.211484	0.414698	0.343163	0.0568629	-0.275275	0.686861	-0.157826	0.950416
ZSCAN10	-0.261309	0.9102	0.429125	0.0124439	0.123185	0.351007	-0.0868144	0.923955	-0.184403	0.744324
QDPR	-0.261261	0.196537	0.0533298	0.94393	0.0427124	0.932529	0.150283	0.797713	0.045516	0.916577
PRADC1	-0.2612	0.332907	0.319456	0.215754	0.257821	0.335888	0.0462841	0.770473	-0.0201545	0.758631
MYO16	-0.261095	0.189888	-0.106149	0.530318	0.0015984	0.778236	-0.0996874	0.920521	0.0620358	0.645822
PEA15	-0.261089	0.59648	0.264787	0.202314	-0.181132	0.923529	-0.355867	0.119112	-0.223667	0.25612
SRY	-0.261074	0.219713	-0.169386	0.45039	-0.176323	0.437844	-0.0683986	0.772954	-0.0953899	0.898323
FRA10AC1	-0.260662	0.287796	-0.372643	0.0952251	-0.231896	0.499331	0.290443	0.352158	-0.0478246	0.879435
C1orf110	-0.260551	0.377825	0.0114745	0.997064	0.0546301	0.952078	-0.0769985	0.714437	-0.123452	0.732861
FFAR2	-0.260528	0.715555	0.190482	0.390382	0.0395066	0.760736	0.153312	0.44558	0.171603	0.604318
NR0B1	-0.260494	0.394642	-0.361989	0.248592	0.134498	0.996571	-0.189245	0.54386	0.0410093	0.937146
DLL1	-0.260212	0.146555	0.0411422	0.842087	-0.10624	0.484357	0.0336524	0.981678	0.0251284	0.981124
RBPJL	-0.260203	0.695257	-0.0651639	0.968338	0.225912	0.531121	0.406378	0.219565	0.170312	0.793571
TSGA10	-0.260105	0.503646	0.0993599	0.740652	0.234001	0.419394	0.0430644	0.928229	0.154271	0.861483
HSF2BP	-0.26007	0.41196	0.135876	0.766403	-0.131176	0.731707	0.113879	0.757647	0.162403	0.652115
FBN3	-0.259822	0.572868	-0.283572	0.495999	-0.0671836	0.974555	-0.097588	0.873352	-0.139695	0.720715
KCND1	-0.259708	0.226595	0.168096	0.796277	-0.352662	0.112448	-0.296432	0.173061	-0.136178	0.474947
CGNL1	-0.259699	0.324725	0.0942634	0.94456	0.0968183	0.920478	-0.103572	0.831407	0.065906	0.79934
MPC2	-0.259595	0.295336	-0.12161	0.69185	-0.0959896	0.789204	-0.0887654	0.690386	-0.252073	0.259783
OXGR1	-0.259302	0.383314	-0.334529	0.0754336	0.00071271	0.983335	-0.137737	0.76087	-0.273202	0.432741
SURF4	-0.259045	0.981784	0.142372	0.219821	0.0186358	0.555542	0.0812137	0.200384	0.01156	0.571773
PCDH11Y	-0.258901	0.183019	-0.260863	0.242454	-0.205951	0.322865	-0.0448758	0.830299	-0.147672	0.84763
CABP2	-0.258587	0.565984	-0.118832	0.921238	0.367959	0.135056	-0.0234215	0.930336	-0.228869	0.432741
PNPLA3	-0.258539	0.313522	-0.0319697	0.934698	0.0488005	0.955886	0.0384729	0.919798	-0.0807837	0.848438
NUDT3	-0.258411	0.3825	0.119202	0.892221	0.120847	0.849646	0.00682431	0.947715	-0.108021	0.824277
SUV420H2	-0.258384	0.366006	-0.135689	0.678085	-0.569663	0.0123826	-0.0604157	0.85128	-0.329604	0.0929668
LSMD1	-0.2581	0.172969	0.141033	0.969267	-0.148977	0.512493	0.148125	0.876801	0.375243	0.543484
LYST	-0.258074	0.186881	0.0370172	0.874337	0.250563	0.758739	-0.0631637	0.824586	-0.15511	0.611496
ZNF445	-0.258061	0.0801403	-0.0123389	0.685576	-0.145691	0.37243	0.261679	0.890127	0.158643	0.781166
PRSS35	-0.258053	0.481147	0.14699	0.67621	-0.0895434	0.965839	0.194831	0.382484	0.0175394	0.984915
WDR49	-0.257776	0.111652	-0.1386	0.424576	-0.226726	0.261907	0.120557	0.9905	-0.11353	0.657526
MRPL20	-0.257759	0.703725	-0.0525126	0.953137	-0.229397	0.780307	-0.201005	0.797042	-0.181328	0.986498
EID2	-0.257679	0.41829	-0.051896	0.915584	-0.430355	0.0824489	0.0871728	0.984644	0.187831	0.742829
TRIM52	-0.257637	0.800356	-0.107925	0.953865	-0.0421233	0.877269	-0.0358939	0.540044	0.00341712	0.525943
NETO1	-0.257563	0.11902	-0.0517116	0.668397	-0.148087	0.37649	0.0317758	0.918846	0.271491	0.268544
ZNF486	-0.257476	0.388413	0.0624635	0.954618	0.36529	0.704651	0.151108	0.61921	0.0087088	0.730967
SAMD11	-0.257467	0.288638	-0.0934872	0.684058	-0.286265	0.197721	-0.108978	0.610519	-0.127856	0.502478
FCRL1	-0.257436	0.377644	0.123528	0.910751	-0.249412	0.373762	0.0437059	0.847242	-0.0127568	0.848865
AMPD1	-0.257249	0.590032	0.031024	0.831308	0.176878	0.486343	0.0243389	0.918507	0.149799	0.635791
HSD17B6	-0.257206	0.660403	-0.205808	0.698101	-0.021912	0.97327	-0.154203	0.737694	-0.123828	0.830103
KIAA1984	-0.257204	0.337161	-0.0707129	0.798192	-0.230336	0.390962	0.0232045	0.863944	-0.124622	0.418292
WDHD1	-0.257151	0.89019	0.0693809	0.420058	-0.0638194	0.747543	-0.21218	0.802104	-0.120886	0.762093
DCK	-0.257091	0.720579	-0.330272	0.52788	-0.388371	0.373087	-0.0995894	0.836446	-0.0511578	0.983252
PHF6	-0.257046	0.358142	-0.0350743	0.911456	0.107589	0.951676	-0.252353	0.650008	0.205172	0.405001
CHRM2	-0.256905	0.37546	-0.131989	0.606044	-0.216443	0.444085	-0.111041	0.966729	0.164903	0.46507
DBN1	-0.256887	0.374276	0.0131	0.983577	0.314178	0.416175	-0.230424	0.546869	0.0599662	0.821395
BEGAIN	-0.256806	0.0883772	-0.131803	0.325245	-0.0990524	0.396323	-0.236416	0.201251	-0.00982069	0.841417
RAB11FIP3	-0.256797	0.769646	-0.0139071	0.850732	-0.478172	0.165212	0.206109	0.557121	-0.343322	0.141094
COX8C	-0.256743	0.211323	-0.0772958	0.615316	-0.0972408	0.668155	0.252453	0.616806	0.0467004	0.870701
MRPS7	-0.256593	0.665814	-0.00631521	0.891988	-0.102822	0.879795	-0.0465518	0.954867	-0.141599	0.879435
ROCK1	-0.256432	0.00589599	-0.318676	0.00959783	-0.241486	0.0241818	-0.441531	0.0241843	-0.215776	0.601576
PLK5	-0.256374	0.534228	-0.142516	0.845766	0.114881	0.704651	-0.306478	0.636	-0.442991	0.323855
FMOD	-0.256359	0.371281	0.0183726	0.994133	-0.290384	0.303831	-0.120805	0.763031	-0.0754429	0.86278
TMEM233	-0.256248	0.382474	-0.693888	0.00329976	-0.489716	0.103408	0.160028	0.999796	0.085065	0.93354
ITGB3	-0.256133	0.751458	0.0221182	0.735022	-0.0129038	0.82508	0.0530325	0.933067	0.419667	0.203941
RHBDD3	-0.256103	0.16837	-0.204234	0.233154	-0.0213587	0.825568	-0.0720446	0.204616	0.0478066	0.625932
OR5AC2	-0.255966	0.709345	-0.0148964	0.894412	-0.0363456	0.934044	0.207991	0.392074	-0.0319773	0.88389
CCS	-0.255882	0.103329	0.0357314	0.815287	0.084838	0.94335	0.10946	0.790395	0.259456	0.725636
ACSS3	-0.255801	0.837941	0.0338007	0.638899	0.157707	0.379832	0.556085	0.030735	0.305521	0.313667
LGALS16	-0.255659	0.279835	-0.127802	0.64727	0.0495352	0.975171	-0.00997783	0.955523	0.0997121	0.616144
SLC2A6	-0.255647	0.706274	0.0770678	0.712584	0.0651945	0.755495	-0.134935	0.8543	0.293287	0.346361
AIM1	-0.255472	0.626095	0.154689	0.603619	0.025549	0.87377	0.0444956	0.909996	0.0334563	0.901963
ZBTB24	-0.255389	0.562586	-0.410778	0.187115	-0.183161	0.762552	0.0763256	0.975295	0.0629376	0.886256
PI4KA	-0.25521	0.371218	0.140969	0.448951	-0.213104	0.578163	0.345855	0.224164	-0.231435	0.136808
ARF1	-0.255176	0.130306	-0.127473	0.0697413	-0.350994	0.617548	-0.104952	0.0167994	0.0807876	0.185049
CHST4	-0.255125	0.145447	-0.0340125	0.740978	0.0171978	0.809881	0.0529907	0.958765	0.197338	0.427338
BLOC1S6	-0.255116	0.425293	-0.0525458	0.908185	0.0588501	0.941553	0.206458	0.364312	0.0257265	0.758529
ZNF296	-0.255081	0.521404	-0.151602	0.740978	-0.30608	0.272263	-0.0610616	0.59948	-0.148591	0.447233
TATDN3	-0.255007	0.735623	-0.100657	0.988341	-0.327552	0.485567	-0.0827629	0.931117	0.000758627	0.98321
ZNF490	-0.254993	0.554641	0.107413	0.710494	-0.217196	0.568135	-0.333179	0.667353	-0.266035	0.725248
HMHA1	-0.254984	0.547455	0.186225	0.756791	-0.0123838	0.974555	-0.187805	0.45788	-0.394692	0.102638
MEIS3	-0.254935	0.420572	0.395007	0.180483	0.0234159	0.706785	0.107522	0.859818	0.0681277	0.773446
GRK7	-0.254918	0.862084	-0.0654872	0.86843	-0.141123	0.997765	-0.231785	0.739964	0.222924	0.335807
LGALS4	-0.254892	0.722778	0.283042	0.182775	0.278579	0.153905	-0.0979981	0.990854	0.12562	0.531865
LRRN1	-0.254875	0.138452	-0.291094	0.12591	-0.0929752	0.5181	-0.207823	0.563402	-0.150342	0.798617
NAPG	-0.254824	0.185306	-0.216187	0.216297	-0.203199	0.328738	-0.709415	6.65896e-05	-0.12067	0.471736
HES1	-0.254675	0.189314	0.118102	0.985884	0.129657	0.946172	-0.0368568	0.616228	-0.194666	0.314536
HTRA3	-0.254352	0.198041	-0.0437316	0.678085	0.0446884	0.879596	0.140885	0.83895	-0.0611686	0.920421
ARHGEF12	-0.254291	0.854549	-0.304735	0.675855	-0.337348	0.529358	-0.188827	0.97346	0.428367	0.0615599
SPATA2L	-0.254284	0.30368	-0.128572	0.666835	-0.212897	0.444525	-0.400366	0.0725229	-0.442983	0.0502062
MAP7D1	-0.254214	0.149753	0.15165	0.934289	0.26009	0.770687	0.216219	0.622491	-0.0750456	0.770716
SMIM18	-0.254063	0.378669	-0.507764	0.0640604	0.0471007	0.957252	-0.279748	0.323865	-0.26334	0.337021
TEP1	-0.254015	0.508503	0.0649249	0.802338	0.0456172	0.866777	0.186296	0.647569	0.0365109	0.988754
CLIC1	-0.253937	0.0364464	0.0936318	0.882591	-0.201386	0.143325	-0.165288	0.0925573	0.161442	0.954489
SPG20OS	-0.253903	0.650337	0.0804661	0.909777	0.0544391	0.946044	0.319579	0.497707	-0.250892	0.684939
FAM195B	-0.253792	0.590032	0.0742259	0.80574	0.00454622	0.91093	0.0870146	0.759718	0.164515	0.515172
ZNF280C	-0.253784	0.814947	-0.00134069	0.831308	-0.136079	0.959189	0.00341968	0.744942	-0.224112	0.62783
KRTAP22-1	-0.253668	0.140028	-0.22032	0.231398	-0.0735773	0.556133	0.147093	0.752093	-0.0696759	0.944029
ZNF442	-0.253646	0.54069	0.0633456	0.975574	-0.305888	0.443045	-0.146546	0.818	0.205653	0.670598
LIG4	-0.253594	0.604579	-0.0333826	0.981809	0.154654	0.472278	0.0232733	0.433678	0.264892	0.203978
ANP32B	-0.253522	0.7306	0.0798578	0.217144	0.201795	0.0144426	-0.0931439	0.587016	0.135887	0.511952
ZNF709	-0.253504	0.410816	0.0792847	0.978552	-0.0339423	0.781045	0.076626	0.983907	0.188872	0.520787
LGALS1	-0.253501	0.343722	-0.178949	0.50358	0.147382	0.907276	0.0847872	0.956652	0.112327	0.747031
CEP72	-0.253419	0.33705	0.0524331	0.968969	0.0478373	0.994881	-0.21783	0.512005	-0.106974	0.829252
PPARGC1B	-0.25331	0.674552	0.25336	0.286588	0.152383	0.544872	-0.0685664	0.763318	0.166336	0.131254
TAAR8	-0.253213	0.333714	-0.043195	0.858489	-0.181752	0.546464	0.282995	0.359127	-0.0033334	0.995915
SLC27A5	-0.253193	0.841241	-0.357006	0.591692	-0.471545	0.231276	0.0656259	0.593557	-0.15039	0.952806
SESTD1	-0.253131	0.272985	0.141552	0.861773	-0.270713	0.326564	-0.193665	0.512922	-0.286336	0.314748
RPE	-0.253058	0.959374	0.218841	0.128537	-0.195965	0.958035	0.30025	0.336991	0.0714239	0.856964
ZDHHC2	-0.253058	0.311725	-0.212128	0.421494	-0.315655	0.187487	-0.212896	0.415059	-0.133388	0.581272
COG4	-0.252739	0.856429	-0.131135	0.798067	0.0919868	0.425675	-0.0441575	0.646398	-0.671613	0.120405
FEV	-0.252678	0.513013	0.117454	0.765061	-0.649597	0.0107963	0.0557846	0.854736	-0.148253	0.809951
MVB12A	-0.252675	0.533823	0.375438	0.173819	-0.040334	0.994233	-0.199867	0.504768	-0.134369	0.722813
EIF2B1	-0.252636	0.967129	-0.36656	0.479595	-0.277361	0.682777	0.0686598	0.993019	-0.31975	0.331732
YWHAB	-0.252534	0.942692	-0.14519	0.97979	-0.11683	0.908415	-0.293715	0.67455	-0.163781	0.837962
MVP	-0.252431	0.335006	-0.443217	0.237501	-0.00715907	0.906646	0.16541	0.79958	-0.11457	0.623479
MNAT1	-0.25231	0.868459	0.164731	0.0931505	-0.0178591	0.432786	-0.25078	0.537786	0.139372	0.231117
UBXN7	-0.252277	0.169128	0.0188502	0.823689	-0.157818	0.425394	-0.169583	0.747241	-0.141011	0.813766
SPATS2	-0.252267	0.463137	-0.0102215	0.985944	0.0976114	0.792929	-0.122458	0.523284	0.108466	0.97003
C7orf49	-0.252123	0.539363	-0.051063	0.939273	-0.0411469	0.994594	0.146518	0.44718	-0.152444	0.83325
ACKR2	-0.25207	0.0728338	0.161815	0.964252	0.0327177	0.839269	0.123351	0.844985	0.0657315	0.837948
VWA5A	-0.252067	0.250518	-0.4535	0.0602025	0.14939	0.974563	-0.514905	0.0742169	0.262699	0.290174
HMOX2	-0.251894	0.163584	0.0385813	0.768694	-0.163702	0.319053	-0.422407	0.00528751	-0.527083	0.0128723
RAB32	-0.251845	0.403712	-0.0652552	0.826082	-0.304023	0.328738	-0.188681	0.533677	-0.0612418	0.949552
GIMAP2	-0.251506	0.247347	-0.165866	0.463299	0.0952493	0.997835	0.498327	0.0653246	0.288313	0.285375
MICAL2	-0.251436	0.576431	0.113674	0.758565	0.1113	0.791154	0.0490705	0.937149	0.194741	0.634366
PSMA5	-0.251431	0.610668	0.466533	0.0609293	0.180039	0.314726	0.272696	0.147582	0.121354	0.246451
CEBPD	-0.251296	0.436262	-0.0053628	0.993553	-0.105403	0.850767	-0.460495	0.00159165	0.143653	0.999276
RILPL1	-0.251237	0.259785	0.276875	0.614294	0.170971	0.872899	0.154624	0.914467	-0.0463177	0.763455
NMI	-0.251162	0.502623	0.161461	0.506881	-0.0809194	0.972207	0.0788784	0.917526	0.190104	0.583628
CACNA2D1	-0.251011	0.388572	0.000975285	0.909953	0.0511623	0.977908	-0.0103349	0.824403	0.195886	0.767838
UCKL1	-0.250976	0.223909	0.101805	0.971743	-0.320428	0.113556	-0.144958	0.584665	-0.00370086	0.909985
MED18	-0.25083	0.371797	-0.593246	0.621834	-0.191065	0.61897	0.0532812	0.116535	0.313029	0.158464
MAP3K5	-0.250549	0.515808	0.0316644	0.959991	-0.00657547	0.997824	0.13142	0.736521	0.220989	0.487358
ASL	-0.250549	0.447876	-0.0288777	0.979259	0.311056	0.234127	0.456241	0.132782	-0.158088	0.552533
HCST	-0.250417	0.751906	0.0440286	0.704522	-0.183421	0.913486	0.0663884	0.887458	0.186768	0.826476
PAPLN	-0.25038	0.391676	-0.116849	0.798192	-0.193103	0.606828	-0.0546691	0.891544	0.0751332	0.867271
ZNF276	-0.250373	0.366545	-0.2091	0.414767	-0.241703	0.415555	-0.63731	4.161e-05	-0.256873	0.191352
ENTHD2	-0.25029	0.834664	-0.082817	0.999751	0.0424323	0.679445	-0.249689	0.255871	-0.0605609	0.581394
THAP6	-0.250206	0.179336	-0.0669639	0.651465	-0.128193	0.478379	0.0378103	0.925629	0.137324	0.870954
MATN3	-0.250021	0.694245	-0.379356	0.333951	-0.277472	0.656904	-0.277477	0.459426	0.0350845	0.870954
AEBP1	-0.249798	0.307763	-0.106898	0.710882	0.243534	0.595305	0.23428	0.70388	0.0986172	0.969704
ANKRD33B	-0.249714	0.106136	0.0684231	0.884901	0.0161869	0.76377	-0.0308974	0.824476	0.0827372	0.846585
C9orf9	-0.249639	0.725658	0.0279833	0.795985	0.0185399	0.809989	-0.130729	0.610659	0.386302	0.346109
FOXN3	-0.249574	0.492591	0.0573623	0.902282	-0.176349	0.718638	0.00692761	0.948847	-0.00434694	0.984707
SLC39A7	-0.249447	0.879922	-0.281396	0.936967	0.168555	0.156125	0.391292	0.000207135	-0.0210549	0.646968
CLDN14	-0.249394	0.458585	-0.264984	0.355963	-0.214826	0.603819	0.0192781	0.975543	0.115385	0.759392
DNAJC13	-0.249376	0.640237	-0.262039	0.583054	-0.149854	0.84019	0.178888	0.347612	-0.184571	0.974818
BANK1	-0.249344	0.40449	-0.424848	0.123894	-0.195681	0.56587	0.184449	0.779746	-0.322832	0.288326
GLB1L2	-0.249167	0.156965	-0.0645971	0.545334	0.0274942	0.81639	-0.112211	0.434907	0.122538	0.775774
CCDC172	-0.249023	0.341522	0.0364041	0.968338	-0.424603	0.0310751	0.508333	0.0756757	0.334487	0.189007
ZNF594	-0.248971	0.582901	0.261538	0.64384	0.297794	0.583433	0.241061	0.457452	-0.261205	0.689445
C14orf183	-0.248956	0.42623	-0.115403	0.717164	-0.382191	0.105938	0.0652729	0.966142	-0.0555342	0.646731
SPATA33	-0.248888	0.59893	-0.0974266	0.894294	-0.148486	0.821797	-0.137292	0.628417	-0.537738	0.0221714
C5orf42	-0.248851	0.512974	0.198682	0.553653	-0.0871174	0.875585	0.186161	0.557022	-0.0290136	0.924785
B3GAT1	-0.248816	0.426419	0.0165107	0.99106	-0.390442	0.109156	0.0741503	0.677483	0.051573	0.599106
MTPN	-0.248743	0.627876	-0.342174	0.406513	-0.0378257	0.982787	-0.170377	0.890014	-0.130541	0.784802
SOD2	-0.248624	0.968449	-0.15743	0.985582	-0.558611	0.0506154	-0.335538	0.73842	-0.292728	0.557728
PIAS4	-0.248594	0.779631	-0.105347	0.988341	0.1639	0.35791	-0.279422	0.656842	0.00804679	0.940198
VWA1	-0.248561	0.525402	-0.128453	0.874768	-0.199586	0.633484	-0.2785	0.510042	-0.339761	0.468452
FAM53A	-0.248527	0.375607	0.0215577	0.981809	0.0224343	0.979254	-0.126807	0.746486	-0.261429	0.314536
CHN1	-0.248471	0.403984	-0.133517	0.656391	0.253744	0.42864	-0.191102	0.401758	-0.025688	0.89816
SLC23A2	-0.24845	0.232586	-0.0175856	0.815644	-0.08648	0.680301	0.171071	0.697572	0.0311017	0.91452
MZF1	-0.248403	0.462048	-0.241734	0.420045	-0.0680419	0.888447	-0.343903	0.4	-0.0725514	0.988754
PRKCG	-0.248275	0.339547	-0.142975	0.65395	-0.0858875	0.795331	0.0659538	0.985375	0.0186505	0.971882
KPNB1	-0.248173	0.599183	0.279238	0.230571	0.181487	0.239395	0.00796426	0.813971	0.211616	0.708827
METTL3	-0.248117	0.781058	0.207293	0.248411	-0.176739	0.913428	-0.199562	0.908949	0.22582	0.556245
IRF8	-0.248093	0.214061	-0.165048	0.499321	-0.192079	0.383789	0.05436	0.860763	-0.0719744	0.860087
NRN1L	-0.24803	0.470436	0.0575214	0.869021	0.0312258	0.952748	-0.0896068	0.998354	-0.121192	0.984456
TRIO	-0.247827	0.750654	-0.254535	0.633022	-0.356641	0.325418	-0.0312403	0.5916	-0.127796	0.89592
SMYD5	-0.247787	0.908726	-0.305215	0.63503	0.0961106	0.476059	0.226103	0.392063	-0.00720287	0.981029
TAF6L	-0.247682	0.679782	0.0966978	0.0931128	-0.0962926	0.455762	-0.0665358	0.473248	0.0510992	0.650419
SMIM11	-0.247639	0.557585	0.205287	0.757837	0.0729447	0.973298	-0.0141111	0.982378	0.241796	0.497234
MFAP3	-0.24758	0.324356	0.0889492	0.929044	0.00251149	0.967737	0.136527	0.897899	0.189219	0.896192
DENND6B	-0.247397	0.529353	-0.0103687	0.994875	-0.385311	0.218831	0.0581502	0.878307	-0.159953	0.707807
GATAD2B	-0.247253	0.781854	-0.114917	0.964133	-0.020696	0.851759	-0.424157	0.30766	0.362571	0.095554
CNTNAP4	-0.247208	0.201901	0.152915	0.96158	0.011805	0.806589	-0.0622802	0.77309	0.0649529	0.924072
IWS1	-0.247082	6.92056e-05	0.15876	0.220353	-0.244642	0.002034	-0.11621	0.00354215	-0.0479351	0.30827
PCSK1	-0.24698	0.431833	0.0932455	0.822057	-0.0952474	0.839732	0.158136	0.664988	-0.138747	0.754576
TMEM190	-0.246664	0.322014	-0.0116856	0.910863	-0.204199	0.443957	-0.197836	0.649452	-0.0756574	0.960043
NKX2-8	-0.246619	0.428739	-0.0799427	0.817771	-0.0842963	0.856884	0.488156	0.118101	0.252654	0.785169
MTHFSD	-0.246557	0.185306	0.187633	0.819973	-0.0420706	0.771136	-0.0882858	0.556437	-0.418565	0.0324335
DNM2	-0.246548	0.98364	-0.275675	0.821538	-0.372649	0.325418	-0.0868156	0.267186	-0.29386	0.951096
KCNMB2	-0.246439	0.52548	0.214346	0.581506	-0.160975	0.704086	0.221803	0.574674	-0.0405982	0.886256
SUCLA2	-0.246396	0.929586	-0.371955	0.614517	-0.465173	0.437004	-0.131789	0.906342	-0.337787	0.383705
ZNF264	-0.246395	0.266939	-0.192734	0.400994	0.0603913	0.941847	-0.0242403	0.871742	-0.174699	0.93308
GLB1L	-0.246394	0.0876738	-0.144701	0.28879	-0.0994541	0.415555	0.0951791	0.958392	-0.105839	0.56145
IGFL4	-0.246293	0.404733	-0.0532717	0.882638	0.136192	0.762103	0.16953	0.658978	0.433573	0.055535
KIAA1841	-0.246242	0.734878	-0.0237451	0.908447	0.22936	0.345405	-0.173884	0.889562	-0.173197	0.797261
SLC26A5	-0.246234	0.226988	0.0401279	0.825664	0.290403	0.595632	0.0734535	0.876292	0.0825377	0.978426
OR8B12	-0.24617	0.0757542	0.141363	0.980102	-0.169528	0.3023	0.0750713	0.857567	0.0478848	0.923747
APP	-0.246167	0.552613	-0.124771	0.792952	-0.0357884	0.959188	0.022449	0.969974	0.0673961	0.864777
RALB	-0.246133	0.508879	-0.0111827	0.970556	0.054758	0.90795	0.0141755	0.77309	0.310633	0.394803
CD247	-0.246111	0.861683	0.0584891	0.660898	0.00299183	0.730049	0.295	0.310609	0.18611	0.651931
GNB3	-0.246102	0.158562	0.0472499	0.827782	0.0882031	0.942228	-0.00710278	0.724948	-0.000624128	0.840758
MYEOV2	-0.246057	0.551631	0.0897583	0.727095	-0.104539	0.915152	-0.165375	0.956652	0.268964	0.240694
IPO11	-0.245968	0.838843	-0.0591126	0.806591	0.108739	0.0855307	-0.414076	0.770547	-0.028297	0.756582
EHF	-0.245871	0.299096	0.0276206	0.910981	0.194818	0.813664	-0.0845795	0.696629	0.0516533	0.868987
DNAH17	-0.245822	0.386318	-0.167676	0.608466	-0.109991	0.716305	0.0570618	0.954933	-0.206357	0.659466
NARS2	-0.24578	0.638819	-0.0614422	0.928341	0.769558	0.00281023	-0.452968	0.496282	0.0363378	0.765065
TECPR2	-0.245778	0.104323	-0.0272837	0.682807	0.262808	0.833935	-0.100233	0.710244	0.0332309	0.964736
SEPT11	-0.245729	0.395833	0.0222646	0.99323	0.0840722	0.920804	-0.218637	0.723166	0.0631681	0.647911
LRMP	-0.245729	0.737989	0.157093	0.614517	0.0270101	0.919295	0.0734487	0.783842	0.149533	0.696119
SUN2	-0.245657	0.676337	-0.275493	0.491541	0.224115	0.393779	0.366436	0.353909	-0.0759448	0.625932
SSSCA1	-0.245614	0.64721	-0.189943	0.716736	0.0312372	0.909062	-0.354255	0.223313	-0.117213	0.608562
CD33	-0.245543	0.579616	0.184289	0.552016	-0.101109	0.923973	-0.232415	0.699843	0.116907	0.569332
HAP1	-0.245463	0.586997	-0.403459	0.149189	0.158363	0.489471	-0.522606	0.0093665	-0.236383	0.583196
UBAC2	-0.24545	0.260354	-0.117589	0.553921	0.0522178	0.915152	-0.382582	0.165481	-0.211307	0.525912
NEXN	-0.245291	0.27789	0.0356076	0.982893	-0.0130767	0.913152	-0.0396241	0.811106	0.119806	0.691228
TIMP3	-0.245236	0.319565	-0.21633	0.269297	-0.104019	0.653825	0.108254	0.80251	-0.0675739	0.968957
SULT1A1	-0.245156	0.626849	-0.192198	0.738957	-0.102937	0.84744	0.174055	0.731672	0.216744	0.576032
RFC2	-0.245112	0.873369	-0.144596	0.995745	-0.19837	0.846164	-0.272111	0.870852	-0.171301	0.876844
CHKB	-0.245057	0.324632	-0.0601165	0.757375	-0.251156	0.34314	-0.247873	0.282837	-0.0382299	0.732793
AHCY	-0.244985	0.799879	-0.169664	0.934154	0.0865916	0.125203	0.632876	0.00148032	-0.198202	0.413228
PUSL1	-0.24489	0.427891	-0.368655	0.193075	-0.0450177	0.910515	-0.644419	0.0043639	-0.573588	0.0120482
NPEPL1	-0.244875	0.711974	0.0412657	0.902556	0.00644182	0.965943	0.0718055	0.975441	-0.0321959	0.679953
OR1N2	-0.244768	0.391676	0.0394788	0.995901	-0.133898	0.669173	0.085371	0.948182	-0.00542685	0.949067
CRKL	-0.244753	0.357975	0.196684	0.00309494	0.114248	0.0119678	-0.0910162	0.127828	0.0258499	0.540425
ARHGEF2	-0.244738	0.179336	0.162991	0.944713	-0.0151439	0.84518	-0.108763	0.110955	-0.10515	0.199932
KCNH2	-0.244736	0.463169	-0.222424	0.472305	-0.0762416	0.838633	-0.0964782	0.913631	-0.0310437	0.889921
FOXK2	-0.244605	0.019325	0.236121	0.988136	0.0345055	0.564915	0.058301	0.29606	0.179996	0.831103
SPAG8	-0.244597	0.392387	-0.106607	0.812672	0.0986578	0.866673	0.0762093	0.894092	-0.018914	0.929122
ZNF366	-0.244592	0.469042	0.151495	0.727826	0.282032	0.374215	0.0681577	0.746613	0.0565351	0.718612
PCDH20	-0.244435	0.261418	-0.117836	0.591496	0.235131	0.795476	-0.107975	0.638321	-0.189564	0.498055
PLEKHA6	-0.24442	0.554222	0.146668	0.582442	-0.0511199	0.973189	0.0601516	0.766266	0.129932	0.565849
MICA	-0.244412	0.106659	-0.12319	0.409782	0.108846	0.903101	-0.137593	0.686373	-0.0420289	0.963682
KAZALD1	-0.244382	0.371281	-0.135304	0.660452	0.0858698	0.909321	0.00443075	0.744942	-0.11036	0.451013
WDR77	-0.244288	0.905701	0.176724	0.215372	-0.175283	0.959183	-0.112771	0.930617	0.0441612	0.9166
SLC25A48	-0.244249	0.437594	-0.323824	0.227599	-0.0381369	0.978142	-0.0474257	0.758288	-0.19273	0.393062
LIM2	-0.244211	0.249109	-0.0218909	0.832668	0.168588	0.850772	0.0076191	0.983998	0.220572	0.318559
ITGB2	-0.244138	0.295073	-0.434705	0.0515951	0.104172	0.937818	0.0870005	0.961145	-0.210763	0.312751
ACER2	-0.244086	0.370431	0.0527331	0.90268	0.223981	0.5181	0.547905	0.0310764	-0.114975	0.643328
SLC6A3	-0.24407	0.337356	-0.202376	0.428146	-0.0934557	0.729018	0.0941936	0.806753	-0.0148224	0.98321
DSG4	-0.244053	0.371743	-0.02348	0.941981	-0.0483063	0.880222	-0.0233993	0.971586	-0.132979	0.837919
OVOL2	-0.243971	0.391309	-0.343708	0.211136	0.0786161	0.91764	-0.320711	0.293405	-0.0902218	0.883601
ZIC5	-0.243885	0.234244	-0.152586	0.481376	-0.0546522	0.749352	-0.201527	0.457242	-0.1049	0.699991
OCLN	-0.243847	0.505292	-0.00727264	0.844914	-0.187565	0.513051	-0.135173	0.343515	-0.0148748	0.639837
PTGER4	-0.243705	0.74678	-0.0834176	0.937724	0.396828	0.0963114	-0.127021	0.713932	0.0386775	0.958458
HUS1B	-0.243703	0.371281	-0.0388451	0.887542	-0.234755	0.450863	-0.207387	0.615987	0.0152634	0.921972
CLNK	-0.243667	0.262339	-0.224254	0.34425	0.208956	0.800227	-0.0113688	0.985634	-0.206895	0.609532
THAP2	-0.243664	0.25344	-0.00218027	0.816212	0.126248	0.973636	-0.00624237	0.711061	-0.0242584	0.866328
OXNAD1	-0.243585	0.470957	-0.0786576	0.787394	-0.0145417	0.9962	0.157299	0.496562	0.268756	0.171574
RDX	-0.243577	0.301485	-0.40905	0.0766537	-0.0825466	0.759036	-0.186797	0.65631	0.137969	0.445921
CLK3	-0.243563	0.697826	0.280011	0.163774	-0.188747	0.850224	0.0893291	0.564086	-0.0766244	0.944869
GRIN2A	-0.243546	0.354544	0.00251451	0.971215	0.0142977	0.955424	0.234354	0.333006	0.236676	0.247994
CNOT7	-0.243313	0.0718814	0.0513929	0.685335	-0.559368	0.000155829	-0.0544345	0.428257	-0.231605	0.346036
CSK	-0.243271	2.09395e-05	-0.0608789	0.0240921	-0.0437535	0.00249229	0.278219	0.0304059	0.00198468	0.085993
MRPL23	-0.243212	0.559575	0.111312	0.532563	-0.22625	0.611993	0.111875	0.32547	-0.0663938	0.961595
TACR3	-0.24305	0.41128	0.0905897	0.955088	0.145741	0.844813	0.0369443	0.954147	-0.0699266	0.89619
SERTAD4	-0.24298	0.318155	0.125376	0.89325	0.201191	0.743086	0.010138	0.916927	0.0742485	0.914147
SMARCA4	-0.242978	0.354446	-0.263507	0.197415	-0.193636	0.297004	-0.26003	0.194231	-0.536879	0.0248596
REEP2	-0.242757	0.397051	0.0284098	0.977751	0.0373827	0.963369	-0.0482198	0.834668	-0.0884797	0.66077
GAA	-0.242656	0.6902	0.0134647	0.882564	-0.186299	0.800663	0.152865	0.539642	0.122124	0.608128
COG3	-0.242654	0.898289	-0.280841	0.79236	0.241336	0.222461	-0.614955	0.163011	-0.0842376	0.972946
TOMM6	-0.242635	0.626849	-0.534891	0.12087	-0.72055	0.0324093	-0.309997	0.71558	0.202794	0.455817
CERS4	-0.242543	0.685921	0.024405	0.96158	0.033116	0.93945	0.096654	0.68462	-0.112663	0.70694
UBL3	-0.242472	0.267952	-0.0391208	0.862702	-0.149538	0.589839	0.0599138	0.90715	-0.13639	0.625932
LLGL2	-0.242456	0.60544	-0.145195	0.87509	-0.0553924	0.989444	-0.0675602	0.774732	-0.00919156	0.93957
GKAP1	-0.242358	0.475537	-0.0535973	0.937724	-0.0715729	0.877879	0.142621	0.612634	0.0767837	0.73632
RMND1	-0.242277	0.981257	-0.227159	0.968338	0.107063	0.328738	-0.120917	0.443128	-0.313536	0.855823
AHCYL1	-0.242209	0.901904	0.185388	0.427397	-0.104946	0.992323	-0.076421	0.879644	-0.448642	0.0798532
KISS1	-0.242207	0.383314	0.00102914	0.894466	-0.137846	0.632614	-0.217845	0.375891	-0.117619	0.605582
NDC80	-0.242179	0.533194	0.0872115	0.592229	0.0449398	0.632892	-0.517014	0.165995	-0.385474	0.664516
FAM32A	-0.242007	0.719125	-0.155473	0.825332	0.055404	0.587637	0.00128434	0.746785	0.0847894	0.551521
TMEM52	-0.242004	0.437843	-0.164498	0.677931	-0.198668	0.744545	-0.27426	0.336085	-0.2397	0.449208
UBOX5	-0.241997	0.0433206	-0.379163	0.0131988	-0.11319	0.204958	0.0832526	0.410635	-0.148697	0.116735
ZNF277	-0.241958	0.259801	-0.14122	0.522991	0.101012	0.997824	0.00955446	0.872529	0.140634	0.81806
VDAC3	-0.241937	0.637188	0.187601	0.613755	0.166831	0.734662	0.0346745	0.808564	0.0131196	0.79288
STRIP1	-0.241926	0.48409	-0.293567	0.66795	0.288709	0.00155208	-0.271037	0.14025	0.0846683	0.0408745
OR2V2	-0.241888	0.696037	-0.0662101	0.968197	-0.0381607	0.982787	0.106342	0.297066	0.168104	0.218898
LRCH4	-0.24184	0.488807	-0.142203	0.698087	0.124213	0.795005	0.00990954	0.981217	0.0747208	0.714178
CCNT2	-0.241806	0.923719	0.242692	0.0494862	0.183254	0.112448	0.190397	0.154106	0.379479	0.107854
SFTA2	-0.241746	0.329066	0.186664	0.751166	0.109415	0.928667	0.228907	0.603201	-0.0150372	0.986374
NTN5	-0.241743	0.795449	-0.292716	0.600266	0.0433612	0.704671	0.0359658	0.771652	0.124602	0.684271
SLC26A6	-0.241685	0.0559616	-0.0200806	0.396403	-0.321944	0.0191397	0.0284827	0.473114	-0.155684	0.400717
DDX39B	-0.241583	0.826936	0.0273459	0.894357	0.014327	0.736757	-0.0275612	0.449127	0.380724	0.127239
TMEM155	-0.241495	0.388719	0.263193	0.878322	-0.0676709	0.721591	-0.23206	0.371926	0.173279	0.93622
HSD17B4	-0.241154	0.0433206	0.428554	0.537529	0.275081	0.867409	-0.0274767	0.22902	0.144786	0.897759
ADIPOR1	-0.241147	0.648073	-0.239241	0.715116	-0.119875	0.449062	-0.0545412	0.0710051	0.0594651	0.155166
FSCB	-0.241094	0.67352	-0.220817	0.71296	-0.34858	0.446105	0.18606	0.556001	-0.0277682	0.998323
NAA20	-0.240935	0.879788	-0.0454683	0.639914	0.288612	0.00452316	0.254105	0.126619	0.0335737	0.960772
PLA2G1B	-0.240873	0.220362	-0.0991697	0.624452	0.209076	0.816822	-0.248651	0.173455	-0.279903	0.130595
ASNSD1	-0.24086	0.634318	0.126521	0.0437891	0.0122542	0.18309	-0.0147638	0.18603	-0.19297	0.718381
C5orf51	-0.240818	0.517525	-0.058111	0.940575	0.113169	0.758315	0.237143	0.320951	0.172255	0.314536
SLC25A38	-0.24073	0.604691	0.298564	0.312701	0.385707	0.130652	0.181264	0.774459	0.283259	0.372465
PMFBP1	-0.240643	0.302276	-0.213526	0.379124	-0.273252	0.266206	-0.000374336	0.930061	-0.0923216	0.741863
POLR3H	-0.24064	0.843178	-0.187686	0.907621	0.0410299	0.511696	-0.122126	0.947045	0.0146612	0.913962
ATAT1	-0.240535	0.457669	-0.198908	0.574679	-0.0773727	0.849307	0.115993	0.828918	-0.203921	0.468997
SFRP5	-0.240439	0.42878	0.164053	0.71356	-0.286108	0.320054	0.0723014	0.931034	0.0452444	0.960772
LRP4	-0.240299	0.915136	0.153833	0.281391	-0.0675108	0.894016	0.0692521	0.770013	-0.00853051	0.995983
MLLT3	-0.240237	0.507984	0.0997662	0.775173	-0.07126	0.914284	0.187369	0.515954	0.0735418	0.695305
DSG2	-0.240232	0.251147	-0.375299	0.0938046	-0.29301	0.186079	-0.0254604	0.768643	-0.362647	0.113914
MC1R	-0.24007	0.51008	-0.156845	0.703441	-0.0153901	0.994881	-0.11626	0.829685	-0.29202	0.250564
SLC25A4	-0.240042	0.423241	-0.188246	0.565651	-0.156389	0.653386	-0.0906795	0.821923	-0.0529089	0.908665
CLTC	-0.239828	0.76836	-0.0591353	0.658785	-0.0488367	0.704671	-0.0459265	0.137678	-0.218373	0.849692
PRTN3	-0.239786	0.308071	-0.213584	0.382173	-0.178685	0.532357	-0.172109	0.40079	-0.186589	0.316003
VCAN	-0.239727	0.624515	-0.143367	0.775505	-0.0191118	0.973252	-0.0994077	0.625995	0.211582	0.648251
RNF121	-0.239718	0.47797	1.70478e-05	0.993899	0.0147495	0.979658	-0.387035	0.0652403	-0.330318	0.114942
C19orf24	-0.239651	0.41487	0.0489861	0.970936	-0.259104	0.424735	0.0134571	0.915312	-0.411902	0.0851622
NECAB1	-0.23927	0.332838	-0.143599	0.636205	0.237979	0.614888	0.0824499	0.926402	0.170925	0.560637
FAM84A	-0.23923	0.132838	-0.253881	0.0907116	0.0407019	0.817072	-0.442021	0.00780188	0.00407578	0.658368
CCDC77	-0.23907	0.79479	-0.117784	0.993899	0.182358	0.435128	-0.125917	0.710524	0.103545	0.271357
IFNL1	-0.23903	0.543292	0.133806	0.687176	0.259038	0.379162	-0.145593	0.770547	0.22035	0.376176
CHTOP	-0.238971	0.349496	-0.355592	0.793259	-0.353395	0.891724	-0.487662	0.741127	-0.212764	0.780757
MARS2	-0.23888	0.185306	0.407596	0.151165	0.285087	0.289383	0.227855	0.677287	0.130516	0.935857
CNPY2	-0.238809	0.861957	0.0984288	0.493635	0.182258	0.356806	0.0846645	0.753456	-0.170308	0.697523
TUBG2	-0.238751	0.782934	0.0568941	0.664052	0.298189	0.105624	0.0898537	0.938662	-0.0955245	0.858334
DNAJC5	-0.238659	0.798522	-0.163011	0.940596	-0.10503	0.997283	0.0432728	0.598421	0.0454697	0.799516
SSNA1	-0.238641	0.230379	0.0905405	0.95916	-0.0390353	0.677078	-0.198356	0.370786	-0.102195	0.727119
GABRR2	-0.238577	0.713794	0.0264374	0.867882	-0.157076	0.875585	0.219004	0.879461	0.0160701	0.732793
ADCK2	-0.238518	0.273415	-0.100416	0.62971	-0.0166478	0.835221	-0.0370809	0.792286	0.0738719	0.965504
OR5R1	-0.238495	0.290388	-0.261288	0.285682	0.108804	0.917018	0.191749	0.641438	-0.00273047	0.977753
CXXC11	-0.238486	0.470957	0.101643	0.861523	-0.283506	0.34592	0.0542936	0.860763	0.131328	0.751898
CEP57	-0.238477	0.593744	0.228041	0.312773	-0.392526	0.20328	-0.100465	0.987394	-0.305675	0.474036
AP1S1	-0.238389	0.33705	-0.0784317	0.780962	-0.149658	0.580475	0.101061	0.653985	-0.0950794	0.948228
SPINK1	-0.238363	0.313522	0.149815	0.8134	-0.0962367	0.705219	-0.219773	0.737945	0.292685	0.0570872
GCHFR	-0.238277	0.973468	-0.283584	0.865138	-0.329441	0.841076	-0.100467	0.870025	-0.389937	0.285312
PCLO	-0.238247	0.781623	-0.0463496	0.968337	-0.296239	0.460523	-0.22779	0.680727	0.212676	0.413517
MGST2	-0.238229	0.517525	0.0273488	0.979672	-0.00696592	0.988182	-0.0686006	0.653461	-0.104729	0.5063
RC3H1	-0.238221	0.000653853	0.0598055	0.0650112	0.170494	0.374762	-0.0248294	0.00073015	-0.262831	0.000797938
CCDC64	-0.238161	0.340231	-0.186001	0.449516	0.126256	0.965967	-0.034165	0.662514	0.226319	0.794648
HSPA12A	-0.238156	0.399066	0.232293	0.606032	0.101967	0.91093	0.315135	0.374436	-0.140083	0.475626
TSEN15	-0.237958	0.879995	0.188409	0.0590764	0.0160324	0.609561	-0.12829	0.566317	-0.0652629	0.986498
FXYD7	-0.237823	0.666175	-0.0663411	0.978806	-0.00594687	0.897696	-0.333442	0.22974	-0.241044	0.397861
IRAK2	-0.237808	0.16812	0.118186	0.968801	0.107775	0.957252	0.168042	0.816736	0.0534839	0.956814
CARS	-0.237805	0.884588	-0.0441019	0.740351	-0.164855	0.920478	-0.159153	0.84621	-0.149711	0.999373
VAMP1	-0.237633	0.289835	-0.0178418	0.909649	-0.0875689	0.709669	-0.0558526	0.903293	-0.180044	0.555278
GPR124	-0.237506	0.566747	-0.045354	0.85441	0.00576492	0.982937	-0.204211	0.449127	0.166577	0.696585
ACO2	-0.237416	0.887747	-0.385238	0.760235	-0.139438	0.705991	0.241232	0.0397935	-0.0408031	0.961658
DHODH	-0.237403	0.355099	0.284352	0.000223376	0.354287	5.70646e-06	0.277246	0.000482364	-0.111055	0.725226
MON2	-0.237378	0.693265	-0.0155041	0.908946	0.322237	0.179358	0.448889	0.106978	0.568261	0.0274871
SIRPD	-0.23699	0.138366	0.0329417	0.751166	0.0824776	0.874121	0.152862	0.943047	0.154874	0.859183
CHP1	-0.23691	0.414304	-0.819446	0.00452941	-0.899355	1.13647e-05	-0.257241	0.354734	-0.011457	0.961847
SLC25A33	-0.236828	0.915894	0.028125	0.596662	-0.37977	0.487516	0.127774	0.628573	0.722751	0.000324359
ADAMTS4	-0.236814	0.775892	-0.386424	0.292278	-0.425346	0.216491	-0.173335	0.263781	-0.263621	0.163674
OR13D1	-0.236801	0.524631	0.215449	0.451628	0.0642421	0.827694	-0.126125	0.60534	0.029258	0.954501
ICOSLG	-0.236709	0.23039	0.126988	0.924444	-0.0362479	0.78016	-0.317674	0.325617	0.388894	0.0296697
CD34	-0.236573	0.239543	-0.121003	0.537228	0.136118	0.967737	0.248168	0.662589	0.0162769	0.954486
VPS25	-0.236567	0.828729	0.0732428	0.765061	-0.338672	0.486204	-0.246821	0.75082	-0.283708	0.763455
ANKRD39	-0.236378	0.395254	0.224457	0.606044	0.0110213	0.997824	-0.0826388	0.473939	0.482145	0.229352
LMOD2	-0.236376	0.577545	-0.75048	0.00183239	0.274932	0.326619	0.0918008	0.676505	0.211429	0.424517
ADARB1	-0.236335	0.259263	-0.0384727	0.792416	0.0832584	0.993223	0.00718316	0.991936	0.0681079	0.715116
SMG1	-0.236287	0.726686	0.285197	0.0456019	-0.15018	0.630375	-0.18567	0.384756	-0.346488	0.249657
FOXL1	-0.236252	0.18723	-0.256586	0.167594	-0.11913	0.461387	-0.149573	0.412288	0.145537	0.874478
NFYA	-0.236221	0.54069	0.00737619	0.677271	0.132853	0.29444	-0.050399	0.756009	-0.263834	0.795041
RPS12	-0.236214	0.797669	-0.532691	0.209321	0.15985	0.724779	0.091413	0.922375	-0.48859	0.142731
PTPN7	-0.236193	0.554812	-0.283744	0.440654	0.025796	0.997992	-0.0996352	0.954765	0.0825142	0.796956
PRDM9	-0.236027	0.33635	-0.31816	0.222667	-0.244365	0.369954	-0.0995426	0.717686	-0.0978361	0.783275
IFNK	-0.235958	0.266903	0.101249	0.951485	0.0454664	0.942196	0.155626	0.650591	0.11724	0.677184
FAM129C	-0.235911	0.168062	-0.220819	0.247294	-0.421553	0.0244029	-0.216824	0.337101	-0.139925	0.739198
SERPINB4	-0.23583	0.141189	-0.048775	0.823689	-0.320122	0.115912	-0.0938897	0.891288	-0.102798	0.907907
RPL31	-0.235818	0.976439	0.489528	0.0229367	0.528696	0.00591555	0.0360362	0.981257	-0.145192	0.808093
HIST1H3B	-0.235813	0.547374	-0.132486	0.721586	-0.24191	0.548671	-0.0974215	0.524703	-0.191822	0.387127
INPP5F	-0.23581	0.534228	0.309812	0.299398	0.106158	0.784485	0.103046	0.66655	-0.132761	0.944869
OR10J3	-0.235733	0.407047	-0.0204995	0.917752	-0.149603	0.5952	-0.158874	0.75643	-0.0768055	0.999276
ASGR1	-0.235677	0.428531	0.357209	0.335881	0.273464	0.472403	-0.110927	0.758288	-0.0913404	0.757257
CDC20	-0.2356	0.710867	0.557683	0.000772671	-0.104176	0.882337	-0.264046	0.908729	-0.0875725	0.585474
PBX4	-0.235486	0.633262	-0.349523	0.297186	-0.225303	0.648203	0.0817173	0.664632	0.0192632	0.868217
KLF17	-0.235313	0.579708	-0.0697349	0.950331	-0.127808	0.814043	0.212233	0.433978	0.106121	0.716728
BSPRY	-0.23531	0.467676	0.0461935	0.999963	-0.0769959	0.817741	0.106691	0.870005	-0.008713	0.979528
TP53I3	-0.235182	0.680395	-3.03998e-05	0.892221	0.205427	0.450204	-0.27077	0.739735	0.336393	0.089327
STH	-0.23505	0.185904	-0.134911	0.473322	0.103311	0.955648	-0.148266	0.144646	-0.0919437	0.476568
TUT1	-0.234998	0.601859	0.296659	0.0157728	-0.0512187	0.966008	-0.0860311	0.785996	-0.0108907	0.669047
PKIB	-0.234945	0.266939	-0.122655	0.665721	-0.00707223	0.909824	-0.127231	0.612003	0.236029	0.596949
MAPK9	-0.234772	0.249641	-0.17908	0.407755	-0.0468257	0.765087	0.0880637	0.904614	0.197824	0.394803
C10orf90	-0.234737	0.757126	-0.0101497	0.773244	-0.200192	0.809881	-0.189145	0.980167	0.17158	0.200869
HLA-E	-0.23455	0.312884	0.163876	0.796487	0.0964502	0.923942	0.115155	0.866155	-0.323278	0.171574
ZNF814	-0.234399	0.468715	-0.384956	0.095445	-0.0855933	0.833935	0.260633	0.391332	-0.0796077	0.73047
CPN1	-0.234395	0.722561	-0.0926287	0.985692	-0.0648892	0.986635	-0.00152088	0.80725	0.288003	0.193961
TIMM10B	-0.234381	0.277348	-0.171079	0.378943	-0.204295	0.371171	-0.071845	0.470077	0.918546	4.15533e-05
BTD	-0.234335	0.606415	0.238135	0.359498	-0.0313911	0.982862	0.105749	0.711894	-0.309486	0.36295
FOXB1	-0.234298	0.518533	-0.102292	0.87225	-0.219212	0.571116	-0.0754149	0.973943	-0.279238	0.588636
ZHX1	-0.234286	0.526996	0.0221373	0.935132	0.0848266	0.846749	-0.173591	0.666576	0.0325963	0.961491
PCDH8	-0.234105	0.289454	0.32946	0.529651	0.265184	0.6807	-0.355051	0.192415	0.0307156	0.999373
NSDHL	-0.234088	0.282751	0.0867987	0.982308	0.065236	0.96206	-0.334138	0.165182	0.180692	0.748504
WFDC1	-0.234032	0.25344	0.212581	0.811091	-0.141752	0.499331	-0.0119142	0.684197	-0.163019	0.359846
SH3GLB2	-0.233948	0.297211	-0.277885	0.211995	-0.0471188	0.779154	0.0224882	0.760595	0.013657	0.888639
ENG	-0.23392	0.593987	0.0322564	0.907337	0.0298755	0.91115	0.0535965	0.970377	0.151287	0.642862
FBXW12	-0.233863	0.526072	0.106442	0.819115	-0.084417	0.941791	0.0269633	0.944272	0.213857	0.459577
EFNA1	-0.233669	0.623705	-0.0922956	0.916274	-0.3508	0.314999	0.394123	0.238474	0.16627	0.735845
ARHGAP26	-0.233523	0.41829	0.108308	0.89325	-0.0126265	0.920337	0.11769	0.580458	0.276389	0.163674
HMGCS2	-0.233504	0.587789	-0.045145	0.989046	-0.0223777	0.958725	0.137901	0.67317	0.0816034	0.761531
SLC22A3	-0.233496	0.348441	-0.036171	0.914306	0.107475	0.927833	0.14892	0.50507	0.240805	0.204007
GIT2	-0.233389	0.228535	0.158705	0.915584	0.06061	0.99292	0.072633	0.605711	0.0201827	0.641573
FRMD5	-0.233366	0.45691	0.0612271	0.931109	0.172002	0.593312	-0.104403	0.880553	0.306004	0.163286
GJA10	-0.233301	0.576431	0.152304	0.627321	0.0106288	0.937818	0.11969	0.557022	0.172333	0.44872
ZMYND15	-0.233285	0.581854	-0.00301057	0.977261	0.160069	0.683542	0.100781	0.721831	-0.0981314	0.882026
COX6B2	-0.233284	0.541545	0.0253619	0.968969	-0.19081	0.607974	0.362555	0.423863	-0.123212	0.54998
SLC26A8	-0.233213	0.42623	0.0400014	0.971084	0.336612	0.408065	-0.0450606	0.961232	0.195172	0.45129
HIST1H2AC	-0.23321	0.633171	-0.0518329	0.955229	-0.0007624	0.947161	-0.245204	0.556001	-0.128583	0.661961
TRUB2	-0.233198	0.353805	0.117028	0.827143	-0.230174	0.424218	0.14126	0.340702	0.139416	0.661888
GLRA1	-0.233174	0.324685	0.0156285	0.945818	0.171985	0.772877	0.0896899	0.954933	0.167127	0.728735
SRF	-0.23315	0.703696	-0.473299	0.0289211	-0.114275	0.902855	-0.309084	0.235158	-0.101317	0.564622
PTPN2	-0.233138	0.877169	-0.0474983	0.798192	0.0648503	0.566863	-0.0543367	0.810284	0.0632758	0.873939
TTC39A	-0.233101	0.651547	0.060316	0.8134	0.148991	0.558069	-0.123511	0.280588	0.0468081	0.665372
LAMA2	-0.233092	0.441018	0.0132824	0.968338	0.0782484	0.946455	0.0395097	0.96047	-0.169668	0.520142
FRMD1	-0.232811	0.161678	0.290142	0.700474	-0.325752	0.0515899	0.0399231	0.958448	-0.306137	0.172369
WWTR1	-0.23281	0.396634	-0.425772	0.985259	-0.337284	0.866673	-0.182203	0.373468	-0.673438	0.0584228
OR5B2	-0.232787	0.758167	0.109223	0.531415	-0.133503	0.93344	0.335786	0.0295147	-0.00241648	0.540659
ENKD1	-0.232732	0.541374	0.15056	0.651465	0.296332	0.345619	-0.547952	0.0483338	-0.264612	0.596273
LRRIQ3	-0.232395	0.443271	0.193698	0.634574	0.0285473	0.979248	0.191838	0.233436	0.162833	0.198267
USP6	-0.23222	0.711974	0.113429	0.759863	-0.41448	0.322987	-0.159127	0.696788	-0.216794	0.489372
FAM132A	-0.232018	0.48409	-0.351304	0.182085	-0.0326114	0.907276	-0.469785	0.0507286	-0.235801	0.331541
ZIM3	-0.232009	0.783656	-0.310769	0.570634	-0.167012	0.885914	0.0742068	0.500643	0.209305	0.316875
MYL6B	-0.232007	0.433907	0.0682884	0.903004	-0.13596	0.720451	-0.190962	0.365567	0.199051	0.594147
PA2G4	-0.231988	0.900742	-0.153105	0.855827	-0.0571513	0.967737	-0.0470932	0.984688	-0.0418427	0.909985
CSHL1	-0.231902	0.528449	-0.143587	0.783187	-0.159252	0.654294	-0.128046	0.734763	-0.0104792	0.914952
GPATCH2	-0.231865	0.676337	0.222375	0.357471	0.0691779	0.785151	0.17636	0.466611	0.264822	0.375056
PHYH	-0.231683	0.434765	0.151953	0.815468	-0.206036	0.505805	-0.315343	0.264325	0.0961489	0.867271
GSN	-0.231655	0.306497	-0.0252133	0.862315	-0.278161	0.266133	-0.159644	0.451608	0.0771095	0.923828
QRICH2	-0.231655	0.315985	0.341876	0.309001	-0.20974	0.424409	-0.0147287	0.892332	-0.0216895	0.796663
MBLAC1	-0.231628	0.348112	-0.0640928	0.675036	-0.0643296	0.757627	-0.229341	0.167013	-0.0664712	0.430513
DIO2	-0.231595	0.379183	0.156228	0.811577	0.157035	0.790717	-0.0154592	0.844048	0.0728129	0.927072
ZNF543	-0.231567	0.558082	-0.0919516	0.782823	-0.409058	0.178783	-0.105491	0.636157	-0.304577	0.235681
MBP	-0.231548	0.463396	-0.211181	0.531272	-0.321585	0.258023	-0.224578	0.590704	-0.0759394	0.947383
C6orf163	-0.231497	0.609684	0.0138839	0.968338	0.0764083	0.813522	0.162099	0.919117	0.1536	0.847525
DDX6	-0.231443	0.000326993	0.0641035	0.294397	0.0457977	0.199001	0.168309	0.470658	-0.548321	0.00302435
CHDH	-0.231404	0.588736	0.384283	0.221949	-0.0288221	0.965967	-0.183609	0.448322	0.273284	0.393022
C4orf32	-0.23139	0.633262	-0.0790136	0.95726	-0.0951677	0.943203	0.0214288	0.991073	0.0935712	0.86981
HHIPL1	-0.231365	0.201829	-0.30648	0.10341	0.0209475	0.841281	-0.233515	0.152013	-0.263374	0.169125
CAMTA2	-0.231283	0.297211	-0.0118279	0.882564	-0.307832	0.168964	-0.163199	0.561659	-0.202355	0.465074
QRSL1	-0.231218	0.854434	0.331748	0.132154	0.0849771	0.7338	0.19173	0.358633	0.042697	0.90906
KIAA0556	-0.231159	0.650641	0.0763453	0.815287	-0.0683553	0.958417	0.175716	0.74889	0.0901223	0.793775
COL6A2	-0.231128	0.557431	0.404234	0.203383	-0.162983	0.640406	0.0502071	0.94782	-0.215987	0.461335
DCAF13	-0.231125	0.988264	-0.101301	0.697382	-0.0577831	0.611256	-0.317193	0.935879	-0.12001	0.956931
RASSF3	-0.231092	0.2044	-0.0583415	0.67368	0.145659	0.929689	0.0880072	0.874776	0.281369	0.515612
DDX24	-0.231087	0.935831	-0.019735	0.885494	-0.183918	0.74146	0.00477446	0.929933	0.113356	0.820946
UGT2A1	-0.231063	0.355705	0.233515	0.660717	-0.237525	0.273186	-0.0500939	0.930061	0.0509851	0.694238
FUT10	-0.230964	0.298324	-0.0414558	0.728888	0.0658186	0.945485	-0.37194	0.125858	-0.017088	0.900884
SPON2	-0.230833	0.608011	-0.165497	0.72744	0.239812	0.446791	-0.0634843	0.939233	0.144463	0.440962
SYNE2	-0.230791	0.31626	0.251296	0.6971	-0.128383	0.588781	-0.0999675	0.656005	0.206631	0.616885
OR10D3	-0.230732	0.457611	-0.271032	0.378943	-0.0279383	0.966614	0.129459	0.35826	0.135913	0.191845
FAM126A	-0.230637	0.174668	-0.100461	0.696541	0.0643205	0.959052	-0.0440982	0.966384	-0.104327	0.981071
PRR18	-0.230472	0.579978	-0.149762	0.740978	-0.180193	0.685376	0.114507	0.703416	-0.0899512	0.980399
TMEM168	-0.23037	0.340481	-0.0592253	0.790417	0.0997689	0.926881	-0.00501888	0.940482	0.144153	0.647911
EIF4A2	-0.230355	0.872394	-0.216055	0.93821	0.220314	0.214821	0.0912036	0.419184	-0.0834984	0.986498
RP11-93B14.6	-0.230218	0.364793	-0.0789332	0.730656	-0.088669	0.733125	0.0540983	0.844985	0.0175143	0.677184
MARCH1	-0.230211	0.788624	-0.145459	0.930166	-0.442362	0.23057	0.0243715	0.586482	-0.0933356	0.8452
MIER3	-0.230014	0.958344	-0.104594	0.850892	0.00748563	0.588048	0.0903652	0.636065	-0.0607377	0.988965
ZBED6	-0.229995	0.571773	0.135972	0.704522	0.118567	0.779154	0.295762	0.245824	0.222175	0.410452
NPAS1	-0.229963	0.355456	-0.0167317	0.96856	-0.1534	0.66457	-0.325031	0.0631317	-0.491533	0.0236855
ARMCX3	-0.229933	0.199152	0.0241527	0.778402	0.098533	0.953557	0.018078	0.832965	-0.00898367	0.93308
SLC16A13	-0.229931	0.517525	-0.275738	0.349393	0.0917847	0.838633	-0.00548899	0.786196	-0.128234	0.405396
LARS	-0.229864	0.992929	0.228769	0.0305708	0.281498	0.0143308	0.37574	0.00127107	-0.0736722	0.696972
RNF145	-0.229862	0.188066	-0.227261	0.248369	-0.389768	0.0376219	-0.124441	0.105983	0.0635293	0.701713
ONECUT2	-0.229791	0.847596	0.0426638	0.724211	-0.231367	0.740779	-0.0327679	0.889993	-0.227229	0.613538
QRFPR	-0.229744	0.437101	0.0256155	0.975574	-0.112214	0.60729	0.053609	0.893413	0.359015	0.111157
C1QTNF6	-0.229659	0.356821	0.193458	0.777363	-0.147361	0.626755	0.0709916	0.993465	-0.15017	0.556027
SLC13A2	-0.229641	0.949789	0.171886	0.187319	0.155607	0.166777	-0.0414625	0.919455	0.403471	0.185252
TNNT1	-0.229459	0.634478	-0.0601108	0.949022	-0.0599388	0.974222	0.0845339	0.808564	-0.121646	0.68427
OR52R1	-0.229442	0.629068	-0.17692	0.782533	-0.152085	0.815552	-0.0182823	0.746729	0.0605636	0.540795
RADIL	-0.229433	0.346886	0.165328	0.810304	-0.0537353	0.840791	0.0165499	0.799843	-0.0617477	0.657182
FLNA	-0.229381	0.42379	-0.271466	0.427877	-0.117364	0.693922	-0.628884	0.0292131	-0.532106	0.0999342
SRRT	-0.229243	0.797529	0.0800653	0.317404	-0.0629617	0.549219	-0.0843324	0.398933	-0.127198	0.754997
RUNX1	-0.229175	0.302371	-0.130968	0.553653	0.00555216	0.888768	0.00419603	0.816736	0.0768547	0.93315
SLC3A2	-0.229088	0.380704	0.148684	0.874874	-0.067865	0.878447	-0.241925	0.154327	-0.261165	0.281365
EPHB6	-0.229065	0.153459	-0.0611225	0.556489	0.108564	0.920187	-0.0386125	0.690205	0.0584438	0.974727
OXTR	-0.228944	0.294914	-0.0970952	0.634282	-0.310564	0.168964	0.0385005	0.959271	-0.17394	0.711004
UXT	-0.228566	0.920355	0.0103369	0.45039	0.322835	0.00468991	-0.251124	0.708163	-0.198662	0.872986
CIDEA	-0.228411	0.486149	-0.184133	0.557582	-0.301678	0.228816	0.210898	0.658012	-0.284234	0.161265
MKS1	-0.228339	0.66279	0.212264	0.394579	0.0187681	0.889105	-0.064166	0.870025	-0.0123644	0.980906
FIBCD1	-0.228324	0.442693	-0.24997	0.440461	0.194534	0.589839	-0.146137	0.468589	-0.0293463	0.801933
BRD8	-0.228302	0.560082	0.0298746	0.818516	-0.385527	0.1979	0.11416	0.357404	-0.201997	0.767968
SPG20	-0.228207	0.476315	-0.108567	0.850233	-0.429365	0.115364	-0.10519	0.83368	-0.14986	0.563732
CDKN2B	-0.228097	0.424814	-0.249764	0.379058	0.0364448	0.995396	-0.0192115	0.904122	-0.0479753	0.909985
MRFAP1	-0.228081	0.936119	-0.329114	0.822145	-0.112929	0.798252	-0.164059	0.849556	-0.149512	0.907907
CXXC1	-0.228024	0.276656	-0.220185	0.529988	0.0584942	0.685713	-0.176664	0.295524	-0.143086	0.535009
LRIG2	-0.227744	0.707967	-0.25674	0.61989	-0.0927823	0.971161	-0.302212	0.522012	-0.282962	0.760137
RHOB	-0.227702	0.695474	-0.293163	0.509352	-0.205908	0.723329	-0.000355907	0.852877	-0.0603384	0.966627
SST	-0.227542	0.291851	0.054333	0.969112	-0.0939533	0.685522	0.150174	0.766796	0.0426735	0.927265
CCDC9	-0.227524	0.743848	0.110581	0.580706	-0.181661	0.872099	-0.137309	0.884027	-0.0995985	0.699219
CDC42EP1	-0.227501	0.383871	-0.15205	0.665256	0.123921	0.826948	-0.0597627	0.716617	-0.225116	0.364079
TFAP4	-0.227441	0.606753	-0.279277	0.484864	-0.312327	0.375814	-0.104851	0.846013	-0.566625	0.259493
XBP1	-0.22741	0.516204	-0.192336	0.669827	0.066303	0.820684	-0.00194713	0.760239	-0.149819	0.256313
DENND4B	-0.227209	0.897779	-0.45338	0.239908	0.0260018	0.723082	-0.0716976	0.988616	0.0477503	0.727119
TMEM150C	-0.227095	0.602156	-0.255708	0.599447	0.109499	0.739041	0.146639	0.643468	0.306376	0.242955
OR6Y1	-0.227028	0.500166	0.109077	0.787394	0.0204326	0.968398	0.119439	0.564152	0.210192	0.300605
UBN1	-0.227015	0.41829	-0.141981	0.602759	-0.21082	0.335429	0.0323785	0.937334	-0.570879	0.0120482
ABRACL	-0.226887	0.324725	-0.107081	0.69229	-0.0914872	0.679776	0.135922	0.649159	-0.0212231	0.931566
PTK7	-0.226851	0.513497	-0.205147	0.484676	-0.13726	0.785338	0.127587	0.890127	0.223081	0.695984
CYBRD1	-0.226549	0.698292	-0.16451	0.702202	0.356305	0.105074	-0.161795	0.628417	0.143869	0.746051
CASP12	-0.22639	0.185306	-0.258604	0.192022	0.221556	0.850767	0.20299	0.626343	0.106044	0.790063
MAD2L2	-0.226371	0.257676	-0.116568	0.766963	-0.130858	0.588532	-0.147711	0.870025	-0.0128206	0.946807
UCK2	-0.226305	0.513013	-0.217238	0.550938	-0.0434285	0.990589	-0.233473	0.285607	0.0576643	0.999615
CPN2	-0.226198	0.515808	0.0485298	0.982893	-0.0216858	0.934766	-0.129924	0.730466	-0.104965	0.721585
DNAH5	-0.226165	0.302923	-0.330998	0.165692	-0.163425	0.588781	0.120694	0.727482	-0.121665	0.826476
VHLL	-0.2261	0.340763	-0.451059	0.0246098	0.233724	0.478913	-0.127263	0.398335	-0.00275299	0.619999
SMIM21	-0.225925	0.38075	-0.216189	0.445796	-0.17032	0.511696	0.0803373	0.809364	-0.047158	0.952982
TEPP	-0.225844	0.52548	-0.0113439	0.971215	-0.167371	0.615457	-0.152756	0.65631	0.0629181	0.885428
FBLN2	-0.225683	0.308071	0.119345	0.953072	0.127795	0.933691	0.17301	0.881045	-0.019773	0.843815
MARCH6	-0.225574	0.635945	-0.203098	0.647982	-0.21156	0.615975	0.0791153	0.804731	0.00759271	0.964113
NTPCR	-0.225465	0.541545	0.0475631	0.889548	0.18035	0.611993	0.146579	0.696949	0.0831887	0.846677
KRTAP10-2	-0.225464	0.495863	0.0819256	0.975618	-0.224196	0.534591	0.319091	0.498749	-0.117444	0.82028
LCNL1	-0.225405	0.482879	0.111589	0.664052	-0.223903	0.684919	0.026216	0.981257	-0.341056	0.161119
DLST	-0.22529	0.710867	-0.172613	0.807579	-0.172047	0.967737	-0.18503	0.712279	-0.426033	0.470761
UBXN1	-0.225289	0.556139	-0.12094	0.76964	-0.102432	0.847452	0.0626166	0.79331	-0.371574	0.12043
HHATL	-0.225192	0.370788	0.0637042	0.990448	0.0172968	0.951449	-0.0339781	0.917873	-0.0481405	0.922407
ATP6V1D	-0.225165	0.888547	-0.138775	0.887588	-0.0631531	0.555418	0.0394224	0.403899	-0.00712273	0.904684
SLC9A8	-0.225127	0.356821	-0.0895195	0.751166	0.11097	0.895221	0.170678	0.682567	0.103449	0.680859
SRSF7	-0.224998	0.993458	0.647574	4.8353e-05	1.00075	1.87866e-07	-0.00101083	0.867807	0.49897	0.153147
NR5A1	-0.224901	0.536043	-0.106425	0.853032	0.0480669	0.918191	0.144328	0.671212	-0.0328788	0.949552
HS3ST6	-0.224843	0.633995	0.16645	0.589542	0.030407	0.908415	-0.0578683	0.982491	-0.169565	0.856828
FZR1	-0.224794	0.85636	0.157697	0.28791	-0.151924	0.930404	-0.178528	0.948796	-0.192872	0.701912
ZBTB7A	-0.224717	0.578972	-0.0329775	0.931207	-0.283605	0.484603	0.0146082	0.918543	-0.0971939	0.393062
HRASLS	-0.224671	0.383768	0.0421498	0.983577	-0.513458	0.0332982	0.204205	0.615652	0.161033	0.596082
REXO1	-0.22457	0.647487	-0.475034	0.0369001	-0.0964583	0.887319	-0.213485	0.514352	-0.392611	0.0767235
ETNK1	-0.224458	0.342423	0.170645	0.910751	0.121349	0.992323	0.103481	0.966142	0.334807	0.430557
WFDC5	-0.224455	0.505647	-0.157595	0.663837	0.0839372	0.939254	-0.0026059	0.651427	0.00385179	0.606433
MRGPRX3	-0.224275	0.71893	-0.206405	0.766351	0.227736	0.681261	0.26611	0.343515	-0.104676	0.927814
MLPH	-0.224236	0.243198	0.0634291	0.965396	0.000881318	0.81201	0.28183	0.293957	0.142364	0.446368
C17orf50	-0.224065	0.317709	-0.159785	0.515693	0.23761	0.652047	0.132718	0.909996	0.291791	0.592429
OPRM1	-0.22399	0.422417	0.170924	0.74293	-0.0258447	0.895221	-0.33389	0.244418	0.0248954	0.881833
BTN3A2	-0.223907	0.55827	-0.314794	0.420058	0.0264608	0.959947	-0.224206	0.685547	-0.0343215	0.947415
OXCT2	-0.223896	0.89019	-0.545899	0.0464555	-0.146785	0.950564	-0.377222	0.0177754	-0.240041	0.236267
PLA2G3	-0.223656	0.549545	-0.00941493	0.968743	-0.103597	0.826381	-0.218981	0.362511	-0.0221648	0.855823
MS4A7	-0.223593	0.525329	-0.117752	0.80127	-0.0520404	0.931202	0.153027	0.906342	-0.028989	0.894872
CCDC88C	-0.223577	0.0957523	-0.0982405	0.373525	0.164971	0.985955	-0.0606258	0.571552	-0.0959367	0.657526
PRR3	-0.223521	0.463137	-0.105389	0.792952	-0.172855	0.582498	-0.105562	0.96047	0.0456457	0.588908
GPATCH11	-0.223321	0.871204	-0.145626	0.967528	0.0888251	0.716288	-0.00239184	0.837851	0.209678	0.68846
IFRD2	-0.223319	0.994536	0.145611	0.317727	-0.0414661	0.73844	-0.281983	0.389702	-0.022948	0.780608
EIF1AX	-0.22326	0.609684	-0.00837238	0.724213	0.0458958	0.717897	-0.131003	0.921683	0.0158317	0.724901
TTC23L	-0.223167	0.343262	-0.0770466	0.808527	-0.148746	0.552107	-0.0382936	0.963328	-0.135973	0.753724
OR11L1	-0.223091	0.0648262	0.133194	0.863859	0.12812	0.864461	-0.266733	0.102385	0.339376	0.281814
STMN4	-0.223022	0.214392	0.157253	0.963444	0.0964113	0.993229	0.158084	0.984644	-0.170455	0.36263
LYRM2	-0.222961	0.975724	-0.194164	0.937271	0.262296	0.0958957	-0.00769885	0.721379	0.254485	0.229323
MTERFD2	-0.222953	0.962984	-0.0663054	0.467857	-0.0384214	0.542096	-0.136634	0.364734	-0.0846095	0.848963
HES3	-0.22279	0.171673	0.0228067	0.814082	-0.122463	0.453406	0.104925	0.814512	0.0471811	0.753289
CYP2D6	-0.222722	0.242312	-0.183373	0.346704	-0.0722707	0.630931	-0.150484	0.497102	-0.129586	0.63815
ICA1L	-0.222508	0.35924	-0.174356	0.516853	0.355197	0.388068	0.199861	0.655455	0.156177	0.705521
CCDC33	-0.222484	0.660627	-0.0830375	0.94888	0.0414762	0.960931	0.302423	0.433678	0.437694	0.207778
NIF3L1	-0.222459	0.249754	-0.10262	0.592649	-0.0203179	0.823307	-0.115167	0.536721	0.114407	0.855823
C19orf18	-0.222373	0.641547	0.0159004	0.925585	-0.068149	0.958035	-0.305495	0.609132	-0.0223595	0.901963
PRKAB2	-0.222357	0.366328	-0.123677	0.623457	0.0116822	0.951676	-0.0515576	0.510042	0.190854	0.905511
DEFB1	-0.222336	0.302944	-0.043156	0.8134	-0.0640036	0.727098	-0.0102473	0.946347	0.0878042	0.639837
ZMYM6NB	-0.222252	0.710778	-0.326081	0.431159	-0.253362	0.579632	-0.0513168	0.96577	-0.0953078	0.919858
OR6N1	-0.222232	0.744741	-0.152286	0.853661	-0.0336686	0.957541	-0.0405571	0.9905	0.0442337	0.888505
IDO1	-0.222208	0.396612	0.132717	0.853661	0.375318	0.334915	0.0304423	0.954765	-0.0182851	0.953421
THOC1	-0.222207	0.892537	-0.268582	0.675064	0.181025	0.113828	-0.435663	0.507035	-0.0227978	0.762365
ITK	-0.22219	0.602332	-0.167105	0.717771	-0.173042	0.67926	0.0221785	0.663129	0.442181	0.00157265
SYNGR3	-0.222163	0.636699	-0.850092	5.60236e-05	-0.338014	0.436049	0.0266159	0.992452	-0.0504287	0.667357
RBFA	-0.222108	0.678487	0.183567	0.597186	-0.175852	0.366491	-0.0208868	0.602447	-0.023288	0.986918
NUP133	-0.222107	0.999636	-0.422878	0.361833	-0.110866	0.86	-0.113882	0.816428	-0.107405	0.766951
ISYNA1	-0.222053	0.135533	-0.119097	0.384282	-0.116185	0.531093	-0.598861	3.94459e-05	-0.58556	0.000726608
GLTSCR1	-0.221956	0.549148	-0.430657	0.138291	-0.236437	0.551249	-0.211081	0.540115	0.0798392	0.702126
SOX21	-0.221953	0.0250215	-0.209071	0.0441908	0.457623	0.539047	-0.0751829	0.17875	-0.210669	0.0911145
TIMELESS	-0.221953	0.973754	0.308443	0.00613635	0.14864	0.105074	0.222628	0.058983	0.0297878	0.499118
IFFO2	-0.221916	0.236392	-0.165252	0.374102	0.178702	0.922464	0.425896	0.303944	0.123745	0.873939
C18orf25	-0.221742	0.886832	-0.118311	0.980766	-0.150881	0.939904	-0.0303289	0.758484	-0.210715	0.802355
OR51V1	-0.221737	0.40724	0.102051	0.877604	0.0221231	0.998686	0.122429	0.632281	0.0741263	0.692368
SLC36A4	-0.221678	0.487398	0.00542136	0.931665	-0.188722	0.518474	0.0447827	0.961487	0.197334	0.44503
CPLX4	-0.221659	0.0692224	0.076715	0.822805	0.273481	0.865507	0.012127	0.909461	-0.119101	0.809553
XPC	-0.221652	0.550863	0.242293	0.537904	0.133013	0.789392	0.193598	0.536372	-0.144435	0.864698
SLC48A1	-0.221633	0.486204	0.0119489	0.998314	0.0152818	0.988466	0.110074	0.908572	0.237049	0.515612
CALCA	-0.221506	0.225605	-0.0620586	0.669067	-0.0346154	0.748423	-0.0537852	0.680428	-0.261774	0.301671
SUCLG2	-0.221439	0.468253	-0.140494	0.815287	-0.0166678	0.934766	0.47668	0.450707	0.18488	0.987792
NSG1	-0.221374	0.524122	0.0510325	0.983512	0.267169	0.462382	0.335555	0.446675	0.0109131	0.893965
KRTAP12-3	-0.221357	0.195505	-0.080435	0.575488	-0.0806997	0.544872	0.0221069	0.984644	0.199137	0.466848
ERC2	-0.221283	0.692249	0.100839	0.729763	0.0223024	0.866673	0.205379	0.716617	0.109012	0.880324
OBSL1	-0.22127	0.526627	-0.0568286	0.820404	-0.31807	0.203757	-0.39691	0.366673	0.0308892	0.836196
SLC29A3	-0.221211	0.225605	0.102573	0.972897	-0.00984085	0.803847	0.146117	0.975543	-0.0146518	0.815433
C1orf233	-0.221199	0.679782	-0.0815958	0.936967	-0.110083	0.854432	0.00813576	0.808564	-0.34713	0.556463
NCOA3	-0.221136	0.578084	0.333245	0.26428	0.187524	0.597924	-0.0459844	0.901675	0.0327269	0.963736
DENR	-0.221029	0.771862	-0.00628213	0.161563	0.283351	0.00480375	0.0355732	0.0149544	-0.194256	0.971001
KRT75	-0.22101	0.536733	0.267532	0.384844	0.111951	0.780307	-0.244393	0.286055	-0.147286	0.525912
EIF5A2	-0.220986	0.503646	-0.210241	0.517254	0.224639	0.56428	-0.0352014	0.833091	-0.139261	0.626476
WDR61	-0.220929	0.838225	0.027744	0.573471	0.196466	0.0508316	-0.0291396	0.316763	-0.109131	0.874947
RBM25	-0.220911	0.230509	0.116634	0.956359	0.135569	0.69393	-0.206144	0.0915194	-0.241452	0.161265
FAM132B	-0.220691	0.807175	-0.384628	0.342931	-0.455556	0.19146	-0.379211	0.302272	-0.299925	0.417878
GZF1	-0.220649	0.0736308	-0.429696	0.0123176	-0.318398	0.0272602	-0.49539	0.000571604	-0.465242	0.00356112
TMEM181	-0.22064	0.33705	-0.00740605	0.869021	-0.0575846	0.704671	0.0159378	0.988623	0.0407907	0.929735
KCNE1L	-0.220484	0.192112	0.0261576	0.830905	-0.0121255	0.770534	-0.165702	0.417886	-0.0790347	0.64882
HADH	-0.220317	0.689623	0.0625925	0.787394	-0.0648455	0.972929	0.0688042	0.885694	0.155659	0.672229
DDI2	-0.220244	0.42623	0.0796254	0.996988	0.392834	0.278667	0.302014	0.819842	-0.0752845	0.208333
OR52D1	-0.220171	0.54069	0.162224	0.740978	0.0336642	0.999276	-0.211034	0.884727	-0.0362294	0.82255
FST	-0.220115	0.335576	-0.183475	0.430238	0.232539	0.570854	-0.007617	0.775907	0.275317	0.521334
NCOR2	-0.219999	0.88007	-0.169651	0.931207	0.0119945	0.797052	-0.239022	0.684197	0.107613	0.758589
ZNF18	-0.219986	0.615675	0.260918	0.554199	-0.0775252	0.896084	0.110195	0.739964	-0.011764	0.977708
GOLIM4	-0.21986	0.846688	0.0331237	0.76627	-0.0770878	0.943209	-0.204845	0.793744	0.171398	0.633041
RDH10	-0.219797	0.630527	-0.0372664	0.878392	0.0961977	0.782196	0.0758838	0.974821	-0.179686	0.552533
KIAA1429	-0.219791	0.765622	-0.345091	0.614517	-0.0960542	0.555859	-0.150276	0.918219	0.0574761	0.757103
GPAM	-0.219606	0.396612	-0.156772	0.525537	-0.388475	0.0778216	0.24988	0.677263	0.191395	0.862881
CSMD1	-0.219598	0.10891	-0.0618688	0.517157	0.0658229	0.777334	0.25037	0.585014	0.0772825	0.85675
ARL5B	-0.219571	0.395744	0.0154748	0.907271	0.128076	0.892881	-0.0564538	0.752796	-0.0242561	0.737693
TACC1	-0.219495	0.575414	0.130163	0.723147	0.145947	0.675858	0.119394	0.880553	0.0691411	0.972628
ABCB6	-0.219415	0.258359	-0.0126944	0.835239	-0.23077	0.304076	-0.029278	0.897062	-0.0268418	0.981124
ZSCAN1	-0.219405	0.587755	-0.113185	0.860493	0.0234413	0.952078	-0.0362629	0.847955	-0.126089	0.963533
NHLRC3	-0.219396	0.49847	-0.0177023	0.926317	0.017319	0.961149	0.0295642	0.860925	-0.26649	0.298207
PLOD3	-0.219295	0.359375	0.168269	0.927222	-0.00175727	0.875093	0.258559	0.787421	0.0531977	0.874478
CFL1	-0.21925	0.961154	0.197083	0.345152	-0.234687	0.880798	0.290819	0.0875557	0.0988438	0.921375
ARVCF	-0.219142	0.427891	-0.0124279	0.922578	0.254205	0.615471	0.0879873	0.844362	-0.165494	0.693217
NOL7	-0.219117	0.692814	0.163415	0.0208675	-0.265456	0.991063	-0.0540599	0.632143	-0.198448	0.578201
FAM177A1	-0.218945	0.537055	0.0297732	0.90862	-0.0565961	0.997824	-0.0140022	0.886695	0.0796171	0.944805
MCM9	-0.218936	0.453882	-0.383889	0.0630879	0.118509	0.890682	-0.169362	0.252247	-0.0876306	0.451597
CETN3	-0.218891	0.803735	-0.141585	0.879146	-0.0173597	0.985284	0.122035	0.465297	0.125995	0.50679
S1PR2	-0.218795	0.678487	-0.087203	0.964773	-0.130493	0.832976	-0.0644416	0.666576	0.0871205	0.303949
APOC4	-0.218707	0.3245	0.0704447	0.988136	0.00203619	0.895153	-0.207843	0.336594	-0.0477327	0.863265
HLA-DMB	-0.21864	0.258853	-0.00170541	0.846035	0.0953465	0.98169	-0.032264	0.972195	-0.00442233	0.878377
CD302	-0.218593	0.637287	-0.282911	0.461543	-0.116356	0.847903	-0.0139754	0.787686	-0.248695	0.281365
FNDC3A	-0.218556	0.420392	-0.0725368	0.807579	-0.0821948	0.746808	-0.0155231	0.954147	-0.367593	0.210569
NCF2	-0.218532	0.183756	-0.187163	0.374714	-0.176895	0.587454	0.103745	0.844985	-0.140161	0.648627
PRAMEF10	-0.218483	0.442367	0.00968641	0.891988	-0.303747	0.34314	0.0307385	0.975295	-0.0966601	0.886229
ZNF219	-0.218458	0.474153	0.0218936	0.922358	0.313768	0.21914	-0.013599	0.758288	0.249397	0.572285
C20orf96	-0.218438	0.257676	0.0982064	0.990387	-0.154298	0.462382	-0.238778	0.266731	-0.105418	0.577581
[truncated: 15,805 more rows]
