# Supplementary material for: N-terminal acetylation shields proteins from degradation and promotes age-dependent motility and longevity
Source: Nat Commun. 2023 Oct 27;14:6774. doi: 10.1038/s41467-023-42342-y (PMC10611716; doi:10.1038/s41467-023-42342-y)
Supplement: Supplementary file 6 — Supplementary Data 3 [file 41467_2023_42342_MOESM6_ESM.xlsx]

## Sheet: Supplementary Data 3
									WT										NAA30-KO										NAA35-KO										NAA38-KO
NAT type	P1	P1'	P2'	Peptide	Length	Start	Accesion	Protein description	Median (Nt-Ac%)	WT+Standard deviation(Acetylation perc)	WT+Mean(Acetylation perc)	WT+Concatenate*(Acetylation perc)	WT+Unique concatenate(filename)	WT+Concatenate*(valid)	WT+Concatenate*(ratio)	WT+Unique concatenate with count(modification)	WT+Mean(file_ref)	WT+Unique concatenate with count(Replicate)	Median (Nt-Ac%)	NAA30-KO+Standard deviation(Acetylation perc)	NAA30-KO+Mean(Acetylation perc)	NAA30-KO+Concatenate*(Acetylation perc)	NAA30-KO+Unique concatenate(filename)	NAA30-KO+Concatenate*(valid)	NAA30-KO+Concatenate*(ratio)	NAA30-KO+Unique concatenate with count(modification)	NAA30-KO+Mean(file_ref)	NAA30-KO+Unique concatenate with count(Replicate)	Median (Nt-Ac%)	NAA35-KO+Standard deviation(Acetylation perc)	NAA35-KO+Mean(Acetylation perc)	NAA35-KO+Concatenate*(Acetylation perc)	NAA35-KO+Unique concatenate(filename)	NAA35-KO+Concatenate*(valid)	NAA35-KO+Concatenate*(ratio)	NAA35-KO+Unique concatenate with count(modification)	NAA35-KO+Mean(file_ref)	NAA35-KO+Unique concatenate with count(Replicate)	Median (Nt-Ac%)	NAA38-KO+Standard deviation(Acetylation perc)	NAA38-KO+Mean(Acetylation perc)	NAA38-KO+Concatenate*(Acetylation perc)	NAA38-KO+Unique concatenate(filename)	NAA38-KO+Concatenate*(valid)	NAA38-KO+Concatenate*(ratio)	NAA38-KO+Unique concatenate with count(modification)	NAA38-KO+Mean(file_ref)	NAA38-KO+Unique concatenate with count(Replicate)	isoforms
NatA	M	A	P	APDPVAAETAAQGPTPR	17	2	O60427	Acyl-CoA (8-3)-desaturase OS=Homo sapiens OX=9606 GN=FADS1 PE=1 SV=3	0	0	0	0.0, 0.0, 0.0, 0.0	F002522_2p_uPAC14_CMB-675_WT_A_43145_34419.34437_2_2.mgf, F002522_2p_uPAC14_CMB-675_WT_A_43334_34560_1_2.mgf, F002510_2p_uPAC14_CMB-675_WT_B_38964_33149_1_2.mgf, F002488_2p_uPAC14_CMB-675_WT_C_20200831160725_35538_30982_1_2.mgf	true, true, true, true	0.0, 0.0, 0.0, 0.0	AcD4(4)	69.25	A(2), B(1), C(1)	0	0.235387	0.117693	0.0, 0.0, 0.0, 0.470773242562678	F002520_2p_uPAC14_CMB-675_Naa30_KO2_A_51188_38964_1_2.mgf, F002504_2p_uPAC14_CMB-675_Naa30_KO2_C_36721_31698_1_2.mgf, F002504_2p_uPAC14_CMB-675_Naa30_KO2_C_36855_31795_1_2.mgf, F002512_2p_uPAC14_CMB-675_Naa30_KO2_D_34694_31183_1_2.mgf	true, true, true, true	0.0, 0.0, 0.0, 0.00473	AcD4(4)	94.5	A(1), C(2), D(1)	0	0.001732	0.00099997	0.0, 0.00299991000269991, 0.0	F002500_2p_uPAC14_CMB-675_Naa35_KO1_A_38933_33134_1_2.mgf, F002506_2p_uPAC14_CMB-675_Naa35_KO1_C_37188_31865_1_2.mgf, F002482_2p_uPAC14_CMB-675_Naa35_KO1_D_40166_34308_1_2.mgf	true, true, true	0.0, 3.0E-5, 0.0	AcD4(3)	149.667	A(1), C(1), D(1)	0.00099999	0.00173198	0.00149996	9.99990000099998E-4, 0.0, 0.00399984000639974, 9.99990000099998E-4	F002480_2p_uPAC14_CMB-675_Naa38_KO2_A_37147_32143_1_2.mgf, F002476_2p_uPAC14_CMB-675_Naa38_KO2_B_36183_30939_1_2.mgf, F002528_2p_uPAC14_CMB-675_Naa38_KO2_C_50566_39572_1_2.mgf, F002526_2p_uPAC14_CMB-675_Naa38_KO2_D_44799_35761_1_2.mgf	true, true, true, true	1.0E-5, 0.0, 4.0E-5, 1.0E-5	AcD4(4)	117.75	A(1), B(1), C(1), D(1)
None	-	M	P	MPPYTVVYFPVR	12	1	P09211	Glutathione S-transferase P OS=Homo sapiens OX=9606 GN=GSTP1 PE=1 SV=2	0	0.0124182	0.00899784	0.0, 0.0239942413820683, 0.0239942413820683, 0.0239942413820683, 0.0, 0.0, 0.0, 0.0	F002522_2p_uPAC14_CMB-675_WT_A_73332_56592_1_2.mgf, F002510_2p_uPAC14_CMB-675_WT_B_68435_55039_1_2.mgf, F002510_2p_uPAC14_CMB-675_WT_B_68716_55239_1_2.mgf, F002510_2p_uPAC14_CMB-675_WT_B_68283_54927_1_2.mgf, F002488_2p_uPAC14_CMB-675_WT_C_20200831160725_67811_54197_1_2.mgf, F002488_2p_uPAC14_CMB-675_WT_C_20200831160725_67955_54304_1_2.mgf, F002478_2p_uPAC14_CMB-675_WT_D_67885_54664_1_2.mgf, F0024…	true, true, true, true, true, true, true, true	0.0, 2.4E-4, 2.4E-4, 2.4E-4, 0.0, 0.0, 0.0, 0.0	AcD4(8)	93.25	A(1), B(3), C(2), D(2)	0.0719482	0.047683	0.0493847	0.0719481972979454, 0.0719481972979454, 0.100898092926144, 0.100898092926144, 0.0, 0.0, 0.0	F002520_2p_uPAC14_CMB-675_Naa30_KO2_A_82331_61773_1_2.mgf, F002520_2p_uPAC14_CMB-675_Naa30_KO2_A_83067_62312_1_2.mgf, F002474_2p_uPAC14_CMB-675_Naa30_KO2_B_63270_51061_1_2.mgf, F002474_2p_uPAC14_CMB-675_Naa30_KO2_B_62742_50664_1_2.mgf, F002504_2p_uPAC14_CMB-675_Naa30_KO2_C_68331_55063_1_2.mgf, F002504_2p_uPAC14_CMB-675_Naa30_KO2_C_68824_55421_1_2.mgf, F002504_2p_uPAC14_CMB-675_Naa30_KO2_C_68208_5…	true, true, true, true, true, true, true	7.2E-4, 7.2E-4, 0.00101, 0.00101, 0.0, 0.0, 0.0	AcD4(7)	63.4286	A(2), B(2), C(3)	0.0164946	0.0524087	0.0382113	0.0, 0.0, 0.0, 0.0, 0.119856172592888, 0.119856172592888, 0.0329891135925144, 0.0329891135925144	F002500_2p_uPAC14_CMB-675_Naa35_KO1_A_73488_57800_1_2.mgf, F002472_2p_uPAC14_CMB-675_Naa35_KO1_B_64332_51881_1_2.mgf, F002472_2p_uPAC14_CMB-675_Naa35_KO1_B_62658_50666_1_2.mgf, F002472_2p_uPAC14_CMB-675_Naa35_KO1_B_64489_51995_1_2.mgf, F002506_2p_uPAC14_CMB-675_Naa35_KO1_C_68456_54740_1_2.mgf, F002506_2p_uPAC14_CMB-675_Naa35_KO1_C_69033_55166_1_2.mgf, F002482_2p_uPAC14_CMB-675_Naa35_KO1_D_72641_5…	true, true, true, true, true, true, true, true	0.0, 0.0, 0.0, 0.0, 0.0012, 0.0012, 3.3E-4, 3.3E-4	AcD4(8)	100.125	A(1), B(3), C(2), D(2)	0.0279922	0.062848	0.0587081	0.0279921621945855, 0.0279921621945855, 0.0189963906857697, 0.0189963906857697, 0.0189963906857697, 0.0389847959295874, 0.0389847959295874, 0.168714871866545, 0.168714871866545	F002480_2p_uPAC14_CMB-675_Naa38_KO2_A_71449_57936_1_2.mgf, F002480_2p_uPAC14_CMB-675_Naa38_KO2_A_71129_57698_1_2.mgf, F002476_2p_uPAC14_CMB-675_Naa38_KO2_B_67149_53807_1_2.mgf, F002476_2p_uPAC14_CMB-675_Naa38_KO2_B_68695_54939_1_2.mgf, F002476_2p_uPAC14_CMB-675_Naa38_KO2_B_68314_54665_1_2.mgf, F002528_2p_uPAC14_CMB-675_Naa38_KO2_C_80884_62079_1_2.mgf, F002528_2p_uPAC14_CMB-675_Naa38_KO2_C_82007_6…	true, true, true, true, true, true, true, true, true	2.8E-4, 2.8E-4, 1.9E-4, 1.9E-4, 1.9E-4, 3.9E-4, 3.9E-4, 0.00169, 0.00169	AcD4(9)	66.8889	A(2), B(3), C(2), D(2)
None	M	P	G	PGGLLLGDVAPNFEANTTVGR	21	2	P30041	Peroxiredoxin-6 OS=Homo sapiens OX=9606 GN=PRDX6 PE=1 SV=3	0	0.342241	0.184998	0.0, 0.0, 9.99990000099998E-4, 0.739490793587771, 0.739490793587771, 0.0, 0.0, 0.0	F002522_2p_uPAC14_CMB-675_WT_A_82788_63343_1_2.mgf, F002522_2p_uPAC14_CMB-675_WT_A_85361_65155_1_2.mgf, F002522_2p_uPAC14_CMB-675_WT_A_83927_64175_1_3.mgf, F002510_2p_uPAC14_CMB-675_WT_B_78820_62453.62470_2_2.mgf, F002510_2p_uPAC14_CMB-675_WT_B_79114_62649_1_2.mgf, F002488_2p_uPAC14_CMB-675_WT_C_20200831160725_78394_61537.61588_2_3.mgf, F002478_2p_uPAC14_CMB-675_WT_D_77786_61507_1_2.mgf, F002478_…	true, true, true, true, true, true, true, true	0.0, 0.0, 1.0E-5, 0.00745, 0.00745, 0.0, 0.0, 0.0	AcD4(8)	211.75	A(3), B(2), C(1), D(2)	0.00299991	0.00902435	0.00985547	0.00199996000079998, 0.0209955909259055, 0.0209955909259055, 0.00299991000269991, 0.00299991000269991, 0.00299991000269991, 0.0159974404095344	F002520_2p_uPAC14_CMB-675_Naa30_KO2_A_93549_69755_1_3.mgf, F002474_2p_uPAC14_CMB-675_Naa30_KO2_B_73914_58552_1_2.mgf, F002474_2p_uPAC14_CMB-675_Naa30_KO2_B_72898_57816_1_2.mgf, F002504_2p_uPAC14_CMB-675_Naa30_KO2_C_77587_61469_1_3.mgf, F002504_2p_uPAC14_CMB-675_Naa30_KO2_C_78730_62277_1_3.mgf, F002504_2p_uPAC14_CMB-675_Naa30_KO2_C_77595_61476_1_3.mgf, F002512_2p_uPAC14_CMB-675_Naa30_KO2_D_70799_5…	true, true, true, true, true, true, true	2.0E-5, 2.1E-4, 2.1E-4, 3.0E-5, 3.0E-5, 3.0E-5, 1.6E-4	AcD4(7)	198.143	A(1), B(2), C(3), D(1)	0.00399984	0.0803859	0.0322653	0.246391413209372, 0.00399984000639974, 0.00399984000639974, 0.0119985601727792, 0.0119985601727792, 0.00299991000269991, 0.00299991000269991, 0.00299991000269991, 0.00299991000269991	F002500_2p_uPAC14_CMB-675_Naa35_KO1_A_83756_64700.64708_2_2.mgf, F002472_2p_uPAC14_CMB-675_Naa35_KO1_B_73549_58321_1_2.mgf, F002472_2p_uPAC14_CMB-675_Naa35_KO1_B_74545_59050_1_2.mgf, F002506_2p_uPAC14_CMB-675_Naa35_KO1_C_79373_62421_1_3.mgf, F002506_2p_uPAC14_CMB-675_Naa35_KO1_C_78278_61664_1_3.mgf, F002482_2p_uPAC14_CMB-675_Naa35_KO1_D_83723_65530.65545_2_2.mgf, F002482_2p_uPAC14_CMB-675_Naa35_K…	true, true, true, true, true, true, true, true, true	0.00247, 4.0E-5, 4.0E-5, 1.2E-4, 1.2E-4, 3.0E-5, 3.0E-5, 3.0E-5, 3.0E-5	AcD4(9)	148.333	A(1), B(2), C(2), D(4)	0.0209956	0.988739	0.601315	9.99990000099998E-4, 9.99990000099998E-4, 0.101896066012667, 0.01999600079984, 0.01999600079984, 0.0209955909259055, 0.0209955909259055, 2.14019395813557, 2.14019395813557, 2.14019395813557, 0.0079993600511959	F002480_2p_uPAC14_CMB-675_Naa38_KO2_A_79830_63985_1_2.mgf, F002480_2p_uPAC14_CMB-675_Naa38_KO2_A_78800_63239_1_2.mgf, F002480_2p_uPAC14_CMB-675_Naa38_KO2_A_78937_63338_1_3.mgf, F002476_2p_uPAC14_CMB-675_Naa38_KO2_B_78123_61573.61589_2_2.mgf, F002476_2p_uPAC14_CMB-675_Naa38_KO2_B_79702_62742_1_2.mgf, F002528_2p_uPAC14_CMB-675_Naa38_KO2_C_91811_69979.70015_2_3.mgf, F002528_2p_uPAC14_CMB-675_Naa38_K…	true, true, true, true, true, true, true, true, true, true, true	1.0E-5, 1.0E-5, 0.00102, 2.0E-4, 2.0E-4, 2.1E-4, 2.1E-4, 0.02187, 0.02187, 0.02187, 8.0E-5	AcD4(11)	241.636	A(3), B(2), C(2), D(4)
None	M	P	P	PPYTVVYFPVR	11	2	P09211	Glutathione S-transferase P OS=Homo sapiens OX=9606 GN=GSTP1 PE=1 SV=2	0	0.00176376	0.000888853	0.0, 0.0, 0.0, 0.0, 0.0, 0.0, 0.0, 0.00399984000639974, 0.00399984000639974	F002522_2p_uPAC14_CMB-675_WT_A_77184_59367_1_2.mgf, F002522_2p_uPAC14_CMB-675_WT_A_76011_58552.58598_2_2.mgf, F002510_2p_uPAC14_CMB-675_WT_B_72598_58014_1_2.mgf, F002510_2p_uPAC14_CMB-675_WT_B_71341_57157_1_2.mgf, F002488_2p_uPAC14_CMB-675_WT_C_20200831160725_71207_56588_1_2.mgf, F002488_2p_uPAC14_CMB-675_WT_C_20200831160725_70119_55845_1_2.mgf, F002488_2p_uPAC14_CMB-675_WT_C_20200831160725_69940…	true, true, true, true, true, true, true, true, true	0.0, 0.0, 0.0, 0.0, 0.0, 0.0, 0.0, 4.0E-5, 4.0E-5	AcD4(9)	83.7778	A(2), B(2), C(3), D(2)	0.013998	0.0246246	0.0257381	0.0379855654851156, 0.0379855654851156, 0.0079993600511959, 0.0079993600511959, 0.0079993600511959, 0.0139980402743615, 0.0139980402743615, 0.0779392074182138	F002520_2p_uPAC14_CMB-675_Naa30_KO2_A_86515_64719_1_2.mgf, F002520_2p_uPAC14_CMB-675_Naa30_KO2_A_85312_63915_1_2.mgf, F002474_2p_uPAC14_CMB-675_Naa30_KO2_B_66736_53485_1_2.mgf, F002474_2p_uPAC14_CMB-675_Naa30_KO2_B_67921_54316_1_2.mgf, F002474_2p_uPAC14_CMB-675_Naa30_KO2_B_65559_52704_1_2.mgf, F002504_2p_uPAC14_CMB-675_Naa30_KO2_C_72335_57821_1_2.mgf, F002504_2p_uPAC14_CMB-675_Naa30_KO2_C_71232_5…	true, true, true, true, true, true, true, true	3.8E-4, 3.8E-4, 8.0E-5, 8.0E-5, 8.0E-5, 1.4E-4, 1.4E-4, 7.8E-4	AcD4(8)	109.125	A(2), B(3), C(2), D(1)	0.0339874	0.649467	0.261293	1.86842518448736, 0.0439806485146535, 0.0439806485146535, 0.0439806485146535, 0.0239942413820683, 0.0239942413820683, 0.0209955909259055, 0.0209955909259055	F002500_2p_uPAC14_CMB-675_Naa35_KO1_A_76610_59942_1_2.mgf, F002472_2p_uPAC14_CMB-675_Naa35_KO1_B_67864_54297_1_2.mgf, F002472_2p_uPAC14_CMB-675_Naa35_KO1_B_65496_52691_1_2.mgf, F002472_2p_uPAC14_CMB-675_Naa35_KO1_B_66692_53501_1_2.mgf, F002506_2p_uPAC14_CMB-675_Naa35_KO1_C_72681_57721_1_2.mgf, F002506_2p_uPAC14_CMB-675_Naa35_KO1_C_71595_56988_1_2.mgf, F002482_2p_uPAC14_CMB-675_Naa35_KO1_D_76162_6…	true, true, true, true, true, true, true, true	0.01904, 4.4E-4, 4.4E-4, 4.4E-4, 2.4E-4, 2.4E-4, 2.1E-4, 2.1E-4	AcD4(8)	100.125	A(1), B(3), C(2), D(2)	0.059964	0.0226776	0.0465988	0.0189963906857697, 0.0189963906857697, 0.01999600079984, 0.0599640215870477, 0.0599640215870477, 0.0649577774446609, 0.0649577774446609, 0.0649577774446609	F002480_2p_uPAC14_CMB-675_Naa38_KO2_A_75193_60593_1_2.mgf, F002480_2p_uPAC14_CMB-675_Naa38_KO2_A_75860_61077_1_2.mgf, F002476_2p_uPAC14_CMB-675_Naa38_KO2_B_72488_57582_1_2.mgf, F002528_2p_uPAC14_CMB-675_Naa38_KO2_C_85122_65080_1_2.mgf, F002528_2p_uPAC14_CMB-675_Naa38_KO2_C_84073_64345_1_2.mgf, F002526_2p_uPAC14_CMB-675_Naa38_KO2_D_80270_62546_1_2.mgf, F002526_2p_uPAC14_CMB-675_Naa38_KO2_D_79207_6…	true, true, true, true, true, true, true, true	1.9E-4, 1.9E-4, 2.0E-4, 6.0E-4, 6.0E-4, 6.5E-4, 6.5E-4, 6.5E-4	AcD4(8)	71.5	A(2), B(1), C(2), D(3)
NatA	M	A	P	APGEVTITVR	10	2	Q3KRA6	UPF0538 protein C2orf76 OS=Homo sapiens OX=9606 GN=C2orf76 PE=1 SV=3	0.00099999	0	0.00099999	9.99990000099998E-4	F002488_2p_uPAC14_CMB-675_WT_C_20200831160725_41635_35451_1_2.mgf	true	1.0E-5	AcD4(1)	1651	C(1)
NatA	M	A	P	APLGGAPR	8	2	Q15126	Phosphomevalonate kinase OS=Homo sapiens OX=9606 GN=PMVK PE=1 SV=3	0.00099999	0	0.00099999	9.99990000099998E-4	F002522_2p_uPAC14_CMB-675_WT_A_28980_23845_1_2.mgf	true	1.0E-5	AcD4(1)	980	A(1)											0.534132	0	0.534132	0.534131712702785	F002482_2p_uPAC14_CMB-675_Naa35_KO1_D_26578_24127_1_2.mgf	true	0.00537	AcD4(1)	1620	D(1)
NatA	M	G	L	GLKAAQKTLFPLR	13	2	O00255	Menin OS=Homo sapiens OX=9606 GN=MEN1 PE=1 SV=4	0.00099999	0	0.00099999	9.99990000099998E-4	F002510_2p_uPAC14_CMB-675_WT_B_74914_59589_1_2.mgf	true	1.0E-5	AcD4(1)	1267	B(1)
None	M	P	T	PTVEELYR	8	2	Q9BZZ5	Apoptosis inhibitor 5 OS=Homo sapiens OX=9606 GN=API5 PE=1 SV=3	0.00099999	0.000577344	0.00066666	0.0, 9.99990000099998E-4, 9.99990000099998E-4	F002522_2p_uPAC14_CMB-675_WT_A_52903_41707_1_2.mgf, F002488_2p_uPAC14_CMB-675_WT_C_20200831160725_45682_38463_1_2.mgf, F002478_2p_uPAC14_CMB-675_WT_D_47379_39815_1_2.mgf	true, true, true	0.0, 1.0E-5, 1.0E-5	AcD4(3)	731.667	A(1), C(1), D(1)	0.00099999	0.0118437	0.00733186	9.99990000099998E-4, 0.0, 0.0209955909259055	F002520_2p_uPAC14_CMB-675_Naa30_KO2_A_61306_46487_1_2.mgf, F002474_2p_uPAC14_CMB-675_Naa30_KO2_B_42400_35732_1_2.mgf, F002504_2p_uPAC14_CMB-675_Naa30_KO2_C_46597_39082_1_2.mgf	true, true, true	1.0E-5, 0.0, 2.1E-4	AcD4(3)	820.667	A(1), B(1), C(1)	0.0114974	0.0162597	0.0114974	0.0229947112164202, 0.0	F002506_2p_uPAC14_CMB-675_Naa35_KO1_C_47453_39454_1_2.mgf, F002482_2p_uPAC14_CMB-675_Naa35_KO1_D_50625_41951_1_2.mgf	true, true	2.3E-4, 0.0	AcD4(2)	921.5	C(1), D(1)	0.00099999	0.00081648	0.000999985	0.0, 0.00199996000079998, 9.99990000099998E-4, 9.99990000099998E-4	F002480_2p_uPAC14_CMB-675_Naa38_KO2_A_47131_39627_1_2.mgf, F002476_2p_uPAC14_CMB-675_Naa38_KO2_B_46321_38515_1_2.mgf, F002476_2p_uPAC14_CMB-675_Naa38_KO2_B_46893_38951_1_1.mgf, F002528_2p_uPAC14_CMB-675_Naa38_KO2_C_60509_47059_1_2.mgf	true, true, true, true	0.0, 2.0E-5, 1.0E-5, 1.0E-5	AcD4(4)	822	A(1), B(2), C(1)
None	M	P	V	PVAGSELPR	9	2	P04818	Thymidylate synthase OS=Homo sapiens OX=9606 GN=TYMS PE=1 SV=3	0.00099999	0.0414953	0.0207819	9.99990000099998E-4, 9.99990000099998E-4, 0.0949098356561266, 0.0059996400215987, 9.99990000099998E-4	F002522_2p_uPAC14_CMB-675_WT_A_42508_33976_1_2.mgf, F002522_2p_uPAC14_CMB-675_WT_A_43757_34888_1_2.mgf, F002510_2p_uPAC14_CMB-675_WT_B_38438_32743_1_2.mgf, F002488_2p_uPAC14_CMB-675_WT_C_20200831160725_34886_30511_1_2.mgf, F002478_2p_uPAC14_CMB-675_WT_D_37174_32199_1_2.mgf	true, true, true, true, true	1.0E-5, 1.0E-5, 9.5E-4, 6.0E-5, 1.0E-5	AcD4(5)	667.8	A(2), B(1), C(1), D(1)	0.00699951	0.0170037	0.0136629	0.00699951003429759, 9.99990000099998E-4, 0.0329891135925144	F002520_2p_uPAC14_CMB-675_Naa30_KO2_A_50545_38502_1_2.mgf, F002474_2p_uPAC14_CMB-675_Naa30_KO2_B_32152_28031_1_2.mgf, F002504_2p_uPAC14_CMB-675_Naa30_KO2_C_36251_31370_1_2.mgf	true, true, true	7.0E-5, 1.0E-5, 3.3E-4	AcD4(3)	904.667	A(1), B(1), C(1)	0.0224949	0.0310769	0.0299838	0.0739452804924356, 0.0249937515621094, 9.99990000099998E-4, 0.01999600079984	F002500_2p_uPAC14_CMB-675_Naa35_KO1_A_38332_32714_1_2.mgf, F002472_2p_uPAC14_CMB-675_Naa35_KO1_B_32641_28306_1_2.mgf, F002506_2p_uPAC14_CMB-675_Naa35_KO1_C_36658_31475_1_2.mgf, F002482_2p_uPAC14_CMB-675_Naa35_KO1_D_39557_33864_1_2.mgf	true, true, true, true	7.4E-4, 2.5E-4, 1.0E-5, 2.0E-4	AcD4(4)	798	A(1), B(1), C(1), D(1)	0.0929136	0.0649611	0.07425	0.00199996000079998, 0.127836369447107, 0.0929135903609642	F002480_2p_uPAC14_CMB-675_Naa38_KO2_A_36705_31810_1_2.mgf, F002476_2p_uPAC14_CMB-675_Naa38_KO2_B_35689_30568_1_2.mgf, F002528_2p_uPAC14_CMB-675_Naa38_KO2_C_50073_39211_1_2.mgf	true, true, true	2.0E-5, 0.00128, 9.3E-4	AcD4(3)	852.667	A(1), B(1), C(1)
None	M	P	G	PGVTVKDVNQQEFVR	15	2	P39019	40S ribosomal protein S19 OS=Homo sapiens OX=9606 GN=RPS19 PE=1 SV=2	0.00199995	0.0625337	0.0195419	0.00299991000269991, 0.00299991000269991, 0.00299991000269991, 0.00299991000269991, 0.00299991000269991, 0.00299991000269991, 0.134817995705797, 0.00499975001249937, 0.284190058333748, 0.00499975001249937, 0.00499975001249937, 0.00499975001249937, 9.99990000099998E-4, 9.99990000099998E-4, 9.99990000099998E-4, 9.99990000099998E-4, 9.99990000099998E-4, 9.99990000099998E-4, 9.99990000099998E-4, 9.99…	F002522_2p_uPAC14_CMB-675_WT_A_58299_45596_1_2.mgf, F002522_2p_uPAC14_CMB-675_WT_A_59819_46676.46702_2_2.mgf, F002522_2p_uPAC14_CMB-675_WT_A_62153_48383_1_2.mgf, F002522_2p_uPAC14_CMB-675_WT_A_60935_47499_1_2.mgf, F002522_2p_uPAC14_CMB-675_WT_A_63798_49564_1_2.mgf, F002522_2p_uPAC14_CMB-675_WT_A_55841_43842_1_2.mgf, F002522_2p_uPAC14_CMB-675_WT_A_58803_45950_1_3.mgf, F002510_2p_uPAC14_CMB-675_WT_…	true, true, true, true, true, true, true, true, true, true, true, true, true, true, true, true, true, true, true, true, true, true, true, true	3.0E-5, 3.0E-5, 3.0E-5, 3.0E-5, 3.0E-5, 3.0E-5, 0.00135, 5.0E-5, 0.00285, 5.0E-5, 5.0E-5, 5.0E-5, 1.0E-5, 1.0E-5, 1.0E-5, 1.0E-5, 1.0E-5, 1.0E-5, 1.0E-5, 1.0E-5, 1.0E-5, 1.0E-5, 1.0E-5, 1.0E-5	AcD4(24)	35.5833	A(7), B(5), C(5), D(7)	0.00099999	0.013116	0.00434818	9.99990000099998E-4, 9.99990000099998E-4, 9.99990000099998E-4, 9.99990000099998E-4, 9.99990000099998E-4, 9.99990000099998E-4, 9.99990000099998E-4, 9.99990000099998E-4, 9.99990000099998E-4, 9.99990000099998E-4, 9.99990000099998E-4, 9.99990000099998E-4, 9.99990000099998E-4, 9.99990000099998E-4, 0.0599640215870477, 9.99990000099998E-4, 0.00299991000269991, 0.00299991000269991, 0.00299991000269991, 0…	F002520_2p_uPAC14_CMB-675_Naa30_KO2_A_66805_50429_1_2.mgf, F002520_2p_uPAC14_CMB-675_Naa30_KO2_A_69756_52595_1_2.mgf, F002520_2p_uPAC14_CMB-675_Naa30_KO2_A_68186_51424_1_2.mgf, F002520_2p_uPAC14_CMB-675_Naa30_KO2_A_68349_51549_1_2.mgf, F002520_2p_uPAC14_CMB-675_Naa30_KO2_A_69397_52336_1_2.mgf, F002520_2p_uPAC14_CMB-675_Naa30_KO2_A_64305_48648_1_2.mgf, F002474_2p_uPAC14_CMB-675_Naa30_KO2_B_47826_3…	true, true, true, true, true, true, true, true, true, true, true, true, true, true, true, true, true, true, true, true	1.0E-5, 1.0E-5, 1.0E-5, 1.0E-5, 1.0E-5, 1.0E-5, 1.0E-5, 1.0E-5, 1.0E-5, 1.0E-5, 1.0E-5, 1.0E-5, 1.0E-5, 1.0E-5, 6.0E-4, 1.0E-5, 3.0E-5, 3.0E-5, 3.0E-5, 3.0E-5	AcD4(20)	24.3	A(6), B(5), C(5), D(4)	0.00199996	0.0195015	0.00644597	0.00499975001249937, 0.00499975001249937, 0.00499975001249937, 0.00499975001249937, 0.00499975001249937, 9.99990000099998E-4, 9.99990000099998E-4, 9.99990000099998E-4, 9.99990000099998E-4, 9.99990000099998E-4, 0.00199996000079998, 0.00199996000079998, 0.00199996000079998, 0.00199996000079998, 0.00199996000079998, 0.0889208604342135, 0.0, 0.0, 0.0, 0.0	F002500_2p_uPAC14_CMB-675_Naa35_KO1_A_55317_44988_1_2.mgf, F002500_2p_uPAC14_CMB-675_Naa35_KO1_A_58103_47008_1_2.mgf, F002500_2p_uPAC14_CMB-675_Naa35_KO1_A_58268_47121_1_2.mgf, F002500_2p_uPAC14_CMB-675_Naa35_KO1_A_56776_46020_1_2.mgf, F002500_2p_uPAC14_CMB-675_Naa35_KO1_A_52665_43157_1_2.mgf, F002472_2p_uPAC14_CMB-675_Naa35_KO1_B_47622_39489_1_2.mgf, F002472_2p_uPAC14_CMB-675_Naa35_KO1_B_48898_4…	true, true, true, true, true, true, true, true, true, true, true, true, true, true, true, true, true, true, true, true	5.0E-5, 5.0E-5, 5.0E-5, 5.0E-5, 5.0E-5, 1.0E-5, 1.0E-5, 1.0E-5, 1.0E-5, 1.0E-5, 2.0E-5, 2.0E-5, 2.0E-5, 2.0E-5, 2.0E-5, 8.9E-4, 0.0, 0.0, 0.0, 0.0	AcD4(20)	30.9	A(5), B(5), C(6), D(4)	0.00299991	0.0236627	0.00728576	0.00299991000269991, 0.00299991000269991, 0.00299991000269991, 0.00299991000269991, 0.00299991000269991, 0.00299991000269991, 0.00299991000269991, 0.00299991000269991, 0.00299991000269991, 0.0, 0.0, 0.0, 0.0, 0.0, 0.0, 0.0, 0.0, 0.0, 0.0059996400215987, 0.0059996400215987, 0.0059996400215987, 0.0059996400215987, 0.11786092410955, 0.0059996400215987	F002480_2p_uPAC14_CMB-675_Naa38_KO2_A_53078_43941_1_2.mgf, F002480_2p_uPAC14_CMB-675_Naa38_KO2_A_57164_47109_1_2.mgf, F002480_2p_uPAC14_CMB-675_Naa38_KO2_A_55135_45536_1_2.mgf, F002480_2p_uPAC14_CMB-675_Naa38_KO2_A_56147_46329_1_2.mgf, F002480_2p_uPAC14_CMB-675_Naa38_KO2_A_54131_44761_1_2.mgf, F002480_2p_uPAC14_CMB-675_Naa38_KO2_A_54877_45334_1_2.mgf, F002480_2p_uPAC14_CMB-675_Naa38_KO2_A_54824_4…	true, true, true, true, true, true, true, true, true, true, true, true, true, true, true, true, true, true, true, true, true, true, true, true	3.0E-5, 3.0E-5, 3.0E-5, 3.0E-5, 3.0E-5, 3.0E-5, 3.0E-5, 3.0E-5, 3.0E-5, 0.0, 0.0, 0.0, 0.0, 0.0, 0.0, 0.0, 0.0, 0.0, 6.0E-5, 6.0E-5, 6.0E-5, 6.0E-5, 0.00118, 6.0E-5	AcD4(24)	26.375	A(9), B(5), C(4), D(6)
None	M	P	L	PLPVALQTR	9	2	O60828	Polyglutamine-binding protein 1 OS=Homo sapiens OX=9606 GN=PQBP1 PE=1 SV=1	0.00299991	0	0.00299991	0.00299991000269991	F002522_2p_uPAC14_CMB-675_WT_A_62948_48962_1_2.mgf	true	3.0E-5	AcD4(1)	273	A(1)	0.00999836	0.0113114	0.00999836	0.017996760583095, 0.00199996000079998	F002520_2p_uPAC14_CMB-675_Naa30_KO2_A_71520_53894.53905_2_2.mgf, F002474_2p_uPAC14_CMB-675_Naa30_KO2_B_52136_42858_1_2.mgf	true, true	1.8E-4, 2.0E-5	AcD4(2)	473.5	A(1), B(1)	0.000499995	0.0007071	0.000499995	9.99990000099998E-4, 0.0	F002500_2p_uPAC14_CMB-675_Naa35_KO1_A_60222_48519_1_2.mgf, F002482_2p_uPAC14_CMB-675_Naa35_KO1_D_61037_49406_1_2.mgf	true, true	1.0E-5, 0.0	AcD4(2)	601.5	A(1), D(1)	0.0659565	0	0.0659565	0.0659564687306377	F002528_2p_uPAC14_CMB-675_Naa38_KO2_C_70561_54422_1_2.mgf	true	6.6E-4	AcD4(1)	1373	C(1)
None	M	P	Q	PQYQTWEEFSR	11	2	P49458	Signal recognition particle 9 kDa protein OS=Homo sapiens OX=9606 GN=SRP9 PE=1 SV=2	0.00299991	0.00624421	0.00499949	0.0, 0.0119985601727792, 0.00299991000269991	F002522_2p_uPAC14_CMB-675_WT_A_61375_47803_1_2.mgf, F002510_2p_uPAC14_CMB-675_WT_B_55946_45790_1_2.mgf, F002478_2p_uPAC14_CMB-675_WT_D_55069_45371_1_2.mgf	true, true, true	0.0, 1.2E-4, 3.0E-5	AcD4(3)	1373	A(1), B(1), D(1)	0.398406	0	0.398406	0.398406374501992	F002504_2p_uPAC14_CMB-675_Naa30_KO2_C_55269_45420_1_2.mgf	true	0.004	AcD4(1)	1152	C(1)	0.039984	0.0204927	0.0286557	0.039984006397441, 0.0409831968892753, 0.00499975001249937	F002500_2p_uPAC14_CMB-675_Naa35_KO1_A_57824_46783.46863_3_2.mgf, F002472_2p_uPAC14_CMB-675_Naa35_KO1_B_50302_41449_1_2.mgf, F002506_2p_uPAC14_CMB-675_Naa35_KO1_C_55406_45162_1_2.mgf	true, true, true	4.0E-4, 4.1E-4, 5.0E-5	AcD4(3)	1143.33	A(1), B(1), C(1)	0.309042	0.257411	0.273516	0.521268552783415, 0.521268552783415, 0.00499975001249937, 0.0109987901330853, 0.30904196989333	F002480_2p_uPAC14_CMB-675_Naa38_KO2_A_57647_47490_1_2.mgf, F002480_2p_uPAC14_CMB-675_Naa38_KO2_A_56069_46267_1_2.mgf, F002476_2p_uPAC14_CMB-675_Naa38_KO2_B_54177_44240_1_2.mgf, F002528_2p_uPAC14_CMB-675_Naa38_KO2_C_68316_52764_1_2.mgf, F002526_2p_uPAC14_CMB-675_Naa38_KO2_D_62279_48892_1_2.mgf	true, true, true, true, true	0.00524, 0.00524, 5.0E-5, 1.1E-4, 0.0031	AcD4(5)	816.6	A(2), B(1), C(1), D(1)
NatA	M	A	P	APSTPLLTVR	10	2	Q9BY44	Eukaryotic translation initiation factor 2A OS=Homo sapiens OX=9606 GN=EIF2A PE=1 SV=3	0.00349982	0.0209885	0.0127451	9.99990000099998E-4, 0.0439806485146535, 0.0059996400215987, 0.0	F002522_2p_uPAC14_CMB-675_WT_A_58854_45986_1_2.mgf, F002510_2p_uPAC14_CMB-675_WT_B_54314_44581_1_2.mgf, F002488_2p_uPAC14_CMB-675_WT_C_20200831160725_51888_42885_1_2.mgf, F002478_2p_uPAC14_CMB-675_WT_D_53407_44154_1_2.mgf	true, true, true, true	1.0E-5, 4.4E-4, 6.0E-5, 0.0	AcD4(4)	677	A(1), B(1), C(1), D(1)	0.00499975	0.00404114	0.00433304	0.00499975001249937, 0.0079993600511959, 0.0	F002520_2p_uPAC14_CMB-675_Naa30_KO2_A_67580_50990_1_2.mgf, F002474_2p_uPAC14_CMB-675_Naa30_KO2_B_48824_40392_1_2.mgf, F002512_2p_uPAC14_CMB-675_Naa30_KO2_D_50335_43228_1_2.mgf	true, true, true	5.0E-5, 8.0E-5, 0.0	AcD4(3)	1150.33	A(1), B(1), D(1)	0.00099998	0.00282826	0.0019999	0.0, 0.0059996400215987, 0.0, 0.00199996000079998	F002500_2p_uPAC14_CMB-675_Naa35_KO1_A_56043_45480_1_2.mgf, F002472_2p_uPAC14_CMB-675_Naa35_KO1_B_48760_40291_1_2.mgf, F002506_2p_uPAC14_CMB-675_Naa35_KO1_C_53814_43996_1_2.mgf, F002482_2p_uPAC14_CMB-675_Naa35_KO1_D_57041_46489_1_2.mgf	true, true, true, true	0.0, 6.0E-5, 0.0, 2.0E-5	AcD4(4)	1033.25	A(1), B(1), C(1), D(1)	0.250372	0.164716	0.192779	0.250371567365911, 0.00699951003429759, 0.320966487908933	F002476_2p_uPAC14_CMB-675_Naa38_KO2_B_52559_43025_1_2.mgf, F002528_2p_uPAC14_CMB-675_Naa38_KO2_C_67030_51769_1_2.mgf, F002526_2p_uPAC14_CMB-675_Naa38_KO2_D_60564_47603_1_2.mgf	true, true, true	0.00251, 7.0E-5, 0.00322	AcD4(3)	1240.67	B(1), C(1), D(1)
NatA	M	A	P	APSVPAAEPEYPKGIR	16	2	P54819	Adenylate kinase 2, mitochondrial OS=Homo sapiens OX=9606 GN=AK2 PE=1 SV=2	0.00349988	0.00170773	0.00324987	0.00299991000269991, 9.99990000099998E-4, 0.00499975001249937, 0.00399984000639974	F002522_2p_uPAC14_CMB-675_WT_A_52097_41136_1_2.mgf, F002510_2p_uPAC14_CMB-675_WT_B_47832_39811_1_2.mgf, F002488_2p_uPAC14_CMB-675_WT_C_20200831160725_44882_37909_1_2.mgf, F002478_2p_uPAC14_CMB-675_WT_D_46606_39265_1_2.mgf	true, true, true, true	3.0E-5, 1.0E-5, 5.0E-5, 4.0E-5	AcD4(4)	169	A(1), B(1), C(1), D(1)	0.0134966	0.014724	0.0137465	9.99990000099998E-4, 9.99990000099998E-4, 0.0269927119677687, 0.0259932417571431	F002520_2p_uPAC14_CMB-675_Naa30_KO2_A_60554_45947_1_2.mgf, F002474_2p_uPAC14_CMB-675_Naa30_KO2_B_41784_35259_1_2.mgf, F002504_2p_uPAC14_CMB-675_Naa30_KO2_C_46287_38856_1_2.mgf, F002512_2p_uPAC14_CMB-675_Naa30_KO2_D_42908_37549_1_2.mgf	true, true, true, true	1.0E-5, 1.0E-5, 2.7E-4, 2.6E-4	AcD4(4)	215.25	A(1), B(1), C(1), D(1)	0.00449968	0.00468993	0.00499959	9.99990000099998E-4, 0.0079993600511959, 9.99990000099998E-4, 0.00999900009999	F002500_2p_uPAC14_CMB-675_Naa35_KO1_A_48597_40306_1_2.mgf, F002472_2p_uPAC14_CMB-675_Naa35_KO1_B_42209_35485_1_2.mgf, F002506_2p_uPAC14_CMB-675_Naa35_KO1_C_46720_38924_1_2.mgf, F002482_2p_uPAC14_CMB-675_Naa35_KO1_D_49881_41406_1_2.mgf	true, true, true, true	1.0E-5, 8.0E-5, 1.0E-5, 1.0E-4	AcD4(4)	156	A(1), B(1), C(1), D(1)	0.0119985	0.00932535	0.011498	0.0149977503374493, 0.0, 0.0219951610645657, 0.00899919007289344	F002480_2p_uPAC14_CMB-675_Naa38_KO2_A_47183_39662_1_2.mgf, F002476_2p_uPAC14_CMB-675_Naa38_KO2_B_45644_38012_1_2.mgf, F002528_2p_uPAC14_CMB-675_Naa38_KO2_C_59754_46513_1_2.mgf, F002526_2p_uPAC14_CMB-675_Naa38_KO2_D_53837_42654_1_2.mgf	true, true, true, true	1.5E-4, 0.0, 2.2E-4, 9.0E-5	AcD4(4)	159.5	A(1), B(1), C(1), D(1)
None	M	P	D	PDYLGADQR	9	2	P35998	26S proteasome regulatory subunit 7 OS=Homo sapiens OX=9606 GN=PSMC2 PE=1 SV=3	0.00399984	0	0.00399984	0.00399984000639974	F002510_2p_uPAC14_CMB-675_WT_B_37272_31868_1_2.mgf	true	4.0E-5	AcD4(1)	354	B(1)	0.016997	0.00565493	0.016997	0.0209955909259055, 0.0129983102196714	F002520_2p_uPAC14_CMB-675_Naa30_KO2_A_50417_38398_1_2.mgf, F002474_2p_uPAC14_CMB-675_Naa30_KO2_B_32096_27984.28018_2_2.mgf	true, true	2.1E-4, 1.3E-4	AcD4(2)	248.5	A(1), B(1)	0.00199992	0.00282831	0.00199992	0.0, 0.00399984000639974	F002472_2p_uPAC14_CMB-675_Naa35_KO1_B_32572_28248_1_2.mgf, F002506_2p_uPAC14_CMB-675_Naa35_KO1_C_36595_31425_1_2.mgf	true, true	0.0, 4.0E-5	AcD4(2)	142.5	B(1), C(1)	0.00399984	0	0.00399984	0.00399984000639974, 0.00399984000639974	F002526_2p_uPAC14_CMB-675_Naa38_KO2_D_44236_35349_1_2.mgf, F002526_2p_uPAC14_CMB-675_Naa38_KO2_D_43026_34470_1_2.mgf	true, true	4.0E-5, 4.0E-5	AcD4(2)	362	D(2)
None	M	P	S	PSKGPLQSVQVFGR	14	2	P62249	40S ribosomal protein S16 OS=Homo sapiens OX=9606 GN=RPS16 PE=1 SV=2	0.00399984	0.0129888	0.00716461	0.00399984000639974, 0.00399984000639974, 0.00399984000639974, 0.0479769710538941, 0.00399984000639974, 9.99990000099998E-4, 9.99990000099998E-4, 0.00399984000639974, 0.00399984000639974, 0.0, 0.0059996400215987, 0.0059996400215987	F002522_2p_uPAC14_CMB-675_WT_A_70266_54294_1_2.mgf, F002522_2p_uPAC14_CMB-675_WT_A_67085_52030_1_2.mgf, F002522_2p_uPAC14_CMB-675_WT_A_68192_52807_1_2.mgf, F002522_2p_uPAC14_CMB-675_WT_A_67199_52117_1_3.mgf, F002522_2p_uPAC14_CMB-675_WT_A_68459_53001_1_2.mgf, F002510_2p_uPAC14_CMB-675_WT_B_65619_52934_1_2.mgf, F002510_2p_uPAC14_CMB-675_WT_B_66285_53437_1_2.mgf, F002488_2p_uPAC14_CMB-675_WT_C_2020…	true, true, true, true, true, true, true, true, true, true, true, true	4.0E-5, 4.0E-5, 4.0E-5, 4.8E-4, 4.0E-5, 1.0E-5, 1.0E-5, 4.0E-5, 4.0E-5, 0.0, 6.0E-5, 6.0E-5	AcD4(12)	82.5	A(5), B(2), C(3), D(2)	1.13595	0.651917	0.734916	0.00199996000079998, 0.00199996000079998, 0.00299991000269991, 0.00299991000269991, 0.00299991000269991, 1.135947957963, 1.135947957963, 1.135947957963, 1.34953831583931, 1.34953831583931, 1.34953831583931, 1.34953831583931	F002520_2p_uPAC14_CMB-675_Naa30_KO2_A_75717_56967_1_2.mgf, F002520_2p_uPAC14_CMB-675_Naa30_KO2_A_77133_57964_1_2.mgf, F002474_2p_uPAC14_CMB-675_Naa30_KO2_B_56388_45995_1_2.mgf, F002474_2p_uPAC14_CMB-675_Naa30_KO2_B_57507_46813_1_2.mgf, F002474_2p_uPAC14_CMB-675_Naa30_KO2_B_58118_47255_1_2.mgf, F002504_2p_uPAC14_CMB-675_Naa30_KO2_C_61511_50099_1_2.mgf, F002504_2p_uPAC14_CMB-675_Naa30_KO2_C_63178_5…	true, true, true, true, true, true, true, true, true, true, true, true	2.0E-5, 2.0E-5, 3.0E-5, 3.0E-5, 3.0E-5, 0.01149, 0.01149, 0.01149, 0.01368, 0.01368, 0.01368, 0.01368	AcD4(12)	83.4167	A(2), B(3), C(3), D(4)	0.00249994	0.000918899	0.00219994	9.99990000099998E-4, 9.99990000099998E-4, 0.00299991000269991, 0.00299991000269991, 0.00299991000269991, 0.00299991000269991, 0.00299991000269991, 9.99990000099998E-4, 0.00199996000079998, 0.00199996000079998	F002500_2p_uPAC14_CMB-675_Naa35_KO1_A_66095_52662_1_2.mgf, F002500_2p_uPAC14_CMB-675_Naa35_KO1_A_64810_51783_1_2.mgf, F002472_2p_uPAC14_CMB-675_Naa35_KO1_B_56543_46106_1_2.mgf, F002472_2p_uPAC14_CMB-675_Naa35_KO1_B_58664_47656_1_2.mgf, F002472_2p_uPAC14_CMB-675_Naa35_KO1_B_57591_46889_1_2.mgf, F002472_2p_uPAC14_CMB-675_Naa35_KO1_B_57662_46942_1_2.mgf, F002472_2p_uPAC14_CMB-675_Naa35_KO1_B_58788_4…	true, true, true, true, true, true, true, true, true, true	1.0E-5, 1.0E-5, 3.0E-5, 3.0E-5, 3.0E-5, 3.0E-5, 3.0E-5, 1.0E-5, 2.0E-5, 2.0E-5	AcD4(10)	114.3	A(2), B(5), C(1), D(2)	0.00199996	0.352078	0.207069	0.755252528259941, 0.755252528259941, 0.755252528259941, 0.00199996000079998, 0.00199996000079998, 0.00199996000079998, 0.00199996000079998, 9.99990000099998E-4, 9.99990000099998E-4, 9.99990000099998E-4, 9.99990000099998E-4	F002480_2p_uPAC14_CMB-675_Naa38_KO2_A_64787_53023_1_2.mgf, F002480_2p_uPAC14_CMB-675_Naa38_KO2_A_65808_53787_1_2.mgf, F002480_2p_uPAC14_CMB-675_Naa38_KO2_A_63689_52258_1_2.mgf, F002476_2p_uPAC14_CMB-675_Naa38_KO2_B_60715_49068_1_2.mgf, F002476_2p_uPAC14_CMB-675_Naa38_KO2_B_62713_50490_1_2.mgf, F002476_2p_uPAC14_CMB-675_Naa38_KO2_B_61832_49876_1_2.mgf, F002476_2p_uPAC14_CMB-675_Naa38_KO2_B_62040_5…	true, true, true, true, true, true, true, true, true, true, true	0.00761, 0.00761, 0.00761, 2.0E-5, 2.0E-5, 2.0E-5, 2.0E-5, 1.0E-5, 1.0E-5, 1.0E-5, 1.0E-5	AcD4(11)	102.273	A(3), B(4), C(4)
None	M	P	D	PDENIFLFVPNLIGYAR	17	2	O14735	CDP-diacylglycerol--inositol 3-phosphatidyltransferase OS=Homo sapiens OX=9606 GN=CDIPT PE=1 SV=1	0.00799936	0	0.00799936	0.0079993600511959	F002510_2p_uPAC14_CMB-675_WT_B_97092_75906_1_2.mgf	true	8.0E-5	AcD4(1)	1038	B(1)											4.36388	0	4.36388	4.36387632336486	F002500_2p_uPAC14_CMB-675_Naa35_KO1_A_107905_81124_1_2.mgf	true	0.04563	AcD4(1)	706	A(1)
NatA	M	A	P	APTIQTQAQR	10	2	Q8N7H5	RNA polymerase II-associated factor 1 homolog OS=Homo sapiens OX=9606 GN=PAF1 PE=1 SV=2	0.0094982	0.0177514	0.0139957	0.0, 0.0369863150634265, 0.0, 0.0189963906857697	F002522_2p_uPAC14_CMB-675_WT_A_24296_20217_1_2.mgf, F002510_2p_uPAC14_CMB-675_WT_B_21199_19516_1_2.mgf, F002488_2p_uPAC14_CMB-675_WT_C_20200831160725_16725_16688_1_2.mgf, F002478_2p_uPAC14_CMB-675_WT_D_20005_19151_1_2.mgf	true, true, true, true	0.0, 3.7E-4, 0.0, 1.9E-4	AcD4(4)	923.5	A(1), B(1), C(1), D(1)	0.0804247	0.045888	0.0804247	0.0479769710538941, 0.112872454126836	F002520_2p_uPAC14_CMB-675_Naa30_KO2_A_32715_24967_1_2.mgf, F002504_2p_uPAC14_CMB-675_Naa30_KO2_C_19842_18629_1_2.mgf	true, true	4.8E-4, 0.00113	AcD4(2)	927	A(1), C(1)	0.0409832	0.0183282	0.0346524	0.048976001759138, 0.0409831968892753, 0.0139980402743615	F002500_2p_uPAC14_CMB-675_Naa35_KO1_A_20634_19226_1_2.mgf, F002506_2p_uPAC14_CMB-675_Naa35_KO1_C_18984_18102_1_2.mgf, F002482_2p_uPAC14_CMB-675_Naa35_KO1_D_21670_20373_1_2.mgf	true, true, true	4.9E-4, 4.1E-4, 1.4E-4	AcD4(3)	1018.67	A(1), C(1), D(1)	0.00699951	0.0298206	0.021656	0.00699951003429759, 0.00199996000079998, 0.055968657551771	F002480_2p_uPAC14_CMB-675_Naa38_KO2_A_19788_18887_1_2.mgf, F002476_2p_uPAC14_CMB-675_Naa38_KO2_B_18080_17214_1_2.mgf, F002526_2p_uPAC14_CMB-675_Naa38_KO2_D_26886_21813_1_2.mgf	true, true, true	7.0E-5, 2.0E-5, 5.6E-4	AcD4(3)	958.667	A(1), B(1), D(1)
NatA	M	A	P	APLDLDKYVEIAR	13	2	O00743	Serine/threonine-protein phosphatase 6 catalytic subunit OS=Homo sapiens OX=9606 GN=PPP6C PE=1 SV=1	0.00999896	0.0284574	0.0224889	0.0079993600511959, 0.0119985601727792, 0.00499975001249937, 0.0649577774446609	F002522_2p_uPAC14_CMB-675_WT_A_80829_61929_1_2.mgf, F002510_2p_uPAC14_CMB-675_WT_B_75792_60260_1_2.mgf, F002488_2p_uPAC14_CMB-675_WT_C_20200831160725_75250_59293.59298_2_2.mgf, F002478_2p_uPAC14_CMB-675_WT_D_75654_60041_1_2.mgf	true, true, true, true	8.0E-5, 1.2E-4, 5.0E-5, 6.5E-4	AcD4(4)	1188	A(1), B(1), C(1), D(1)	0.0384825	0.229123	0.139658	0.0, 0.0219951610645657, 0.0549697666283544, 0.481668723378846	F002520_2p_uPAC14_CMB-675_Naa30_KO2_A_90250_67400_1_2.mgf, F002474_2p_uPAC14_CMB-675_Naa30_KO2_B_70748_56305_1_2.mgf, F002504_2p_uPAC14_CMB-675_Naa30_KO2_C_75322_59883_1_2.mgf, F002512_2p_uPAC14_CMB-675_Naa30_KO2_D_68905_57205_1_2.mgf	true, true, true, true	0.0, 2.2E-4, 5.5E-4, 0.00484	AcD4(4)	956.25	A(1), B(1), C(1), D(1)	0.21552	0.0535087	0.21552	0.177683722973107, 0.253356474554631	F002472_2p_uPAC14_CMB-675_Naa35_KO1_B_71466_56815_1_2.mgf, F002482_2p_uPAC14_CMB-675_Naa35_KO1_D_80347_63151_1_2.mgf	true, true	0.00178, 0.00254	AcD4(2)	1123.5	B(1), D(1)	0.0679538	0.135292	0.126354	0.0679537914218331, 0.0679537914218331, 0.298108655121187, 0.298108655121187, 0.0129983102196714, 0.0129983102196714	F002476_2p_uPAC14_CMB-675_Naa38_KO2_B_76032_60077_1_2.mgf, F002476_2p_uPAC14_CMB-675_Naa38_KO2_B_75937_60014_1_2.mgf, F002528_2p_uPAC14_CMB-675_Naa38_KO2_C_89315_68140_1_2.mgf, F002528_2p_uPAC14_CMB-675_Naa38_KO2_C_88689_67692_1_2.mgf, F002526_2p_uPAC14_CMB-675_Naa38_KO2_D_82822_64406_1_2.mgf, F002526_2p_uPAC14_CMB-675_Naa38_KO2_D_82735_64341_1_2.mgf	true, true, true, true, true, true	6.8E-4, 6.8E-4, 0.00299, 0.00299, 1.3E-4, 1.3E-4	AcD4(6)	534	B(2), C(2), D(2)
None	M	P	G	PGPTPSGTNVGSSGR	15	2	P60468	Protein transport protein Sec61 subunit beta OS=Homo sapiens OX=9606 GN=SEC61B PE=1 SV=2	0.00999896	0.00535624	0.00812409	0.0079993600511959, 0.0079993600511959, 0.0119985601727792, 0.0119985601727792, 0.0119985601727792, 0.0, 0.0, 0.0129983102196714	F002522_2p_uPAC14_CMB-675_WT_A_19794_16658_1_2.mgf, F002522_2p_uPAC14_CMB-675_WT_A_18703_15878_1_2.mgf, F002510_2p_uPAC14_CMB-675_WT_B_15954_15226_1_2.mgf, F002510_2p_uPAC14_CMB-675_WT_B_16909_15959_1_2.mgf, F002510_2p_uPAC14_CMB-675_WT_B_16566_15690_1_2.mgf, F002488_2p_uPAC14_CMB-675_WT_C_20200831160725_12318_13056_1_2.mgf, F002488_2p_uPAC14_CMB-675_WT_C_20200831160725_11291_12270_1_2.mgf, F0024…	true, true, true, true, true, true, true, true	8.0E-5, 8.0E-5, 1.2E-4, 1.2E-4, 1.2E-4, 0.0, 0.0, 1.3E-4	AcD4(8)	296.75	A(2), B(3), C(2), D(1)	0.0219952	0.0137156	0.0224377	0.0309903929781767, 0.0309903929781767, 0.0059996400215987, 0.0059996400215987, 0.0059996400215987, 0.0219951610645657, 0.0219951610645657, 0.0389847959295874, 0.0389847959295874	F002520_2p_uPAC14_CMB-675_Naa30_KO2_A_27141_20609_1_2.mgf, F002520_2p_uPAC14_CMB-675_Naa30_KO2_A_28213_21408_1_2.mgf, F002474_2p_uPAC14_CMB-675_Naa30_KO2_B_10656_11403_1_2.mgf, F002474_2p_uPAC14_CMB-675_Naa30_KO2_B_11507_12074_1_2.mgf, F002474_2p_uPAC14_CMB-675_Naa30_KO2_B_11340_11946_1_2.mgf, F002504_2p_uPAC14_CMB-675_Naa30_KO2_C_15714_15269_1_2.mgf, F002504_2p_uPAC14_CMB-675_Naa30_KO2_C_14760_1…	true, true, true, true, true, true, true, true, true	3.1E-4, 3.1E-4, 6.0E-5, 6.0E-5, 6.0E-5, 2.2E-4, 2.2E-4, 3.9E-4, 3.9E-4	AcD4(9)	187	A(2), B(3), C(2), D(2)	0.00249994	0.00206818	0.0024999	0.0, 0.0, 0.0, 0.00299991000269991, 0.00299991000269991, 0.00499975001249937, 0.00499975001249937, 0.00499975001249937, 0.00199996000079998, 0.00199996000079998	F002500_2p_uPAC14_CMB-675_Naa35_KO1_A_15549_15108_1_2.mgf, F002500_2p_uPAC14_CMB-675_Naa35_KO1_A_16219_15629_1_2.mgf, F002500_2p_uPAC14_CMB-675_Naa35_KO1_A_16473_15837_1_2.mgf, F002472_2p_uPAC14_CMB-675_Naa35_KO1_B_10965_11679.11681_2_2.mgf, F002472_2p_uPAC14_CMB-675_Naa35_KO1_B_11873_12371_1_2.mgf, F002506_2p_uPAC14_CMB-675_Naa35_KO1_C_13770_13928_1_2.mgf, F002506_2p_uPAC14_CMB-675_Naa35_KO1_C_1…	true, true, true, true, true, true, true, true, true, true	0.0, 0.0, 0.0, 3.0E-5, 3.0E-5, 5.0E-5, 5.0E-5, 5.0E-5, 2.0E-5, 2.0E-5	AcD4(10)	236.2	A(3), B(2), C(3), D(2)	0.00499975	0.0028864	0.00583292	0.00499975001249937, 0.00499975001249937, 0.00299991000269991, 0.00299991000269991, 0.00899919007289344, 0.00899919007289344, 0.00899919007289344, 0.00899919007289344, 0.00899919007289344, 0.00299991000269991, 0.00299991000269991, 0.00299991000269991	F002480_2p_uPAC14_CMB-675_Naa38_KO2_A_14867_14932_1_2.mgf, F002480_2p_uPAC14_CMB-675_Naa38_KO2_A_15719_15608_1_2.mgf, F002476_2p_uPAC14_CMB-675_Naa38_KO2_B_13044_13182_1_2.mgf, F002476_2p_uPAC14_CMB-675_Naa38_KO2_B_13994_13914_1_2.mgf, F002528_2p_uPAC14_CMB-675_Naa38_KO2_C_27311_21389_1_2.mgf, F002528_2p_uPAC14_CMB-675_Naa38_KO2_C_28284_22143_1_2.mgf, F002528_2p_uPAC14_CMB-675_Naa38_KO2_C_23068_1…	true, true, true, true, true, true, true, true, true, true, true, true	5.0E-5, 5.0E-5, 3.0E-5, 3.0E-5, 9.0E-5, 9.0E-5, 9.0E-5, 9.0E-5, 9.0E-5, 3.0E-5, 3.0E-5, 3.0E-5	AcD4(12)	170	A(2), B(2), C(5), D(3)
NatC/E/F	-	M	K	MKFNPFVTSDR	11	1	P61254	60S ribosomal protein L26 OS=Homo sapiens OX=9606 GN=RPL26 PE=1 SV=1	0.009999	0.00750308	0.0143309	0.0229947112164202, 0.00999900009999, 0.00999900009999	F002488_2p_uPAC14_CMB-675_WT_C_20200831160725_56132_45920_1_2.mgf, F002478_2p_uPAC14_CMB-675_WT_D_58872_48125_1_2.mgf, F002478_2p_uPAC14_CMB-675_WT_D_57373_47046_1_2.mgf	true, true, true	2.3E-4, 1.0E-4, 1.0E-4	AcD4(3)	753	C(1), D(2)	0.122345	0.082668	0.132933	0.0299910026991902, 0.278223755721536, 0.0999000999000999, 0.0999000999000999, 0.144790054421089, 0.144790054421089	F002520_2p_uPAC14_CMB-675_Naa30_KO2_A_71501_53878_1_2.mgf, F002474_2p_uPAC14_CMB-675_Naa30_KO2_B_52216_42923_1_2.mgf, F002504_2p_uPAC14_CMB-675_Naa30_KO2_C_58071_47499_1_2.mgf, F002504_2p_uPAC14_CMB-675_Naa30_KO2_C_56944_46652_1_2.mgf, F002512_2p_uPAC14_CMB-675_Naa30_KO2_D_52469_44956_1_2.mgf, F002512_2p_uPAC14_CMB-675_Naa30_KO2_D_53450_45711_1_2.mgf	true, true, true, true, true, true	3.0E-4, 0.00279, 0.001, 0.001, 0.00145, 0.00145	AcD4(6)	625.833	A(1), B(1), C(2), D(2)	0.183162	0.0755818	0.149982	0.195616591480697, 0.195616591480697, 0.0379855654851156, 0.170708089167523	F002500_2p_uPAC14_CMB-675_Naa35_KO1_A_60186_48496_1_2.mgf, F002500_2p_uPAC14_CMB-675_Naa35_KO1_A_61540_49477_1_2.mgf, F002506_2p_uPAC14_CMB-675_Naa35_KO1_C_57775_46897_1_2.mgf, F002482_2p_uPAC14_CMB-675_Naa35_KO1_D_61152_49495_1_2.mgf	true, true, true, true	0.00196, 0.00196, 3.8E-4, 0.00171	AcD4(4)	867	A(2), C(1), D(1)	0.0129982	0.00801265	0.015747	0.00999900009999, 0.00999900009999, 0.0269927119677687, 0.0159974404095344	F002480_2p_uPAC14_CMB-675_Naa38_KO2_A_58974_48523_1_2.mgf, F002480_2p_uPAC14_CMB-675_Naa38_KO2_A_57928_47730_1_2.mgf, F002528_2p_uPAC14_CMB-675_Naa38_KO2_C_71678_55253_1_2.mgf, F002526_2p_uPAC14_CMB-675_Naa38_KO2_D_64272_50410_1_2.mgf	true, true, true, true	1.0E-4, 1.0E-4, 2.7E-4, 1.6E-4	AcD4(4)	622.5	A(2), C(1), D(1)	Q9UNX3 (1-11)
None	M	P	S	PSSLLGAAMPASTSAAALQEALENAGR	27	2	O75694	Nuclear pore complex protein Nup155 OS=Homo sapiens OX=9606 GN=NUP155 PE=1 SV=1	0.009999	0.198679	0.130632	0.0, 0.0, 0.0539708557379015, 0.420226643564159, 0.420226643564159, 0.00999900009999, 0.00999900009999	F002522_2p_uPAC14_CMB-675_WT_A_87116_66391.66411_2_3.mgf, F002522_2p_uPAC14_CMB-675_WT_A_85941_65560_1_3.mgf, F002510_2p_uPAC14_CMB-675_WT_B_80802_63873_1_3.mgf, F002488_2p_uPAC14_CMB-675_WT_C_20200831160725_80832_63187_1_3.mgf, F002488_2p_uPAC14_CMB-675_WT_C_20200831160725_81946_63936_1_3.mgf, F002478_2p_uPAC14_CMB-675_WT_D_81076_63828_1_3.mgf, F002478_2p_uPAC14_CMB-675_WT_D_82350_64729_1_3.mgf	true, true, true, true, true, true, true	0.0, 0.0, 5.4E-4, 0.00422, 0.00422, 1.0E-4, 1.0E-4	AcD4(7)	152.714	A(2), B(1), C(2), D(2)	0.164728	0.974286	0.51647	2.72562790607186, 0.16472819847252, 0.16472819847252, 0.16472819847252, 0.131825989693604, 0.131825989693604, 0.131825989693604	F002520_2p_uPAC14_CMB-675_Naa30_KO2_A_95908_71469_1_2.mgf, F002474_2p_uPAC14_CMB-675_Naa30_KO2_B_75921_60035_1_3.mgf, F002474_2p_uPAC14_CMB-675_Naa30_KO2_B_76926_60758.60773_2_3.mgf, F002474_2p_uPAC14_CMB-675_Naa30_KO2_B_75853_59989_1_3.mgf, F002504_2p_uPAC14_CMB-675_Naa30_KO2_C_81248_64075_1_3.mgf, F002504_2p_uPAC14_CMB-675_Naa30_KO2_C_80512_63547_1_3.mgf, F002504_2p_uPAC14_CMB-675_Naa30_KO2_C_8…	true, true, true, true, true, true, true	0.02802, 0.00165, 0.00165, 0.00165, 0.00132, 0.00132, 0.00132	AcD4(7)	77.1429	A(1), B(3), C(3)	0.0599615	0.625727	0.367407	1.30572525487796, 0.0439806485146535, 0.0439806485146535, 0.0759422838642631	F002500_2p_uPAC14_CMB-675_Naa35_KO1_A_88131_67684_1_3.mgf, F002506_2p_uPAC14_CMB-675_Naa35_KO1_C_82194_64413_1_3.mgf, F002506_2p_uPAC14_CMB-675_Naa35_KO1_C_83285_65213_1_3.mgf, F002482_2p_uPAC14_CMB-675_Naa35_KO1_D_85881_67073_1_3.mgf	true, true, true, true	0.01323, 4.4E-4, 4.4E-4, 7.6E-4	AcD4(4)	104.75	A(1), C(2), D(1)	0.191632	1.53908	1.20707	0.461856983596114, 0.074943792155883, 0.074943792155883, 3.25358203612511, 3.25358203612511, 3.25358203612511, 0.149775336994508, 0.149775336994508, 0.191632066432449	F002480_2p_uPAC14_CMB-675_Naa38_KO2_A_80517_64566_1_3.mgf, F002476_2p_uPAC14_CMB-675_Naa38_KO2_B_81042_63677_1_3.mgf, F002476_2p_uPAC14_CMB-675_Naa38_KO2_B_81037_63672_1_3.mgf, F002528_2p_uPAC14_CMB-675_Naa38_KO2_C_93701_71333_1_2.mgf, F002528_2p_uPAC14_CMB-675_Naa38_KO2_C_94050_71590_1_2.mgf, F002528_2p_uPAC14_CMB-675_Naa38_KO2_C_93729_71352_1_2.mgf, F002528_2p_uPAC14_CMB-675_Naa38_KO2_C_93594_7…	true, true, true, true, true, true, true, true, true	0.00464, 7.5E-4, 7.5E-4, 0.03363, 0.03363, 0.03363, 0.0015, 0.0015, 0.00192	AcD4(9)	101	A(1), B(2), C(5), D(1)
None	M	P	M	PMFIVNTNVPR	11	2	P14174	Macrophage migration inhibitory factor OS=Homo sapiens OX=9606 GN=MIF PE=1 SV=4	0.0129982	0.0395508	0.0299793	0.00499975001249937, 0.00999900009999, 0.0889208604342135, 0.0159974404095344	F002522_2p_uPAC14_CMB-675_WT_A_66063_51249_1_2.mgf, F002510_2p_uPAC14_CMB-675_WT_B_61140_49649_1_2.mgf, F002488_2p_uPAC14_CMB-675_WT_C_20200831160725_59468_48300_1_2.mgf, F002478_2p_uPAC14_CMB-675_WT_D_60458_49264_1_2.mgf	true, true, true, true	5.0E-5, 1.0E-4, 8.9E-4, 1.6E-4	AcD4(4)	567.5	A(1), B(1), C(1), D(1)	0.0174951	0.0190852	0.0174951	0.00399984000639974, 0.0309903929781767	F002474_2p_uPAC14_CMB-675_Naa30_KO2_B_56518_46082_1_2.mgf, F002504_2p_uPAC14_CMB-675_Naa30_KO2_C_61964_50428_1_2.mgf	true, true	4.0E-5, 3.1E-4	AcD4(2)	480	B(1), C(1)	0.0114981	0.0106042	0.0114981	0.0189963906857697, 0.00399984000639974	F002506_2p_uPAC14_CMB-675_Naa35_KO1_C_61004_49265_1_2.mgf, F002482_2p_uPAC14_CMB-675_Naa35_KO1_D_64329_51768_1_2.mgf	true, true	1.9E-4, 4.0E-5	AcD4(2)	734	C(1), D(1)	0.0404717	0.065162	0.0551876	0.074943792155883, 9.99990000099998E-4, 0.0059996400215987, 0.138807058189117	F002480_2p_uPAC14_CMB-675_Naa38_KO2_A_64015_52497_1_2.mgf, F002476_2p_uPAC14_CMB-675_Naa38_KO2_B_59702_48301_1_2.mgf, F002528_2p_uPAC14_CMB-675_Naa38_KO2_C_73602_56684_1_2.mgf, F002526_2p_uPAC14_CMB-675_Naa38_KO2_D_67165_52632_1_2.mgf	true, true, true, true	7.5E-4, 1.0E-5, 6.0E-5, 0.00139	AcD4(4)	464.75	A(1), B(1), C(1), D(1)
None	M	P	K	PKVKSGAIGR	10	2	Q9UNQ2	Probable dimethyladenosine transferase OS=Homo sapiens OX=9606 GN=DIMT1 PE=1 SV=1	0.013998	0	0.013998	0.0139980402743615	F002510_2p_uPAC14_CMB-675_WT_B_37513_32050_1_2.mgf	true	1.4E-4	AcD4(1)	1559	B(1)	0.019996	0.00843966	0.0223944	0.0229947112164202, 0.01999600079984, 0.01999600079984, 0.0129983102196714, 0.035987044663921	F002520_2p_uPAC14_CMB-675_Naa30_KO2_A_49622_37828_1_2.mgf, F002474_2p_uPAC14_CMB-675_Naa30_KO2_B_31347_27448_1_2.mgf, F002474_2p_uPAC14_CMB-675_Naa30_KO2_B_32213_28082_1_2.mgf, F002504_2p_uPAC14_CMB-675_Naa30_KO2_C_35342_30716_1_2.mgf, F002512_2p_uPAC14_CMB-675_Naa30_KO2_D_32423_29415_1_2.mgf	true, true, true, true, true	2.3E-4, 2.0E-4, 2.0E-4, 1.3E-4, 3.6E-4	AcD4(5)	974.6	A(1), B(2), C(1), D(1)	0.0189964	0.00769679	0.0205953	0.0159974404095344, 0.0189963906857697, 0.0189963906857697, 0.0339884439290641, 0.0149977503374493	F002500_2p_uPAC14_CMB-675_Naa35_KO1_A_37331_31982_1_2.mgf, F002472_2p_uPAC14_CMB-675_Naa35_KO1_B_32910_28533_1_2.mgf, F002472_2p_uPAC14_CMB-675_Naa35_KO1_B_31775_27669_1_2.mgf, F002506_2p_uPAC14_CMB-675_Naa35_KO1_C_35655_30758_1_2.mgf, F002482_2p_uPAC14_CMB-675_Naa35_KO1_D_38595_33175_1_2.mgf	true, true, true, true, true	1.6E-4, 1.9E-4, 1.9E-4, 3.4E-4, 1.5E-4	AcD4(5)	1198	A(1), B(2), C(1), D(1)	0.0454738	0.0432449	0.0464644	0.0, 0.0219951610645657, 0.0949098356561266, 0.0689524228282485	F002480_2p_uPAC14_CMB-675_Naa38_KO2_A_35767_31131_1_2.mgf, F002476_2p_uPAC14_CMB-675_Naa38_KO2_B_34737_29882_1_2.mgf, F002528_2p_uPAC14_CMB-675_Naa38_KO2_C_49126_38535_1_2.mgf, F002526_2p_uPAC14_CMB-675_Naa38_KO2_D_43416_34738_1_2.mgf	true, true, true, true	0.0, 2.2E-4, 9.5E-4, 6.9E-4	AcD4(4)	1313.5	A(1), B(1), C(1), D(1)
None	M	P	L	PLENLEEEGLPKNPDLR	17	2	Q15008	26S proteasome non-ATPase regulatory subunit 6 OS=Homo sapiens OX=9606 GN=PSMD6 PE=1 SV=1	0.0219952	0.0157235	0.0294336	0.0439806485146535, 0.0439806485146535, 0.0439806485146535, 0.0499750124937531, 0.0129983102196714, 0.0129983102196714, 0.0129983102196714, 0.0219951610645657, 0.0219951610645657	F002522_2p_uPAC14_CMB-675_WT_A_72694_56110_1_2.mgf, F002522_2p_uPAC14_CMB-675_WT_A_71502_55236_1_2.mgf, F002522_2p_uPAC14_CMB-675_WT_A_72546_56005.56022_2_2.mgf, F002510_2p_uPAC14_CMB-675_WT_B_66448_53569_1_2.mgf, F002488_2p_uPAC14_CMB-675_WT_C_20200831160725_65213_52348_1_2.mgf, F002488_2p_uPAC14_CMB-675_WT_C_20200831160725_66509_53254.53263_2_2.mgf, F002488_2p_uPAC14_CMB-675_WT_C_20200831160725…	true, true, true, true, true, true, true, true, true	4.4E-4, 4.4E-4, 4.4E-4, 5.0E-4, 1.3E-4, 1.3E-4, 1.3E-4, 2.2E-4, 2.2E-4	AcD4(9)	328.778	A(3), B(1), C(3), D(2)	0.047977	0.025369	0.0377309	0.0479769710538941, 0.0479769710538941, 0.0549697666283544, 0.0	F002520_2p_uPAC14_CMB-675_Naa30_KO2_A_81403_61101_1_2.mgf, F002520_2p_uPAC14_CMB-675_Naa30_KO2_A_80270_60254_1_2.mgf, F002474_2p_uPAC14_CMB-675_Naa30_KO2_B_61776_49967_1_2.mgf, F002474_2p_uPAC14_CMB-675_Naa30_KO2_B_61632_49845_1_3.mgf	true, true, true, true	4.8E-4, 4.8E-4, 5.5E-4, 0.0	AcD4(4)	287.5	A(2), B(2)	0.0419824	0.399095	0.178019	0.0429815179472826, 0.0429815179472826, 0.0429815179472826, 0.0409831968892753, 0.0409831968892753, 1.16526156613526, 0.0409831968892753, 0.00699951003429759	F002472_2p_uPAC14_CMB-675_Naa35_KO1_B_61864_50083_1_2.mgf, F002472_2p_uPAC14_CMB-675_Naa35_KO1_B_62990_50907_1_2.mgf, F002472_2p_uPAC14_CMB-675_Naa35_KO1_B_60784_49261_1_2.mgf, F002506_2p_uPAC14_CMB-675_Naa35_KO1_C_66431_53280_1_2.mgf, F002506_2p_uPAC14_CMB-675_Naa35_KO1_C_67669_54181_1_2.mgf, F002506_2p_uPAC14_CMB-675_Naa35_KO1_C_67612_54140_1_3.mgf, F002506_2p_uPAC14_CMB-675_Naa35_KO1_C_67738_5…	true, true, true, true, true, true, true, true	4.3E-4, 4.3E-4, 4.3E-4, 4.1E-4, 4.1E-4, 0.01179, 4.1E-4, 7.0E-5	AcD4(8)	283.375	B(3), C(4), D(1)	0.0859261	0.0746315	0.100959	0.0859261035509461, 0.0859261035509461, 0.0339884439290641, 0.0339884439290641, 0.0339884439290641, 0.0929135903609642, 0.0929135903609642, 0.224494886505362, 0.224494886505362	F002480_2p_uPAC14_CMB-675_Naa38_KO2_A_67929_55361_1_2.mgf, F002480_2p_uPAC14_CMB-675_Naa38_KO2_A_69089_56181_1_2.mgf, F002476_2p_uPAC14_CMB-675_Naa38_KO2_B_66186_53097.53153_2_2.mgf, F002476_2p_uPAC14_CMB-675_Naa38_KO2_B_66858_53603_1_2.mgf, F002476_2p_uPAC14_CMB-675_Naa38_KO2_B_65164_52337_1_2.mgf, F002528_2p_uPAC14_CMB-675_Naa38_KO2_C_79977_61409_1_2.mgf, F002528_2p_uPAC14_CMB-675_Naa38_KO2_C_7…	true, true, true, true, true, true, true, true, true	8.6E-4, 8.6E-4, 3.4E-4, 3.4E-4, 3.4E-4, 9.3E-4, 9.3E-4, 0.00225, 0.00225	AcD4(9)	202.889	A(2), B(3), C(2), D(2)
NatA	M	V	N	VNFTVDQIR	9	2	P13639	Elongation factor 2 OS=Homo sapiens OX=9606 GN=EEF2 PE=1 SV=4	0.0249938	0.0122092	0.0257064	0.0249937515621094, 0.0249937515621094, 0.0289915924381929, 0.0289915924381929, 0.0479769710538941, 0.0119985601727792, 0.0119985601727792	F002522_2p_uPAC14_CMB-675_WT_A_62079_48335_1_2.mgf, F002522_2p_uPAC14_CMB-675_WT_A_60878_47451_1_2.mgf, F002510_2p_uPAC14_CMB-675_WT_B_56123_45930_1_2.mgf, F002510_2p_uPAC14_CMB-675_WT_B_57272_46780_1_2.mgf, F002488_2p_uPAC14_CMB-675_WT_C_20200831160725_53996_44366_1_2.mgf, F002478_2p_uPAC14_CMB-675_WT_D_55330_45562_1_2.mgf, F002478_2p_uPAC14_CMB-675_WT_D_52838_43757_1_2.mgf	true, true, true, true, true, true, true	2.5E-4, 2.5E-4, 2.9E-4, 2.9E-4, 4.8E-4, 1.2E-4, 1.2E-4	AcD4(7)	87.8571	A(2), B(2), C(1), D(2)	0.100898	0.0261102	0.115959	0.153763204664816, 0.153763204664816, 0.153763204664816, 0.100898092926144, 0.100898092926144, 0.100898092926144, 0.0999000999000999, 0.0999000999000999, 0.0979040540270534, 0.0979040540270534	F002520_2p_uPAC14_CMB-675_Naa30_KO2_A_69454_52378_1_2.mgf, F002520_2p_uPAC14_CMB-675_Naa30_KO2_A_70697_53265_1_2.mgf, F002520_2p_uPAC14_CMB-675_Naa30_KO2_A_72133_54332_1_2.mgf, F002474_2p_uPAC14_CMB-675_Naa30_KO2_B_50292_41500_1_2.mgf, F002474_2p_uPAC14_CMB-675_Naa30_KO2_B_51356_42271_1_2.mgf, F002474_2p_uPAC14_CMB-675_Naa30_KO2_B_51466_42350_1_2.mgf, F002504_2p_uPAC14_CMB-675_Naa30_KO2_C_56263_4…	true, true, true, true, true, true, true, true, true, true	0.00154, 0.00154, 0.00154, 0.00101, 0.00101, 0.00101, 0.001, 0.001, 9.8E-4, 9.8E-4	AcD4(10)	63.8	A(3), B(3), C(2), D(2)	0.127836	0.0560872	0.0994757	0.127836369447107, 0.127836369447107, 0.01999600079984, 0.157750753808981, 0.0639590661976335	F002500_2p_uPAC14_CMB-675_Naa35_KO1_A_59416_47954_1_2.mgf, F002500_2p_uPAC14_CMB-675_Naa35_KO1_A_58085_46994_1_2.mgf, F002472_2p_uPAC14_CMB-675_Naa35_KO1_B_51681_42479_1_2.mgf, F002506_2p_uPAC14_CMB-675_Naa35_KO1_C_55744_45420_1_2.mgf, F002482_2p_uPAC14_CMB-675_Naa35_KO1_D_59024_47936_1_2.mgf	true, true, true, true, true	0.00128, 0.00128, 2.0E-4, 0.00158, 6.4E-4	AcD4(5)	129.4	A(2), B(1), C(1), D(1)	0.0799282	0.0357302	0.082672	0.0519729740534921, 0.0519729740534921, 0.107883485835297, 0.118858558315604	F002480_2p_uPAC14_CMB-675_Naa38_KO2_A_56268_46422_1_2.mgf, F002480_2p_uPAC14_CMB-675_Naa38_KO2_A_57743_47567_1_2.mgf, F002528_2p_uPAC14_CMB-675_Naa38_KO2_C_69449_53589_1_2.mgf, F002526_2p_uPAC14_CMB-675_Naa38_KO2_D_63080_49490_1_2.mgf	true, true, true, true	5.2E-4, 5.2E-4, 0.00108, 0.00119	AcD4(4)	140.75	A(2), C(1), D(1)
NatA	M	V	G	VGPGPTAAAAVEER	14	2	Q8IYA6	Cytoskeleton-associated protein 2-like OS=Homo sapiens OX=9606 GN=CKAP2L PE=1 SV=4	0.0279907	0.0169611	0.0279907	0.039984006397441, 0.0159974404095344	F002510_2p_uPAC14_CMB-675_WT_B_39773_33783_1_2.mgf, F002488_2p_uPAC14_CMB-675_WT_C_20200831160725_36594_31817_1_2.mgf	true, true	4.0E-4, 1.6E-4	AcD4(2)	1387	B(1), C(1)	0.922109	0.938794	0.893406	0.138807058189117, 0.0239942413820683, 1.705411117118, 1.705411117118	F002520_2p_uPAC14_CMB-675_Naa30_KO2_A_51969_39571_1_2.mgf, F002504_2p_uPAC14_CMB-675_Naa30_KO2_C_37610_32399_1_2.mgf, F002512_2p_uPAC14_CMB-675_Naa30_KO2_D_35936_32100_1_2.mgf, F002512_2p_uPAC14_CMB-675_Naa30_KO2_D_35867_32052_1_2.mgf	true, true, true, true	0.00139, 2.4E-4, 0.01735, 0.01735	AcD4(4)	514.5	A(1), C(1), D(2)	0.0109988	0.365134	0.189879	0.737520224730254, 0.00899919007289344, 0.0129983102196714, 0.0	F002500_2p_uPAC14_CMB-675_Naa35_KO1_A_39729_33762_1_2.mgf, F002472_2p_uPAC14_CMB-675_Naa35_KO1_B_34017_29358_1_2.mgf, F002506_2p_uPAC14_CMB-675_Naa35_KO1_C_38045_32518_1_2.mgf, F002482_2p_uPAC14_CMB-675_Naa35_KO1_D_40928_34901.34916_2_2.mgf	true, true, true, true	0.00743, 9.0E-5, 1.3E-4, 0.0	AcD4(4)	653.5	A(1), B(1), C(1), D(1)	0.165725	0.167305	0.160517	0.165724896671525, 0.165724896671525, 0.430141787478094, 0.0209955909259055, 0.01999600079984	F002480_2p_uPAC14_CMB-675_Naa38_KO2_A_37998_32814_1_2.mgf, F002480_2p_uPAC14_CMB-675_Naa38_KO2_A_38320_33071_1_2.mgf, F002476_2p_uPAC14_CMB-675_Naa38_KO2_B_37087_31630_1_2.mgf, F002528_2p_uPAC14_CMB-675_Naa38_KO2_C_51369_40228_1_2.mgf, F002526_2p_uPAC14_CMB-675_Naa38_KO2_D_45559_36381_1_2.mgf	true, true, true, true, true	0.00166, 0.00166, 0.00432, 2.1E-4, 2.0E-4	AcD4(5)	555.2	A(2), B(1), C(1), D(1)
NatA	M	A	E	AEDVSSAAPSPR	12	2	P54274	Telomeric repeat-binding factor 1 OS=Homo sapiens OX=9606 GN=TERF1 PE=1 SV=3	0.0309904	44.7072	20.0109	0.0059996400215987, 9.99990000099998E-4, 0.0309903929781767, 0.0309903929781767, 99.9856118507243	F002522_2p_uPAC14_CMB-675_WT_A_22753_18960_1_2.mgf, F002510_2p_uPAC14_CMB-675_WT_B_19738_18193_1_2.mgf, F002488_2p_uPAC14_CMB-675_WT_C_20200831160725_15161_15315_1_2.mgf, F002488_2p_uPAC14_CMB-675_WT_C_20200831160725_15314_15463_1_2.mgf, F002478_2p_uPAC14_CMB-675_WT_D_18697_18002_1_2.mgf	true, true, true, true, true	6.0E-5, 1.0E-5, 3.1E-4, 3.1E-4, 6949.1642	Ace(5)	1193.6	A(1), B(1), C(2), D(1)	0.059964	57.4981	33.23	99.6230977602622, 0.0599640215870477, 0.00699951003429759	F002474_2p_uPAC14_CMB-675_Naa30_KO2_B_14346_14247_1_2.mgf, F002504_2p_uPAC14_CMB-675_Naa30_KO2_C_18327_17338_1_2.mgf, F002512_2p_uPAC14_CMB-675_Naa30_KO2_D_17001_16617_1_2.mgf	true, true, true	264.32079, 6.0E-4, 7.0E-5	Ace(3)	1050.33	B(1), C(1), D(1)	0.00499975	0	0.00499975	0.00499975001249937	F002500_2p_uPAC14_CMB-675_Naa35_KO1_A_19193_18016_1_2.mgf	true	5.0E-5	Ace(1)	1230	A(1)	0.0629603	0	0.0629603	0.0629603349889569	F002526_2p_uPAC14_CMB-675_Naa38_KO2_D_25359_20533_1_2.mgf	true	6.3E-4	Ace(1)	1250	D(1)
NatC/E/F	-	M	K	MKFKPNQTR	9	2	A0A024RBG1	Diphosphoinositol polyphosphate phosphohydrolase NUDT4B OS=Homo sapiens OX=9606 GN=NUDT4B PE=3 SV=1	0.0359834	0.0268507	0.0359834	0.0549697666283544, 0.0169971104912164	F002510_2p_uPAC14_CMB-675_WT_B_29923_26329_1_2.mgf, F002478_2p_uPAC14_CMB-675_WT_D_29219_26169_1_2.mgf	true, true	5.5E-4, 1.7E-4	AcD4(2)	1479	B(1), D(1)	0.0689524	0	0.0689524	0.0689524228282485	F002504_2p_uPAC14_CMB-675_Naa30_KO2_C_28180_25236_1_2.mgf	true	6.9E-4	AcD4(1)	1124	C(1)																					Q9NZJ9 (2-10)
None	M	K	G	KGKEEKEGGAR	11	2	Q9UNE7	E3 ubiquitin-protein ligase CHIP OS=Homo sapiens OX=9606 GN=STUB1 PE=1 SV=2	0.035987	0	0.035987	0.035987044663921	F002522_2p_uPAC14_CMB-675_WT_A_17427_14852.14903_2_2.mgf	true	3.6E-4	AcD4(1)	788	A(1)											0.0169971	0	0.0169971	0.0169971104912164	F002506_2p_uPAC14_CMB-675_Naa35_KO1_C_12572_12955_1_2.mgf	true	1.7E-4	AcD4(1)	802	C(1)	0	0	0	0.0	F002526_2p_uPAC14_CMB-675_Naa38_KO2_D_20004_16372_1_2.mgf	true	0.0	AcD4(1)	316	D(1)
NatA	M	A	P	APAAASPPEVIR	12	2	O60683	Peroxisome biogenesis factor 10 OS=Homo sapiens OX=9606 GN=PEX10 PE=1 SV=1	0.0389848	0.0132718	0.0313223	0.0159974404095344, 0.0389847959295874, 0.0389847959295874	F002522_2p_uPAC14_CMB-675_WT_A_45770_36363_1_2.mgf, F002478_2p_uPAC14_CMB-675_WT_D_40512_34634_1_2.mgf, F002478_2p_uPAC14_CMB-675_WT_D_40435_34575_1_2.mgf	true, true, true	1.6E-4, 3.9E-4, 3.9E-4	AcD4(3)	1283.67	A(1), D(2)																					0.0269927	0	0.0269927	0.0269927119677687	F002526_2p_uPAC14_CMB-675_Naa38_KO2_D_47478_37776_1_2.mgf	true	2.7E-4	AcD4(1)	714	D(1)
NatA	M	T	K	TKGTSSFGKR	10	2	P61927	60S ribosomal protein L37 OS=Homo sapiens OX=9606 GN=RPL37 PE=1 SV=2	0.0389848	0.0335406	0.0505427	0.0339884439290641, 0.0339884439290641, 0.0339884439290641, 0.0339884439290641, 0.0339884439290641, 0.103891952369535, 0.103891952369535, 0.103891952369535, 0.103891952369535, 0.103891952369535, 0.0389847959295874, 0.0389847959295874, 0.0389847959295874, 0.0389847959295874, 0.0389847959295874, 0.0189963906857697, 0.0189963906857697, 0.0189963906857697, 0.0189963906857697	F002522_2p_uPAC14_CMB-675_WT_A_30299_24818_1_2.mgf, F002522_2p_uPAC14_CMB-675_WT_A_29263_24052_1_2.mgf, F002522_2p_uPAC14_CMB-675_WT_A_35164_28537_1_2.mgf, F002522_2p_uPAC14_CMB-675_WT_A_33723_27426_1_2.mgf, F002522_2p_uPAC14_CMB-675_WT_A_32661_26611_1_2.mgf, F002510_2p_uPAC14_CMB-675_WT_B_26994_24021_1_2.mgf, F002510_2p_uPAC14_CMB-675_WT_B_26015_23283_1_2.mgf, F002510_2p_uPAC14_CMB-675_WT_B_2910…	true, true, true, true, true, true, true, true, true, true, true, true, true, true, true, true, true, true, true	3.4E-4, 3.4E-4, 3.4E-4, 3.4E-4, 3.4E-4, 0.00104, 0.00104, 0.00104, 0.00104, 0.00104, 3.9E-4, 3.9E-4, 3.9E-4, 3.9E-4, 3.9E-4, 1.9E-4, 1.9E-4, 1.9E-4, 1.9E-4	AcD4(19)	127.368	A(5), B(5), C(5), D(4)	0.0319898	0.00604591	0.0319894	0.0319897632757517, 0.0319897632757517, 0.0319897632757517, 0.039984006397441, 0.039984006397441, 0.039984006397441, 0.0229947112164202, 0.0229947112164202, 0.0299910026991902, 0.0299910026991902, 0.0299910026991902	F002520_2p_uPAC14_CMB-675_Naa30_KO2_A_38773_29582_1_2.mgf, F002520_2p_uPAC14_CMB-675_Naa30_KO2_A_37780_28849_1_2.mgf, F002520_2p_uPAC14_CMB-675_Naa30_KO2_A_40969_31299_1_2.mgf, F002474_2p_uPAC14_CMB-675_Naa30_KO2_B_21204_19631_1_2.mgf, F002474_2p_uPAC14_CMB-675_Naa30_KO2_B_20297_18934_1_2.mgf, F002474_2p_uPAC14_CMB-675_Naa30_KO2_B_11966_12403_1_2.mgf, F002504_2p_uPAC14_CMB-675_Naa30_KO2_C_25432_2…	true, true, true, true, true, true, true, true, true, true, true	3.2E-4, 3.2E-4, 3.2E-4, 4.0E-4, 4.0E-4, 4.0E-4, 2.3E-4, 2.3E-4, 3.0E-4, 3.0E-4, 3.0E-4	AcD4(11)	139.455	A(3), B(3), C(2), D(3)	0.0259932	0.230266	0.137996	0.0259932417571431, 0.0259932417571431, 0.0259932417571431, 0.0259932417571431, 0.0259932417571431, 0.0259932417571431, 0.0639590661976335, 0.0639590661976335, 0.0239942413820683, 0.0239942413820683, 0.0239942413820683, 0.0239942413820683, 0.0239942413820683, 0.601361761343869, 0.601361761343869, 0.601361761343869	F002500_2p_uPAC14_CMB-675_Naa35_KO1_A_28616_25479_1_2.mgf, F002500_2p_uPAC14_CMB-675_Naa35_KO1_A_26350_23692_1_2.mgf, F002500_2p_uPAC14_CMB-675_Naa35_KO1_A_25427_22989_1_2.mgf, F002500_2p_uPAC14_CMB-675_Naa35_KO1_A_27100_24242_1_2.mgf, F002500_2p_uPAC14_CMB-675_Naa35_KO1_A_27330_24436_1_2.mgf, F002500_2p_uPAC14_CMB-675_Naa35_KO1_A_16937_16192_1_2.mgf, F002472_2p_uPAC14_CMB-675_Naa35_KO1_B_20542_1…	true, true, true, true, true, true, true, true, true, true, true, true, true, true, true, true	2.6E-4, 2.6E-4, 2.6E-4, 2.6E-4, 2.6E-4, 2.6E-4, 6.4E-4, 6.4E-4, 2.4E-4, 2.4E-4, 2.4E-4, 2.4E-4, 2.4E-4, 0.00605, 0.00605, 0.00605	AcD4(16)	116.625	A(6), B(2), C(5), D(3)	0.0389831	0.0157707	0.036984	0.017996760583095, 0.017996760583095, 0.01999600079984, 0.01999600079984, 0.0259932417571431, 0.0259932417571431, 0.0259932417571431, 0.0519729740534921, 0.0519729740534921, 0.0519729740534921, 0.0519729740534921, 0.0519729740534921, 0.0519729740534921, 0.0519729740534921	F002480_2p_uPAC14_CMB-675_Naa38_KO2_A_24752_22682_1_2.mgf, F002480_2p_uPAC14_CMB-675_Naa38_KO2_A_25617_23363_1_2.mgf, F002476_2p_uPAC14_CMB-675_Naa38_KO2_B_24176_21786_1_2.mgf, F002476_2p_uPAC14_CMB-675_Naa38_KO2_B_23213_21065_1_2.mgf, F002528_2p_uPAC14_CMB-675_Naa38_KO2_C_37712_29724_1_2.mgf, F002528_2p_uPAC14_CMB-675_Naa38_KO2_C_38651_30443_1_2.mgf, F002528_2p_uPAC14_CMB-675_Naa38_KO2_C_40670_3…	true, true, true, true, true, true, true, true, true, true, true, true, true, true	1.8E-4, 1.8E-4, 2.0E-4, 2.0E-4, 2.6E-4, 2.6E-4, 2.6E-4, 5.2E-4, 5.2E-4, 5.2E-4, 5.2E-4, 5.2E-4, 5.2E-4, 5.2E-4	AcD4(14)	140.786	A(2), B(2), C(3), D(7)
NatA	M	V	P	VPPVQVSPLIKLGR	14	2	P56385	ATP synthase subunit e, mitochondrial OS=Homo sapiens OX=9606 GN=ATP5ME PE=1 SV=2	0.0419823	0.0209093	0.0322363	0.039984006397441, 9.99990000099998E-4, 0.0439806485146535, 0.0439806485146535	F002510_2p_uPAC14_CMB-675_WT_B_77068_61204_1_2.mgf, F002488_2p_uPAC14_CMB-675_WT_C_20200831160725_76656_60315_1_2.mgf, F002478_2p_uPAC14_CMB-675_WT_D_77442_61275_1_2.mgf, F002478_2p_uPAC14_CMB-675_WT_D_77103_61056_1_2.mgf	true, true, true, true	4.0E-4, 1.0E-5, 4.4E-4, 4.4E-4	AcD4(4)	252.5	B(1), C(1), D(2)	0.0339884	0.0726183	0.0692501	0.0339884439290641, 0.152766267610555, 0.0209955909259055	F002520_2p_uPAC14_CMB-675_Naa30_KO2_A_91905_68588_1_2.mgf, F002474_2p_uPAC14_CMB-675_Naa30_KO2_B_72330_57434_1_2.mgf, F002504_2p_uPAC14_CMB-675_Naa30_KO2_C_77256_61224_1_2.mgf	true, true, true	3.4E-4, 0.00153, 2.1E-4	AcD4(3)	474	A(1), B(1), C(1)	0.151769	0.0512739	0.122166	0.151769310647815, 0.151769310647815, 0.0629603349889569	F002506_2p_uPAC14_CMB-675_Naa35_KO1_C_78721_61963_1_2.mgf, F002506_2p_uPAC14_CMB-675_Naa35_KO1_C_77600_61164_1_2.mgf, F002482_2p_uPAC14_CMB-675_Naa35_KO1_D_82065_64339_1_2.mgf	true, true, true	0.00152, 0.00152, 6.3E-4	AcD4(3)	207	C(2), D(1)	0.24978	0.137198	0.24978	0.152766267610555, 0.346793159803882	F002480_2p_uPAC14_CMB-675_Naa38_KO2_A_78741_63192_1_2.mgf, F002526_2p_uPAC14_CMB-675_Naa38_KO2_D_84209_65530_1_2.mgf	true, true	0.00153, 0.00348	AcD4(2)	139.5	A(1), D(1)
NatA	M	A	P	APAMQPAEIQFAQR	14	2	Q14684	Ribosomal RNA processing protein 1 homolog B OS=Homo sapiens OX=9606 GN=RRP1B PE=1 SV=3	0.0429815	0.0389113	0.0515613	0.017996760583095, 0.108881319361895, 0.0709496257657063, 0.0169971104912164, 0.0429815179472826	F002522_2p_uPAC14_CMB-675_WT_A_47173_37428_1_2.mgf, F002510_2p_uPAC14_CMB-675_WT_B_43375_36370_1_3.mgf, F002510_2p_uPAC14_CMB-675_WT_B_43133_36198_1_2.mgf, F002488_2p_uPAC14_CMB-675_WT_C_20200831160725_39808_34093_1_2.mgf, F002478_2p_uPAC14_CMB-675_WT_D_41825_35612_1_2.mgf	true, true, true, true, true	1.8E-4, 0.00109, 7.1E-4, 1.7E-4, 4.3E-4	AcD4(5)	493.2	A(1), B(2), C(1), D(1)	0.0319898	0.0386519	0.0363102	0.0319897632757517, 0.0, 0.076940755618174	F002520_2p_uPAC14_CMB-675_Naa30_KO2_A_55570_42150_1_2.mgf, F002474_2p_uPAC14_CMB-675_Naa30_KO2_B_36969_31601_1_2.mgf, F002504_2p_uPAC14_CMB-675_Naa30_KO2_C_41013_34892_1_2.mgf	true, true, true	3.2E-4, 0.0, 7.7E-4	AcD4(3)	233.667	A(1), B(1), C(1)	0.0529713	0.0256495	0.0594597	0.0949098356561266, 0.0449797591084012, 0.0369863150634265, 0.0609628126842625	F002500_2p_uPAC14_CMB-675_Naa35_KO1_A_43356_36383_1_2.mgf, F002472_2p_uPAC14_CMB-675_Naa35_KO1_B_37423_31833_1_2.mgf, F002506_2p_uPAC14_CMB-675_Naa35_KO1_C_41582_35064_1_2.mgf, F002482_2p_uPAC14_CMB-675_Naa35_KO1_D_44601_37506_1_2.mgf	true, true, true, true	9.5E-4, 4.5E-4, 3.7E-4, 6.1E-4	AcD4(4)	288.5	A(1), B(1), C(1), D(1)	0.130829	0.0769902	0.115493	0.0319897632757517, 0.183662061806276, 0.130828614514985	F002480_2p_uPAC14_CMB-675_Naa38_KO2_A_41497_35357_1_2.mgf, F002528_2p_uPAC14_CMB-675_Naa38_KO2_C_54804_42708_1_2.mgf, F002526_2p_uPAC14_CMB-675_Naa38_KO2_D_48961_38876_1_2.mgf	true, true, true	3.2E-4, 0.00184, 0.00131	AcD4(3)	215	A(1), C(1), D(1)
None	M	P	F	PFLELDTNLPANR	13	2	A6NHG4	D-dopachrome decarboxylase-like protein OS=Homo sapiens OX=9606 GN=DDTL PE=2 SV=1	0.051973	0.0429976	0.0445653	0.108881319361895, 0.00199996000079998, 0.0079993600511959, 0.0519729740534921, 0.0519729740534921	F002522_2p_uPAC14_CMB-675_WT_A_80181_61426_1_2.mgf, F002510_2p_uPAC14_CMB-675_WT_B_75179_59791.59803_2_2.mgf, F002488_2p_uPAC14_CMB-675_WT_C_20200831160725_74563_58802_1_2.mgf, F002478_2p_uPAC14_CMB-675_WT_D_75066_59613_1_2.mgf, F002478_2p_uPAC14_CMB-675_WT_D_75877_60195_1_2.mgf	true, true, true, true, true	0.00109, 2.0E-5, 8.0E-5, 5.2E-4, 5.2E-4	AcD4(5)	799	A(1), B(1), C(1), D(2)	0.0229947	0.0122234	0.0179956	0.0109987901330853, 0.0, 0.0279921621945855, 0.0279921621945855, 0.0229947112164202	F002520_2p_uPAC14_CMB-675_Naa30_KO2_A_89382_66761_1_2.mgf, F002474_2p_uPAC14_CMB-675_Naa30_KO2_B_70398_56086_1_2.mgf, F002504_2p_uPAC14_CMB-675_Naa30_KO2_C_74999_59667_1_2.mgf, F002504_2p_uPAC14_CMB-675_Naa30_KO2_C_75019_59681_1_2.mgf, F002512_2p_uPAC14_CMB-675_Naa30_KO2_D_69005_57281_1_2.mgf	true, true, true, true, true	1.1E-4, 0.0, 2.8E-4, 2.8E-4, 2.3E-4	AcD4(5)	485	A(1), B(1), C(2), D(1)	0.0169971	0.0153146	0.0141961	0.0, 0.0, 0.0169971104912164, 0.0169971104912164, 0.0369863150634265	F002472_2p_uPAC14_CMB-675_Naa35_KO1_B_69401_55407_1_2.mgf, F002472_2p_uPAC14_CMB-675_Naa35_KO1_B_71060_56524_1_2.mgf, F002506_2p_uPAC14_CMB-675_Naa35_KO1_C_76487_60421_1_2.mgf, F002506_2p_uPAC14_CMB-675_Naa35_KO1_C_75431_59640_1_2.mgf, F002482_2p_uPAC14_CMB-675_Naa35_KO1_D_79088_62272_1_2.mgf	true, true, true, true, true	0.0, 0.0, 1.7E-4, 1.7E-4, 3.7E-4	AcD4(5)	446	B(2), C(2), D(1)	0.40535	0.106148	0.327831	0.405350224585935, 0.405350224585935, 0.405350224585935, 0.21155151079711, 0.21155151079711	F002476_2p_uPAC14_CMB-675_Naa38_KO2_B_73975_58662_1_2.mgf, F002476_2p_uPAC14_CMB-675_Naa38_KO2_B_76171_60187_1_2.mgf, F002476_2p_uPAC14_CMB-675_Naa38_KO2_B_75410_59655_1_2.mgf, F002528_2p_uPAC14_CMB-675_Naa38_KO2_C_87492_66807_1_2.mgf, F002528_2p_uPAC14_CMB-675_Naa38_KO2_C_88345_67460.67496_2_2.mgf	true, true, true, true, true	0.00407, 0.00407, 0.00407, 0.00212, 0.00212	AcD4(5)	299.8	B(3), C(2)	P30046 (2-14)
NatA	M	A	P	APTLQQAYR	9	2	O75387	Large neutral amino acids transporter small subunit 3 OS=Homo sapiens OX=9606 GN=SLC43A1 PE=1 SV=1	0.0529719	0	0.0529719	0.0529719248798137	F002488_2p_uPAC14_CMB-675_WT_C_20200831160725_32476_28656_1_2.mgf	true	5.3E-4	AcD4(1)	1645	C(1)	0.047977	0.337194	0.240654	0.0439806485146535, 0.630005763459665, 0.0479769710538941	F002520_2p_uPAC14_CMB-675_Naa30_KO2_A_48071_36638_1_2.mgf, F002474_2p_uPAC14_CMB-675_Naa30_KO2_B_29856_26277_1_2.mgf, F002504_2p_uPAC14_CMB-675_Naa30_KO2_C_33888_29573_1_2.mgf	true, true, true	4.4E-4, 0.00634, 4.8E-4	AcD4(3)	1247	A(1), B(1), C(1)	0.0849278	0.147853	0.141634	0.035987044663921, 0.36069428668221, 0.0859261035509461, 0.0839294992206546	F002500_2p_uPAC14_CMB-675_Naa35_KO1_A_35796_30801_1_2.mgf, F002472_2p_uPAC14_CMB-675_Naa35_KO1_B_30330_26533_1_2.mgf, F002506_2p_uPAC14_CMB-675_Naa35_KO1_C_34162_29587_1_2.mgf, F002482_2p_uPAC14_CMB-675_Naa35_KO1_D_37052_31977_1_2.mgf	true, true, true, true	3.6E-4, 0.00362, 8.6E-4, 8.4E-4	AcD4(4)	1289.5	A(1), B(1), C(1), D(1)	0.069951	0.040884	0.0769296	0.0699510342760068, 0.120853766942, 0.039984006397441	F002480_2p_uPAC14_CMB-675_Naa38_KO2_A_34364_30013_1_2.mgf, F002528_2p_uPAC14_CMB-675_Naa38_KO2_C_47615_37355_1_2.mgf, F002526_2p_uPAC14_CMB-675_Naa38_KO2_D_41839_33518_1_2.mgf	true, true, true	7.0E-4, 0.00121, 4.0E-4	AcD4(3)	1311	A(1), C(1), D(1)
NatA	M	V	K	VKIAFNTPTAVQKEEAR	17	2	O43736	Integral membrane protein 2A OS=Homo sapiens OX=9606 GN=ITM2A PE=1 SV=2	0.0549695	0.00808966	0.0542201	0.0449797591084012, 0.0499750124937531, 0.0599640215870477, 0.0619615838180328	F002522_2p_uPAC14_CMB-675_WT_A_67991_52661_1_3.mgf, F002510_2p_uPAC14_CMB-675_WT_B_62972_51018_1_2.mgf, F002488_2p_uPAC14_CMB-675_WT_C_20200831160725_61444_49711_1_2.mgf, F002478_2p_uPAC14_CMB-675_WT_D_62410_50699_1_2.mgf	true, true, true, true	4.5E-4, 5.0E-4, 6.0E-4, 6.2E-4	AcD4(4)	138.75	A(1), B(1), C(1), D(1)	0.698092	0	0.698092	0.698092410355202	F002504_2p_uPAC14_CMB-675_Naa30_KO2_C_62523_50832_1_3.mgf	true	0.00703	AcD4(1)	397	C(1)											0.0589652	0	0.0589652	0.0589652105257897	F002526_2p_uPAC14_CMB-675_Naa38_KO2_D_69053_54087_1_2.mgf	true	5.9E-4	AcD4(1)	446	D(1)
NatA	M	A	P	APGQLALFSVSDKTGLVEFAR	21	2	P31939	Bifunctional purine biosynthesis protein PURH OS=Homo sapiens OX=9606 GN=ATIC PE=1 SV=3	0.0554637	0.0271054	0.0554637	0.0789376392649806, 0.0789376392649806, 0.0319897632757517, 0.0319897632757517	F002510_2p_uPAC14_CMB-675_WT_B_84319_66622_1_3.mgf, F002510_2p_uPAC14_CMB-675_WT_B_84296_66604_1_3.mgf, F002488_2p_uPAC14_CMB-675_WT_C_20200831160725_85383_66362_1_2.mgf, F002488_2p_uPAC14_CMB-675_WT_C_20200831160725_85657_66523_1_2.mgf	true, true, true, true	7.9E-4, 7.9E-4, 3.2E-4, 3.2E-4	AcD4(4)	180	B(2), C(2)	0.342821	0.188489	0.240515	0.0229947112164202, 0.342820696802997, 0.355730043743834	F002520_2p_uPAC14_CMB-675_Naa30_KO2_A_100352_74743_1_2.mgf, F002520_2p_uPAC14_CMB-675_Naa30_KO2_A_100337_74735_1_3.mgf, F002474_2p_uPAC14_CMB-675_Naa30_KO2_B_80066_63186_1_3.mgf	true, true, true	2.3E-4, 0.00344, 0.00357	AcD4(3)	510.333	A(2), B(1)	0.408963	0.41168	0.408963	0.700064544958045, 0.11786092410955	F002500_2p_uPAC14_CMB-675_Naa35_KO1_A_92841_70825_1_2.mgf, F002482_2p_uPAC14_CMB-675_Naa35_KO1_D_90724_70583_1_2.mgf	true, true	0.00705, 0.00118	AcD4(2)	192	A(1), D(1)	1.59417	0	1.59417	1.594174375123	F002528_2p_uPAC14_CMB-675_Naa38_KO2_C_98090_74662_1_3.mgf	true	0.0162	AcD4(1)	830	C(1)
NatC/E/F	-	M	V	MVNLLQIVR	9	1	O75438	NADH dehydrogenase [ubiquinone] 1 beta subcomplex subunit 1 OS=Homo sapiens OX=9606 GN=NDUFB1 PE=1 SV=1	0.059964	0	0.059964	0.0599640215870477	F002522_2p_uPAC14_CMB-675_WT_A_77919_59862_1_2.mgf	true	6.0E-4	AcD4(1)	1030	A(1)
NatA	M	A	P	APKGKVGTR	9	2	Q9BTX3	Transmembrane protein 208 OS=Homo sapiens OX=9606 GN=TMEM208 PE=1 SV=1	0.0709496	0	0.0709496	0.0709496257657063	F002478_2p_uPAC14_CMB-675_WT_D_18950_18225_1_2.mgf	true	7.1E-4	AcD4(1)	1191	D(1)	0.0199959	0.00424094	0.0199959	0.0169971104912164, 0.0229947112164202	F002520_2p_uPAC14_CMB-675_Naa30_KO2_A_31554_24042_1_2.mgf, F002512_2p_uPAC14_CMB-675_Naa30_KO2_D_17496_17067_1_2.mgf	true, true	1.7E-4, 2.3E-4	AcD4(2)	1134	A(1), D(1)	0.0879226	0	0.0879226	0.0879226280872832	F002482_2p_uPAC14_CMB-675_Naa35_KO1_D_20588_19468_1_2.mgf	true	8.8E-4	AcD4(1)	1428	D(1)	0.0729467	0	0.0729467	0.0729467488733224	F002480_2p_uPAC14_CMB-675_Naa38_KO2_A_18785_18030_1_2.mgf	true	7.3E-4	AcD4(1)	1205	A(1)
NatE/other	-	M	S	MSTGTFVVSQPLNYR	15	1	P49189	4-trimethylaminobutyraldehyde dehydrogenase OS=Homo sapiens OX=9606 GN=ALDH9A1 PE=1 SV=3	0.0799361	0.0419032	0.0493616	0.0799360511590727, 0.0799360511590727, 0.0799360511590727, 9.99990000099998E-4, 0.0059996400215987	F002522_2p_uPAC14_CMB-675_WT_A_57212_44839_1_2.mgf, F002522_2p_uPAC14_CMB-675_WT_A_57614_45129_1_2.mgf, F002522_2p_uPAC14_CMB-675_WT_A_57739_45210_1_2.mgf, F002510_2p_uPAC14_CMB-675_WT_B_52687_43440_1_2.mgf, F002478_2p_uPAC14_CMB-675_WT_D_51747_42978_1_2.mgf	true, true, true, true, true	8.0E-4, 8.0E-4, 8.0E-4, 1.0E-5, 6.0E-5	AcD4(5)	291.4	A(3), B(1), D(1)	0.0259932	0.106804	0.074202	0.0, 0.0259932417571431, 0.196612673034122	F002520_2p_uPAC14_CMB-675_Naa30_KO2_A_65816_49745_1_2.mgf, F002504_2p_uPAC14_CMB-675_Naa30_KO2_C_51419_42633_1_2.mgf, F002512_2p_uPAC14_CMB-675_Naa30_KO2_D_47795_41308_1_2.mgf	true, true, true	0.0, 2.6E-4, 0.00197	AcD4(3)	530.333	A(1), C(1), D(1)	0	0	0	0.0	F002482_2p_uPAC14_CMB-675_Naa35_KO1_D_55219_45226_1_2.mgf	true	0.0	AcD4(1)	433	D(1)	0.0544703	0.0267552	0.041977	0.05696752850875, 0.05696752850875, 0.0519729740534921, 0.00199996000079998	F002480_2p_uPAC14_CMB-675_Naa38_KO2_A_52485_43523_1_2.mgf, F002480_2p_uPAC14_CMB-675_Naa38_KO2_A_53004_43885_1_2.mgf, F002476_2p_uPAC14_CMB-675_Naa38_KO2_B_50827_41824_1_2.mgf, F002526_2p_uPAC14_CMB-675_Naa38_KO2_D_58850_46369_1_2.mgf	true, true, true, true	5.7E-4, 5.7E-4, 5.2E-4, 2.0E-5	AcD4(4)	468.25	A(2), B(1), D(1)
NatA	M	G	F	GFVKVVKNKAYFKR	14	2	P46777	60S ribosomal protein L5 OS=Homo sapiens OX=9606 GN=RPL5 PE=1 SV=3	0.0819328	0	0.0819328	0.0819328150916248	F002522_2p_uPAC14_CMB-675_WT_A_82386_63052_1_3.mgf	true	8.2E-4	AcD4(1)	231	A(1)
NatA	M	V	G	VGGGGVGGGLLENANPLIYQR	21	2	Q9Y3D0	Cytosolic iron-sulfur assembly component 2B OS=Homo sapiens OX=9606 GN=CIAO2B PE=1 SV=1	0.0884085	0.218011	0.178571	0.0369863150634265, 0.124843945068664, 0.0519729740534921, 0.500482572659522	F002522_2p_uPAC14_CMB-675_WT_A_74481_57413_1_3.mgf, F002510_2p_uPAC14_CMB-675_WT_B_69412_55758_1_2.mgf, F002488_2p_uPAC14_CMB-675_WT_C_20200831160725_68362_54595_1_2.mgf, F002478_2p_uPAC14_CMB-675_WT_D_69023_55476_1_2.mgf	true, true, true, true	3.7E-4, 0.00125, 5.2E-4, 0.00503	AcD4(4)	287.25	A(1), B(1), C(1), D(1)	0.492045	0.642909	0.669068	0.718795917556888, 1.55736252485676, 0.134817995705797, 0.26529431711647	F002520_2p_uPAC14_CMB-675_Naa30_KO2_A_83752_62826_1_3.mgf, F002474_2p_uPAC14_CMB-675_Naa30_KO2_B_64163_51704.51746_2_2.mgf, F002504_2p_uPAC14_CMB-675_Naa30_KO2_C_68981_55534_1_2.mgf, F002504_2p_uPAC14_CMB-675_Naa30_KO2_C_68846_55437_1_3.mgf	true, true, true, true	0.00724, 0.01582, 0.00135, 0.00266	AcD4(4)	397.75	A(1), B(1), C(2)	1.37386	0.0661626	1.35884	1.29598373357811, 1.29598373357811, 1.37386210093398, 1.37386210093398, 1.45453112065907	F002500_2p_uPAC14_CMB-675_Naa35_KO1_A_74207_58320_1_2.mgf, F002500_2p_uPAC14_CMB-675_Naa35_KO1_A_74116_58253_1_2.mgf, F002472_2p_uPAC14_CMB-675_Naa35_KO1_B_65132_52455_1_2.mgf, F002472_2p_uPAC14_CMB-675_Naa35_KO1_B_64896_52294_1_2.mgf, F002482_2p_uPAC14_CMB-675_Naa35_KO1_D_73545_58449_1_2.mgf	true, true, true, true, true	0.01313, 0.01313, 0.01393, 0.01393, 0.01476	AcD4(5)	71.6	A(2), B(2), D(1)
None	M	P	A	PAVSLPPKENALFKR	15	2	Q9BXJ9	N-alpha-acetyltransferase 15, NatA auxiliary subunit OS=Homo sapiens OX=9606 GN=NAA15 PE=1 SV=1	0.0899191	0.721502	0.431833	0.0929135903609642, 0.0929135903609642, 0.076940755618174, 1.27746954409935, 0.0629603349889569, 0.0629603349889569, 0.089919072834449, 0.089919072834449, 2.04049645876394	F002522_2p_uPAC14_CMB-675_WT_A_72874_56245_1_2.mgf, F002522_2p_uPAC14_CMB-675_WT_A_71688_55373_1_2.mgf, F002510_2p_uPAC14_CMB-675_WT_B_67880_54610_1_2.mgf, F002510_2p_uPAC14_CMB-675_WT_B_66782_53813_1_3.mgf, F002488_2p_uPAC14_CMB-675_WT_C_20200831160725_65473_52532_1_2.mgf, F002488_2p_uPAC14_CMB-675_WT_C_20200831160725_66752_53425_1_2.mgf, F002478_2p_uPAC14_CMB-675_WT_D_66350_53549_1_2.mgf, F0024…	true, true, true, true, true, true, true, true, true	9.3E-4, 9.3E-4, 7.7E-4, 0.01294, 6.3E-4, 6.3E-4, 9.0E-4, 9.0E-4, 0.02083	AcD4(9)	533.667	A(2), B(2), C(2), D(3)	0.0739453	2.18088	0.862437	0.0739452804924356, 0.0739452804924356, 0.0739452804924356, 0.0609628126842625, 0.0609628126842625, 6.65633663458756, 0.0609628126842625, 0.0639590661976335, 0.636917359724168	F002520_2p_uPAC14_CMB-675_Naa30_KO2_A_81821_61410_1_2.mgf, F002520_2p_uPAC14_CMB-675_Naa30_KO2_A_80695_60542_1_2.mgf, F002520_2p_uPAC14_CMB-675_Naa30_KO2_A_81987_61522_1_2.mgf, F002474_2p_uPAC14_CMB-675_Naa30_KO2_B_62140_50245_1_2.mgf, F002474_2p_uPAC14_CMB-675_Naa30_KO2_B_62399_50423_1_2.mgf, F002474_2p_uPAC14_CMB-675_Naa30_KO2_B_61665_49877_1_3.mgf, F002474_2p_uPAC14_CMB-675_Naa30_KO2_B_61093_4…	true, true, true, true, true, true, true, true, true	7.4E-4, 7.4E-4, 7.4E-4, 6.1E-4, 6.1E-4, 0.07131, 6.1E-4, 6.4E-4, 0.00641	AcD4(9)	325.222	A(3), B(4), C(1), D(1)	0.047977	0.0174478	0.0485452	0.0159974404095344, 0.0479769710538941, 0.0479769710538941, 0.0459788497291246, 0.0459788497291246, 0.0679537914218331, 0.0679537914218331	F002500_2p_uPAC14_CMB-675_Naa35_KO1_A_71351_56279_1_2.mgf, F002472_2p_uPAC14_CMB-675_Naa35_KO1_B_61242_49584_1_2.mgf, F002472_2p_uPAC14_CMB-675_Naa35_KO1_B_62346_50431_1_2.mgf, F002506_2p_uPAC14_CMB-675_Naa35_KO1_C_66864_53577_1_2.mgf, F002506_2p_uPAC14_CMB-675_Naa35_KO1_C_68014_54435_1_2.mgf, F002482_2p_uPAC14_CMB-675_Naa35_KO1_D_71518_56989_1_2.mgf, F002482_2p_uPAC14_CMB-675_Naa35_KO1_D_71620_5…	true, true, true, true, true, true, true	1.6E-4, 4.8E-4, 4.8E-4, 4.6E-4, 4.6E-4, 6.8E-4, 6.8E-4	AcD4(7)	848	A(1), B(2), C(2), D(2)	0.119856	0.232299	0.24992	0.0789376392649806, 0.082931167131281, 0.119856172592888, 0.119856172592888, 0.54896968732596, 0.54896968732596	F002480_2p_uPAC14_CMB-675_Naa38_KO2_A_69986_56826_1_2.mgf, F002476_2p_uPAC14_CMB-675_Naa38_KO2_B_65573_52645_1_2.mgf, F002528_2p_uPAC14_CMB-675_Naa38_KO2_C_79271_60899_1_2.mgf, F002528_2p_uPAC14_CMB-675_Naa38_KO2_C_80385_61708_1_2.mgf, F002526_2p_uPAC14_CMB-675_Naa38_KO2_D_72562_56770_1_3.mgf, F002526_2p_uPAC14_CMB-675_Naa38_KO2_D_73246_57294_1_3.mgf	true, true, true, true, true, true	7.9E-4, 8.3E-4, 0.0012, 0.0012, 0.00552, 0.00552	AcD4(6)	624.667	A(1), B(1), C(2), D(2)
NatC/E/F	-	M	V	MVPPVQVSPLIKLGR	15	1	P56385	ATP synthase subunit e, mitochondrial OS=Homo sapiens OX=9606 GN=ATP5ME PE=1 SV=2	0.0939117	0.0325546	0.0795282	0.0599640215870477, 0.0939117229803984, 0.0319897632757517, 0.105887758975485, 0.105887758975485	F002522_2p_uPAC14_CMB-675_WT_A_78298_60123_1_2.mgf, F002510_2p_uPAC14_CMB-675_WT_B_73330_58505_1_2.mgf, F002488_2p_uPAC14_CMB-675_WT_C_20200831160725_72616_57492_1_2.mgf, F002478_2p_uPAC14_CMB-675_WT_D_73626_58623_1_2.mgf, F002478_2p_uPAC14_CMB-675_WT_D_73182_58314_1_2.mgf	true, true, true, true, true	6.0E-4, 9.4E-4, 3.2E-4, 0.00106, 0.00106	AcD4(5)	301	A(1), B(1), C(1), D(2)	0.283196	0.0640782	0.251833	0.155757019050281, 0.285184372694094, 0.285184372694094, 0.281206996270517	F002520_2p_uPAC14_CMB-675_Naa30_KO2_A_87722_65547_1_2.mgf, F002474_2p_uPAC14_CMB-675_Naa30_KO2_B_68159_54483_1_2.mgf, F002474_2p_uPAC14_CMB-675_Naa30_KO2_B_69132_55174_1_2.mgf, F002504_2p_uPAC14_CMB-675_Naa30_KO2_C_73329_58512_1_3.mgf	true, true, true, true	0.00156, 0.00286, 0.00286, 0.00282	AcD4(4)	420.25	A(1), B(2), C(1)	0.231432	1.56349	0.840266	4.02794706181559, 0.287172941927249, 0.287172941927249, 0.0879226280872832, 0.175690784219773, 0.175690784219773	F002500_2p_uPAC14_CMB-675_Naa35_KO1_A_78700_61315_1_2.mgf, F002472_2p_uPAC14_CMB-675_Naa35_KO1_B_68712_54911_1_2.mgf, F002472_2p_uPAC14_CMB-675_Naa35_KO1_B_69865_55717_1_2.mgf, F002506_2p_uPAC14_CMB-675_Naa35_KO1_C_73641_58393_1_2.mgf, F002482_2p_uPAC14_CMB-675_Naa35_KO1_D_77228_60973_1_2.mgf, F002482_2p_uPAC14_CMB-675_Naa35_KO1_D_78449_61833_1_2.mgf	true, true, true, true, true, true	0.04197, 0.00288, 0.00288, 8.8E-4, 0.00176, 0.00176	AcD4(6)	415	A(1), B(2), C(1), D(2)	0.303487	0.273477	0.376537	0.397414316875666, 0.397414316875666, 0.397414316875666, 0.188643463853317, 0.209559924159265, 0.209559924159265, 0.202588744847958, 1.00970104929716	F002480_2p_uPAC14_CMB-675_Naa38_KO2_A_74928_60397_1_2.mgf, F002480_2p_uPAC14_CMB-675_Naa38_KO2_A_76067_61230_1_2.mgf, F002480_2p_uPAC14_CMB-675_Naa38_KO2_A_75966_61158_1_2.mgf, F002476_2p_uPAC14_CMB-675_Naa38_KO2_B_74072_58722_1_2.mgf, F002528_2p_uPAC14_CMB-675_Naa38_KO2_C_87314_66678_1_2.mgf, F002528_2p_uPAC14_CMB-675_Naa38_KO2_C_86285_65930_1_2.mgf, F002528_2p_uPAC14_CMB-675_Naa38_KO2_C_86815_6…	true, true, true, true, true, true, true, true	0.00399, 0.00399, 0.00399, 0.00189, 0.0021, 0.0021, 0.00203, 0.0102	AcD4(8)	208.25	A(3), B(1), C(3), D(1)
None	M	P	K	PKAKGKTR	8	2	Q9Y3C1	Nucleolar protein 16 OS=Homo sapiens OX=9606 GN=NOP16 PE=1 SV=2	0.100399	0.0104958	0.0980695	0.105887758975485, 0.105887758975485, 0.0779392074182138, 0.102894019160264, 0.0979040540270534, 0.0979040540270534	F002522_2p_uPAC14_CMB-675_WT_A_21115_17645_1_2.mgf, F002522_2p_uPAC14_CMB-675_WT_A_21788_18139_1_2.mgf, F002510_2p_uPAC14_CMB-675_WT_B_18130_16893_1_2.mgf, F002488_2p_uPAC14_CMB-675_WT_C_20200831160725_13477_13939_1_2.mgf, F002478_2p_uPAC14_CMB-675_WT_D_17054_16669_1_2.mgf, F002478_2p_uPAC14_CMB-675_WT_D_17325_16906_1_2.mgf	true, true, true, true, true, true	0.00106, 0.00106, 7.8E-4, 0.00103, 9.8E-4, 9.8E-4	AcD4(6)	1073	A(2), B(1), C(1), D(2)	0.106381	0.0479815	0.115349	0.176687263543527, 0.0719481972979454, 0.082931167131281, 0.12983121941476	F002520_2p_uPAC14_CMB-675_Naa30_KO2_A_29578_22447_1_2.mgf, F002474_2p_uPAC14_CMB-675_Naa30_KO2_B_12646_12929_1_2.mgf, F002504_2p_uPAC14_CMB-675_Naa30_KO2_C_17015_16270_1_2.mgf, F002512_2p_uPAC14_CMB-675_Naa30_KO2_D_15768_15608_1_2.mgf	true, true, true, true	0.00177, 7.2E-4, 8.3E-4, 0.0013	AcD4(4)	1206.75	A(1), B(1), C(1), D(1)	0.109879	0.0214	0.102392	0.118858558315604, 0.0709496257657063, 0.108881319361895, 0.110876926611461	F002500_2p_uPAC14_CMB-675_Naa35_KO1_A_17644_16753_1_2.mgf, F002472_2p_uPAC14_CMB-675_Naa35_KO1_B_12925_13191_1_2.mgf, F002506_2p_uPAC14_CMB-675_Naa35_KO1_C_15922_15580_1_2.mgf, F002482_2p_uPAC14_CMB-675_Naa35_KO1_D_18515_17799_1_2.mgf	true, true, true, true	0.00119, 7.1E-4, 0.00109, 0.00111	AcD4(4)	1277.5	A(1), B(1), C(1), D(1)	0.100399	0.00566789	0.0986523	0.102894019160264, 0.0979040540270534, 0.0909172652885873, 0.102894019160264	F002480_2p_uPAC14_CMB-675_Naa38_KO2_A_16855_16481_1_2.mgf, F002476_2p_uPAC14_CMB-675_Naa38_KO2_B_15145_14792_1_2.mgf, F002528_2p_uPAC14_CMB-675_Naa38_KO2_C_29638_23209_1_2.mgf, F002526_2p_uPAC14_CMB-675_Naa38_KO2_D_23542_19121_1_2.mgf	true, true, true, true	0.00103, 9.8E-4, 9.1E-4, 0.00103	AcD4(4)	1301.75	A(1), B(1), C(1), D(1)
None	M	P	K	PKKKTGAR	8	2	Q9Y3S2	Zinc finger protein 330 OS=Homo sapiens OX=9606 GN=ZNF330 PE=1 SV=1	0.102894	0	0.102894	0.102894019160264	F002488_2p_uPAC14_CMB-675_WT_C_20200831160725_12588_13256_1_2.mgf	true	0.00103	AcD4(1)	1501	C(1)	0.176687	0	0.176687	0.176687263543527	F002520_2p_uPAC14_CMB-675_Naa30_KO2_A_28667_21746_1_2.mgf	true	0.00177	AcD4(1)	1741	A(1)											0.102894	0	0.102894	0.102894019160264	F002480_2p_uPAC14_CMB-675_Naa38_KO2_A_16063_15858_1_2.mgf	true	0.00103	AcD4(1)	1156	A(1)
NatA	M	V	K	VKLSKEAKQR	10	2	Q9P0U1	Mitochondrial import receptor subunit TOM7 homolog OS=Homo sapiens OX=9606 GN=TOMM7 PE=1 SV=1	0.106384	0.0246961	0.106384	0.123846430426271, 0.0889208604342135	F002522_2p_uPAC14_CMB-675_WT_A_46919_37245_1_2.mgf, F002478_2p_uPAC14_CMB-675_WT_D_41584_35446_1_2.mgf	true, true	0.00124, 8.9E-4	AcD4(2)	485.5	A(1), D(1)	0.108881	0.00839687	0.105488	0.0929135903609642, 0.1148679019128, 0.101896066012667, 0.108881319361895, 0.108881319361895	F002520_2p_uPAC14_CMB-675_Naa30_KO2_A_55377_42013_1_2.mgf, F002474_2p_uPAC14_CMB-675_Naa30_KO2_B_36628_31362.31370_2_2.mgf, F002504_2p_uPAC14_CMB-675_Naa30_KO2_C_40811_34744_1_2.mgf, F002512_2p_uPAC14_CMB-675_Naa30_KO2_D_39532_34853_1_2.mgf, F002512_2p_uPAC14_CMB-675_Naa30_KO2_D_38784_34262_1_2.mgf	true, true, true, true, true	9.3E-4, 0.00115, 0.00102, 0.00109, 0.00109	AcD4(5)	334	A(1), B(1), C(1), D(2)	0.102894	0.0078418	0.106719	0.0999000999000999, 0.120853766942, 0.102894019160264, 0.102894019160264, 0.102894019160264, 0.110876926611461	F002500_2p_uPAC14_CMB-675_Naa35_KO1_A_43261_36312_1_2.mgf, F002472_2p_uPAC14_CMB-675_Naa35_KO1_B_37133_31617_1_2.mgf, F002506_2p_uPAC14_CMB-675_Naa35_KO1_C_42577_35817_1_2.mgf, F002506_2p_uPAC14_CMB-675_Naa35_KO1_C_41381_34919_1_2.mgf, F002506_2p_uPAC14_CMB-675_Naa35_KO1_C_42161_35488_1_2.mgf, F002482_2p_uPAC14_CMB-675_Naa35_KO1_D_44380_37352_1_2.mgf	true, true, true, true, true, true	0.001, 0.00121, 0.00103, 0.00103, 0.00103, 0.00111	AcD4(6)	369	A(1), B(1), C(3), D(1)	0.0929136	0.0059112	0.0922479	0.0979040540270534, 0.0809344431010881, 0.0959079283887468, 0.0929135903609642, 0.0929135903609642, 0.0929135903609642	F002480_2p_uPAC14_CMB-675_Naa38_KO2_A_41243_35156_1_2.mgf, F002476_2p_uPAC14_CMB-675_Naa38_KO2_B_40381_34000_1_2.mgf, F002528_2p_uPAC14_CMB-675_Naa38_KO2_C_54611_42566_1_2.mgf, F002526_2p_uPAC14_CMB-675_Naa38_KO2_D_48776_38737_1_2.mgf, F002526_2p_uPAC14_CMB-675_Naa38_KO2_D_49905_39620_1_2.mgf, F002526_2p_uPAC14_CMB-675_Naa38_KO2_D_49383_39206_1_2.mgf	true, true, true, true, true, true	9.8E-4, 8.1E-4, 9.6E-4, 9.3E-4, 9.3E-4, 9.3E-4	AcD4(6)	490.333	A(1), B(1), C(1), D(3)
None	M	P	K	PKAPKGKSAGR	11	2	Q96EY4	Translation machinery-associated protein 16 OS=Homo sapiens OX=9606 GN=TMA16 PE=1 SV=2	0.111875	0.00611664	0.107598	0.0989020869339354, 0.0989020869339354, 0.111874700335624, 0.111874700335624, 0.107883485835297, 0.111874700335624, 0.111874700335624	F002522_2p_uPAC14_CMB-675_WT_A_24090_20062_1_2.mgf, F002522_2p_uPAC14_CMB-675_WT_A_24469_20347_1_2.mgf, F002510_2p_uPAC14_CMB-675_WT_B_20899_19283_1_2.mgf, F002510_2p_uPAC14_CMB-675_WT_B_21211_19529_1_2.mgf, F002488_2p_uPAC14_CMB-675_WT_C_20200831160725_16463_16487_1_2.mgf, F002478_2p_uPAC14_CMB-675_WT_D_18944_18216_1_2.mgf, F002478_2p_uPAC14_CMB-675_WT_D_19837_19030_1_2.mgf	true, true, true, true, true, true, true	9.9E-4, 9.9E-4, 0.00112, 0.00112, 0.00108, 0.00112, 0.00112	AcD4(7)	725	A(2), B(2), C(1), D(2)	0.107883	0.0880357	0.156702	0.103891952369535, 0.107883485835297, 0.258330922909664	F002520_2p_uPAC14_CMB-675_Naa30_KO2_A_32478_24789_1_2.mgf, F002474_2p_uPAC14_CMB-675_Naa30_KO2_B_15361_15134_1_2.mgf, F002512_2p_uPAC14_CMB-675_Naa30_KO2_D_18280_17779_1_2.mgf	true, true, true	0.00104, 0.00108, 0.00259	AcD4(3)	863.333	A(1), B(1), D(1)	0.10938	0.0145843	0.111374	0.11786092410955, 0.0979040540270534, 0.100898092926144, 0.128833804392333	F002500_2p_uPAC14_CMB-675_Naa35_KO1_A_20388_19040_1_2.mgf, F002472_2p_uPAC14_CMB-675_Naa35_KO1_B_15610_15351_1_2.mgf, F002506_2p_uPAC14_CMB-675_Naa35_KO1_C_18800_17948_1_2.mgf, F002482_2p_uPAC14_CMB-675_Naa35_KO1_D_21506_20258_1_2.mgf	true, true, true, true	0.00118, 9.8E-4, 0.00101, 0.00129	AcD4(4)	1001.25	A(1), B(1), C(1), D(1)	0.105888	0.00478539	0.106885	0.105887758975485, 0.1148679019128, 0.101896066012667, 0.105887758975485, 0.105887758975485	F002480_2p_uPAC14_CMB-675_Naa38_KO2_A_19595_18741_1_2.mgf, F002476_2p_uPAC14_CMB-675_Naa38_KO2_B_17872_17059_1_2.mgf, F002528_2p_uPAC14_CMB-675_Naa38_KO2_C_32459_25591_1_2.mgf, F002526_2p_uPAC14_CMB-675_Naa38_KO2_D_26615_21601_1_2.mgf, F002526_2p_uPAC14_CMB-675_Naa38_KO2_D_25652_20763_1_2.mgf	true, true, true, true, true	0.00106, 0.00115, 0.00102, 0.00106, 0.00106	AcD4(5)	749.6	A(1), B(1), C(1), D(2)
NatA	M	V	Y	VYISNGQVLDSR	12	2	Q9Y6D0	Selenoprotein K OS=Homo sapiens OX=9606 GN=SELENOK PE=1 SV=3	0.114868	0.113895	0.139457	0.111874700335624, 0.11786092410955, 0.299102691924227, 0.0289915924381929	F002522_2p_uPAC14_CMB-675_WT_A_54300_42717_1_2.mgf, F002510_2p_uPAC14_CMB-675_WT_B_49852_41338_1_2.mgf, F002488_2p_uPAC14_CMB-675_WT_C_20200831160725_47224_39552_1_2.mgf, F002478_2p_uPAC14_CMB-675_WT_D_48801_40862_1_2.mgf	true, true, true, true	0.00112, 0.00118, 0.003, 2.9E-4	AcD4(4)	755.75	A(1), B(1), C(1), D(1)	0.378561	0	0.378561	0.378561466427575	F002520_2p_uPAC14_CMB-675_Naa30_KO2_A_63111_47781_1_2.mgf	true	0.0038	AcD4(1)	524	A(1)	0.144744	0.436611	0.310335	0.951852695595329, 0.0, 0.212547274305728, 0.076940755618174	F002500_2p_uPAC14_CMB-675_Naa35_KO1_A_50967_41956_1_2.mgf, F002472_2p_uPAC14_CMB-675_Naa35_KO1_B_44297_37029_1_2.mgf, F002506_2p_uPAC14_CMB-675_Naa35_KO1_C_49116_40642_1_2.mgf, F002482_2p_uPAC14_CMB-675_Naa35_KO1_D_52187_43067_1_2.mgf	true, true, true, true	0.00961, 0.0, 0.00213, 7.7E-4	AcD4(4)	614	A(1), B(1), C(1), D(1)	0.0539572	0.211434	0.145201	0.0149977503374493, 0.0909172652885873, 0.0169971104912164, 0.457893689030459	F002480_2p_uPAC14_CMB-675_Naa38_KO2_A_48809_40841_1_2.mgf, F002476_2p_uPAC14_CMB-675_Naa38_KO2_B_47796_39602_1_2.mgf, F002528_2p_uPAC14_CMB-675_Naa38_KO2_C_62157_48249_1_2.mgf, F002526_2p_uPAC14_CMB-675_Naa38_KO2_D_56038_44285_1_2.mgf	true, true, true, true	1.5E-4, 9.1E-4, 1.7E-4, 0.0046	AcD4(4)	722.75	A(1), B(1), C(1), D(1)
None	M	P	A	PAMVEKGPEVSGKR	14	2	Q9UKL0	REST corepressor 1 OS=Homo sapiens OX=9606 GN=RCOR1 PE=1 SV=2	0.119856	0	0.119856	0.119856172592888	F002510_2p_uPAC14_CMB-675_WT_B_36376_31133_1_2.mgf	true	0.0012	AcD4(1)	402	B(1)	0.112872	0	0.112872	0.112872454126836	F002474_2p_uPAC14_CMB-675_Naa30_KO2_B_30198_26545_1_2.mgf	true	0.00113	AcD4(1)	584	B(1)	0.190636	0	0.190636	0.190635885458773	F002500_2p_uPAC14_CMB-675_Naa35_KO1_A_36096_31037_1_2.mgf	true	0.00191	AcD4(1)	286	A(1)	0.131319	0.0401993	0.131319	0.102894019160264, 0.159744408945686	F002476_2p_uPAC14_CMB-675_Naa38_KO2_B_33529_28922_1_2.mgf, F002528_2p_uPAC14_CMB-675_Naa38_KO2_C_47810_37498_1_2.mgf	true, true	0.00103, 0.0016	AcD4(2)	429.5	B(1), C(1)
NatC/E/F	-	M	K	MKQLPAATVR	10	1	P54277	PMS1 protein homolog 1 OS=Homo sapiens OX=9606 GN=PMS1 PE=1 SV=1	0.123268	0.12626	0.123268	0.212547274305728, 0.0339884439290641	F002522_2p_uPAC14_CMB-675_WT_A_41016_32819_1_2.mgf, F002488_2p_uPAC14_CMB-675_WT_C_20200831160725_33453_29419_1_2.mgf	true, true	0.00213, 3.4E-4	AcD4(2)	1505.5	A(1), C(1)	0.017996	0.0127233	0.017996	0.0269927119677687, 0.00899919007289344	F002520_2p_uPAC14_CMB-675_Naa30_KO2_A_48935_37316_1_2.mgf, F002504_2p_uPAC14_CMB-675_Naa30_KO2_C_34643_30179_1_2.mgf	true, true	2.7E-4, 9.0E-5	AcD4(2)	1356.5	A(1), C(1)	0.0179968	0	0.0179968	0.017996760583095	F002506_2p_uPAC14_CMB-675_Naa35_KO1_C_34991_30273_1_2.mgf	true	1.8E-4	AcD4(1)	1561	C(1)	0.368636	0	0.368636	0.368636046627478	F002480_2p_uPAC14_CMB-675_Naa38_KO2_A_35188_30680_1_2.mgf	true	0.0037	AcD4(1)	1196	A(1)
NatA	M	G	P	GPPGPALPATMNNSSSETR	19	2	Q15003	Condensin complex subunit 2 OS=Homo sapiens OX=9606 GN=NCAPH PE=1 SV=3	0.129676	0.232666	0.186493	0.0, 0.254351403920004, 0.486620426116291, 0.00499975001249937	F002522_2p_uPAC14_CMB-675_WT_A_38502_30997_1_2.mgf, F002510_2p_uPAC14_CMB-675_WT_B_34582_29837_1_2.mgf, F002488_2p_uPAC14_CMB-675_WT_C_20200831160725_30916_27562_1_2.mgf, F002478_2p_uPAC14_CMB-675_WT_D_33346_29329_1_2.mgf	true, true, true, true	0.0, 0.00255, 0.00489, 5.0E-5	AcD4(4)	574.25	A(1), B(1), C(1), D(1)	0.051973	0	0.051973	0.0519729740534921	F002520_2p_uPAC14_CMB-675_Naa30_KO2_A_46498_35473_1_2.mgf	true	5.2E-4	AcD4(1)	487	A(1)	0.395311	0.154336	0.395311	0.286178667225064, 0.504442476643417	F002506_2p_uPAC14_CMB-675_Naa35_KO1_C_32675_28492_1_2.mgf, F002482_2p_uPAC14_CMB-675_Naa35_KO1_D_35537_30861_1_2.mgf	true, true	0.00287, 0.00507	AcD4(2)	327	C(1), D(1)	0.249377	0.246995	0.273838	0.039984006397441, 0.249376558603491, 0.532152981548714	F002480_2p_uPAC14_CMB-675_Naa38_KO2_A_32883_28907_1_2.mgf, F002476_2p_uPAC14_CMB-675_Naa38_KO2_B_31815_27628_1_2.mgf, F002526_2p_uPAC14_CMB-675_Naa38_KO2_D_40309_32341_1_2.mgf	true, true, true	4.0E-4, 0.0025, 0.00535	AcD4(3)	261.333	A(1), B(1), D(1)
NatC/E/F	-	M	K	MKLKEVDR	8	1	O94979	Protein transport protein Sec31A OS=Homo sapiens OX=9606 GN=SEC31A PE=1 SV=3	0.138289	0.0850079	0.132021	0.182665721729235, 0.0939117229803984, 0.0319897632757517, 0.219517062462582	F002522_2p_uPAC14_CMB-675_WT_A_41465_33181_1_2.mgf, F002510_2p_uPAC14_CMB-675_WT_B_37348_31930_1_2.mgf, F002488_2p_uPAC14_CMB-675_WT_C_20200831160725_33873_29760_1_2.mgf, F002478_2p_uPAC14_CMB-675_WT_D_36168_31427_1_2.mgf	true, true, true, true	0.00183, 9.4E-4, 3.2E-4, 0.0022	AcD4(4)	1575.25	A(1), B(1), C(1), D(1)	0.0384848	0.032473	0.0439727	0.0879226280872832, 0.0319897632757517, 0.0449797591084012, 0.0109987901330853	F002520_2p_uPAC14_CMB-675_Naa30_KO2_A_49401_37676_1_2.mgf, F002474_2p_uPAC14_CMB-675_Naa30_KO2_B_31143_27299_1_2.mgf, F002504_2p_uPAC14_CMB-675_Naa30_KO2_C_35120_30559_1_2.mgf, F002512_2p_uPAC14_CMB-675_Naa30_KO2_D_32245_29282_1_2.mgf	true, true, true, true	8.8E-4, 3.2E-4, 4.5E-4, 1.1E-4	AcD4(4)	1174.5	A(1), B(1), C(1), D(1)	0.0399823	0.018817	0.0409805	0.0229947112164202, 0.0609628126842625, 0.0269927119677687, 0.0529719248798137	F002500_2p_uPAC14_CMB-675_Naa35_KO1_A_37238_31911_1_2.mgf, F002472_2p_uPAC14_CMB-675_Naa35_KO1_B_31613_27553_1_2.mgf, F002506_2p_uPAC14_CMB-675_Naa35_KO1_C_35491_30641_1_2.mgf, F002482_2p_uPAC14_CMB-675_Naa35_KO1_D_38378_33002_1_2.mgf	true, true, true, true	2.3E-4, 6.1E-4, 2.7E-4, 5.3E-4	AcD4(4)	1327.25	A(1), B(1), C(1), D(1)	0.0799091	0.0876464	0.0956007	0.01999600079984, 0.0279921621945855, 0.202588744847958, 0.131825989693604	F002480_2p_uPAC14_CMB-675_Naa38_KO2_A_35588_30994_1_2.mgf, F002476_2p_uPAC14_CMB-675_Naa38_KO2_B_34589_29768_1_2.mgf, F002528_2p_uPAC14_CMB-675_Naa38_KO2_C_48905_38378_1_2.mgf, F002526_2p_uPAC14_CMB-675_Naa38_KO2_D_43138_34546_1_2.mgf	true, true, true, true	2.0E-4, 2.8E-4, 0.00203, 0.00132	AcD4(4)	1274.75	A(1), B(1), C(1), D(1)
NatA	M	V	K	VKIVTVKTQAYQDQKPGTSGLR	22	2	P36871	Phosphoglucomutase-1 OS=Homo sapiens OX=9606 GN=PGM1 PE=1 SV=3	0.140801	0.114916	0.207148	0.339841141706779, 0.140801469927402, 0.140801469927402	F002522_2p_uPAC14_CMB-675_WT_A_72963_56311_1_3.mgf, F002510_2p_uPAC14_CMB-675_WT_B_67783_54538_1_3.mgf, F002510_2p_uPAC14_CMB-675_WT_B_68063_54753_1_3.mgf	true, true, true	0.00341, 0.00141, 0.00141	AcD4(3)	840	A(1), B(2)	1.3583	0	1.3583	1.35829626049301, 1.35829626049301	F002474_2p_uPAC14_CMB-675_Naa30_KO2_B_62523_50508_1_3.mgf, F002474_2p_uPAC14_CMB-675_Naa30_KO2_B_62505_50493_1_3.mgf	true, true	0.01377, 0.01377	AcD4(2)	373	B(2)	0.882149	0	0.882149	0.882148875012389	F002506_2p_uPAC14_CMB-675_Naa35_KO1_C_67800_54279_1_3.mgf	true	0.0089	AcD4(1)	1166	C(1)
NatA	M	V	F	VFSNNDEGLINKKLPKELLLR	21	2	Q9UKC9	F-box/LRR-repeat protein 2 OS=Homo sapiens OX=9606 GN=FBXL2 PE=1 SV=3	0.141799	0	0.141799	0.141798645922789	F002488_2p_uPAC14_CMB-675_WT_C_20200831160725_88093_68061.68073_2_3.mgf	true	0.00142	AcD4(1)	1030	C(1)
None	M	P	N	PNSEPASLLELFNSIATQGELVR	23	2	P23381	Tryptophan--tRNA ligase, cytoplasmic OS=Homo sapiens OX=9606 GN=WARS1 PE=1 SV=2	0.149775	0.1015	0.122618	0.239425379090183, 0.149775336994508, 0.0599640215870477, 0.0, 0.0, 0.204580609750012, 0.204580609750012	F002522_2p_uPAC14_CMB-675_WT_A_108572_82415.82424_2_2.mgf, F002510_2p_uPAC14_CMB-675_WT_B_102458_80341_1_2.mgf, F002510_2p_uPAC14_CMB-675_WT_B_102147_80058_1_3.mgf, F002488_2p_uPAC14_CMB-675_WT_C_20200831160725_105294_80448_1_2.mgf, F002488_2p_uPAC14_CMB-675_WT_C_20200831160725_88402_68266_1_2.mgf, F002478_2p_uPAC14_CMB-675_WT_D_102580_79790_1_2.mgf, F002478_2p_uPAC14_CMB-675_WT_D_102934_80072_1_…	true, true, true, true, true, true, true	0.0024, 0.0015, 6.0E-4, 0.0, 0.0, 0.00205, 0.00205	AcD4(7)	166.286	A(1), B(2), C(2), D(2)											0.467801	0.204253	0.449652	0.182665721729235, 0.680339673238317, 0.467801333731462, 0.467801333731462	F002500_2p_uPAC14_CMB-675_Naa35_KO1_A_112168_84567_1_3.mgf, F002472_2p_uPAC14_CMB-675_Naa35_KO1_B_94811_75149_1_2.mgf, F002506_2p_uPAC14_CMB-675_Naa35_KO1_C_104202_80839_1_3.mgf, F002506_2p_uPAC14_CMB-675_Naa35_KO1_C_104190_80828_1_3.mgf	true, true, true, true	0.00183, 0.00685, 0.0047, 0.0047	AcD4(4)	473.25	A(1), B(1), C(2)	1.03615	0.267331	1.1905	1.49918244321427, 1.03615149385929, 1.03615149385929	F002480_2p_uPAC14_CMB-675_Naa38_KO2_A_99276_79924_1_2.mgf, F002528_2p_uPAC14_CMB-675_Naa38_KO2_C_112324_86343_1_3.mgf, F002528_2p_uPAC14_CMB-675_Naa38_KO2_C_112314_86330_1_3.mgf	true, true, true	0.01522, 0.01047, 0.01047	AcD4(3)	275.333	A(1), C(2)
NatC/E/F	-	M	K	MKTILSNQTVDIPENVDITLKGR	23	1	P32969	60S ribosomal protein L9 OS=Homo sapiens OX=9606 GN=RPL9 PE=1 SV=1	0.158748	0.0561974	0.177836	0.0709496257657063, 0.231463005826482, 0.231463005826482, 0.231463005826482, 0.231463005826482, 0.231463005826482, 0.136812566783506, 0.136812566783506, 0.136812566783506, 0.158747591329785, 0.158747591329785	F002522_2p_uPAC14_CMB-675_WT_A_76582_58960_1_2.mgf, F002522_2p_uPAC14_CMB-675_WT_A_77715_59728_1_3.mgf, F002522_2p_uPAC14_CMB-675_WT_A_75802_58395_1_3.mgf, F002522_2p_uPAC14_CMB-675_WT_A_80610_61744_1_3.mgf, F002522_2p_uPAC14_CMB-675_WT_A_78220_60067_1_3.mgf, F002522_2p_uPAC14_CMB-675_WT_A_80617_61750_1_3.mgf, F002510_2p_uPAC14_CMB-675_WT_B_72111_57684_1_3.mgf, F002510_2p_uPAC14_CMB-675_WT_B_7088…	true, true, true, true, true, true, true, true, true, true, true	7.1E-4, 0.00232, 0.00232, 0.00232, 0.00232, 0.00232, 0.00137, 0.00137, 0.00137, 0.00159, 0.00159	AcD4(11)	51.2727	A(6), B(3), D(2)	0.186152	0.0459737	0.193904	0.194620490044413, 0.194620490044413, 0.177683722973107, 0.177683722973107, 0.143792938169036, 0.143792938169036, 0.143792938169036, 0.254351403920004, 0.254351403920004, 0.254351403920004	F002520_2p_uPAC14_CMB-675_Naa30_KO2_A_86215_64515_1_3.mgf, F002520_2p_uPAC14_CMB-675_Naa30_KO2_A_80130_60148_1_3.mgf, F002474_2p_uPAC14_CMB-675_Naa30_KO2_B_66758_53498_1_3.mgf, F002474_2p_uPAC14_CMB-675_Naa30_KO2_B_65576_52714_1_3.mgf, F002504_2p_uPAC14_CMB-675_Naa30_KO2_C_69986_56183_1_3.mgf, F002504_2p_uPAC14_CMB-675_Naa30_KO2_C_71851_57455_1_3.mgf, F002504_2p_uPAC14_CMB-675_Naa30_KO2_C_71174_5…	true, true, true, true, true, true, true, true, true, true	0.00195, 0.00195, 0.00178, 0.00178, 0.00144, 0.00144, 0.00144, 0.00255, 0.00255, 0.00255	AcD4(10)	59.4	A(2), B(2), C(3), D(3)	0.184658	0.0464543	0.216782	0.303078640931568, 0.184658381993312, 0.184658381993312, 0.184658381993312, 0.184658381993312, 0.184658381993312, 0.300096708906192, 0.175690784219773, 0.227481342539011, 0.227481342539011, 0.227481342539011	F002500_2p_uPAC14_CMB-675_Naa35_KO1_A_75536_59228_1_2.mgf, F002472_2p_uPAC14_CMB-675_Naa35_KO1_B_66130_53111_1_3.mgf, F002472_2p_uPAC14_CMB-675_Naa35_KO1_B_67369_53962_1_3.mgf, F002472_2p_uPAC14_CMB-675_Naa35_KO1_B_67999_54394_1_3.mgf, F002472_2p_uPAC14_CMB-675_Naa35_KO1_B_67297_53912_1_3.mgf, F002472_2p_uPAC14_CMB-675_Naa35_KO1_B_68279_54600_1_3.mgf, F002506_2p_uPAC14_CMB-675_Naa35_KO1_C_71371_5…	true, true, true, true, true, true, true, true, true, true, true	0.00304, 0.00185, 0.00185, 0.00185, 0.00185, 0.00185, 0.00301, 0.00176, 0.00228, 0.00228, 0.00228	AcD4(11)	49.7273	A(1), B(5), C(2), D(3)	0.155757	0.0524356	0.190764	0.149775336994508, 0.149775336994508, 0.186650962699751, 0.186650962699751, 0.155757019050281, 0.155757019050281, 0.155757019050281, 0.155757019050281, 0.155757019050281, 0.190635885458773, 0.279218189070602, 0.279218189070602, 0.279218189070602	F002480_2p_uPAC14_CMB-675_Naa38_KO2_A_70863_57491.57513_2_3.mgf, F002480_2p_uPAC14_CMB-675_Naa38_KO2_A_72029_58367_1_3.mgf, F002476_2p_uPAC14_CMB-675_Naa38_KO2_B_70558_56252_1_3.mgf, F002476_2p_uPAC14_CMB-675_Naa38_KO2_B_72355_57482_1_3.mgf, F002528_2p_uPAC14_CMB-675_Naa38_KO2_C_83611_64034_1_3.mgf, F002528_2p_uPAC14_CMB-675_Naa38_KO2_C_86994_66440_1_3.mgf, F002528_2p_uPAC14_CMB-675_Naa38_KO2_C_8…	true, true, true, true, true, true, true, true, true, true, true, true, true	0.0015, 0.0015, 0.00187, 0.00187, 0.00156, 0.00156, 0.00156, 0.00156, 0.00156, 0.00191, 0.0028, 0.0028, 0.0028	AcD4(13)	101	A(2), B(2), C(5), D(4)
NatC/E/F	-	M	K	MKNKGAKQKLKR	12	1	Q2M1Z3	Rho GTPase-activating protein 31 OS=Homo sapiens OX=9606 GN=ARHGAP31 PE=1 SV=2	0.161738	0	0.161738	0.161737984465166	F002522_2p_uPAC14_CMB-675_WT_A_40275_32238_1_3.mgf	true	0.00162	AcD4(1)	1956	A(1)
None	M	P	S	PSEKTFKQR	9	2	A6NCE7	Microtubule-associated proteins 1A/1B light chain 3 beta 2 OS=Homo sapiens OX=9606 GN=MAP1LC3B2 PE=2 SV=1	0.165725	0.0197867	0.174027	0.196612673034122, 0.159744408945686, 0.165724896671525	F002522_2p_uPAC14_CMB-675_WT_A_37367_30128_1_2.mgf, F002510_2p_uPAC14_CMB-675_WT_B_33400_28955_1_2.mgf, F002488_2p_uPAC14_CMB-675_WT_C_20200831160725_29745_26647_1_2.mgf	true, true, true	0.00197, 0.0016, 0.00166	AcD4(3)	1287	A(1), B(1), C(1)	0.0809344	0.0156849	0.0721459	0.0519729740534921, 0.0879226280872832, 0.0809344431010881, 0.0809344431010881, 0.0589652105257897	F002520_2p_uPAC14_CMB-675_Naa30_KO2_A_45464_34667_1_2.mgf, F002474_2p_uPAC14_CMB-675_Naa30_KO2_B_27343_24392_1_2.mgf, F002504_2p_uPAC14_CMB-675_Naa30_KO2_C_31424_27704_1_2.mgf, F002504_2p_uPAC14_CMB-675_Naa30_KO2_C_32552_28562_1_2.mgf, F002512_2p_uPAC14_CMB-675_Naa30_KO2_D_28928_26562_1_2.mgf	true, true, true, true, true	5.2E-4, 8.8E-4, 8.1E-4, 8.1E-4, 5.9E-4	AcD4(5)	843.8	A(1), B(1), C(2), D(1)	0.0849278	0.00403487	0.0825983	0.0849278113603437, 0.0849278113603437, 0.0779392074182138	F002500_2p_uPAC14_CMB-675_Naa35_KO1_A_34382_29758.29836_3_2.mgf, F002500_2p_uPAC14_CMB-675_Naa35_KO1_A_33085_28805_1_2.mgf, F002506_2p_uPAC14_CMB-675_Naa35_KO1_C_31548_27644_1_2.mgf	true, true, true	8.5E-4, 8.5E-4, 7.8E-4	AcD4(3)	921.333	A(2), C(1)	0.0799361	0.00881655	0.0849272	0.0939117229803984, 0.0949098356561266, 0.0759422838642631, 0.0799360511590727, 0.0799360511590727	F002480_2p_uPAC14_CMB-675_Naa38_KO2_A_31838_28104_1_2.mgf, F002476_2p_uPAC14_CMB-675_Naa38_KO2_B_30603_26726_1_2.mgf, F002528_2p_uPAC14_CMB-675_Naa38_KO2_C_45092_35421_1_2.mgf, F002526_2p_uPAC14_CMB-675_Naa38_KO2_D_40480_32483_1_2.mgf, F002526_2p_uPAC14_CMB-675_Naa38_KO2_D_39332_31597_1_2.mgf	true, true, true, true, true	9.4E-4, 9.5E-4, 7.6E-4, 8.0E-4, 8.0E-4	AcD4(5)	917.2	A(1), B(1), C(1), D(2)	Q9GZQ8 (2-10)
NatA	M	A	P	APKGSSKQQSEEDLLLQDFSR	21	2	Q9UNL2	Translocon-associated protein subunit gamma OS=Homo sapiens OX=9606 GN=SSR3 PE=1 SV=1	0.171702	0.0757888	0.195815	0.313017126223657, 0.313017126223657, 0.126838914578485, 0.126838914578485, 0.156753896382679, 0.156753896382679, 0.186650962699751, 0.186650962699751	F002522_2p_uPAC14_CMB-675_WT_A_73234_56525_1_2.mgf, F002522_2p_uPAC14_CMB-675_WT_A_72318_55841_1_2.mgf, F002510_2p_uPAC14_CMB-675_WT_B_67970_54678_1_2.mgf, F002510_2p_uPAC14_CMB-675_WT_B_67310_54199_1_2.mgf, F002488_2p_uPAC14_CMB-675_WT_C_20200831160725_66178_53025_1_2.mgf, F002488_2p_uPAC14_CMB-675_WT_C_20200831160725_67070_53662_1_2.mgf, F002478_2p_uPAC14_CMB-675_WT_D_67760_54561_1_2.mgf, F0024…	true, true, true, true, true, true, true, true	0.00314, 0.00314, 0.00127, 0.00127, 0.00157, 0.00157, 0.00187, 0.00187	AcD4(8)	148.25	A(2), B(2), C(2), D(2)	0.881166	0.325805	0.668995	0.34083434653485, 0.34083434653485, 0.295126425779692, 0.893936691046758, 0.893936691046758, 0.881166430433446, 1.03713086849813	F002520_2p_uPAC14_CMB-675_Naa30_KO2_A_82147_61639_1_2.mgf, F002520_2p_uPAC14_CMB-675_Naa30_KO2_A_81224_60962_1_2.mgf, F002474_2p_uPAC14_CMB-675_Naa30_KO2_B_61694_49900_1_2.mgf, F002504_2p_uPAC14_CMB-675_Naa30_KO2_C_66548_53754_1_3.mgf, F002504_2p_uPAC14_CMB-675_Naa30_KO2_C_67419_54391_1_3.mgf, F002512_2p_uPAC14_CMB-675_Naa30_KO2_D_61110_51521_1_2.mgf, F002512_2p_uPAC14_CMB-675_Naa30_KO2_D_61999_5…	true, true, true, true, true, true, true	0.00342, 0.00342, 0.00296, 0.00902, 0.00902, 0.00889, 0.01048	AcD4(7)	158.143	A(2), B(1), C(2), D(2)	0.409318	0.067106	0.398707	0.326927677218722, 0.409317704235591, 0.45987537576397	F002500_2p_uPAC14_CMB-675_Naa35_KO1_A_71488_56379_1_3.mgf, F002472_2p_uPAC14_CMB-675_Naa35_KO1_B_62633_50641_1_2.mgf, F002482_2p_uPAC14_CMB-675_Naa35_KO1_D_70837_56472_1_3.mgf	true, true, true	0.00328, 0.00411, 0.00462	AcD4(3)	170.667	A(1), B(1), D(1)	0.361687	0.0790251	0.328388	0.298108655121187, 0.298108655121187, 0.298108655121187, 0.452939126972276, 0.325934195181755, 0.452939126972276, 0.325934195181755, 0.161737984465166, 0.161737984465166, 0.275240336670788, 0.36168707591443, 0.36168707591443, 0.36168707591443, 0.36168707591443, 0.36168707591443, 0.36168707591443, 0.36168707591443	F002480_2p_uPAC14_CMB-675_Naa38_KO2_A_69486_56450_1_3.mgf, F002480_2p_uPAC14_CMB-675_Naa38_KO2_A_68086_55487.55506_2_3.mgf, F002480_2p_uPAC14_CMB-675_Naa38_KO2_A_69288_56316_1_3.mgf, F002476_2p_uPAC14_CMB-675_Naa38_KO2_B_67387_53989_1_2.mgf, F002476_2p_uPAC14_CMB-675_Naa38_KO2_B_67238_53877_1_3.mgf, F002476_2p_uPAC14_CMB-675_Naa38_KO2_B_66110_53040_1_2.mgf, F002476_2p_uPAC14_CMB-675_Naa38_KO2_B_6…	true, true, true, true, true, true, true, true, true, true, true, true, true, true, true, true, true	0.00299, 0.00299, 0.00299, 0.00455, 0.00327, 0.00455, 0.00327, 0.00162, 0.00162, 0.00276, 0.00363, 0.00363, 0.00363, 0.00363, 0.00363, 0.00363, 0.00363	AcD4(17)	62.5294	A(3), B(4), C(3), D(7)
NatA	M	G	K	GKVNVAKLR	9	2	Q9BVS4	Serine/threonine-protein kinase RIO2 OS=Homo sapiens OX=9606 GN=RIOK2 PE=1 SV=2	0.176017	0.465022	0.349132	0.307054272839653, 0.0449797591084012, 1.01949915866574, 0.0249937515621094	F002522_2p_uPAC14_CMB-675_WT_A_50207_39705_1_2.mgf, F002510_2p_uPAC14_CMB-675_WT_B_46001_38389_1_2.mgf, F002488_2p_uPAC14_CMB-675_WT_C_20200831160725_42960_36446_1_2.mgf, F002478_2p_uPAC14_CMB-675_WT_D_44698_37809_1_2.mgf	true, true, true, true	0.00308, 4.5E-4, 0.0103, 2.5E-4	AcD4(4)	1451.75	A(1), B(1), C(1), D(1)	0.048976	0.0214413	0.0386487	0.048976001759138, 0.0139980402743615, 0.0529719248798137	F002520_2p_uPAC14_CMB-675_Naa30_KO2_A_58540_44399_1_2.mgf, F002474_2p_uPAC14_CMB-675_Naa30_KO2_B_39587_33631_1_2.mgf, F002504_2p_uPAC14_CMB-675_Naa30_KO2_C_43966_37067_1_2.mgf	true, true, true	4.9E-4, 1.4E-4, 5.3E-4	AcD4(3)	1061.67	A(1), B(1), C(1)	0.11387	0.250072	0.197523	0.478697465192424, 0.113870187985696, 0.0	F002500_2p_uPAC14_CMB-675_Naa35_KO1_A_46512_38726_1_2.mgf, F002506_2p_uPAC14_CMB-675_Naa35_KO1_C_44725_37401_1_2.mgf, F002482_2p_uPAC14_CMB-675_Naa35_KO1_D_47714_39810_1_2.mgf	true, true, true	0.00481, 0.00114, 0.0	AcD4(3)	1292.67	A(1), C(1), D(1)	0.0119986	0.0194173	0.0166614	0.0379855654851156, 0.0, 0.0119985601727792	F002480_2p_uPAC14_CMB-675_Naa38_KO2_A_44327_37494_1_2.mgf, F002528_2p_uPAC14_CMB-675_Naa38_KO2_C_57851_45027_1_2.mgf, F002526_2p_uPAC14_CMB-675_Naa38_KO2_D_51840_41103_1_2.mgf	true, true, true	3.8E-4, 0.0, 1.2E-4	AcD4(3)	1390.67	A(1), C(1), D(1)
None	M	P	G	PGIDKLPIEETLEDSPQTR	19	2	Q9UKG1	DCC-interacting protein 13-alpha OS=Homo sapiens OX=9606 GN=APPL1 PE=1 SV=1	0.177684	0.156849	0.216333	0.177683722973107, 0.101896066012667, 0.0469779203774226, 0.417251715312839, 0.337854672659683	F002510_2p_uPAC14_CMB-675_WT_B_72101_57677_1_2.mgf, F002488_2p_uPAC14_CMB-675_WT_C_20200831160725_71119_56530_1_2.mgf, F002488_2p_uPAC14_CMB-675_WT_C_20200831160725_71090_56512_1_3.mgf, F002478_2p_uPAC14_CMB-675_WT_D_71797_57404_1_3.mgf, F002478_2p_uPAC14_CMB-675_WT_D_71752_57371_1_2.mgf	true, true, true, true, true	0.00178, 0.00102, 4.7E-4, 0.00419, 0.00339	AcD4(5)	395.6	B(1), C(2), D(2)	0.348779	0.268995	0.489644	0.834969556335653, 0.834969556335653, 0.285184372694094, 0.285184372694094, 0.348779272546088, 0.348779272546088	F002520_2p_uPAC14_CMB-675_Naa30_KO2_A_86510_64715_1_3.mgf, F002520_2p_uPAC14_CMB-675_Naa30_KO2_A_86127_64450.64476_2_3.mgf, F002504_2p_uPAC14_CMB-675_Naa30_KO2_C_71324_57103_1_3.mgf, F002504_2p_uPAC14_CMB-675_Naa30_KO2_C_71277_57070_1_3.mgf, F002512_2p_uPAC14_CMB-675_Naa30_KO2_D_65405_54629_1_3.mgf, F002512_2p_uPAC14_CMB-675_Naa30_KO2_D_65319_54568_1_3.mgf	true, true, true, true, true, true	0.00842, 0.00842, 0.00286, 0.00286, 0.0035, 0.0035	AcD4(6)	219.667	A(2), C(2), D(2)	1.07137	0.764472	1.07137	1.73342242836366, 1.73342242836366, 0.409317704235591, 0.409317704235591	F002500_2p_uPAC14_CMB-675_Naa35_KO1_A_76998_60178_1_2.mgf, F002500_2p_uPAC14_CMB-675_Naa35_KO1_A_76530_59894_1_2.mgf, F002506_2p_uPAC14_CMB-675_Naa35_KO1_C_72466_57564_1_3.mgf, F002506_2p_uPAC14_CMB-675_Naa35_KO1_C_72213_57393_1_3.mgf	true, true, true, true	0.01764, 0.01764, 0.00411, 0.00411	AcD4(4)	268.5	A(2), C(2)
NatA	M	G	K	GKDYYQTLGLAR	12	2	P25685	DnaJ homolog subfamily B member 1 OS=Homo sapiens OX=9606 GN=DNAJB1 PE=1 SV=4	0.191612	0.0878232	0.183853	0.146784227186036, 0.0789376392649806, 0.236439638057803, 0.273251291461395	F002522_2p_uPAC14_CMB-675_WT_A_58576_45794_1_2.mgf, F002510_2p_uPAC14_CMB-675_WT_B_53953_44347_1_2.mgf, F002488_2p_uPAC14_CMB-675_WT_C_20200831160725_51550_42656_1_2.mgf, F002478_2p_uPAC14_CMB-675_WT_D_53035_43891_1_2.mgf	true, true, true, true	0.00147, 7.9E-4, 0.00237, 0.00274	AcD4(4)	1036.5	A(1), B(1), C(1), D(1)	0.491572	0.800398	0.908001	0.0839294992206546, 0.491571636117579, 0.428158916658369, 1.76817288801571, 1.76817288801571	F002520_2p_uPAC14_CMB-675_Naa30_KO2_A_67313_50783_1_2.mgf, F002474_2p_uPAC14_CMB-675_Naa30_KO2_B_48258_39946_1_2.mgf, F002504_2p_uPAC14_CMB-675_Naa30_KO2_C_52964_43721_1_2.mgf, F002512_2p_uPAC14_CMB-675_Naa30_KO2_D_49192_42348_1_2.mgf, F002512_2p_uPAC14_CMB-675_Naa30_KO2_D_49630_42669_1_2.mgf	true, true, true, true, true	8.4E-4, 0.00494, 0.0043, 0.018, 0.018	AcD4(5)	626.6	A(1), B(1), C(1), D(2)	0.232954	0.0528001	0.241892	0.220512667005916, 0.2453963250404, 0.188643463853317, 0.313017126223657	F002500_2p_uPAC14_CMB-675_Naa35_KO1_A_55766_45273_1_2.mgf, F002472_2p_uPAC14_CMB-675_Naa35_KO1_B_48547_40122_1_2.mgf, F002506_2p_uPAC14_CMB-675_Naa35_KO1_C_53539_43790_1_2.mgf, F002482_2p_uPAC14_CMB-675_Naa35_KO1_D_56789_46290_1_2.mgf	true, true, true, true	0.00221, 0.00246, 0.00189, 0.00314	AcD4(4)	920.75	A(1), B(1), C(1), D(1)	0.251342	0.104089	0.266705	0.301090706067675, 0.397414316875666, 0.20159278257919, 0.1667215749698	F002480_2p_uPAC14_CMB-675_Naa38_KO2_A_54119_44752_1_2.mgf, F002476_2p_uPAC14_CMB-675_Naa38_KO2_B_52309_42830_1_2.mgf, F002528_2p_uPAC14_CMB-675_Naa38_KO2_C_66469_51359_1_2.mgf, F002526_2p_uPAC14_CMB-675_Naa38_KO2_D_60313_47411_1_2.mgf	true, true, true, true	0.00302, 0.00399, 0.00202, 0.00167	AcD4(4)	921.75	A(1), B(1), C(1), D(1)
NatA	M	V	L	VLSQEEPDSAR	11	2	Q8TF71	Monocarboxylate transporter 10 OS=Homo sapiens OX=9606 GN=SLC16A10 PE=1 SV=1	0.19759	0.0605711	0.19759	0.154760121811192, 0.240420586386807	F002488_2p_uPAC14_CMB-675_WT_C_20200831160725_26484_24195_1_2.mgf, F002478_2p_uPAC14_CMB-675_WT_D_29672_26506_1_2.mgf	true, true	0.00155, 0.00241	AcD4(2)	901.5	C(1), D(1)	0.563237	0.2091	0.579785	0.478697465192424, 0.355730043743834, 0.836936257982626, 0.647776497238008	F002520_2p_uPAC14_CMB-675_Naa30_KO2_A_42626_32589_1_2.mgf, F002474_2p_uPAC14_CMB-675_Naa30_KO2_B_24767_22447_1_2.mgf, F002504_2p_uPAC14_CMB-675_Naa30_KO2_C_28872_25801_1_2.mgf, F002512_2p_uPAC14_CMB-675_Naa30_KO2_D_26574_24638_1_2.mgf	true, true, true, true	0.00481, 0.00357, 0.00844, 0.00652	AcD4(4)	674.5	A(1), B(1), C(1), D(1)	0.282201	0.167178	0.266264	0.449966152988491, 0.244401217018305, 0.00199996000079998, 0.352751260537696, 0.282201370122553	F002500_2p_uPAC14_CMB-675_Naa35_KO1_A_30410_26880_1_2.mgf, F002472_2p_uPAC14_CMB-675_Naa35_KO1_B_25084_22641_1_2.mgf, F002472_2p_uPAC14_CMB-675_Naa35_KO1_B_24955_22538_1_1.mgf, F002506_2p_uPAC14_CMB-675_Naa35_KO1_C_28426_25383_1_2.mgf, F002482_2p_uPAC14_CMB-675_Naa35_KO1_D_32020_28255_1_2.mgf	true, true, true, true, true	0.00452, 0.00245, 2.0E-5, 0.00354, 0.00283	AcD4(5)	704.8	A(1), B(2), C(1), D(1)	0.318979	0.122245	0.358253	0.294132309686425, 0.204580609750012, 0.506422310439861, 0.506422310439861, 0.318979266347687, 0.318979266347687	F002480_2p_uPAC14_CMB-675_Naa38_KO2_A_29119_26068_1_2.mgf, F002476_2p_uPAC14_CMB-675_Naa38_KO2_B_28027_24745_1_2.mgf, F002528_2p_uPAC14_CMB-675_Naa38_KO2_C_42204_33268_1_2.mgf, F002528_2p_uPAC14_CMB-675_Naa38_KO2_C_42692_33681_1_2.mgf, F002526_2p_uPAC14_CMB-675_Naa38_KO2_D_36342_29366_1_2.mgf, F002526_2p_uPAC14_CMB-675_Naa38_KO2_D_36985_29883_1_2.mgf	true, true, true, true, true, true	0.00295, 0.00205, 0.00509, 0.00509, 0.0032, 0.0032	AcD4(6)	468	A(1), B(1), C(2), D(2)
NatA	M	A	P	APPSAPLPAQGPGKAR	16	2	Q96CS4	Zinc finger protein 689 OS=Homo sapiens OX=9606 GN=ZNF689 PE=1 SV=1	0.202589	0.150242	0.215384	0.202588744847958, 0.371613880226754, 0.0719481972979454	F002522_2p_uPAC14_CMB-675_WT_A_43500_34690_1_2.mgf, F002488_2p_uPAC14_CMB-675_WT_C_20200831160725_35808_31212_1_2.mgf, F002478_2p_uPAC14_CMB-675_WT_D_38074_32879_1_2.mgf	true, true, true	0.00203, 0.00373, 7.2E-4	AcD4(3)	1326.33	A(1), C(1), D(1)	0.10985	0.0761998	0.10985	0.055968657551771, 0.163731480372189	F002474_2p_uPAC14_CMB-675_Naa30_KO2_B_33083_28751_1_2.mgf, F002504_2p_uPAC14_CMB-675_Naa30_KO2_C_37129_32018_1_2.mgf	true, true	5.6E-4, 0.00164	AcD4(2)	1256.5	B(1), C(1)	1.97904	0	1.97904	1.97904311941893	F002506_2p_uPAC14_CMB-675_Naa35_KO1_C_37506_32113_1_2.mgf	true	0.02019	AcD4(1)	1076	C(1)	0.00499975	0	0.00499975	0.00499975001249937	F002476_2p_uPAC14_CMB-675_Naa38_KO2_B_36615_31258_1_2.mgf	true	5.0E-5	AcD4(1)	1445	B(1)
NatA	M	A	G	AGPESDAQYQFTGIKKYFNSYTLTGR	26	2	Q96IX5	ATP synthase membrane subunit DAPIT, mitochondrial OS=Homo sapiens OX=9606 GN=ATP5MD PE=1 SV=1	0.213543	0.102702	0.198111	0.240420586386807, 0.240420586386807, 0.350765306122449, 0.350765306122449, 0.0929135903609642, 0.0929135903609642, 0.0929135903609642, 0.0929135903609642, 0.213543017941604, 0.213543017941604	F002522_2p_uPAC14_CMB-675_WT_A_85394_65178_1_3.mgf, F002522_2p_uPAC14_CMB-675_WT_A_86597_66021_1_3.mgf, F002510_2p_uPAC14_CMB-675_WT_B_80247_63478_1_3.mgf, F002510_2p_uPAC14_CMB-675_WT_B_81618_64470_1_3.mgf, F002488_2p_uPAC14_CMB-675_WT_C_20200831160725_80200_62753_1_3.mgf, F002488_2p_uPAC14_CMB-675_WT_C_20200831160725_81166_63405_1_3.mgf, F002488_2p_uPAC14_CMB-675_WT_C_20200831160725_83072_64679…	true, true, true, true, true, true, true, true, true, true	0.00241, 0.00241, 0.00352, 0.00352, 9.3E-4, 9.3E-4, 9.3E-4, 9.3E-4, 0.00214, 0.00214	AcD4(10)	164.2	A(2), B(2), C(4), D(2)	0.446002	0.198446	0.5564	0.516320297655169, 0.610253046295744, 0.446001911436763, 0.446001911436763, 0.446001911436763, 0.446001911436763, 0.984216884171336	F002520_2p_uPAC14_CMB-675_Naa30_KO2_A_95212_70955.70980_2_3.mgf, F002474_2p_uPAC14_CMB-675_Naa30_KO2_B_75504_59718.59732_2_3.mgf, F002504_2p_uPAC14_CMB-675_Naa30_KO2_C_79981_63167_1_3.mgf, F002504_2p_uPAC14_CMB-675_Naa30_KO2_C_80438_63494_1_3.mgf, F002504_2p_uPAC14_CMB-675_Naa30_KO2_C_80550_63576_1_3.mgf, F002504_2p_uPAC14_CMB-675_Naa30_KO2_C_80591_63609_1_3.mgf, F002512_2p_uPAC14_CMB-675_Naa30_K…	true, true, true, true, true, true, true	0.00519, 0.00614, 0.00448, 0.00448, 0.00448, 0.00448, 0.00994	AcD4(7)	190	A(1), B(1), C(4), D(1)	0.360694	0.14825	0.376953	0.597409568493354, 0.597409568493354, 0.597409568493354, 0.283195724143432, 0.283195724143432, 0.36069428668221, 0.36069428668221, 0.36069428668221, 0.36069428668221, 0.36069428668221, 0.180672981902756, 0.180672981902756	F002500_2p_uPAC14_CMB-675_Naa35_KO1_A_86383_66475_1_3.mgf, F002500_2p_uPAC14_CMB-675_Naa35_KO1_A_87216_67033_1_3.mgf, F002500_2p_uPAC14_CMB-675_Naa35_KO1_A_86272_66403_1_3.mgf, F002472_2p_uPAC14_CMB-675_Naa35_KO1_B_75709_59903.59923_2_3.mgf, F002472_2p_uPAC14_CMB-675_Naa35_KO1_B_76756_60690_1_3.mgf, F002506_2p_uPAC14_CMB-675_Naa35_KO1_C_81658_64034_1_3.mgf, F002506_2p_uPAC14_CMB-675_Naa35_KO1_C_8…	true, true, true, true, true, true, true, true, true, true, true, true	0.00601, 0.00601, 0.00601, 0.00284, 0.00284, 0.00362, 0.00362, 0.00362, 0.00362, 0.00362, 0.00181, 0.00181	AcD4(12)	103	A(3), B(2), C(5), D(2)	0.362174	0.0580128	0.347016	0.392453732294758, 0.392453732294758, 0.33189479034814, 0.271262166906015	F002476_2p_uPAC14_CMB-675_Naa38_KO2_B_80466_63282_1_3.mgf, F002476_2p_uPAC14_CMB-675_Naa38_KO2_B_80425_63250_1_3.mgf, F002528_2p_uPAC14_CMB-675_Naa38_KO2_C_93047_70876.70915_2_3.mgf, F002526_2p_uPAC14_CMB-675_Naa38_KO2_D_86018_66934.66939_2_3.mgf	true, true, true, true	0.00394, 0.00394, 0.00333, 0.00272	AcD4(4)	237.25	B(2), C(1), D(1)
None	-	M	P	MPKNKGKGGKNR	12	1	O14602	Eukaryotic translation initiation factor 1A, Y-chromosomal OS=Homo sapiens OX=9606 GN=EIF1AY PE=1 SV=4	0.214539	0.11075	0.152668	0.0319897632757517, 0.0319897632757517, 0.242410941412367, 0.242410941412367, 0.214538741705333	F002522_2p_uPAC14_CMB-675_WT_A_16834_14425_1_2.mgf, F002522_2p_uPAC14_CMB-675_WT_A_16616_14263_1_2.mgf, F002488_2p_uPAC14_CMB-675_WT_C_20200831160725_9318_10706_1_2.mgf, F002488_2p_uPAC14_CMB-675_WT_C_20200831160725_9412_10776_1_2.mgf, F002478_2p_uPAC14_CMB-675_WT_D_13138_13564_1_2.mgf	true, true, true, true, true	3.2E-4, 3.2E-4, 0.00243, 0.00243, 0.00215	AcD4(5)	48.6	A(2), C(2), D(1)																															P47813 (1-12)
None	M	P	S	PSKKKKYNAR	10	2	Q14919	Dr1-associated corepressor OS=Homo sapiens OX=9606 GN=DRAP1 PE=1 SV=3	0.223997	0.00329692	0.22267	0.223499361430395, 0.218521438050669, 0.218521438050669, 0.225490391714724, 0.225490391714724, 0.224494886505362	F002522_2p_uPAC14_CMB-675_WT_A_34460_28010_1_2.mgf, F002510_2p_uPAC14_CMB-675_WT_B_30639_26901_1_2.mgf, F002510_2p_uPAC14_CMB-675_WT_B_31670_27680_1_2.mgf, F002488_2p_uPAC14_CMB-675_WT_C_20200831160725_26855_24500_1_2.mgf, F002488_2p_uPAC14_CMB-675_WT_C_20200831160725_27855_25272_1_2.mgf, F002478_2p_uPAC14_CMB-675_WT_D_29858_26658_1_2.mgf	true, true, true, true, true, true	0.00224, 0.00219, 0.00219, 0.00226, 0.00226, 0.00225	AcD4(6)	934.667	A(1), B(2), C(2), D(1)	0.219019	0.019566	0.220261	0.2453963250404, 0.197608734705283, 0.219517062462582, 0.218521438050669	F002520_2p_uPAC14_CMB-675_Naa30_KO2_A_42767_32702_1_2.mgf, F002474_2p_uPAC14_CMB-675_Naa30_KO2_B_24863_22531_1_2.mgf, F002504_2p_uPAC14_CMB-675_Naa30_KO2_C_28922_25848_1_2.mgf, F002512_2p_uPAC14_CMB-675_Naa30_KO2_D_26864_24914_1_2.mgf	true, true, true, true	0.00246, 0.00198, 0.0022, 0.00219	AcD4(4)	841.75	A(1), B(1), C(1), D(1)	0.228477	0.0075152	0.228974	0.220512667005916, 0.230467619798266, 0.226485877059075, 0.23843015193687	F002500_2p_uPAC14_CMB-675_Naa35_KO1_A_30338_26825_1_2.mgf, F002472_2p_uPAC14_CMB-675_Naa35_KO1_B_25035_22598_1_2.mgf, F002506_2p_uPAC14_CMB-675_Naa35_KO1_C_28702_25617_1_2.mgf, F002482_2p_uPAC14_CMB-675_Naa35_KO1_D_31939_28183_1_2.mgf	true, true, true, true	0.00221, 0.00231, 0.00227, 0.00239	AcD4(4)	973.75	A(1), B(1), C(1), D(1)	0.252362	0.0186911	0.244399	0.256341203108012, 0.216530129618727, 0.253356474554631, 0.251366556278179	F002480_2p_uPAC14_CMB-675_Naa38_KO2_A_29374_26276_1_2.mgf, F002476_2p_uPAC14_CMB-675_Naa38_KO2_B_28132_24829_1_2.mgf, F002528_2p_uPAC14_CMB-675_Naa38_KO2_C_42424_33465_1_2.mgf, F002526_2p_uPAC14_CMB-675_Naa38_KO2_D_36585_29569_1_2.mgf	true, true, true, true	0.00257, 0.00217, 0.00254, 0.00252	AcD4(4)	1055	A(1), B(1), C(1), D(1)
NatA	M	S	P	SPTPPLFSLPEAR	13	2	Q96FV9	THO complex subunit 1 OS=Homo sapiens OX=9606 GN=THOC1 PE=1 SV=1	0.224909	0.171434	0.206103	0.0, 0.31599828543517, 0.133820680288413, 0.374591535825296	F002522_2p_uPAC14_CMB-675_WT_A_73221_56516_1_2.mgf, F002510_2p_uPAC14_CMB-675_WT_B_68198_54863_1_2.mgf, F002488_2p_uPAC14_CMB-675_WT_C_20200831160725_67060_53653_1_2.mgf, F002478_2p_uPAC14_CMB-675_WT_D_67805_54596_1_2.mgf	true, true, true, true	0.0, 0.00317, 0.00134, 0.00376	AcD4(4)	449	A(1), B(1), C(1), D(1)	0.101895	1.14753	0.641176	0.111874700335624, 0.0919154377972265, 0.0, 2.36091312074049	F002520_2p_uPAC14_CMB-675_Naa30_KO2_A_82050_61564_1_2.mgf, F002474_2p_uPAC14_CMB-675_Naa30_KO2_B_63030_50878_1_2.mgf, F002504_2p_uPAC14_CMB-675_Naa30_KO2_C_68069_54868_1_2.mgf, F002512_2p_uPAC14_CMB-675_Naa30_KO2_D_62936_52852_1_2.mgf	true, true, true, true	0.00112, 9.2E-4, 0.0, 0.02418	AcD4(4)	662.5	A(1), B(1), C(1), D(1)	0.0654143	0.0925098	0.0654143	0.0, 0.130828614514985	F002506_2p_uPAC14_CMB-675_Naa35_KO1_C_68249_54597_1_2.mgf, F002482_2p_uPAC14_CMB-675_Naa35_KO1_D_71734_57148_1_2.mgf	true, true	0.0, 0.00131	AcD4(2)	783	C(1), D(1)	0.473745	0.876415	0.77648	0.473744973924121, 0.473744973924121, 0.0949098356561266, 2.06352159989031	F002480_2p_uPAC14_CMB-675_Naa38_KO2_A_70289_57046_1_2.mgf, F002480_2p_uPAC14_CMB-675_Naa38_KO2_A_69786_56670_1_2.mgf, F002528_2p_uPAC14_CMB-675_Naa38_KO2_C_80514_61799_1_2.mgf, F002526_2p_uPAC14_CMB-675_Naa38_KO2_D_73639_57597_1_2.mgf	true, true, true, true	0.00476, 0.00476, 9.5E-4, 0.02107	AcD4(4)	771.25	A(2), C(1), D(1)
None	M	P	V	PVTEKDLAEDAPWKKIQQNTFTR	23	2	O75369	Filamin-B OS=Homo sapiens OX=9606 GN=FLNB PE=1 SV=2	0.230562	0.28365	0.230562	0.431133193273127, 0.0299910026991902	F002522_2p_uPAC14_CMB-675_WT_A_80665_61789_1_3.mgf, F002478_2p_uPAC14_CMB-675_WT_D_75526_59945_1_3.mgf	true, true	0.00433, 3.0E-4	AcD4(2)	663.5	A(1), D(1)	0.880184	0	0.880184	0.880183966378558	F002504_2p_uPAC14_CMB-675_Naa30_KO2_C_75010_59676_1_3.mgf	true	0.00888	AcD4(1)	914	C(1)	1.54476	0	1.54476	1.54476267365042	F002472_2p_uPAC14_CMB-675_Naa35_KO1_B_71215_56632.56672_2_3.mgf	true	0.01569	AcD4(1)	989	B(1)	1.48269	0.266304	1.35587	1.53506828543014, 1.04986097505467, 1.48268558199103	F002476_2p_uPAC14_CMB-675_Naa38_KO2_B_75737_59872_1_3.mgf, F002528_2p_uPAC14_CMB-675_Naa38_KO2_C_88430_67517_1_3.mgf, F002526_2p_uPAC14_CMB-675_Naa38_KO2_D_82175_63962_1_3.mgf	true, true, true	0.01559, 0.01061, 0.01505	AcD4(3)	497	B(1), C(1), D(1)
NatC/E/F	-	M	K	MKDNDIKR	8	1	Q07326	Phosphatidylinositol-glycan biosynthesis class F protein OS=Homo sapiens OX=9606 GN=PIGF PE=1 SV=1	0.232779	0.187919	0.232779	0.0999000999000999, 0.365658035011507	F002522_2p_uPAC14_CMB-675_WT_A_19487_16449_1_2.mgf, F002478_2p_uPAC14_CMB-675_WT_D_15633_15590_1_2.mgf	true, true	0.001, 0.00367	AcD4(2)	1439	A(1), D(1)																					0.305066	0.442639	0.516654	0.219517062462582, 0.305066496520646, 1.02537709331327	F002476_2p_uPAC14_CMB-675_Naa38_KO2_B_13642_13650_1_2.mgf, F002528_2p_uPAC14_CMB-675_Naa38_KO2_C_28023_21929_1_2.mgf, F002526_2p_uPAC14_CMB-675_Naa38_KO2_D_21897_17876_1_2.mgf	true, true, true	0.0022, 0.00306, 0.01036	AcD4(3)	1342.33	B(1), C(1), D(1)
NatA	M	A	P	APKFPDSVEELR	12	2	Q15785	Mitochondrial import receptor subunit TOM34 OS=Homo sapiens OX=9606 GN=TOMM34 PE=1 SV=2	0.239419	0.0740846	0.231919	0.137809822445025, 0.264299606043983, 0.311029587686418, 0.214538741705333	F002522_2p_uPAC14_CMB-675_WT_A_62475_48603_1_2.mgf, F002510_2p_uPAC14_CMB-675_WT_B_57640_47044_1_2.mgf, F002488_2p_uPAC14_CMB-675_WT_C_20200831160725_55626_45544_1_2.mgf, F002478_2p_uPAC14_CMB-675_WT_D_56846_46674_1_2.mgf	true, true, true, true	0.00138, 0.00265, 0.00312, 0.00215	AcD4(4)	782	A(1), B(1), C(1), D(1)	0.317986	0.134039	0.369178	0.317985625853527, 0.521268552783415, 0.268278331288833	F002520_2p_uPAC14_CMB-675_Naa30_KO2_A_71031_53521_1_2.mgf, F002474_2p_uPAC14_CMB-675_Naa30_KO2_B_51721_42544_1_2.mgf, F002504_2p_uPAC14_CMB-675_Naa30_KO2_C_56953_46660_1_2.mgf	true, true, true	0.00319, 0.00524, 0.00269	AcD4(3)	737.333	A(1), B(1), C(1)	0.183662	0.0987214	0.230402	0.343813842244257, 0.183662061806276, 0.163731480372189	F002500_2p_uPAC14_CMB-675_Naa35_KO1_A_59667_48126_1_2.mgf, F002506_2p_uPAC14_CMB-675_Naa35_KO1_C_57320_46547_1_2.mgf, F002482_2p_uPAC14_CMB-675_Naa35_KO1_D_60520_49003_1_2.mgf	true, true, true	0.00345, 0.00184, 0.00164	AcD4(3)	853	A(1), C(1), D(1)	0.344807	0.197506	0.396872	0.344806967891096, 0.344806967891096, 0.679353223948194, 0.218521438050669	F002480_2p_uPAC14_CMB-675_Naa38_KO2_A_57465_47333_1_2.mgf, F002480_2p_uPAC14_CMB-675_Naa38_KO2_A_58451_48127_1_2.mgf, F002528_2p_uPAC14_CMB-675_Naa38_KO2_C_70021_54004_1_2.mgf, F002526_2p_uPAC14_CMB-675_Naa38_KO2_D_63828_50035_1_2.mgf	true, true, true, true	0.00346, 0.00346, 0.00684, 0.00219	AcD4(4)	613.5	A(2), C(1), D(1)
None	M	P	K	PKKFQGENTKSAAAR	15	2	Q96CT7	Coiled-coil domain-containing protein 124 OS=Homo sapiens OX=9606 GN=CCDC124 PE=1 SV=1	0.240421	0.0436046	0.245664	0.248381529990324, 0.240420586386807, 0.240420586386807, 0.200596800431133, 0.200596800431133, 0.329908004505088, 0.25932575304209	F002522_2p_uPAC14_CMB-675_WT_A_43322_34550_1_3.mgf, F002510_2p_uPAC14_CMB-675_WT_B_39680_33708_1_3.mgf, F002510_2p_uPAC14_CMB-675_WT_B_39159_33296_1_3.mgf, F002488_2p_uPAC14_CMB-675_WT_C_20200831160725_35662_31082_1_3.mgf, F002488_2p_uPAC14_CMB-675_WT_C_20200831160725_36235_31532_1_3.mgf, F002478_2p_uPAC14_CMB-675_WT_D_38326_33067_1_3.mgf, F002478_2p_uPAC14_CMB-675_WT_D_37802_32656_1_2.mgf	true, true, true, true, true, true, true	0.00249, 0.00241, 0.00241, 0.00201, 0.00201, 0.00331, 0.0026	AcD4(7)	218.429	A(1), B(2), C(2), D(2)	0.431609	0.231825	0.475771	0.243406089142492, 0.243406089142492, 0.752297584310923, 0.752297584310923, 0.475726029578614, 0.387492653577583	F002520_2p_uPAC14_CMB-675_Naa30_KO2_A_51861_39482_1_3.mgf, F002520_2p_uPAC14_CMB-675_Naa30_KO2_A_51314_39058_1_3.mgf, F002474_2p_uPAC14_CMB-675_Naa30_KO2_B_33212_28864_1_3.mgf, F002474_2p_uPAC14_CMB-675_Naa30_KO2_B_33020_28703_1_3.mgf, F002504_2p_uPAC14_CMB-675_Naa30_KO2_C_37464_32281_1_3.mgf, F002512_2p_uPAC14_CMB-675_Naa30_KO2_D_35881_32061_1_3.mgf	true, true, true, true, true, true	0.00244, 0.00244, 0.00758, 0.00758, 0.00478, 0.00389	AcD4(6)	245.833	A(2), B(2), C(1), D(1)	0.349772	0.771624	0.843378	0.34083434653485, 0.34083434653485, 0.349772299229703, 0.349772299229703, 1.83952725916328, 1.83952725916328	F002500_2p_uPAC14_CMB-675_Naa35_KO1_A_39107_33261_1_3.mgf, F002500_2p_uPAC14_CMB-675_Naa35_KO1_A_39628_33682.33793_2_3.mgf, F002506_2p_uPAC14_CMB-675_Naa35_KO1_C_37908_32415_1_3.mgf, F002506_2p_uPAC14_CMB-675_Naa35_KO1_C_37357_31994_1_3.mgf, F002482_2p_uPAC14_CMB-675_Naa35_KO1_D_40797_34801_1_3.mgf, F002482_2p_uPAC14_CMB-675_Naa35_KO1_D_40481_34563_1_3.mgf	true, true, true, true, true, true	0.00342, 0.00342, 0.00351, 0.00351, 0.01874, 0.01874	AcD4(6)	333.333	A(2), C(2), D(2)	0.232458	0.134418	0.250359	0.232458371993255, 0.0, 0.376576540676243, 0.419235020563428, 0.263304875129657, 0.230467619798266, 0.230467619798266	F002480_2p_uPAC14_CMB-675_Naa38_KO2_A_37461_32393_1_2.mgf, F002480_2p_uPAC14_CMB-675_Naa38_KO2_A_37762_32630_1_3.mgf, F002476_2p_uPAC14_CMB-675_Naa38_KO2_B_36491_31159.31194_2_3.mgf, F002528_2p_uPAC14_CMB-675_Naa38_KO2_C_50825_39783_1_2.mgf, F002528_2p_uPAC14_CMB-675_Naa38_KO2_C_51139_40041_1_3.mgf, F002526_2p_uPAC14_CMB-675_Naa38_KO2_D_45154_36048_1_3.mgf, F002526_2p_uPAC14_CMB-675_Naa38_KO2_D_4…	true, true, true, true, true, true, true	0.00233, 0.0, 0.00378, 0.00421, 0.00264, 0.00231, 0.00231	AcD4(7)	282	A(2), B(1), C(2), D(2)
NatA	M	G	K	GKGDPNKPR	9	2	P26583	High mobility group protein B2 OS=Homo sapiens OX=9606 GN=HMGB2 PE=1 SV=2	0.256341	0.0170202	0.243946	0.219517062462582, 0.219517062462582, 0.219517062462582, 0.256341203108012, 0.256341203108012, 0.256341203108012, 0.240420586386807, 0.240420586386807, 0.258330922909664, 0.258330922909664, 0.258330922909664	F002522_2p_uPAC14_CMB-675_WT_A_14575_12711_1_2.mgf, F002522_2p_uPAC14_CMB-675_WT_A_16560_14224_1_2.mgf, F002522_2p_uPAC14_CMB-675_WT_A_15529_13455_1_2.mgf, F002510_2p_uPAC14_CMB-675_WT_B_13013_12883_1_2.mgf, F002510_2p_uPAC14_CMB-675_WT_B_13899_13586_1_2.mgf, F002510_2p_uPAC14_CMB-675_WT_B_12161_12195_1_2.mgf, F002488_2p_uPAC14_CMB-675_WT_C_20200831160725_9167_10602_1_2.mgf, F002488_2p_uPAC14_CMB…	true, true, true, true, true, true, true, true, true, true, true	0.0022, 0.0022, 0.0022, 0.00257, 0.00257, 0.00257, 0.00241, 0.00241, 0.00259, 0.00259, 0.00259	AcD4(11)	489.364	A(3), B(3), C(2), D(3)	0.411301	0.0346168	0.41972	0.390469360108375, 0.390469360108375, 0.390469360108375, 0.411301325525579, 0.411301325525579, 0.411301325525579, 0.482659103348758, 0.482659103348758, 0.413284867798635, 0.413284867798635	F002520_2p_uPAC14_CMB-675_Naa30_KO2_A_23039_17358_1_2.mgf, F002520_2p_uPAC14_CMB-675_Naa30_KO2_A_24929_18855_1_2.mgf, F002520_2p_uPAC14_CMB-675_Naa30_KO2_A_23999_18101_1_2.mgf, F002474_2p_uPAC14_CMB-675_Naa30_KO2_B_7986_9176_1_2.mgf, F002474_2p_uPAC14_CMB-675_Naa30_KO2_B_8769_9834_1_2.mgf, F002474_2p_uPAC14_CMB-675_Naa30_KO2_B_7157_8503_1_2.mgf, F002504_2p_uPAC14_CMB-675_Naa30_KO2_C_12650_12850_1…	true, true, true, true, true, true, true, true, true, true	0.00392, 0.00392, 0.00392, 0.00413, 0.00413, 0.00413, 0.00485, 0.00485, 0.00415, 0.00415	AcD4(10)	554.3	A(3), B(3), C(2), D(2)	0.460866	0.0198121	0.476572	0.460866189542418, 0.500482572659522, 0.500482572659522, 0.460866189542418, 0.460866189542418, 0.460866189542418, 0.491571636117579	F002500_2p_uPAC14_CMB-675_Naa35_KO1_A_12551_12681_1_2.mgf, F002472_2p_uPAC14_CMB-675_Naa35_KO1_B_8447_9574_1_2.mgf, F002472_2p_uPAC14_CMB-675_Naa35_KO1_B_7560_8875_1_2.mgf, F002506_2p_uPAC14_CMB-675_Naa35_KO1_C_9785_10761_1_2.mgf, F002506_2p_uPAC14_CMB-675_Naa35_KO1_C_11615_12222_1_2.mgf, F002506_2p_uPAC14_CMB-675_Naa35_KO1_C_10721_11495_1_2.mgf, F002482_2p_uPAC14_CMB-675_Naa35_KO1_D_13427_13757_…	true, true, true, true, true, true, true	0.00463, 0.00503, 0.00503, 0.00463, 0.00463, 0.00463, 0.00494	AcD4(7)	748.143	A(1), B(2), C(3), D(1)	0.387493	0.0171511	0.377125	0.378561466427575, 0.378561466427575, 0.347786226071012, 0.347786226071012, 0.38947714436553, 0.38947714436553, 0.387492653577583, 0.387492653577583, 0.387492653577583	F002480_2p_uPAC14_CMB-675_Naa38_KO2_A_12212_12687_1_2.mgf, F002480_2p_uPAC14_CMB-675_Naa38_KO2_A_12977_13349_1_2.mgf, F002476_2p_uPAC14_CMB-675_Naa38_KO2_B_9273_10131_1_2.mgf, F002476_2p_uPAC14_CMB-675_Naa38_KO2_B_10173_10847_1_2.mgf, F002528_2p_uPAC14_CMB-675_Naa38_KO2_C_25171_19638_1_2.mgf, F002528_2p_uPAC14_CMB-675_Naa38_KO2_C_24229_18872_1_2.mgf, F002526_2p_uPAC14_CMB-675_Naa38_KO2_D_16929_14…	true, true, true, true, true, true, true, true, true	0.0038, 0.0038, 0.00349, 0.00349, 0.00391, 0.00391, 0.00389, 0.00389, 0.00389	AcD4(9)	593.222	A(2), B(2), C(2), D(3)
NatA	M	V	V	VVFGYEAGTKPR	12	2	Q8IUX1	Complex I assembly factor TMEM126B, mitochondrial OS=Homo sapiens OX=9606 GN=TMEM126B PE=1 SV=2	0.266277	0.171547	0.234228	0.0, 0.231463005826482, 0.301090706067675, 0.404358305280561	F002522_2p_uPAC14_CMB-675_WT_A_62187_48405_1_2.mgf, F002510_2p_uPAC14_CMB-675_WT_B_57341_46833_1_2.mgf, F002488_2p_uPAC14_CMB-675_WT_C_20200831160725_55311_45323_1_2.mgf, F002478_2p_uPAC14_CMB-675_WT_D_56459_46379.46434_3_2.mgf	true, true, true, true	0.0, 0.00232, 0.00302, 0.00406	AcD4(4)	894	A(1), B(1), C(1), D(1)	0.0209956	0.379512	0.219303	0.964604749737556, 0.277229302538941, 0.0159974404095344, 0.0159974404095344, 0.0209955909259055, 0.0209955909259055	F002520_2p_uPAC14_CMB-675_Naa30_KO2_A_70784_53332_1_2.mgf, F002474_2p_uPAC14_CMB-675_Naa30_KO2_B_51511_42379_1_2.mgf, F002504_2p_uPAC14_CMB-675_Naa30_KO2_C_56446_46301_1_2.mgf, F002504_2p_uPAC14_CMB-675_Naa30_KO2_C_56680_46469_1_2.mgf, F002512_2p_uPAC14_CMB-675_Naa30_KO2_D_52338_44834_1_2.mgf, F002512_2p_uPAC14_CMB-675_Naa30_KO2_D_52381_44872_1_2.mgf	true, true, true, true, true, true	0.00974, 0.00278, 1.6E-4, 1.6E-4, 2.1E-4, 2.1E-4	AcD4(6)	556.5	A(1), B(1), C(2), D(2)	0.172701	0.178399	0.177139	0.172701226877501, 9.99990000099998E-4, 0.357715800277005	F002472_2p_uPAC14_CMB-675_Naa35_KO1_B_51627_42441.42464_2_2.mgf, F002506_2p_uPAC14_CMB-675_Naa35_KO1_C_56995_46312_1_2.mgf, F002482_2p_uPAC14_CMB-675_Naa35_KO1_D_60369_48896_1_2.mgf	true, true, true	0.00173, 1.0E-5, 0.00359	AcD4(3)	966.333	B(1), C(1), D(1)	0.634943	0.265133	0.728179	0.634942716044475, 0.522258144740114, 1.02733624972782	F002476_2p_uPAC14_CMB-675_Naa38_KO2_B_55664_45324.45332_2_2.mgf, F002528_2p_uPAC14_CMB-675_Naa38_KO2_C_69841_53874_1_2.mgf, F002526_2p_uPAC14_CMB-675_Naa38_KO2_D_63632_49894_1_2.mgf	true, true, true	0.00639, 0.00525, 0.01038	AcD4(3)	848	B(1), C(1), D(1)
NatA	M	A	G	AGPELLLDSNIR	12	2	Q9P0I2	ER membrane protein complex subunit 3 OS=Homo sapiens OX=9606 GN=EMC3 PE=1 SV=3	0.283196	0	0.283196	0.283195724143432	F002522_2p_uPAC14_CMB-675_WT_A_70994_54835_1_2.mgf	true	0.00284	AcD4(1)	643	A(1)	0.0389848	0	0.0389848	0.0389847959295874	F002474_2p_uPAC14_CMB-675_Naa30_KO2_B_60183_48758_1_2.mgf	true	3.9E-4	AcD4(1)	587	B(1)	1.18772	0.699945	0.807756	0.0, 1.18772356277543, 1.23554335265824	F002472_2p_uPAC14_CMB-675_Naa35_KO1_B_60223_48816_1_2.mgf, F002506_2p_uPAC14_CMB-675_Naa35_KO1_C_66008_52943_1_2.mgf, F002482_2p_uPAC14_CMB-675_Naa35_KO1_D_69401_55402_1_2.mgf	true, true, true	0.0, 0.01202, 0.01251	AcD4(3)	969.333	B(1), C(1), D(1)	0.00599948	0.00565618	0.00599948	0.00199996000079998, 0.00999900009999	F002476_2p_uPAC14_CMB-675_Naa38_KO2_B_64631_51919_1_2.mgf, F002528_2p_uPAC14_CMB-675_Naa38_KO2_C_78386_60235_1_2.mgf	true, true	2.0E-5, 1.0E-4	AcD4(2)	889	B(1), C(1)
NatC/E/F	-	M	F	MFLQYYLNEQGDR	13	1	Q9NPE3	H/ACA ribonucleoprotein complex subunit 3 OS=Homo sapiens OX=9606 GN=NOP10 PE=1 SV=1	0.284063	0.158899	0.284063	0.396422239486842, 0.171704667971089	F002522_2p_uPAC14_CMB-675_WT_A_75371_58075_1_2.mgf, F002510_2p_uPAC14_CMB-675_WT_B_70193_56337.56373_2_2.mgf	true, true	0.00398, 0.00172	AcD4(2)	1039	A(1), B(1)
NatA	M	A	P	APAEILNGKEISAQIR	16	2	P11586	C-1-tetrahydrofolate synthase, cytoplasmic OS=Homo sapiens OX=9606 GN=MTHFD1 PE=1 SV=3	0.285169	0.0562464	0.285169	0.2453963250404, 0.324940693339712	F002522_2p_uPAC14_CMB-675_WT_A_70306_54324_1_2.mgf, F002510_2p_uPAC14_CMB-675_WT_B_65216_52637_1_2.mgf	true, true	0.00246, 0.00326	AcD4(2)	189.5	A(1), B(1)	3.72303	1.56189	2.69656	2.12007908697609, 3.72303041389469, 3.72303041389469, 3.72303041389469, 0.193624368724674	F002520_2p_uPAC14_CMB-675_Naa30_KO2_A_79098_59356_1_2.mgf, F002474_2p_uPAC14_CMB-675_Naa30_KO2_B_60699_49156_1_2.mgf, F002474_2p_uPAC14_CMB-675_Naa30_KO2_B_59621_48332_1_2.mgf, F002474_2p_uPAC14_CMB-675_Naa30_KO2_B_60865_49281_1_2.mgf, F002504_2p_uPAC14_CMB-675_Naa30_KO2_C_64794_52444_1_2.mgf	true, true, true, true, true	0.02166, 0.03867, 0.03867, 0.03867, 0.00194	AcD4(5)	275	A(1), B(3), C(1)	3.80638	0.621445	3.45667	3.8063814846523, 3.8063814846523, 3.90713585609132, 3.90713585609132, 2.65650400568485, 2.65650400568485	F002472_2p_uPAC14_CMB-675_Naa35_KO1_B_59644_48363_1_2.mgf, F002472_2p_uPAC14_CMB-675_Naa35_KO1_B_60716_49213_1_2.mgf, F002506_2p_uPAC14_CMB-675_Naa35_KO1_C_65306_52395_1_2.mgf, F002506_2p_uPAC14_CMB-675_Naa35_KO1_C_66436_53283.53303_2_2.mgf, F002482_2p_uPAC14_CMB-675_Naa35_KO1_D_68667_54872_1_2.mgf, F002482_2p_uPAC14_CMB-675_Naa35_KO1_D_69805_55721_1_2.mgf	true, true, true, true, true, true	0.03957, 0.03957, 0.04066, 0.04066, 0.02729, 0.02729	AcD4(6)	98	B(2), C(2), D(2)	1.57674	3.51793	3.12713	0.193624368724674, 0.193624368724674, 4.06937702653441, 4.06937702653441, 8.07556188812796, 8.07556188812796, 8.07556188812796, 0.0229947112164202, 1.57674061534221, 0.0229947112164202, 0.0229947112164202	F002480_2p_uPAC14_CMB-675_Naa38_KO2_A_67657_55177_1_2.mgf, F002480_2p_uPAC14_CMB-675_Naa38_KO2_A_68054_55462_1_2.mgf, F002476_2p_uPAC14_CMB-675_Naa38_KO2_B_64011_51454_1_2.mgf, F002476_2p_uPAC14_CMB-675_Naa38_KO2_B_65082_52276_1_2.mgf, F002528_2p_uPAC14_CMB-675_Naa38_KO2_C_77724_59703_1_2.mgf, F002528_2p_uPAC14_CMB-675_Naa38_KO2_C_78256_60126_1_2.mgf, F002528_2p_uPAC14_CMB-675_Naa38_KO2_C_78791_6…	true, true, true, true, true, true, true, true, true, true, true	0.00194, 0.00194, 0.04242, 0.04242, 0.08785, 0.08785, 0.08785, 2.3E-4, 0.01602, 2.3E-4, 2.3E-4	AcD4(11)	123.727	A(2), B(2), C(3), D(4)
NatA	M	V	G	VGVKPVGSDPDFQPELSGAGSR	22	2	O43396	Thioredoxin-like protein 1 OS=Homo sapiens OX=9606 GN=TXNL1 PE=1 SV=3	0.31103	0.0625968	0.293606	0.348779272546088, 0.203584687238034, 0.311029587686418, 0.311029587686418	F002510_2p_uPAC14_CMB-675_WT_B_57238_46759_1_3.mgf, F002488_2p_uPAC14_CMB-675_WT_C_20200831160725_55257_45288_1_3.mgf, F002478_2p_uPAC14_CMB-675_WT_D_56567_46466_1_2.mgf, F002478_2p_uPAC14_CMB-675_WT_D_57352_47030_1_2.mgf	true, true, true, true	0.0035, 0.00204, 0.00312, 0.00312	AcD4(4)	262	B(1), C(1), D(2)	0.200098	1.29631	0.834383	0.210555727415154, 0.158747591329785, 2.77858795621147, 0.189639684599261	F002520_2p_uPAC14_CMB-675_Naa30_KO2_A_70544_53150_1_3.mgf, F002474_2p_uPAC14_CMB-675_Naa30_KO2_B_51471_42353_1_2.mgf, F002504_2p_uPAC14_CMB-675_Naa30_KO2_C_56206_46120_1_2.mgf, F002504_2p_uPAC14_CMB-675_Naa30_KO2_C_56160_46086_1_3.mgf	true, true, true, true	0.00211, 0.00159, 0.02858, 0.0019	AcD4(4)	518.5	A(1), B(1), C(2)	0.185644	0.213358	0.264703	0.10987913295375, 0.218521438050669, 0.577643889004881, 0.152766267610555	F002500_2p_uPAC14_CMB-675_Naa35_KO1_A_59257_47849_1_2.mgf, F002472_2p_uPAC14_CMB-675_Naa35_KO1_B_51737_42517_1_2.mgf, F002506_2p_uPAC14_CMB-675_Naa35_KO1_C_56863_46212_1_3.mgf, F002482_2p_uPAC14_CMB-675_Naa35_KO1_D_60119_48721_1_2.mgf	true, true, true, true	0.0011, 0.00219, 0.00581, 0.00153	AcD4(4)	392	A(1), B(1), C(1), D(1)	0.470275	0.118533	0.464712	0.487610707533087, 0.487610707533087, 0.268278331288833, 0.638891924922746, 0.452939126972276, 0.452939126972276	F002480_2p_uPAC14_CMB-675_Naa38_KO2_A_57679_47516_1_2.mgf, F002480_2p_uPAC14_CMB-675_Naa38_KO2_A_56658_46735_1_2.mgf, F002476_2p_uPAC14_CMB-675_Naa38_KO2_B_55655_45318_1_2.mgf, F002528_2p_uPAC14_CMB-675_Naa38_KO2_C_69504_53632_1_3.mgf, F002526_2p_uPAC14_CMB-675_Naa38_KO2_D_63346_49685_1_3.mgf, F002526_2p_uPAC14_CMB-675_Naa38_KO2_D_63317_49666_1_3.mgf	true, true, true, true, true, true	0.0049, 0.0049, 0.00269, 0.00643, 0.00455, 0.00455	AcD4(6)	332.833	A(2), B(1), C(1), D(2)
None	M	P	K	PKNKGKGGKNR	11	2	O14602	Eukaryotic translation initiation factor 1A, Y-chromosomal OS=Homo sapiens OX=9606 GN=EIF1AY PE=1 SV=4	0.317986	0.0635169	0.304807	0.264299606043983, 0.337854672659683, 0.337854672659683, 0.337854672659683, 0.312023366861722, 0.312023366861722, 0.312023366861722, 0.312023366861722, 0.312023366861722, 0.312023366861722, 0.334874820602774, 0.334874820602774, 0.334874820602774, 0.317985625853527, 0.317985625853527, 0.317985625853527, 0.0599640215870477, 0.317985625853527	F002522_2p_uPAC14_CMB-675_WT_A_18887_16004_1_3.mgf, F002522_2p_uPAC14_CMB-675_WT_A_19705_16597_1_2.mgf, F002522_2p_uPAC14_CMB-675_WT_A_23669_19761_1_2.mgf, F002522_2p_uPAC14_CMB-675_WT_A_21736_18104_1_2.mgf, F002510_2p_uPAC14_CMB-675_WT_B_16865_15928_1_2.mgf, F002510_2p_uPAC14_CMB-675_WT_B_15934_15210_1_2.mgf, F002510_2p_uPAC14_CMB-675_WT_B_17854_16679_1_2.mgf, F002510_2p_uPAC14_CMB-675_WT_B_1881…	true, true, true, true, true, true, true, true, true, true, true, true, true, true, true, true, true, true	0.00265, 0.00339, 0.00339, 0.00339, 0.00313, 0.00313, 0.00313, 0.00313, 0.00313, 0.00313, 0.00336, 0.00336, 0.00336, 0.00319, 0.00319, 0.00319, 6.0E-4, 0.00319	AcD4(18)	42.1111	A(4), B(6), C(3), D(5)	0.282201	0.0192868	0.280677	0.273251291461395, 0.273251291461395, 0.30904196989333, 0.273251291461395, 0.273251291461395, 0.273251291461395, 0.273251291461395, 0.282201370122553, 0.29214401802718, 0.29214401802718, 0.316991965549552, 0.29214401802718, 0.29214401802718, 0.242410941412367, 0.285184372694094, 0.285184372694094, 0.242410941412367	F002520_2p_uPAC14_CMB-675_Naa30_KO2_A_29912_22713_1_2.mgf, F002520_2p_uPAC14_CMB-675_Naa30_KO2_A_29143_22106_1_2.mgf, F002520_2p_uPAC14_CMB-675_Naa30_KO2_A_27406_20806_1_3.mgf, F002520_2p_uPAC14_CMB-675_Naa30_KO2_A_28125_21339_1_2.mgf, F002520_2p_uPAC14_CMB-675_Naa30_KO2_A_30001_22779_1_2.mgf, F002520_2p_uPAC14_CMB-675_Naa30_KO2_A_31998_24385_1_2.mgf, F002520_2p_uPAC14_CMB-675_Naa30_KO2_A_31031_2…	true, true, true, true, true, true, true, true, true, true, true, true, true, true, true, true, true	0.00274, 0.00274, 0.0031, 0.00274, 0.00274, 0.00274, 0.00274, 0.00283, 0.00293, 0.00293, 0.00318, 0.00293, 0.00293, 0.00243, 0.00286, 0.00286, 0.00243	AcD4(17)	97.9412	A(7), B(1), C(5), D(4)	0.29115	0.137486	0.333541	0.2692729629999, 0.2692729629999, 0.291149842460016, 0.291149842460016, 0.291149842460016, 0.767070544689549, 0.313017126223657, 0.313017126223657, 0.313017126223657, 0.280212602586731, 0.313017126223657, 0.291149842460016	F002500_2p_uPAC14_CMB-675_Naa35_KO1_A_16456_15820_1_2.mgf, F002500_2p_uPAC14_CMB-675_Naa35_KO1_A_18155_17178_1_2.mgf, F002472_2p_uPAC14_CMB-675_Naa35_KO1_B_11797_12312_1_2.mgf, F002472_2p_uPAC14_CMB-675_Naa35_KO1_B_12659_12981_1_2.mgf, F002472_2p_uPAC14_CMB-675_Naa35_KO1_B_10927_11642_1_2.mgf, F002472_2p_uPAC14_CMB-675_Naa35_KO1_B_11241_11886_1_3.mgf, F002506_2p_uPAC14_CMB-675_Naa35_KO1_C_14725_1…	true, true, true, true, true, true, true, true, true, true, true, true	0.0027, 0.0027, 0.00292, 0.00292, 0.00292, 0.00773, 0.00314, 0.00314, 0.00314, 0.00281, 0.00314, 0.00292	AcD4(12)	73.0833	A(2), B(4), C(5), D(1)	0.26231	0.0341079	0.263235	0.270267574872096, 0.270267574872096, 0.270267574872096, 0.270267574872096, 0.262310124372899, 0.262310124372899, 0.158747591329785, 0.262310124372899, 0.262310124372899, 0.262310124372899, 0.262310124372899, 0.262310124372899, 0.262310124372899, 0.262310124372899, 0.262310124372899, 0.349772299229703, 0.262310124372899	F002480_2p_uPAC14_CMB-675_Naa38_KO2_A_15694_15586_1_2.mgf, F002480_2p_uPAC14_CMB-675_Naa38_KO2_A_16602_16266_1_2.mgf, F002480_2p_uPAC14_CMB-675_Naa38_KO2_A_14843_14907.14918_2_2.mgf, F002476_2p_uPAC14_CMB-675_Naa38_KO2_B_13879_13828_1_2.mgf, F002528_2p_uPAC14_CMB-675_Naa38_KO2_C_28272_22133_1_2.mgf, F002528_2p_uPAC14_CMB-675_Naa38_KO2_C_29211_22884_1_2.mgf, F002528_2p_uPAC14_CMB-675_Naa38_KO2_C_2…	true, true, true, true, true, true, true, true, true, true, true, true, true, true, true, true, true	0.00271, 0.00271, 0.00271, 0.00271, 0.00263, 0.00263, 0.00159, 0.00263, 0.00263, 0.00263, 0.00263, 0.00263, 0.00263, 0.00263, 0.00263, 0.00351, 0.00263	AcD4(17)	90.1765	A(3), B(1), C(8), D(5)	P47813 (2-12)
NatA	M	A	P	APEVLPKPR	9	2	P09669	Cytochrome c oxidase subunit 6C OS=Homo sapiens OX=9606 GN=COX6C PE=1 SV=2	0.363673	0.20335	0.266676	0.0329891135925144, 0.363672595028147, 0.403366366216821	F002522_2p_uPAC14_CMB-675_WT_A_51757_40905_1_2.mgf, F002510_2p_uPAC14_CMB-675_WT_B_47481_39566_1_2.mgf, F002478_2p_uPAC14_CMB-675_WT_D_46262_39019_1_2.mgf	true, true, true	3.3E-4, 0.00365, 0.00405	AcD4(3)	615	A(1), B(1), D(1)	1.59708	0	1.59708	1.59707940131663	F002520_2p_uPAC14_CMB-675_Naa30_KO2_A_60146_45647_1_2.mgf	true	0.01623	AcD4(1)	919	A(1)	0.682313	0.275503	0.785594	1.09781426169518, 0.682312513035446, 0.576655398687611	F002472_2p_uPAC14_CMB-675_Naa35_KO1_B_42847_35969_1_2.mgf, F002506_2p_uPAC14_CMB-675_Naa35_KO1_C_46260_38597_1_2.mgf, F002482_2p_uPAC14_CMB-675_Naa35_KO1_D_49402_41075_1_2.mgf	true, true, true	0.0111, 0.00687, 0.0058	AcD4(3)	820.333	B(1), C(1), D(1)	1.67055	0.48014	1.68553	1.75080073097404, 1.11835144515529, 1.59030074004093, 2.28267667292057	F002480_2p_uPAC14_CMB-675_Naa38_KO2_A_46017_38783_1_2.mgf, F002476_2p_uPAC14_CMB-675_Naa38_KO2_B_45143_37647_1_2.mgf, F002528_2p_uPAC14_CMB-675_Naa38_KO2_C_59332_46196_1_2.mgf, F002526_2p_uPAC14_CMB-675_Naa38_KO2_D_53425_42341_1_2.mgf	true, true, true, true	0.01782, 0.01131, 0.01616, 0.02336	AcD4(4)	807	A(1), B(1), C(1), D(1)
None	M	P	E	PEFLEDPSVLTKDKLKSELVANNVTLPAGEQR	32	2	P42167	Lamina-associated polypeptide 2, isoforms beta/gamma OS=Homo sapiens OX=9606 GN=TMPO PE=1 SV=2	0.367643	0.127385	0.303951	0.367643395869242, 0.367643395869242, 0.367643395869242, 0.112872454126836	F002510_2p_uPAC14_CMB-675_WT_B_90090_70625_1_3.mgf, F002510_2p_uPAC14_CMB-675_WT_B_90870_71175_1_3.mgf, F002510_2p_uPAC14_CMB-675_WT_B_91876_71944_1_3.mgf, F002478_2p_uPAC14_CMB-675_WT_D_90836_70708.70735_2_3.mgf	true, true, true, true	0.00369, 0.00369, 0.00369, 0.00113	AcD4(4)	138.75	B(3), D(1)	1.65321	0	1.65321	1.65320954750641	F002512_2p_uPAC14_CMB-675_Naa30_KO2_D_81659_67315_1_3.mgf	true	0.01681	AcD4(1)	154	D(1)																					P42166 (2-33)
NatA	M	A	P	APKQDPKPKFQEGER	15	2	Q9UBU8	Mortality factor 4-like protein 1 OS=Homo sapiens OX=9606 GN=MORF4L1 PE=1 SV=2	0.394438	0.113311	0.343397	0.394438025419339, 0.213543017941604, 0.422209830319445	F002522_2p_uPAC14_CMB-675_WT_A_43713_34856_1_2.mgf, F002510_2p_uPAC14_CMB-675_WT_B_39495_33571_1_2.mgf, F002478_2p_uPAC14_CMB-675_WT_D_38266_33025_1_2.mgf	true, true, true	0.00396, 0.00214, 0.00424	AcD4(3)	977	A(1), B(1), D(1)	0.431133	0.377608	0.573721	0.431133193273127, 0.288167196801244, 1.00186116501009	F002520_2p_uPAC14_CMB-675_Naa30_KO2_A_51666_39339_1_2.mgf, F002474_2p_uPAC14_CMB-675_Naa30_KO2_B_33294_28933_1_2.mgf, F002512_2p_uPAC14_CMB-675_Naa30_KO2_D_35104_31472_1_2.mgf	true, true, true	0.00433, 0.00289, 0.01012	AcD4(3)	978.667	A(1), B(1), D(1)	0.327418	0.0509704	0.322934	0.375584048138517, 0.261315353773114, 0.351758293224916, 0.303078640931568	F002500_2p_uPAC14_CMB-675_Naa35_KO1_A_39415_33509_1_2.mgf, F002472_2p_uPAC14_CMB-675_Naa35_KO1_B_33821_29204_1_2.mgf, F002506_2p_uPAC14_CMB-675_Naa35_KO1_C_37760_32305_1_2.mgf, F002482_2p_uPAC14_CMB-675_Naa35_KO1_D_40648_34690_1_2.mgf	true, true, true, true	0.00377, 0.00262, 0.00353, 0.00304	AcD4(4)	984.5	A(1), B(1), C(1), D(1)	0.475726	0.0915601	0.433053	0.296120522049512, 0.482659103348758, 0.484639804153771, 0.468791989728379	F002480_2p_uPAC14_CMB-675_Naa38_KO2_A_37730_32603_1_2.mgf, F002476_2p_uPAC14_CMB-675_Naa38_KO2_B_36845_31442_1_2.mgf, F002528_2p_uPAC14_CMB-675_Naa38_KO2_C_51080_39990_1_2.mgf, F002526_2p_uPAC14_CMB-675_Naa38_KO2_D_45255_36135_1_2.mgf	true, true, true, true	0.00297, 0.00485, 0.00487, 0.00471	AcD4(4)	819.5	A(1), B(1), C(1), D(1)
NatA	M	V	Q	VQKYQSPVR	9	2	Q92503	SEC14-like protein 1 OS=Homo sapiens OX=9606 GN=SEC14L1 PE=1 SV=2	0.446258	0.382639	0.446258	0.175690784219773, 0.716824526915668	F002522_2p_uPAC14_CMB-675_WT_A_39606_31806_1_2.mgf, F002488_2p_uPAC14_CMB-675_WT_C_20200831160725_31953_28309_1_2.mgf	true, true	0.00176, 0.00722	AcD4(2)	1481.5	A(1), C(1)											0.991079	0	0.991079	0.991079296244591	F002500_2p_uPAC14_CMB-675_Naa35_KO1_A_35469_30565_1_2.mgf	true	0.01001	AcD4(1)	1405	A(1)
NatA	M	G	K	GKKGKKEKKGR	11	2	Q8TBB5	Kelch domain-containing protein 4 OS=Homo sapiens OX=9606 GN=KLHDC4 PE=1 SV=1	0.462848	0.0335664	0.475123	0.45888454226018, 0.439063728955307, 0.526216315689999, 0.488600969241026, 0.462847757925645	F002522_2p_uPAC14_CMB-675_WT_A_26099_21601_1_2.mgf, F002510_2p_uPAC14_CMB-675_WT_B_22782_20773_1_2.mgf, F002510_2p_uPAC14_CMB-675_WT_B_23041_20964_1_3.mgf, F002488_2p_uPAC14_CMB-675_WT_C_20200831160725_18374_17977_1_2.mgf, F002478_2p_uPAC14_CMB-675_WT_D_21615_20364_1_2.mgf	true, true, true, true, true	0.00461, 0.00441, 0.00529, 0.00491, 0.00465	AcD4(5)	857.8	A(1), B(2), C(1), D(1)	0.421218	0.0583774	0.418545	0.419235020563428, 0.469782626005255, 0.469782626005255, 0.421218246815968, 0.421218246815968, 0.310035788697151	F002520_2p_uPAC14_CMB-675_Naa30_KO2_A_34371_26251_1_2.mgf, F002474_2p_uPAC14_CMB-675_Naa30_KO2_B_17070_16480_1_2.mgf, F002474_2p_uPAC14_CMB-675_Naa30_KO2_B_17840_17050_1_2.mgf, F002504_2p_uPAC14_CMB-675_Naa30_KO2_C_21382_19844_1_2.mgf, F002504_2p_uPAC14_CMB-675_Naa30_KO2_C_21927_20249_1_2.mgf, F002512_2p_uPAC14_CMB-675_Naa30_KO2_D_19948_19109_1_2.mgf	true, true, true, true, true, true	0.00421, 0.00472, 0.00472, 0.00423, 0.00423, 0.00311	AcD4(6)	458.333	A(1), B(2), C(2), D(1)	0.447984	0.0579257	0.458364	0.39939841236641, 0.450957164046867, 0.445010801716328, 0.538088938840871	F002500_2p_uPAC14_CMB-675_Naa35_KO1_A_22244_20489_1_2.mgf, F002472_2p_uPAC14_CMB-675_Naa35_KO1_B_17247_16614_1_2.mgf, F002506_2p_uPAC14_CMB-675_Naa35_KO1_C_20624_19356_1_2.mgf, F002482_2p_uPAC14_CMB-675_Naa35_KO1_D_23396_21710_1_2.mgf	true, true, true, true	0.00401, 0.00453, 0.00447, 0.00541	AcD4(4)	789	A(1), B(1), C(1), D(1)	0.43609	0.018517	0.439061	0.45888454226018, 0.422209830319445, 0.436089926123578	F002480_2p_uPAC14_CMB-675_Naa38_KO2_A_21432_20168_1_2.mgf, F002476_2p_uPAC14_CMB-675_Naa38_KO2_B_19796_18514_1_2.mgf, F002526_2p_uPAC14_CMB-675_Naa38_KO2_D_28502_23132_1_2.mgf	true, true, true	0.00461, 0.00424, 0.00438	AcD4(3)	695.667	A(1), B(1), D(1)
NatC/E/F	-	M	K	MKDKQKKKKER	11	1	Q8IXJ9	Polycomb group protein ASXL1 OS=Homo sapiens OX=9606 GN=ASXL1 PE=1 SV=4	0.495532	0.187394	0.447107	0.696120197416113, 0.357715800277005, 0.190635885458773, 0.495532249397998, 0.495532249397998	F002522_2p_uPAC14_CMB-675_WT_A_25419_21100_1_2.mgf, F002510_2p_uPAC14_CMB-675_WT_B_22147_20289.20318_2_2.mgf, F002488_2p_uPAC14_CMB-675_WT_C_20200831160725_17730_17493_1_2.mgf, F002478_2p_uPAC14_CMB-675_WT_D_21423_20213_1_2.mgf, F002478_2p_uPAC14_CMB-675_WT_D_20964_19876_1_2.mgf	true, true, true, true, true	0.00701, 0.00359, 0.00191, 0.00498, 0.00498	AcD4(5)	713.2	A(1), B(1), C(1), D(2)	0.363659	0.148144	0.402457	0.610253046295744, 0.326927677218722, 0.27225673910225, 0.400390430469512	F002520_2p_uPAC14_CMB-675_Naa30_KO2_A_33646_25706_1_2.mgf, F002474_2p_uPAC14_CMB-675_Naa30_KO2_B_16521_16038_1_2.mgf, F002504_2p_uPAC14_CMB-675_Naa30_KO2_C_20656_19286_1_2.mgf, F002512_2p_uPAC14_CMB-675_Naa30_KO2_D_19359_18628_1_2.mgf	true, true, true, true	0.00614, 0.00328, 0.00273, 0.00402	AcD4(4)	959.75	A(1), B(1), C(1), D(1)	0.544001	0.14833	0.497099	0.288167196801244, 0.495532249397998, 0.612228671384273, 0.592468885442761	F002500_2p_uPAC14_CMB-675_Naa35_KO1_A_21564_19972_1_2.mgf, F002472_2p_uPAC14_CMB-675_Naa35_KO1_B_16623_16137_1_2.mgf, F002506_2p_uPAC14_CMB-675_Naa35_KO1_C_19976_18858_1_2.mgf, F002482_2p_uPAC14_CMB-675_Naa35_KO1_D_22733_21194_1_2.mgf	true, true, true, true	0.00289, 0.00498, 0.00616, 0.00596	AcD4(4)	931.75	A(1), B(1), C(1), D(1)	0.488601	0.0953373	0.427689	0.488600969241026, 0.488600969241026, 0.510381741665257, 0.301090706067675, 0.349772299229703	F002480_2p_uPAC14_CMB-675_Naa38_KO2_A_20768_19655_1_2.mgf, F002480_2p_uPAC14_CMB-675_Naa38_KO2_A_21303_20067_1_2.mgf, F002476_2p_uPAC14_CMB-675_Naa38_KO2_B_19101_17985_1_2.mgf, F002528_2p_uPAC14_CMB-675_Naa38_KO2_C_33625_26507_1_2.mgf, F002526_2p_uPAC14_CMB-675_Naa38_KO2_D_27789_22589_1_2.mgf	true, true, true, true, true	0.00491, 0.00491, 0.00513, 0.00302, 0.00351	AcD4(5)	794.6	A(2), B(1), C(1), D(1)
NatC/E/F	-	M	K	MKLKDTKSR	9	1	Q9GZR7	ATP-dependent RNA helicase DDX24 OS=Homo sapiens OX=9606 GN=DDX24 PE=1 SV=1	0.503453	0.327163	0.630274	0.385508083716019, 0.503452530197202, 1.00186116501009	F002522_2p_uPAC14_CMB-675_WT_A_33476_27227_1_2.mgf, F002510_2p_uPAC14_CMB-675_WT_B_29845_26267_1_2.mgf, F002488_2p_uPAC14_CMB-675_WT_C_20200831160725_25888_23750_1_2.mgf	true, true, true	0.00387, 0.00506, 0.01012	AcD4(3)	1509.33	A(1), B(1), C(1)	0.424193	0.00457934	0.426837	0.424192938083763, 0.424192938083763, 0.432124579325726	F002520_2p_uPAC14_CMB-675_Naa30_KO2_A_41774_31923_1_2.mgf, F002520_2p_uPAC14_CMB-675_Naa30_KO2_A_42502_32486_1_2.mgf, F002504_2p_uPAC14_CMB-675_Naa30_KO2_C_28743_25685_1_2.mgf	true, true, true	0.00426, 0.00426, 0.00434	AcD4(3)	993.333	A(2), C(1)
None	M	P	N	PNVLLPPKESNLFKR	15	2	Q6N069	N-alpha-acetyltransferase 16, NatA auxiliary subunit OS=Homo sapiens OX=9606 GN=NAA16 PE=1 SV=2	0.508402	0	0.508402	0.508402065445573, 0.508402065445573	F002510_2p_uPAC14_CMB-675_WT_B_75253_59846_1_2.mgf, F002510_2p_uPAC14_CMB-675_WT_B_75455_60006_1_2.mgf	true, true	0.00511, 0.00511	AcD4(2)	786	B(2)
NatA	M	V	A	VAAKKTKKSLESINSR	16	2	P62888	60S ribosomal protein L30 OS=Homo sapiens OX=9606 GN=RPL30 PE=1 SV=2	0.539078	0.100033	0.535862	0.539078196176722, 0.539078196176722, 0.633955364772749, 0.482659103348758, 0.375584048138517, 0.644815149678585	F002522_2p_uPAC14_CMB-675_WT_A_63596_49420_1_3.mgf, F002522_2p_uPAC14_CMB-675_WT_A_64583_50159_1_3.mgf, F002510_2p_uPAC14_CMB-675_WT_B_59569_48497_1_3.mgf, F002488_2p_uPAC14_CMB-675_WT_C_20200831160725_56763_46360_1_3.mgf, F002478_2p_uPAC14_CMB-675_WT_D_57992_47477_1_2.mgf, F002478_2p_uPAC14_CMB-675_WT_D_58201_47627_1_3.mgf	true, true, true, true, true, true	0.00542, 0.00542, 0.00638, 0.00485, 0.00377, 0.00649	AcD4(6)	485.833	A(2), B(1), C(1), D(2)	0.516318	0.0468199	0.500299	0.502462564051539, 0.409317704235591, 0.530174171665025, 0.530174171665025, 0.530174171665025, 0.499492547411991	F002520_2p_uPAC14_CMB-675_Naa30_KO2_A_72626_54692_1_2.mgf, F002520_2p_uPAC14_CMB-675_Naa30_KO2_A_72075_54294_1_3.mgf, F002474_2p_uPAC14_CMB-675_Naa30_KO2_B_53291_43710_1_3.mgf, F002474_2p_uPAC14_CMB-675_Naa30_KO2_B_52789_43352_1_3.mgf, F002474_2p_uPAC14_CMB-675_Naa30_KO2_B_53988_44220_1_3.mgf, F002504_2p_uPAC14_CMB-675_Naa30_KO2_C_57999_47444_1_3.mgf	true, true, true, true, true, true	0.00505, 0.00411, 0.00533, 0.00533, 0.00533, 0.00502	AcD4(6)	164.333	A(2), B(3), C(1)	0.474736	0.138658	0.45988	0.689216835163962, 0.240420586386807, 0.240420586386807, 0.474735511609622, 0.474735511609622, 0.474735511609622, 0.474735511609622, 0.474735511609622, 0.582586045771777, 0.582586045771777, 0.349772299229703	F002500_2p_uPAC14_CMB-675_Naa35_KO1_A_60948_49022_1_3.mgf, F002500_2p_uPAC14_CMB-675_Naa35_KO1_A_62065_49840_1_2.mgf, F002500_2p_uPAC14_CMB-675_Naa35_KO1_A_61784_49644_1_2.mgf, F002472_2p_uPAC14_CMB-675_Naa35_KO1_B_53063_43519_1_2.mgf, F002472_2p_uPAC14_CMB-675_Naa35_KO1_B_53722_43993_1_2.mgf, F002472_2p_uPAC14_CMB-675_Naa35_KO1_B_54830_44823_1_2.mgf, F002472_2p_uPAC14_CMB-675_Naa35_KO1_B_54917_4…	true, true, true, true, true, true, true, true, true, true, true	0.00694, 0.00241, 0.00241, 0.00477, 0.00477, 0.00477, 0.00477, 0.00477, 0.00586, 0.00586, 0.00351	AcD4(11)	168.818	A(3), B(5), C(2), D(1)	0.380546	0.0344121	0.398286	0.380546313084019, 0.380546313084019, 0.380546313084019, 0.380546313084019, 0.380546313084019, 0.364665324910826, 0.446001911436763, 0.406342124133535, 0.464829247414573	F002480_2p_uPAC14_CMB-675_Naa38_KO2_A_58711_48315_1_2.mgf, F002480_2p_uPAC14_CMB-675_Naa38_KO2_A_59650_49091_1_2.mgf, F002480_2p_uPAC14_CMB-675_Naa38_KO2_A_59974_49361_1_2.mgf, F002480_2p_uPAC14_CMB-675_Naa38_KO2_A_60814_50020_1_2.mgf, F002480_2p_uPAC14_CMB-675_Naa38_KO2_A_60068_49434_1_2.mgf, F002476_2p_uPAC14_CMB-675_Naa38_KO2_B_57104_46399_1_2.mgf, F002528_2p_uPAC14_CMB-675_Naa38_KO2_C_70992_5…	true, true, true, true, true, true, true, true, true	0.00382, 0.00382, 0.00382, 0.00382, 0.00382, 0.00366, 0.00448, 0.00408, 0.00467	AcD4(9)	146.556	A(5), B(1), C(1), D(2)
NatA	M	A	L	ALNGAEVDDFSWEPPTEAETKVLQAR	26	2	O60232	Protein ZNRD2 OS=Homo sapiens OX=9606 GN=ZNRD2 PE=1 SV=1	0.547981	0	0.547981	0.547980626746626	F002478_2p_uPAC14_CMB-675_WT_D_70731_56667_1_3.mgf	true	0.00551	AcD4(1)	973	D(1)
NatA	M	G	K	GKAKVPASKR	10	2	Q9GZR2	RNA exonuclease 4 OS=Homo sapiens OX=9606 GN=REXO4 PE=1 SV=2	0.568743	0.232977	0.497352	0.58752771122665, 0.549958728232872, 0.159744408945686, 0.692175536510521	F002522_2p_uPAC14_CMB-675_WT_A_27796_22907_1_2.mgf, F002510_2p_uPAC14_CMB-675_WT_B_24615_22174_1_2.mgf, F002488_2p_uPAC14_CMB-675_WT_C_20200831160725_20178_19365_1_2.mgf, F002478_2p_uPAC14_CMB-675_WT_D_23463_21743.21759_2_2.mgf	true, true, true, true	0.00591, 0.00553, 0.0016, 0.00697	AcD4(4)	1696	A(1), B(1), C(1), D(1)	0.0819328	0.0393294	0.0994885	0.0709496257657063, 0.141798645922789, 0.141798645922789, 0.0819328150916248, 0.0609628126842625	F002520_2p_uPAC14_CMB-675_Naa30_KO2_A_36262_27640_1_2.mgf, F002474_2p_uPAC14_CMB-675_Naa30_KO2_B_19615_18393_1_2.mgf, F002474_2p_uPAC14_CMB-675_Naa30_KO2_B_18985_17868_1_2.mgf, F002504_2p_uPAC14_CMB-675_Naa30_KO2_C_23147_21181_1_2.mgf, F002512_2p_uPAC14_CMB-675_Naa30_KO2_D_21546_20395_1_2.mgf	true, true, true, true, true	7.1E-4, 0.00142, 0.00142, 8.2E-4, 6.1E-4	AcD4(5)	1278.4	A(1), B(2), C(1), D(1)	0.119355	0.0302343	0.111868	0.0729467488733224, 0.135815291203962, 0.135815291203962, 0.102894019160264	F002500_2p_uPAC14_CMB-675_Naa35_KO1_A_23969_21813_1_2.mgf, F002472_2p_uPAC14_CMB-675_Naa35_KO1_B_19075_17960_1_2.mgf, F002472_2p_uPAC14_CMB-675_Naa35_KO1_B_19834_18545_1_2.mgf, F002506_2p_uPAC14_CMB-675_Naa35_KO1_C_22421_20719_1_2.mgf	true, true, true, true	7.3E-4, 0.00136, 0.00136, 0.00103	AcD4(4)	1411.25	A(1), B(2), C(1)	0.0884215	0.0868016	0.130273	0.0839294992206546, 0.0839294992206546, 0.260320563329709, 0.0929135903609642	F002480_2p_uPAC14_CMB-675_Naa38_KO2_A_23830_21981_1_2.mgf, F002476_2p_uPAC14_CMB-675_Naa38_KO2_B_21653_19879_1_2.mgf, F002528_2p_uPAC14_CMB-675_Naa38_KO2_C_36175_28471_1_2.mgf, F002526_2p_uPAC14_CMB-675_Naa38_KO2_D_30315_24539_1_2.mgf	true, true, true, true	8.4E-4, 8.4E-4, 0.00261, 9.3E-4	AcD4(4)	1441.5	A(1), B(1), C(1), D(1)
None	M	P	T	PTTQQSPQDEQEKLLDEAIQAVKVQSFQMKR	31	2	Q96QK1	Vacuolar protein sorting-associated protein 35 OS=Homo sapiens OX=9606 GN=VPS35 PE=1 SV=2	0.57369	0	0.57369	0.573689809797468	F002510_2p_uPAC14_CMB-675_WT_B_87679_68896.68941_2_4.mgf	true	0.00577	AcD4(1)	1304	B(1)	1.26192	0.286068	1.29585	1.47103741144709, 1.05279822686614, 1.05279822686614, 1.60676158334399	F002474_2p_uPAC14_CMB-675_Naa30_KO2_B_82539_65132_1_3.mgf, F002504_2p_uPAC14_CMB-675_Naa30_KO2_C_88845_69559_1_3.mgf, F002504_2p_uPAC14_CMB-675_Naa30_KO2_C_88481_69288_1_3.mgf, F002512_2p_uPAC14_CMB-675_Naa30_KO2_D_79246_65263_1_3.mgf	true, true, true, true	0.01493, 0.01064, 0.01064, 0.01633	AcD4(4)	658	B(1), C(2), D(1)	0.942041	0	0.942041	0.942041188299274	F002482_2p_uPAC14_CMB-675_Naa35_KO1_D_94075_72998_1_3.mgf	true	0.00951	AcD4(1)	944	D(1)	1.03125	0	1.03125	1.03125432988262	F002526_2p_uPAC14_CMB-675_Naa38_KO2_D_92393_72045_1_4.mgf	true	0.01042	AcD4(1)	889	D(1)
NatA	M	A	P	APAKKGGEKKKGR	13	2	P62899	60S ribosomal protein L31 OS=Homo sapiens OX=9606 GN=RPL31 PE=1 SV=1	0.581598	0.0172609	0.582979	0.561825684880425, 0.561825684880425, 0.561825684880425, 0.561825684880425, 0.561825684880425, 0.603337739918693, 0.603337739918693, 0.603337739918693, 0.603337739918693, 0.581597653725704, 0.581597653725704, 0.581597653725704, 0.592468885442761, 0.592468885442761, 0.592468885442761	F002522_2p_uPAC14_CMB-675_WT_A_29009_23871_1_2.mgf, F002522_2p_uPAC14_CMB-675_WT_A_28167_23199_1_2.mgf, F002522_2p_uPAC14_CMB-675_WT_A_29430_24181_1_2.mgf, F002522_2p_uPAC14_CMB-675_WT_A_32435_26431_1_2.mgf, F002522_2p_uPAC14_CMB-675_WT_A_30956_25286_1_2.mgf, F002510_2p_uPAC14_CMB-675_WT_B_25683_23022_1_2.mgf, F002510_2p_uPAC14_CMB-675_WT_B_24876_22380_1_2.mgf, F002510_2p_uPAC14_CMB-675_WT_B_2571…	true, true, true, true, true, true, true, true, true, true, true, true, true, true, true	0.00565, 0.00565, 0.00565, 0.00565, 0.00565, 0.00607, 0.00607, 0.00607, 0.00607, 0.00585, 0.00585, 0.00585, 0.00596, 0.00596, 0.00596	AcD4(15)	8.46667	A(5), B(4), C(3), D(3)	0.573192	0.0194896	0.572994	0.591480689895124, 0.591480689895124, 0.591480689895124, 0.591480689895124, 0.591480689895124, 0.554903637701624, 0.554903637701624, 0.554903637701624, 0.553914695148025, 0.553914695148025	F002520_2p_uPAC14_CMB-675_Naa30_KO2_A_37830_28889_1_2.mgf, F002520_2p_uPAC14_CMB-675_Naa30_KO2_A_36575_27891_1_2.mgf, F002520_2p_uPAC14_CMB-675_Naa30_KO2_A_37431_28593_1_2.mgf, F002474_2p_uPAC14_CMB-675_Naa30_KO2_B_20046_18738_1_2.mgf, F002474_2p_uPAC14_CMB-675_Naa30_KO2_B_19215_18065_1_2.mgf, F002504_2p_uPAC14_CMB-675_Naa30_KO2_C_24201_22091_1_2.mgf, F002504_2p_uPAC14_CMB-675_Naa30_KO2_C_23430_2…	true, true, true, true, true, true, true, true, true, true	0.00595, 0.00595, 0.00595, 0.00595, 0.00595, 0.00558, 0.00558, 0.00558, 0.00557, 0.00557	AcD4(10)	5	A(3), B(2), C(3), D(2)	0.601362	0.0145267	0.605851	0.628030845059225, 0.628030845059225, 0.628030845059225, 0.593457061343777, 0.593457061343777, 0.601361761343869, 0.601361761343869, 0.601361761343869, 0.596421471172962, 0.596421471172962, 0.596421471172962	F002500_2p_uPAC14_CMB-675_Naa35_KO1_A_24286_22087_1_2.mgf, F002500_2p_uPAC14_CMB-675_Naa35_KO1_A_25066_22703_1_2.mgf, F002500_2p_uPAC14_CMB-675_Naa35_KO1_A_25119_22755_1_2.mgf, F002472_2p_uPAC14_CMB-675_Naa35_KO1_B_20216_18850_1_2.mgf, F002472_2p_uPAC14_CMB-675_Naa35_KO1_B_19324_18167_1_2.mgf, F002506_2p_uPAC14_CMB-675_Naa35_KO1_C_22727_20976_1_2.mgf, F002506_2p_uPAC14_CMB-675_Naa35_KO1_C_23553_2…	true, true, true, true, true, true, true, true, true, true, true	0.00632, 0.00632, 0.00632, 0.00597, 0.00597, 0.00605, 0.00605, 0.00605, 0.006, 0.006, 0.006	AcD4(11)	9.45455	A(3), B(2), C(3), D(3)	0.570723	0.20168	0.450689	0.582586045771777, 0.582586045771777, 0.582586045771777, 0.582586045771777, 0.582586045771777, 0.558859211232871, 0.558859211232871, 0.158747591329785, 0.158747591329785, 0.158747591329785	F002480_2p_uPAC14_CMB-675_Naa38_KO2_A_24387_22418_1_2.mgf, F002480_2p_uPAC14_CMB-675_Naa38_KO2_A_23485_21729_1_2.mgf, F002476_2p_uPAC14_CMB-675_Naa38_KO2_B_23262_21106_1_2.mgf, F002476_2p_uPAC14_CMB-675_Naa38_KO2_B_21956_20119_1_2.mgf, F002476_2p_uPAC14_CMB-675_Naa38_KO2_B_22866_20813_1_2.mgf, F002528_2p_uPAC14_CMB-675_Naa38_KO2_C_36462_28714_1_2.mgf, F002528_2p_uPAC14_CMB-675_Naa38_KO2_C_37316_2…	true, true, true, true, true, true, true, true, true, true	0.00586, 0.00586, 0.00586, 0.00586, 0.00586, 0.00562, 0.00562, 0.00159, 0.00159, 0.00159	AcD4(10)	8.4	A(2), B(3), C(2), D(3)
NatA	M	G	V	GVEIETISPGDGR	13	2	P68106	Peptidyl-prolyl cis-trans isomerase FKBP1B OS=Homo sapiens OX=9606 GN=FKBP1B PE=1 SV=2	0.581598	0.321282	0.354307	0.0, 0.603337739918693, 0.581597653725704, 0.581597653725704, 0.00499975001249937	F002522_2p_uPAC14_CMB-675_WT_A_50100_39618_1_2.mgf, F002510_2p_uPAC14_CMB-675_WT_B_45884_38298_1_2.mgf, F002488_2p_uPAC14_CMB-675_WT_C_20200831160725_42852_36370_1_2.mgf, F002488_2p_uPAC14_CMB-675_WT_C_20200831160725_43112_36577_1_2.mgf, F002478_2p_uPAC14_CMB-675_WT_D_44618_37750_1_2.mgf	true, true, true, true, true	0.0, 0.00607, 0.00585, 0.00585, 5.0E-5	AcD4(5)	1165.8	A(1), B(1), C(2), D(1)	0	0	0	0.0	F002520_2p_uPAC14_CMB-675_Naa30_KO2_A_58476_44351_1_2.mgf	true	0.0	AcD4(1)	750	A(1)	0.00299991	0.816473	0.47289	0.0, 0.00299991000269991, 1.41567096494341	F002500_2p_uPAC14_CMB-675_Naa35_KO1_A_46359_38606_1_2.mgf, F002506_2p_uPAC14_CMB-675_Naa35_KO1_C_44552_37274_1_2.mgf, F002482_2p_uPAC14_CMB-675_Naa35_KO1_D_47615_39736_1_2.mgf	true, true, true	0.0, 3.0E-5, 0.01436	AcD4(3)	1130	A(1), C(1), D(1)	0.446002	0	0.446002	0.446001911436763	F002526_2p_uPAC14_CMB-675_Naa38_KO2_D_51725_41013_1_2.mgf	true	0.00448	AcD4(1)	795	D(1)
NatA	M	G	K	GKSDFLTPKAIANR	14	2	O60870	DNA/RNA-binding protein KIN17 OS=Homo sapiens OX=9606 GN=KIN PE=1 SV=2	0.589343	0.656069	0.839562	1.80000589199964, 0.715838802235879, 0.462847757925645, 0.379553899642362	F002522_2p_uPAC14_CMB-675_WT_A_63861_49612_1_2.mgf, F002510_2p_uPAC14_CMB-675_WT_B_58957_48007_1_2.mgf, F002488_2p_uPAC14_CMB-675_WT_C_20200831160725_57045_46561_1_2.mgf, F002478_2p_uPAC14_CMB-675_WT_D_58223_47643_1_2.mgf	true, true, true, true	0.01833, 0.00721, 0.00465, 0.00381	AcD4(4)	621.75	A(1), B(1), C(1), D(1)	0.896532	0.324515	0.970671	1.08313962114842, 1.37969802463535, 0.709924043091892, 0.709924043091892	F002520_2p_uPAC14_CMB-675_Naa30_KO2_A_72392_54520_1_2.mgf, F002474_2p_uPAC14_CMB-675_Naa30_KO2_B_53043_43522_1_2.mgf, F002504_2p_uPAC14_CMB-675_Naa30_KO2_C_58356_47707_1_2.mgf, F002504_2p_uPAC14_CMB-675_Naa30_KO2_C_58860_48079_1_2.mgf	true, true, true, true	0.01095, 0.01399, 0.00715, 0.00715	AcD4(4)	455.5	A(1), B(1), C(2)	0.679353	2.3258	1.78144	4.45342582241713, 0.679353223948194, 0.21155151079711	F002500_2p_uPAC14_CMB-675_Naa35_KO1_A_61110_49152_1_2.mgf, F002506_2p_uPAC14_CMB-675_Naa35_KO1_C_58659_47543_1_2.mgf, F002482_2p_uPAC14_CMB-675_Naa35_KO1_D_61885_50033_1_2.mgf	true, true, true	0.04661, 0.00684, 0.00212	AcD4(3)	520	A(1), C(1), D(1)	1.1254	1.049	1.48904	2.9757342311312, 1.47880316450084, 0.729637166823844, 0.771993887554823	F002480_2p_uPAC14_CMB-675_Naa38_KO2_A_59794_49221_1_2.mgf, F002476_2p_uPAC14_CMB-675_Naa38_KO2_B_57322_46548_1_2.mgf, F002528_2p_uPAC14_CMB-675_Naa38_KO2_C_71332_54992_1_2.mgf, F002526_2p_uPAC14_CMB-675_Naa38_KO2_D_65031_50992_1_2.mgf	true, true, true, true	0.03067, 0.01501, 0.00735, 0.00778	AcD4(4)	797.5	A(1), B(1), C(1), D(1)
NatA	M	G	K	GKVKVGVNGFGR	12	2	P04406	Glyceraldehyde-3-phosphate dehydrogenase OS=Homo sapiens OX=9606 GN=GAPDH PE=1 SV=3	0.590492	0.0150177	0.594279	0.59049247470028, 0.59049247470028, 0.59049247470028, 0.611240868657754, 0.611240868657754, 0.571712652249565	F002522_2p_uPAC14_CMB-675_WT_A_54944_43197_1_2.mgf, F002522_2p_uPAC14_CMB-675_WT_A_53461_42129_1_2.mgf, F002522_2p_uPAC14_CMB-675_WT_A_57878_45304_1_2.mgf, F002488_2p_uPAC14_CMB-675_WT_C_20200831160725_46361_38947_1_2.mgf, F002488_2p_uPAC14_CMB-675_WT_C_20200831160725_48139_40217_1_2.mgf, F002478_2p_uPAC14_CMB-675_WT_D_48016_40296_1_2.mgf	true, true, true, true, true, true	0.00594, 0.00594, 0.00594, 0.00615, 0.00615, 0.00575	AcD4(6)	494.167	A(3), C(2), D(1)	0.625068	0.112194	0.662072	0.691189322316675, 0.625068320265529, 0.625068320265529, 0.625068320265529, 0.809395334073956, 0.809395334073956, 0.809395334073956, 0.542045850116863, 0.542045850116863, 0.542045850116863	F002520_2p_uPAC14_CMB-675_Naa30_KO2_A_62011_47004_1_2.mgf, F002474_2p_uPAC14_CMB-675_Naa30_KO2_B_44494_37245_1_2.mgf, F002474_2p_uPAC14_CMB-675_Naa30_KO2_B_43144_36271_1_2.mgf, F002474_2p_uPAC14_CMB-675_Naa30_KO2_B_46916_39011_1_2.mgf, F002504_2p_uPAC14_CMB-675_Naa30_KO2_C_48927_40806_1_2.mgf, F002504_2p_uPAC14_CMB-675_Naa30_KO2_C_47735_39932.39971_2_2.mgf, F002504_2p_uPAC14_CMB-675_Naa30_KO2_C_4…	true, true, true, true, true, true, true, true, true, true	0.00696, 0.00629, 0.00629, 0.00629, 0.00816, 0.00816, 0.00816, 0.00545, 0.00545, 0.00545	AcD4(10)	321.1	A(1), B(3), C(3), D(3)	0.626056	0.0402804	0.608263	0.54896968732596, 0.54896968732596, 0.647776497238008, 0.647776497238008, 0.647776497238008, 0.59049247470028, 0.59049247470028, 0.626055848156613, 0.626055848156613	F002500_2p_uPAC14_CMB-675_Naa35_KO1_A_50172_41405_1_2.mgf, F002500_2p_uPAC14_CMB-675_Naa35_KO1_A_51456_42309_1_2.mgf, F002472_2p_uPAC14_CMB-675_Naa35_KO1_B_44703_37324_1_2.mgf, F002472_2p_uPAC14_CMB-675_Naa35_KO1_B_43539_36472_1_2.mgf, F002472_2p_uPAC14_CMB-675_Naa35_KO1_B_45199_37696_1_2.mgf, F002506_2p_uPAC14_CMB-675_Naa35_KO1_C_49452_40896_1_2.mgf, F002506_2p_uPAC14_CMB-675_Naa35_KO1_C_48235_3…	true, true, true, true, true, true, true, true, true	0.00552, 0.00552, 0.00652, 0.00652, 0.00652, 0.00594, 0.00594, 0.0063, 0.0063	AcD4(9)	215.333	A(2), B(3), C(2), D(2)	0.630988	0.0564257	0.656433	0.719781583519483, 0.719781583519483, 0.719781583519483, 0.719781583519483, 0.603337739918693, 0.603337739918693, 0.653698662798784, 0.608277342662903, 0.608277342662903, 0.608277342662903	F002480_2p_uPAC14_CMB-675_Naa38_KO2_A_49216_41141_1_2.mgf, F002480_2p_uPAC14_CMB-675_Naa38_KO2_A_47964_40248_1_2.mgf, F002480_2p_uPAC14_CMB-675_Naa38_KO2_A_51857_43052_1_2.mgf, F002480_2p_uPAC14_CMB-675_Naa38_KO2_A_50394_42005_1_2.mgf, F002476_2p_uPAC14_CMB-675_Naa38_KO2_B_48614_40190_1_2.mgf, F002476_2p_uPAC14_CMB-675_Naa38_KO2_B_47038_39051_1_2.mgf, F002528_2p_uPAC14_CMB-675_Naa38_KO2_C_61250_4…	true, true, true, true, true, true, true, true, true, true	0.00725, 0.00725, 0.00725, 0.00725, 0.00607, 0.00607, 0.00658, 0.00612, 0.00612, 0.00612	AcD4(10)	369.9	A(4), B(2), C(1), D(3)
None	M	P	A	PAPEQASLVEEGQPQTR	17	2	Q99569	Plakophilin-4 OS=Homo sapiens OX=9606 GN=PKP4 PE=1 SV=2	0.611224	0.0572761	0.611224	0.570724043987511, 0.65172468605945	F002522_2p_uPAC14_CMB-675_WT_A_43390_34610_1_2.mgf, F002478_2p_uPAC14_CMB-675_WT_D_37911_32741_1_2.mgf	true, true	0.00574, 0.00656	AcD4(2)	685	A(1), D(1)	0.955777	0	0.955777	0.955776754320804	F002504_2p_uPAC14_CMB-675_Naa30_KO2_C_36864_31804_1_2.mgf	true	0.00965	AcD4(1)	934	C(1)											0.195617	0	0.195617	0.195616591480697	F002480_2p_uPAC14_CMB-675_Naa38_KO2_A_37270_32231.32258_2_2.mgf	true	0.00196	AcD4(1)	1222	A(1)
None	M	P	G	PGGKKVAGGGSSGATPTSAAATAPSGVR	28	2	Q7L8A9	Tubulinyl-Tyr carboxypeptidase 1 OS=Homo sapiens OX=9606 GN=VASH1 PE=1 SV=1	0.626549	0.245329	0.711933	0.620130386388933, 0.63296799387899, 0.522258144740114, 1.07237545012069	F002522_2p_uPAC14_CMB-675_WT_A_40776_32615.32656_2_3.mgf, F002510_2p_uPAC14_CMB-675_WT_B_36676_31380_1_3.mgf, F002488_2p_uPAC14_CMB-675_WT_C_20200831160725_33206_29221_1_3.mgf, F002478_2p_uPAC14_CMB-675_WT_D_35525_30894_1_3.mgf	true, true, true, true	0.00624, 0.00637, 0.00525, 0.01084	AcD4(4)	653.25	A(1), B(1), C(1), D(1)
NatA	M	G	V	GVQVETISPGDGR	13	2	P62942	Peptidyl-prolyl cis-trans isomerase FKBP1A OS=Homo sapiens OX=9606 GN=FKBP1A PE=1 SV=2	0.660607	0.00558236	0.660607	0.656659480831702, 0.664554132851225	F002488_2p_uPAC14_CMB-675_WT_C_20200831160725_35660_31079_1_2.mgf, F002478_2p_uPAC14_CMB-675_WT_D_37514_32451_1_2.mgf	true, true	0.00661, 0.00669	AcD4(2)	919	C(1), D(1)	0.368124	0.213232	0.313172	0.504442476643417, 0.407334003923951, 0.328914581879796, 0.0119985601727792	F002520_2p_uPAC14_CMB-675_Naa30_KO2_A_49699_37877_1_2.mgf, F002474_2p_uPAC14_CMB-675_Naa30_KO2_B_31467_27528_1_2.mgf, F002504_2p_uPAC14_CMB-675_Naa30_KO2_C_35369_30736_1_2.mgf, F002512_2p_uPAC14_CMB-675_Naa30_KO2_D_32181_29228_1_2.mgf	true, true, true, true	0.00507, 0.00409, 0.0033, 1.2E-4	AcD4(4)	902	A(1), B(1), C(1), D(1)	0.443029	0.0528142	0.469958	0.541056651814131, 0.427167451632496, 0.427167451632496, 0.443028523072328, 0.511371550231808	F002500_2p_uPAC14_CMB-675_Naa35_KO1_A_37511_32102_1_2.mgf, F002472_2p_uPAC14_CMB-675_Naa35_KO1_B_32026_27831_1_2.mgf, F002472_2p_uPAC14_CMB-675_Naa35_KO1_B_33269_28783_1_2.mgf, F002506_2p_uPAC14_CMB-675_Naa35_KO1_C_35812_30862_1_2.mgf, F002482_2p_uPAC14_CMB-675_Naa35_KO1_D_38713_33253_1_2.mgf	true, true, true, true, true	0.00544, 0.00429, 0.00429, 0.00445, 0.00514	AcD4(5)	746.8	A(1), B(2), C(1), D(1)	0.380522	0.112841	0.388637	0.330901407327672, 0.430141787478094, 0.268278331288833, 0.52522680248289	F002480_2p_uPAC14_CMB-675_Naa38_KO2_A_35906_31219_1_2.mgf, F002476_2p_uPAC14_CMB-675_Naa38_KO2_B_34946_30017_1_2.mgf, F002528_2p_uPAC14_CMB-675_Naa38_KO2_C_49203_38584_1_2.mgf, F002526_2p_uPAC14_CMB-675_Naa38_KO2_D_43395_34725_1_2.mgf	true, true, true, true	0.00332, 0.00432, 0.00269, 0.00528	AcD4(4)	853	A(1), B(1), C(1), D(1)
None	M	P	A	PAPAATYER	9	2	O95059	Ribonuclease P protein subunit p14 OS=Homo sapiens OX=9606 GN=RPP14 PE=1 SV=3	0.667514	0.838108	1.09143	2.05680705190989, 0.66751430387794, 0.549958728232872	F002522_2p_uPAC14_CMB-675_WT_A_24318_20231_1_2.mgf, F002510_2p_uPAC14_CMB-675_WT_B_21198_19515_1_2.mgf, F002488_2p_uPAC14_CMB-675_WT_C_20200831160725_16724_16687_1_2.mgf	true, true, true	0.021, 0.00672, 0.00553	AcD4(3)	1523.33	A(1), B(1), C(1)	0.245359	0.0858442	0.245359	0.184658381993312, 0.306060394588613	F002504_2p_uPAC14_CMB-675_Naa30_KO2_C_19892_18667_1_2.mgf, F002512_2p_uPAC14_CMB-675_Naa30_KO2_D_18535_17965_1_2.mgf	true, true	0.00185, 0.00307	AcD4(2)	1071	C(1), D(1)	0.0639591	0	0.0639591	0.0639590661976335	F002500_2p_uPAC14_CMB-675_Naa35_KO1_A_20688_19276_1_2.mgf	true	6.4E-4	AcD4(1)	1265	A(1)	0.797356	0.214329	0.797356	0.948909447493017, 0.645802285146547	F002528_2p_uPAC14_CMB-675_Naa38_KO2_C_32789_25857_1_2.mgf, F002526_2p_uPAC14_CMB-675_Naa38_KO2_D_26919_21839_1_2.mgf	true, true	0.00958, 0.0065	AcD4(2)	1313	C(1), D(1)
None	M	P	L	PLLTQQIQDEDDQYSLVASLDNVR	24	2	O60671	Cell cycle checkpoint protein RAD1 OS=Homo sapiens OX=9606 GN=RAD1 PE=1 SV=1	0.687244	0	0.687244	0.687244269653994, 0.687244269653994	F002510_2p_uPAC14_CMB-675_WT_B_81303_64249_1_3.mgf, F002510_2p_uPAC14_CMB-675_WT_B_81032_64045_1_3.mgf	true, true	0.00692, 0.00692	AcD4(2)	505	B(2)	0.689217	0	0.689217	0.689216835163962, 0.689216835163962	F002520_2p_uPAC14_CMB-675_Naa30_KO2_A_96050_71561_1_3.mgf, F002520_2p_uPAC14_CMB-675_Naa30_KO2_A_96122_71610_1_3.mgf	true, true	0.00694, 0.00694	AcD4(2)	339	A(2)	0.192628	0	0.192628	0.192628227520884	F002506_2p_uPAC14_CMB-675_Naa35_KO1_C_82708_64780_1_3.mgf	true	0.00193	AcD4(1)	1199	C(1)
NatA	M	V	K	VKETTYYDVLGVKPNATQEELKKAYR	26	2	P31689	DnaJ homolog subfamily A member 1 OS=Homo sapiens OX=9606 GN=DNAJA1 PE=1 SV=2	0.72471	0.114199	0.731918	0.738505518939093, 0.972450535739042, 0.738505518939093, 0.724709619775637, 0.649750630874083, 0.649750630874083, 0.649750630874083	F002522_2p_uPAC14_CMB-675_WT_A_77395_59513_1_3.mgf, F002522_2p_uPAC14_CMB-675_WT_A_78008_59918_1_4.mgf, F002522_2p_uPAC14_CMB-675_WT_A_78833_60502_1_3.mgf, F002510_2p_uPAC14_CMB-675_WT_B_72393_57875_1_3.mgf, F002488_2p_uPAC14_CMB-675_WT_C_20200831160725_71570_56815_1_3.mgf, F002488_2p_uPAC14_CMB-675_WT_C_20200831160725_73062_57802_1_3.mgf, F002488_2p_uPAC14_CMB-675_WT_C_20200831160725_72543_57445…	true, true, true, true, true, true, true	0.00744, 0.00982, 0.00744, 0.0073, 0.00654, 0.00654, 0.00654	AcD4(7)	115.143	A(3), B(1), C(3)	0.861513	0.421442	1.10068	0.671460924152727, 0.8615134481357, 0.8615134481357, 1.55445515313204, 1.55445515313204	F002520_2p_uPAC14_CMB-675_Naa30_KO2_A_86836_64923_1_3.mgf, F002474_2p_uPAC14_CMB-675_Naa30_KO2_B_67335_53901_1_3.mgf, F002474_2p_uPAC14_CMB-675_Naa30_KO2_B_67307_53873_1_3.mgf, F002512_2p_uPAC14_CMB-675_Naa30_KO2_D_65556_54736_1_4.mgf, F002512_2p_uPAC14_CMB-675_Naa30_KO2_D_65648_54805_1_4.mgf	true, true, true, true, true	0.00676, 0.00869, 0.00869, 0.01579, 0.01579	AcD4(5)	243.4	A(1), B(2), D(2)	0.727164	0.0708118	0.740434	0.866427424311517, 0.682312513035446, 0.682312513035446, 0.757222393140339, 0.757222393140339, 0.69710631367798	F002500_2p_uPAC14_CMB-675_Naa35_KO1_A_77309_60380_1_3.mgf, F002472_2p_uPAC14_CMB-675_Naa35_KO1_B_68880_55035_1_3.mgf, F002472_2p_uPAC14_CMB-675_Naa35_KO1_B_67939_54353_1_3.mgf, F002506_2p_uPAC14_CMB-675_Naa35_KO1_C_73164_58054_1_3.mgf, F002506_2p_uPAC14_CMB-675_Naa35_KO1_C_74379_58929_1_3.mgf, F002482_2p_uPAC14_CMB-675_Naa35_KO1_D_76735_60616.60640_2_3.mgf	true, true, true, true, true, true	0.00874, 0.00687, 0.00687, 0.00763, 0.00763, 0.00702	AcD4(6)	334.167	A(1), B(2), C(2), D(1)	0.817266	0.220594	0.858369	1.08803165182987, 1.08803165182987, 0.817265730381655, 0.646789400999493, 0.65172468605945	F002480_2p_uPAC14_CMB-675_Naa38_KO2_A_72991_59039_1_3.mgf, F002480_2p_uPAC14_CMB-675_Naa38_KO2_A_72928_58986_1_3.mgf, F002528_2p_uPAC14_CMB-675_Naa38_KO2_C_85382_65265_1_3.mgf, F002526_2p_uPAC14_CMB-675_Naa38_KO2_D_79213_61764_1_3.mgf, F002526_2p_uPAC14_CMB-675_Naa38_KO2_D_79406_61917_1_4.mgf	true, true, true, true, true	0.011, 0.011, 0.00824, 0.00651, 0.00656	AcD4(5)	256.6	A(2), C(1), D(2)
NatA	M	T	V	TVSGPGTPEPR	11	2	Q9H3U1	Protein unc-45 homolog A OS=Homo sapiens OX=9606 GN=UNC45A PE=1 SV=1	0.728652	0	0.728652	0.728651696547342	F002522_2p_uPAC14_CMB-675_WT_A_20763_17368_1_2.mgf	true	0.00734	AcD4(1)	1286	A(1)	3.27275	1.18661	3.22325	2.29699758673584, 2.09899749373433, 4.24849430757298, 4.24849430757298	F002474_2p_uPAC14_CMB-675_Naa30_KO2_B_12462_12778_1_2.mgf, F002504_2p_uPAC14_CMB-675_Naa30_KO2_C_16710_16031_1_2.mgf, F002512_2p_uPAC14_CMB-675_Naa30_KO2_D_15767_15606_1_2.mgf, F002512_2p_uPAC14_CMB-675_Naa30_KO2_D_15482_15372_1_2.mgf	true, true, true, true	0.02351, 0.02144, 0.04437, 0.04437	AcD4(4)	768.75	B(1), C(1), D(2)	3.30223	1.37483	4.09599	5.68351159149642, 3.30222888362423, 3.30222888362423	F002500_2p_uPAC14_CMB-675_Naa35_KO1_A_17399_16560_1_2.mgf, F002506_2p_uPAC14_CMB-675_Naa35_KO1_C_15835_15510_1_2.mgf, F002506_2p_uPAC14_CMB-675_Naa35_KO1_C_15663_15380_1_2.mgf	true, true, true	0.06026, 0.03415, 0.03415	AcD4(3)	700	A(1), C(2)	1.70106	0.00614929	1.70106	1.69671470420541, 1.705411117118	F002480_2p_uPAC14_CMB-675_Naa38_KO2_A_16726_16377_1_2.mgf, F002528_2p_uPAC14_CMB-675_Naa38_KO2_C_29323_22969_1_2.mgf	true, true	0.01726, 0.01735	AcD4(2)	1280	A(1), C(1)
NatA	M	A	K	AKAKKVGAR	9	2	P78316	Nucleolar protein 14 OS=Homo sapiens OX=9606 GN=NOP14 PE=1 SV=3	0.833921	0.198198	0.800489	0.991079296244591, 0.753282585178495, 0.91455862390139, 0.543035028743062	F002522_2p_uPAC14_CMB-675_WT_A_28357_23349_1_2.mgf, F002510_2p_uPAC14_CMB-675_WT_B_25127_22569_1_2.mgf, F002488_2p_uPAC14_CMB-675_WT_C_20200831160725_20769_19828_1_2.mgf, F002478_2p_uPAC14_CMB-675_WT_D_23957_22165_1_2.mgf	true, true, true, true	0.01001, 0.00759, 0.00923, 0.00546	AcD4(4)	1186.5	A(1), B(1), C(1), D(1)	0.85156	0.257607	0.829797	1.1017267638507, 0.74047604867687, 0.962643108980707, 0.514340857765353	F002520_2p_uPAC14_CMB-675_Naa30_KO2_A_36757_28042_1_2.mgf, F002474_2p_uPAC14_CMB-675_Naa30_KO2_B_19358_18186_1_2.mgf, F002504_2p_uPAC14_CMB-675_Naa30_KO2_C_23602_21569_1_2.mgf, F002512_2p_uPAC14_CMB-675_Naa30_KO2_D_22001_20794_1_2.mgf	true, true, true, true	0.01114, 0.00746, 0.00972, 0.00517	AcD4(4)	981	A(1), B(1), C(1), D(1)	1.10564	0.149284	1.06211	0.895901054467612, 1.1056389564667, 1.18479431614936	F002500_2p_uPAC14_CMB-675_Naa35_KO1_A_24501_22255_1_2.mgf, F002472_2p_uPAC14_CMB-675_Naa35_KO1_B_19530_18317_1_2.mgf, F002506_2p_uPAC14_CMB-675_Naa35_KO1_C_22925_21127_1_2.mgf	true, true, true	0.00904, 0.01118, 0.01199	AcD4(3)	1077	A(1), B(1), C(1)	1.06944	0.0472693	1.09525	1.06943936051285, 1.06943936051285, 1.06063004590786, 1.1017267638507, 1.17502890630404	F002480_2p_uPAC14_CMB-675_Naa38_KO2_A_23619_21825_1_2.mgf, F002480_2p_uPAC14_CMB-675_Naa38_KO2_A_24260_22308_1_2.mgf, F002476_2p_uPAC14_CMB-675_Naa38_KO2_B_22150_20255_1_2.mgf, F002528_2p_uPAC14_CMB-675_Naa38_KO2_C_36680_28891_1_2.mgf, F002526_2p_uPAC14_CMB-675_Naa38_KO2_D_30799_24972_1_2.mgf	true, true, true, true, true	0.01081, 0.01081, 0.01072, 0.01114, 0.01189	AcD4(5)	886.4	A(2), B(1), C(1), D(1)
NatA	M	T	G	TGAEIEPSAQAKPEKKAGEEVIAGPER	27	2	Q96D09	G-protein coupled receptor-associated sorting protein 2 OS=Homo sapiens OX=9606 GN=GPRASP2 PE=1 SV=1	0.851684	0.427822	0.668605	0.0299910026991902, 0.941059930658741, 0.851684034146679, 0.851684034146679	F002522_2p_uPAC14_CMB-675_WT_A_56013_43980_1_3.mgf, F002488_2p_uPAC14_CMB-675_WT_C_20200831160725_48950_40798_1_3.mgf, F002478_2p_uPAC14_CMB-675_WT_D_50611_42141_1_3.mgf, F002478_2p_uPAC14_CMB-675_WT_D_50720_42227_1_3.mgf	true, true, true, true	3.0E-4, 0.0095, 0.00859, 0.00859	AcD4(4)	447.25	A(1), C(1), D(2)	0.763132	0	0.763132	0.763131518621798	F002474_2p_uPAC14_CMB-675_Naa30_KO2_B_45742_38168_1_3.mgf	true	0.00769	AcD4(1)	93	B(1)	0.824151	0	0.824151	0.824151302674772	F002472_2p_uPAC14_CMB-675_Naa35_KO1_B_45973_38297_1_3.mgf	true	0.00831	AcD4(1)	133	B(1)	1.97616	0	1.97616	1.97616060225846	F002476_2p_uPAC14_CMB-675_Naa38_KO2_B_49616_40960_1_3.mgf	true	0.02016	AcD4(1)	382	B(1)
NatA	M	V	Q	VQKESQATLEER	12	2	O60502	Protein O-GlcNAcase OS=Homo sapiens OX=9606 GN=OGA PE=1 SV=2	0.878707	0.162236	0.831083	0.969508511670743, 0.597409568493354, 0.896883206976859, 0.860530594440258	F002522_2p_uPAC14_CMB-675_WT_A_36965_29849_1_2.mgf, F002510_2p_uPAC14_CMB-675_WT_B_33035_28690_1_2.mgf, F002488_2p_uPAC14_CMB-675_WT_C_20200831160725_29307_26346_1_2.mgf, F002478_2p_uPAC14_CMB-675_WT_D_32158_28410_1_2.mgf	true, true, true, true	0.00979, 0.00601, 0.00905, 0.00868	AcD4(4)	712	A(1), B(1), C(1), D(1)	0.564757	0.172602	0.510405	0.505432403390774, 0.624080772747147, 0.643827994595024, 0.268278331288833	F002520_2p_uPAC14_CMB-675_Naa30_KO2_A_45104_34435_1_2.mgf, F002474_2p_uPAC14_CMB-675_Naa30_KO2_B_27121_24241_1_2.mgf, F002504_2p_uPAC14_CMB-675_Naa30_KO2_C_31095_27497_1_2.mgf, F002512_2p_uPAC14_CMB-675_Naa30_KO2_D_28631_26352_1_2.mgf	true, true, true, true	0.00508, 0.00628, 0.00648, 0.00269	AcD4(4)	602	A(1), B(1), C(1), D(1)	0.718796	0.172821	0.700521	0.863479097064567, 0.718795917556888, 0.519289309802829	F002500_2p_uPAC14_CMB-675_Naa35_KO1_A_32780_28598_1_2.mgf, F002472_2p_uPAC14_CMB-675_Naa35_KO1_B_27434_24412_1_2.mgf, F002506_2p_uPAC14_CMB-675_Naa35_KO1_C_31225_27437_1_2.mgf	true, true, true	0.00871, 0.00724, 0.00522	AcD4(3)	604	A(1), B(1), C(1)	0.688702	0.13817	0.730232	0.923393968216224, 0.735549577629763, 0.641853625578761, 0.620130386388933	F002480_2p_uPAC14_CMB-675_Naa38_KO2_A_31590_27946_1_2.mgf, F002476_2p_uPAC14_CMB-675_Naa38_KO2_B_30352_26560_1_2.mgf, F002528_2p_uPAC14_CMB-675_Naa38_KO2_C_44630_35121_1_2.mgf, F002526_2p_uPAC14_CMB-675_Naa38_KO2_D_38901_31297_1_2.mgf	true, true, true, true	0.00932, 0.00741, 0.00646, 0.00624	AcD4(4)	619.25	A(1), B(1), C(1), D(1)
None	M	P	A	PAGPVQAVPPPPPVPTEPKQPTEEEASSKEDSAPSKPVVGIIYPPPEVR	49	2	Q15459	Splicing factor 3A subunit 1 OS=Homo sapiens OX=9606 GN=SF3A1 PE=1 SV=1	0.965586	0	0.965586	0.965585540975489	F002522_2p_uPAC14_CMB-675_WT_A_77957_59886_1_4.mgf	true	0.00975	AcD4(1)	1659	A(1)	0.94106	0	0.94106	0.941059930658741, 0.941059930658741	F002474_2p_uPAC14_CMB-675_Naa30_KO2_B_67824_54244_1_4.mgf, F002474_2p_uPAC14_CMB-675_Naa30_KO2_B_68212_54520_1_4.mgf	true, true	0.0095, 0.0095	AcD4(2)	351	B(2)	3.96909	3.50395	3.96909	1.49141990267352, 6.44675417013593	F002472_2p_uPAC14_CMB-675_Naa35_KO1_B_68232_54567_1_4.mgf, F002506_2p_uPAC14_CMB-675_Naa35_KO1_C_73559_58336_1_4.mgf	true, true	0.01514, 0.06891	AcD4(2)	848.5	B(1), C(1)
NatA	M	G	K	GKGDPKKPR	9	2	B2RPK0	Putative high mobility group protein B1-like 1 OS=Homo sapiens OX=9606 GN=HMGB1P1 PE=5 SV=1	0.983236	0.0151438	0.984385	0.983236461933005, 0.983236461933005, 0.983236461933005, 0.983236461933005, 0.983236461933005, 0.983236461933005, 0.983236461933005, 0.983236461933005, 0.983236461933005, 0.983236461933005, 0.969508511670743, 0.969508511670743, 0.969508511670743, 0.969508511670743, 0.969508511670743, 0.969508511670743, 0.983236461933005, 0.983236461933005, 0.983236461933005, 0.983236461933005, 1.01949915866574, 1…	F002522_2p_uPAC14_CMB-675_WT_A_21306_17799_1_2.mgf, F002522_2p_uPAC14_CMB-675_WT_A_22328_18575_1_2.mgf, F002522_2p_uPAC14_CMB-675_WT_A_25653_21279_1_2.mgf, F002522_2p_uPAC14_CMB-675_WT_A_24568_20430_1_2.mgf, F002522_2p_uPAC14_CMB-675_WT_A_23295_19419_1_2.mgf, F002522_2p_uPAC14_CMB-675_WT_A_138759_106820_1_2.mgf, F002522_2p_uPAC14_CMB-675_WT_A_138071_106284_1_2.mgf, F002522_2p_uPAC14_CMB-675_WT_A_…	true, true, true, true, true, true, true, true, true, true, true, true, true, true, true, true, true, true, true, true, true, true, true	0.00993, 0.00993, 0.00993, 0.00993, 0.00993, 0.00993, 0.00993, 0.00993, 0.00993, 0.00993, 0.00979, 0.00979, 0.00979, 0.00979, 0.00979, 0.00979, 0.00993, 0.00993, 0.00993, 0.00993, 0.0103, 0.0103, 0.0103	AcD4(23)	333.087	A(10), B(6), C(4), D(3)	1.59127	0.0387249	1.57697	1.54185455762755, 1.54185455762755, 1.54185455762755, 1.59126917740141, 1.59126917740141, 1.59126917740141, 1.61837768704805, 1.61837768704805, 1.61837768704805, 1.61837768704805, 1.52537198790731, 1.52537198790731	F002520_2p_uPAC14_CMB-675_Naa30_KO2_A_29834_22653_1_2.mgf, F002520_2p_uPAC14_CMB-675_Naa30_KO2_A_30831_23418_1_2.mgf, F002520_2p_uPAC14_CMB-675_Naa30_KO2_A_31772_24213_1_2.mgf, F002474_2p_uPAC14_CMB-675_Naa30_KO2_B_12942_13174_1_2.mgf, F002474_2p_uPAC14_CMB-675_Naa30_KO2_B_13903_13874_1_2.mgf, F002474_2p_uPAC14_CMB-675_Naa30_KO2_B_14740_14600_1_2.mgf, F002504_2p_uPAC14_CMB-675_Naa30_KO2_C_17279_1…	true, true, true, true, true, true, true, true, true, true, true, true	0.01566, 0.01566, 0.01566, 0.01617, 0.01617, 0.01617, 0.01645, 0.01645, 0.01645, 0.01645, 0.01549, 0.01549	AcD4(12)	492.417	A(3), B(3), C(4), D(2)	1.78361	0.0255001	1.78553	1.75852244817762, 1.75852244817762, 1.75852244817762, 1.78939718331991, 1.78939718331991, 1.78360964877818, 1.78360964877818, 1.82410807202183, 1.82410807202183	F002500_2p_uPAC14_CMB-675_Naa35_KO1_A_17905_16978_1_2.mgf, F002500_2p_uPAC14_CMB-675_Naa35_KO1_A_19685_18449_1_2.mgf, F002500_2p_uPAC14_CMB-675_Naa35_KO1_A_18755_17642_1_2.mgf, F002472_2p_uPAC14_CMB-675_Naa35_KO1_B_13175_13390_1_2.mgf, F002472_2p_uPAC14_CMB-675_Naa35_KO1_B_14997_14849_1_2.mgf, F002506_2p_uPAC14_CMB-675_Naa35_KO1_C_16196_15813_1_2.mgf, F002506_2p_uPAC14_CMB-675_Naa35_KO1_C_18107_1…	true, true, true, true, true, true, true, true, true	0.0179, 0.0179, 0.0179, 0.01822, 0.01822, 0.01816, 0.01816, 0.01858, 0.01858	AcD4(9)	664.889	A(3), B(2), C(2), D(2)	1.52149	0.0282132	1.51049	1.45064648375906, 1.45064648375906, 1.51179396267297, 1.52149293416711, 1.52149293416711, 1.52149293416711, 1.52149293416711, 1.52537198790731, 1.52537198790731, 1.52537198790731, 1.52537198790731, 1.52537198790731	F002480_2p_uPAC14_CMB-675_Naa38_KO2_A_17246_16791_1_2.mgf, F002480_2p_uPAC14_CMB-675_Naa38_KO2_A_19173_18379_1_2.mgf, F002476_2p_uPAC14_CMB-675_Naa38_KO2_B_15428_15041_1_2.mgf, F002528_2p_uPAC14_CMB-675_Naa38_KO2_C_29910_23437_1_2.mgf, F002528_2p_uPAC14_CMB-675_Naa38_KO2_C_30858_24160_1_2.mgf, F002528_2p_uPAC14_CMB-675_Naa38_KO2_C_31754_24961_1_2.mgf, F002528_2p_uPAC14_CMB-675_Naa38_KO2_C_29001_2…	true, true, true, true, true, true, true, true, true, true, true, true	0.01472, 0.01472, 0.01535, 0.01545, 0.01545, 0.01545, 0.01545, 0.01549, 0.01549, 0.01549, 0.01549, 0.01549	AcD4(12)	443.833	A(2), B(1), C(4), D(5)	P09429 (2-10)
NatC/E/F	-	M	L	MLTKFETKSAR	11	1	P53621	Coatomer subunit alpha OS=Homo sapiens OX=9606 GN=COPA PE=1 SV=2	0.984709	0.572831	0.855596	1.29598373357811, 0.124843945068664, 1.32812345825192, 0.673434116688849	F002522_2p_uPAC14_CMB-675_WT_A_53534_42181_1_2.mgf, F002510_2p_uPAC14_CMB-675_WT_B_49160_40822_1_2.mgf, F002488_2p_uPAC14_CMB-675_WT_C_20200831160725_46453_39015_1_2.mgf, F002478_2p_uPAC14_CMB-675_WT_D_48084_40342_1_2.mgf	true, true, true, true	0.01313, 0.00125, 0.01346, 0.00678	AcD4(4)	539.5	A(1), B(1), C(1), D(1)	0.132325	0.000705237	0.132325	0.131825989693604, 0.132823344951214	F002520_2p_uPAC14_CMB-675_Naa30_KO2_A_62080_47053_1_2.mgf, F002474_2p_uPAC14_CMB-675_Naa30_KO2_B_43156_36279_1_2.mgf	true, true	0.00132, 0.00133	AcD4(2)	772.5	A(1), B(1)	0.240915	0.0827341	0.208264	0.224494886505362, 0.264299606043983, 0.08692437579306, 0.257336072931835	F002500_2p_uPAC14_CMB-675_Naa35_KO1_A_50247_41458_1_2.mgf, F002472_2p_uPAC14_CMB-675_Naa35_KO1_B_43531_36466_1_2.mgf, F002506_2p_uPAC14_CMB-675_Naa35_KO1_C_48273_40028_1_2.mgf, F002482_2p_uPAC14_CMB-675_Naa35_KO1_D_51391_42490_1_2.mgf	true, true, true, true	0.00225, 0.00265, 8.7E-4, 0.00258	AcD4(4)	707	A(1), B(1), C(1), D(1)	0.244867	0.0873899	0.231565	0.301090706067675, 0.301090706067675, 0.324940693339712, 0.188643463853317, 0.136812566783506, 0.136812566783506	F002480_2p_uPAC14_CMB-675_Naa38_KO2_A_48619_40704_1_2.mgf, F002480_2p_uPAC14_CMB-675_Naa38_KO2_A_47888_40196_1_2.mgf, F002476_2p_uPAC14_CMB-675_Naa38_KO2_B_47057_39066_1_2.mgf, F002528_2p_uPAC14_CMB-675_Naa38_KO2_C_61275_47603_1_2.mgf, F002526_2p_uPAC14_CMB-675_Naa38_KO2_D_55211_43696_1_2.mgf, F002526_2p_uPAC14_CMB-675_Naa38_KO2_D_55851_44149_1_2.mgf	true, true, true, true, true, true	0.00302, 0.00302, 0.00326, 0.00189, 0.00137, 0.00137	AcD4(6)	653	A(2), B(1), C(1), D(2)
None	M	P	K	PKEKYEPPDPR	11	2	Q9ULM6	CCR4-NOT transcription complex subunit 6 OS=Homo sapiens OX=9606 GN=CNOT6 PE=1 SV=2	1.03713	0.548772	0.974021	1.48850863453221, 1.03713086849813, 0.396422239486842	F002522_2p_uPAC14_CMB-675_WT_A_41285_33045_1_2.mgf, F002488_2p_uPAC14_CMB-675_WT_C_20200831160725_33610_29548_1_2.mgf, F002478_2p_uPAC14_CMB-675_WT_D_36007_31296_1_2.mgf	true, true, true	0.01511, 0.01048, 0.00398	AcD4(3)	1136.67	A(1), C(1), D(1)
NatC/E/F	-	M	K	MKALDEPPYLTVGTDVSAKYR	21	1	Q4LE39	AT-rich interactive domain-containing protein 4B OS=Homo sapiens OX=9606 GN=ARID4B PE=1 SV=2	1.13302	0.94516	1.6787	1.13301564075692, 1.13301564075692, 2.7700804091435	F002522_2p_uPAC14_CMB-675_WT_A_69503_53735_1_2.mgf, F002522_2p_uPAC14_CMB-675_WT_A_69399_53658.53666_2_2.mgf, F002488_2p_uPAC14_CMB-675_WT_C_20200831160725_63034_50788_1_2.mgf	true, true, true	0.01146, 0.01146, 0.02849	AcD4(3)	317.333	A(2), C(1)
NatC/E/F	-	M	K	MKIEEVKSTTKTQR	14	1	Q9Y265	RuvB-like 1 OS=Homo sapiens OX=9606 GN=RUVBL1 PE=1 SV=1	1.14083	0.314046	1.28583	0.980295078720665, 1.0596511363299, 1.14083476679122, 1.62418471043078, 1.62418471043078	F002522_2p_uPAC14_CMB-675_WT_A_51279_40553_1_3.mgf, F002510_2p_uPAC14_CMB-675_WT_B_47089_39286_1_3.mgf, F002488_2p_uPAC14_CMB-675_WT_C_20200831160725_44105_37358_1_3.mgf, F002478_2p_uPAC14_CMB-675_WT_D_46100_38900_1_3.mgf, F002478_2p_uPAC14_CMB-675_WT_D_45836_38715_1_3.mgf	true, true, true, true, true	0.0099, 0.01071, 0.01154, 0.01651, 0.01651	AcD4(5)	492.2	A(1), B(1), C(1), D(2)	4.22946	4.12101	4.22946	1.3154648535028, 7.14345407779521	F002520_2p_uPAC14_CMB-675_Naa30_KO2_A_59724_45328_1_3.mgf, F002512_2p_uPAC14_CMB-675_Naa30_KO2_D_42053_36864_1_3.mgf	true, true	0.01333, 0.07693	AcD4(2)	966	A(1), D(1)	1.10449	0.149354	1.10474	1.23456790123456, 0.975392385007674, 0.975392385007674, 1.23359243054252	F002500_2p_uPAC14_CMB-675_Naa35_KO1_A_47749_39695_1_3.mgf, F002472_2p_uPAC14_CMB-675_Naa35_KO1_B_41431_34922_1_2.mgf, F002472_2p_uPAC14_CMB-675_Naa35_KO1_B_42672_35842_1_2.mgf, F002506_2p_uPAC14_CMB-675_Naa35_KO1_C_45872_38322_1_3.mgf	true, true, true, true	0.0125, 0.00985, 0.00985, 0.01249	AcD4(4)	660.25	A(1), B(2), C(1)	1.13204	0.289863	1.07394	1.13203816303326, 1.13203816303326, 1.36121522982836, 0.670474298485224	F002480_2p_uPAC14_CMB-675_Naa38_KO2_A_45743_38583.38603_2_2.mgf, F002480_2p_uPAC14_CMB-675_Naa38_KO2_A_46937_39486_1_2.mgf, F002528_2p_uPAC14_CMB-675_Naa38_KO2_C_58958_45924_1_3.mgf, F002526_2p_uPAC14_CMB-675_Naa38_KO2_D_53027_42059_1_3.mgf	true, true, true, true	0.01145, 0.01145, 0.0138, 0.00675	AcD4(4)	792	A(2), C(1), D(1)
NatC/E/F	-	M	K	MKASGTLR	8	1	Q02543	60S ribosomal protein L18a OS=Homo sapiens OX=9606 GN=RPL18A PE=1 SV=2	1.19944	0.0301416	1.20846	1.25212307935379, 1.19943881281245, 1.19943881281245, 1.18284138857871	F002522_2p_uPAC14_CMB-675_WT_A_19119_16182_1_2.mgf, F002510_2p_uPAC14_CMB-675_WT_B_16291_15483_1_2.mgf, F002510_2p_uPAC14_CMB-675_WT_B_17681_16542_1_2.mgf, F002488_2p_uPAC14_CMB-675_WT_C_20200831160725_11732_12607_1_2.mgf	true, true, true, true	0.01268, 0.01214, 0.01214, 0.01197	AcD4(4)	1071	A(1), B(2), C(1)	0.818737	0.0300386	0.814554	0.839886164189316, 0.839886164189316, 0.78085467371784, 0.797587397325503	F002520_2p_uPAC14_CMB-675_Naa30_KO2_A_28647_21733_1_2.mgf, F002520_2p_uPAC14_CMB-675_Naa30_KO2_A_27513_20888_1_2.mgf, F002474_2p_uPAC14_CMB-675_Naa30_KO2_B_10983_11655_1_2.mgf, F002504_2p_uPAC14_CMB-675_Naa30_KO2_C_16116_15572_1_2.mgf	true, true, true, true	0.00847, 0.00847, 0.00787, 0.00804	AcD4(4)	934.5	A(2), B(1), C(1)	0.738506	0	0.738506	0.738505518939093	F002472_2p_uPAC14_CMB-675_Naa35_KO1_B_11340_11963_1_2.mgf	true	0.00744	AcD4(1)	1004	B(1)	0.767061	0.0392739	0.770668	0.820216807006059, 0.798571499429591, 0.798571499429591, 0.735549577629763, 0.735549577629763, 0.735549577629763	F002476_2p_uPAC14_CMB-675_Naa38_KO2_B_13358_13424_1_2.mgf, F002528_2p_uPAC14_CMB-675_Naa38_KO2_C_28716_22490_1_2.mgf, F002528_2p_uPAC14_CMB-675_Naa38_KO2_C_27705_21689_1_2.mgf, F002526_2p_uPAC14_CMB-675_Naa38_KO2_D_22829_18573_1_2.mgf, F002526_2p_uPAC14_CMB-675_Naa38_KO2_D_22974_18686_1_2.mgf, F002526_2p_uPAC14_CMB-675_Naa38_KO2_D_21602_17648_1_2.mgf	true, true, true, true, true, true	0.00827, 0.00805, 0.00805, 0.00741, 0.00741, 0.00741	AcD4(6)	853	B(1), C(2), D(3)
None	M	P	S	PSDLAKKKAAKKKEAAKAR	19	2	Q9UG63	ATP-binding cassette sub-family F member 2 OS=Homo sapiens OX=9606 GN=ABCF2 PE=1 SV=2	1.25456	0.366769	1.12474	0.332888153567086, 1.40400694115791, 1.40400694115791, 1.40400694115791, 0.979314578815514, 1.26284817188163, 0.964604749737556, 1.24627204676976	F002522_2p_uPAC14_CMB-675_WT_A_65294_50666_1_2.mgf, F002522_2p_uPAC14_CMB-675_WT_A_65222_50612_1_3.mgf, F002522_2p_uPAC14_CMB-675_WT_A_66389_51493_1_3.mgf, F002522_2p_uPAC14_CMB-675_WT_A_66951_51919_1_3.mgf, F002488_2p_uPAC14_CMB-675_WT_C_20200831160725_58612_47669_1_2.mgf, F002488_2p_uPAC14_CMB-675_WT_C_20200831160725_58486_47585_1_3.mgf, F002478_2p_uPAC14_CMB-675_WT_D_59678_48702_1_2.mgf, F0024…	true, true, true, true, true, true, true, true	0.00334, 0.01424, 0.01424, 0.01424, 0.00989, 0.01279, 0.00974, 0.01262	AcD4(8)	119.75	A(4), C(2), D(2)	1.26285	0.109239	1.29837	1.26284817188163, 1.26284817188163, 1.3855332577289, 1.3855332577289, 1.3855332577289, 1.2394449656807, 1.2394449656807, 1.43607636732803, 1.08803165182987	F002520_2p_uPAC14_CMB-675_Naa30_KO2_A_73768_55553_1_3.mgf, F002520_2p_uPAC14_CMB-675_Naa30_KO2_A_75054_56478_1_3.mgf, F002474_2p_uPAC14_CMB-675_Naa30_KO2_B_54968_44932_1_3.mgf, F002474_2p_uPAC14_CMB-675_Naa30_KO2_B_54523_44609_1_3.mgf, F002474_2p_uPAC14_CMB-675_Naa30_KO2_B_55665_45452_1_3.mgf, F002504_2p_uPAC14_CMB-675_Naa30_KO2_C_59214_48376_1_3.mgf, F002504_2p_uPAC14_CMB-675_Naa30_KO2_C_60343_4…	true, true, true, true, true, true, true, true, true	0.01279, 0.01279, 0.01405, 0.01405, 0.01405, 0.01255, 0.01255, 0.01457, 0.011	AcD4(9)	129.556	A(2), B(3), C(2), D(2)	1.26918	0.114954	1.32194	1.25602338257366, 1.25602338257366, 1.49336065250797, 1.28234237258018	F002472_2p_uPAC14_CMB-675_Naa35_KO1_B_54736_44754_1_3.mgf, F002472_2p_uPAC14_CMB-675_Naa35_KO1_B_55825_45566_1_3.mgf, F002506_2p_uPAC14_CMB-675_Naa35_KO1_C_60107_48595_1_3.mgf, F002482_2p_uPAC14_CMB-675_Naa35_KO1_D_63359_51075.51084_2_3.mgf	true, true, true, true	0.01272, 0.01272, 0.01516, 0.01299	AcD4(4)	417.5	B(2), C(1), D(1)	1.34467	0.172956	1.30439	1.38845061533606, 1.38845061533606, 1.38845061533606, 0.761161888316611, 1.34467211901778, 1.34467211901778, 1.36607979484144, 1.36607979484144, 1.32617619197979, 1.32617619197979, 1.32617619197979, 1.32617619197979	F002480_2p_uPAC14_CMB-675_Naa38_KO2_A_61990_50952_1_3.mgf, F002480_2p_uPAC14_CMB-675_Naa38_KO2_A_61890_50870_1_3.mgf, F002480_2p_uPAC14_CMB-675_Naa38_KO2_A_60903_50089_1_3.mgf, F002476_2p_uPAC14_CMB-675_Naa38_KO2_B_59413_48076_1_2.mgf, F002476_2p_uPAC14_CMB-675_Naa38_KO2_B_59972_48492_1_3.mgf, F002476_2p_uPAC14_CMB-675_Naa38_KO2_B_58826_47635_1_3.mgf, F002528_2p_uPAC14_CMB-675_Naa38_KO2_C_72636_5…	true, true, true, true, true, true, true, true, true, true, true, true	0.01408, 0.01408, 0.01408, 0.00767, 0.01363, 0.01363, 0.01385, 0.01385, 0.01344, 0.01344, 0.01344, 0.01344	AcD4(12)	102.667	A(3), B(3), C(2), D(4)
None	M	P	G	PGSDTALTVDR	11	2	Q9ULS5	Transmembrane and coiled-coil domain protein 3 OS=Homo sapiens OX=9606 GN=TMCC3 PE=1 SV=3	1.28234	0	1.28234	1.28234237258018	F002522_2p_uPAC14_CMB-675_WT_A_38650_31110_1_2.mgf	true	0.01299	AcD4(1)	1104	A(1)	0.0109988	0	0.0109988	0.0109987901330853	F002474_2p_uPAC14_CMB-675_Naa30_KO2_B_28555_25313.25341_2_2.mgf	true	1.1E-4	AcD4(1)	690	B(1)
NatA	M	G	Q	GQTVNEDSMDVKKENQEKTPQSSTSSVQR	29	2	Q9UQR0	Sex comb on midleg-like protein 2 OS=Homo sapiens OX=9606 GN=SCML2 PE=1 SV=1	1.28624	2.20068	2.14034	1.28624028903388, 1.28624028903388, 1.28624028903388, 1.20822342748189, 7.12879378877372, 1.39331249445337, 1.39331249445337	F002522_2p_uPAC14_CMB-675_WT_A_35444_28741_1_3.mgf, F002522_2p_uPAC14_CMB-675_WT_A_35819_29035_1_3.mgf, F002522_2p_uPAC14_CMB-675_WT_A_35428_28728_1_3.mgf, F002510_2p_uPAC14_CMB-675_WT_B_31583_27617_1_3.mgf, F002488_2p_uPAC14_CMB-675_WT_C_20200831160725_27880_25291_1_4.mgf, F002478_2p_uPAC14_CMB-675_WT_D_30668_27304_1_3.mgf, F002478_2p_uPAC14_CMB-675_WT_D_30633_27278_1_3.mgf	true, true, true, true, true, true, true	0.01303, 0.01303, 0.01303, 0.01223, 0.07676, 0.01413, 0.01413	AcD4(7)	239.429	A(3), B(1), C(1), D(2)	0.773963	0.461417	0.818302	1.29013789767735, 1.29013789767735, 0.368636046627478, 0.368636046627478, 0.773963087914268	F002520_2p_uPAC14_CMB-675_Naa30_KO2_A_43386_33196_1_3.mgf, F002520_2p_uPAC14_CMB-675_Naa30_KO2_A_43473_33263_1_3.mgf, F002474_2p_uPAC14_CMB-675_Naa30_KO2_B_25794_23274_1_3.mgf, F002474_2p_uPAC14_CMB-675_Naa30_KO2_B_25813_23289_1_3.mgf, F002504_2p_uPAC14_CMB-675_Naa30_KO2_C_29686_26474_1_3.mgf	true, true, true, true, true	0.01307, 0.01307, 0.0037, 0.0037, 0.0078	AcD4(5)	277.4	A(2), B(2), C(1)	1.3291	0.287693	1.27791	1.01655992952379, 0.860530594440258, 1.32909706256721, 1.32909706256721, 1.56608360976858, 1.56608360976858	F002500_2p_uPAC14_CMB-675_Naa35_KO1_A_31107_27415.27425_2_3.mgf, F002472_2p_uPAC14_CMB-675_Naa35_KO1_B_26034_23402.23414_2_3.mgf, F002506_2p_uPAC14_CMB-675_Naa35_KO1_C_29474_26200_1_3.mgf, F002506_2p_uPAC14_CMB-675_Naa35_KO1_C_29968_26553_1_3.mgf, F002482_2p_uPAC14_CMB-675_Naa35_KO1_D_32557_28679_1_3.mgf, F002482_2p_uPAC14_CMB-675_Naa35_KO1_D_32525_28657_1_3.mgf	true, true, true, true, true, true	0.01027, 0.00868, 0.01347, 0.01347, 0.01591, 0.01591	AcD4(6)	322.833	A(1), B(1), C(2), D(2)	1.04301	0.335618	0.928378	1.04300670928414, 1.04300670928414, 1.17014547754585, 1.04986097505467, 0.335868124420702	F002480_2p_uPAC14_CMB-675_Naa38_KO2_A_30027_26807_1_3.mgf, F002480_2p_uPAC14_CMB-675_Naa38_KO2_A_30576_27201_1_3.mgf, F002476_2p_uPAC14_CMB-675_Naa38_KO2_B_28904_25456_1_3.mgf, F002528_2p_uPAC14_CMB-675_Naa38_KO2_C_42946_33884.33907_2_3.mgf, F002526_2p_uPAC14_CMB-675_Naa38_KO2_D_37212_30058_1_3.mgf	true, true, true, true, true	0.01054, 0.01054, 0.01184, 0.01061, 0.00337	AcD4(5)	375	A(2), B(1), C(1), D(1)
NatC/E/F	-	M	L	MLMPKKNR	8	1	P46783	40S ribosomal protein S10 OS=Homo sapiens OX=9606 GN=RPS10 PE=1 SV=1	1.44721	0.0899692	1.44721	1.38358825675768, 1.51082396044674	F002522_2p_uPAC14_CMB-675_WT_A_25401_21082_1_2.mgf, F002488_2p_uPAC14_CMB-675_WT_C_20200831160725_17669_17438_1_2.mgf	true, true	0.01403, 0.01534	AcD4(2)	253	A(1), C(1)	0.99304	0	0.99304	0.993039810698692	F002504_2p_uPAC14_CMB-675_Naa30_KO2_C_21536_19954_1_2.mgf	true	0.01003	AcD4(1)	458	C(1)	1.03223	0	1.03223	1.03223380145086	F002472_2p_uPAC14_CMB-675_Naa35_KO1_B_17445_16761_1_2.mgf	true	0.01043	AcD4(1)	172	B(1)	1.1252	0.0353815	1.10726	1.13008314960007, 1.06650309661845, 1.12519527773932	F002480_2p_uPAC14_CMB-675_Naa38_KO2_A_20753_19643_1_2.mgf, F002476_2p_uPAC14_CMB-675_Naa38_KO2_B_19078_17971_1_2.mgf, F002526_2p_uPAC14_CMB-675_Naa38_KO2_D_27713_22523_1_2.mgf	true, true, true	0.01143, 0.01078, 0.01138	AcD4(3)	299.333	A(1), B(1), D(1)	Q9NQ39 (1-8)
None	M	P	G	PGPTQTLSPNGENNNDIIQDNNGTIIPFR	29	2	Q15555	Microtubule-associated protein RP/EB family member 2 OS=Homo sapiens OX=9606 GN=MAPRE2 PE=1 SV=1	1.47589	0.838124	1.89471	1.13106066598117, 1.13106066598117, 1.47589115056454, 1.47589115056454, 3.05568481464246, 3.05568481464246, 1.9377108339217	F002522_2p_uPAC14_CMB-675_WT_A_70167_54222_1_3.mgf, F002522_2p_uPAC14_CMB-675_WT_A_70848_54721_1_3.mgf, F002510_2p_uPAC14_CMB-675_WT_B_65062_52528_1_3.mgf, F002510_2p_uPAC14_CMB-675_WT_B_64973_52468_1_3.mgf, F002488_2p_uPAC14_CMB-675_WT_C_20200831160725_63644_51219_1_3.mgf, F002488_2p_uPAC14_CMB-675_WT_C_20200831160725_64030_51477_1_3.mgf, F002478_2p_uPAC14_CMB-675_WT_D_64665_52309_1_3.mgf	true, true, true, true, true, true, true	0.01144, 0.01144, 0.01498, 0.01498, 0.03152, 0.03152, 0.01976	AcD4(7)	554.571	A(2), B(2), C(2), D(1)	2.75779	0.0697941	2.79808	2.8786760421118, 2.757789101093, 2.757789101093	F002504_2p_uPAC14_CMB-675_Naa30_KO2_C_64308_52089_1_3.mgf, F002512_2p_uPAC14_CMB-675_Naa30_KO2_D_59161_50028_1_3.mgf, F002512_2p_uPAC14_CMB-675_Naa30_KO2_D_59081_49958_1_3.mgf	true, true, true	0.02964, 0.02836, 0.02836	AcD4(3)	391.333	C(1), D(2)	2.58349	0	2.58349	2.58348595253867, 2.58348595253867	F002506_2p_uPAC14_CMB-675_Naa35_KO1_C_65068_52227_1_3.mgf, F002506_2p_uPAC14_CMB-675_Naa35_KO1_C_65724_52723_1_3.mgf	true, true	0.02652, 0.02652	AcD4(2)	576	C(2)
NatA	M	V	K	VKISFQPAVAGIKGDKADKASASAPAPASATEILLTPAR	39	2	Q9NQX7	Integral membrane protein 2C OS=Homo sapiens OX=9606 GN=ITM2C PE=1 SV=1	1.48269	0	1.48269	1.48268558199103	F002478_2p_uPAC14_CMB-675_WT_D_83381_65460_1_4.mgf	true	0.01505	AcD4(1)	1214	D(1)											1.12813	0	1.12813	1.12812805884853	F002500_2p_uPAC14_CMB-675_Naa35_KO1_A_89489_68632_1_4.mgf	true	0.01141	AcD4(1)	342	A(1)	1.48366	1.80472	2.39147	1.48365613855338, 4.46985546289131, 1.22090955786479	F002480_2p_uPAC14_CMB-675_Naa38_KO2_A_82381_65902.65939_2_4.mgf, F002476_2p_uPAC14_CMB-675_Naa38_KO2_B_82969_65171_1_4.mgf, F002526_2p_uPAC14_CMB-675_Naa38_KO2_D_88001_68558_1_4.mgf	true, true, true	0.01506, 0.04679, 0.01236	AcD4(3)	541.333	A(1), B(1), D(1)
NatA	M	G	G	GGLEKKKYER	10	2	O00541	Pescadillo homolog OS=Homo sapiens OX=9606 GN=PES1 PE=1 SV=1	1.51028	0.111803	1.51028	1.58933228361954, 1.43121870441193	F002522_2p_uPAC14_CMB-675_WT_A_42450_33925_1_2.mgf, F002510_2p_uPAC14_CMB-675_WT_B_38339_32674.32689_2_2.mgf	true, true	0.01615, 0.01452	AcD4(2)	1570.5	A(1), B(1)	1.63435	0.425963	1.65908	1.63869927015914, 1.16330786641232, 1.62999104832918, 2.20431474563342	F002520_2p_uPAC14_CMB-675_Naa30_KO2_A_50483_38451_1_2.mgf, F002474_2p_uPAC14_CMB-675_Naa30_KO2_B_32112_28001_1_2.mgf, F002504_2p_uPAC14_CMB-675_Naa30_KO2_C_36116_31265_1_2.mgf, F002512_2p_uPAC14_CMB-675_Naa30_KO2_D_34782_31241_1_2.mgf	true, true, true, true	0.01666, 0.01177, 0.01657, 0.02254	AcD4(4)	972.25	A(1), B(1), C(1), D(1)	1.97519	0.0467652	1.97206	2.01073962293732, 1.92424628783272, 1.93963403871423, 2.01362010680515	F002500_2p_uPAC14_CMB-675_Naa35_KO1_A_38235_32641_1_2.mgf, F002472_2p_uPAC14_CMB-675_Naa35_KO1_B_32618_28289_1_2.mgf, F002506_2p_uPAC14_CMB-675_Naa35_KO1_C_36558_31398.31424_2_2.mgf, F002482_2p_uPAC14_CMB-675_Naa35_KO1_D_39465_33797_1_2.mgf	true, true, true, true	0.02052, 0.01962, 0.01978, 0.02055	AcD4(4)	788.75	A(1), B(1), C(1), D(1)	1.93829	0.336133	1.87406	1.74404323262097, 2.16125781486953, 1.45841545132045, 2.13253212499633	F002480_2p_uPAC14_CMB-675_Naa38_KO2_A_36620_31742_1_2.mgf, F002476_2p_uPAC14_CMB-675_Naa38_KO2_B_35608_30505_1_2.mgf, F002528_2p_uPAC14_CMB-675_Naa38_KO2_C_49960_39123_1_2.mgf, F002526_2p_uPAC14_CMB-675_Naa38_KO2_D_44147_35280_1_2.mgf	true, true, true, true	0.01775, 0.02209, 0.0148, 0.02179	AcD4(4)	1003.25	A(1), B(1), C(1), D(1)
None	M	P	Y	PYEIKKVFASLPQVER	16	2	O75083	WD repeat-containing protein 1 OS=Homo sapiens OX=9606 GN=WDR1 PE=1 SV=4	1.59552	2.02909	1.59552	3.03030303030303, 0.160741206657281	F002510_2p_uPAC14_CMB-675_WT_B_91315_71504_1_2.mgf, F002488_2p_uPAC14_CMB-675_WT_C_20200831160725_93682_71815_1_2.mgf	true, true	0.03125, 0.00161	AcD4(2)	1157.5	B(1), C(1)	0.480678	0.137206	0.440657	0.480678323696545, 0.480678323696545, 0.242410941412367, 0.558859211232871	F002474_2p_uPAC14_CMB-675_Naa30_KO2_B_87016_68748_1_2.mgf, F002474_2p_uPAC14_CMB-675_Naa30_KO2_B_87424_69077_1_2.mgf, F002504_2p_uPAC14_CMB-675_Naa30_KO2_C_94044_73565_1_2.mgf, F002504_2p_uPAC14_CMB-675_Naa30_KO2_C_94273_73740_1_3.mgf	true, true, true, true	0.00483, 0.00483, 0.00243, 0.00562	AcD4(4)	338.5	B(2), C(2)	0.789714	0	0.789714	0.789713877534822, 0.789713877534822, 0.789713877534822	F002472_2p_uPAC14_CMB-675_Naa35_KO1_B_88375_69538_1_2.mgf, F002472_2p_uPAC14_CMB-675_Naa35_KO1_B_88139_69353_1_2.mgf, F002472_2p_uPAC14_CMB-675_Naa35_KO1_B_88058_69288_1_2.mgf	true, true, true	0.00796, 0.00796, 0.00796	AcD4(3)	138	B(3)	1.24822	0	1.24822	1.24822246800442, 1.24822246800442	F002476_2p_uPAC14_CMB-675_Naa38_KO2_B_92987_72832_1_2.mgf, F002476_2p_uPAC14_CMB-675_Naa38_KO2_B_93158_72965_1_2.mgf	true, true	0.01264, 0.01264	AcD4(2)	268	B(2)
NatA	M	T	K	TKNEKKSLNQSLAEWKLFIYNPTTGEFLGR	30	2	P54709	Sodium/potassium-transporting ATPase subunit beta-3 OS=Homo sapiens OX=9606 GN=ATP1B3 PE=1 SV=1	1.60289	0	1.60289	1.60288893918074	F002522_2p_uPAC14_CMB-675_WT_A_103908_78625_1_3.mgf	true	0.01629	AcD4(1)	143	A(1)
None	M	P	K	PKKKPTPIQLNPAPDGSAVNGTSSAETNLEALQKKLEELELDEQQR	46	2	Q02750	Dual specificity mitogen-activated protein kinase kinase 1 OS=Homo sapiens OX=9606 GN=MAP2K1 PE=1 SV=2	1.61451	0	1.61451	1.61450595724166, 1.61450595724166	F002522_2p_uPAC14_CMB-675_WT_A_93010_70581_1_4.mgf, F002522_2p_uPAC14_CMB-675_WT_A_92247_70081_1_4.mgf	true, true	0.01641, 0.01641	AcD4(2)	326	A(2)	1.17503	0.960364	1.5648	2.99361697999728, 1.17502890630404, 1.17502890630404, 0.915540406642622	F002520_2p_uPAC14_CMB-675_Naa30_KO2_A_101971_75934_1_4.mgf, F002474_2p_uPAC14_CMB-675_Naa30_KO2_B_81661_64420_1_4.mgf, F002474_2p_uPAC14_CMB-675_Naa30_KO2_B_81425_64230_1_4.mgf, F002512_2p_uPAC14_CMB-675_Naa30_KO2_D_78117_64296_1_4.mgf	true, true, true, true	0.03086, 0.01189, 0.01189, 0.00924	AcD4(4)	465.5	A(1), B(2), D(1)	0.509137	0.225375	0.509137	0.349772299229703, 0.668500988348415	F002500_2p_uPAC14_CMB-675_Naa35_KO1_A_94440_71882_1_4.mgf, F002472_2p_uPAC14_CMB-675_Naa35_KO1_B_81806_64438_1_4.mgf	true, true	0.00351, 0.00673	AcD4(2)	716.5	A(1), B(1)	1.84145	0	1.84145	1.84145431701283, 1.84145431701283	F002480_2p_uPAC14_CMB-675_Naa38_KO2_A_85948_68521_1_4.mgf, F002480_2p_uPAC14_CMB-675_Naa38_KO2_A_85861_68451_1_4.mgf	true, true	0.01876, 0.01876	AcD4(2)	294	A(2)
NatA	M	V	E	VEKKTSVR	8	2	O43257	Zinc finger HIT domain-containing protein 1 OS=Homo sapiens OX=9606 GN=ZNHIT1 PE=1 SV=1	1.63483	0	1.63483	1.63482913969821	F002488_2p_uPAC14_CMB-675_WT_C_20200831160725_24121_22348_1_2.mgf	true	0.01662	AcD4(1)	1640	C(1)																					2.79276	0	2.79276	2.79276389334422	F002528_2p_uPAC14_CMB-675_Naa38_KO2_C_40230_31664_1_2.mgf	true	0.02873	AcD4(1)	1445	C(1)
NatA	M	G	K	GKKQNKKKVEEVLEEEEEEYVVEKVLDR	28	2	P83916	Chromobox protein homolog 1 OS=Homo sapiens OX=9606 GN=CBX1 PE=1 SV=1	1.71314	0.653855	2.09064	1.71313997031736, 1.71313997031736, 2.84565088556189	F002488_2p_uPAC14_CMB-675_WT_C_20200831160725_87645_67776_1_3.mgf, F002488_2p_uPAC14_CMB-675_WT_C_20200831160725_87394_67622_1_3.mgf, F002478_2p_uPAC14_CMB-675_WT_D_86540_67750_1_3.mgf	true, true, true	0.01743, 0.01743, 0.02929	AcD4(3)	323.667	C(2), D(1)											3.29508	1.13665	3.29508	2.49134610696699, 4.09881657939659	F002506_2p_uPAC14_CMB-675_Naa35_KO1_C_88620_69060_1_4.mgf, F002482_2p_uPAC14_CMB-675_Naa35_KO1_D_92479_71807.71830_2_3.mgf	true, true	0.02555, 0.04274	AcD4(2)	273	C(1), D(1)	2.62807	0.310839	2.80753	2.6280684329935, 2.6280684329935, 3.16645686065653	F002480_2p_uPAC14_CMB-675_Naa38_KO2_A_86090_68625_1_3.mgf, F002480_2p_uPAC14_CMB-675_Naa38_KO2_A_86045_68590_1_3.mgf, F002528_2p_uPAC14_CMB-675_Naa38_KO2_C_99201_75493_1_3.mgf	true, true, true	0.02699, 0.02699, 0.0327	AcD4(3)	177	A(2), C(1)
NatC/E/F	-	M	K	MKLKSNQTR	9	2	O95989	Diphosphoinositol polyphosphate phosphohydrolase 1 OS=Homo sapiens OX=9606 GN=NUDT3 PE=1 SV=1	1.84049	0	1.84049	1.84049079754601	F002510_2p_uPAC14_CMB-675_WT_B_19094_17632_1_2.mgf	true	0.01875	AcD4(1)	1580	B(1)
None	M	P	L	PLPEPSEQEGESVKASQEPSPKPGTEVIPAAPR	33	2	Q96CP2	FLYWCH family member 2 OS=Homo sapiens OX=9606 GN=FLYWCH2 PE=1 SV=1	1.92713	0	1.92713	1.92713185897121, 1.92713185897121	F002522_2p_uPAC14_CMB-675_WT_A_61038_47568_1_3.mgf, F002522_2p_uPAC14_CMB-675_WT_A_61203_47684_1_3.mgf	true, true	0.01965, 0.01965	AcD4(2)	677	A(2)	1.6996	0.0573951	1.6996	1.74018138762515, 1.65901245980312	F002520_2p_uPAC14_CMB-675_Naa30_KO2_A_69546_52440_1_3.mgf, F002474_2p_uPAC14_CMB-675_Naa30_KO2_B_50557_41690_1_3.mgf	true, true	0.01771, 0.01687	AcD4(2)	656.5	A(1), B(1)	2.72752	0	2.72752	2.72752032994825, 2.72752032994825	F002482_2p_uPAC14_CMB-675_Naa35_KO1_D_59198_48063_1_3.mgf, F002482_2p_uPAC14_CMB-675_Naa35_KO1_D_59119_48010_1_3.mgf	true, true	0.02804, 0.02804	AcD4(2)	565	D(2)	1.9406	1.25932	2.66766	1.94059561282224, 1.94059561282224, 4.12180366062953	F002476_2p_uPAC14_CMB-675_Naa38_KO2_B_54738_44653_1_3.mgf, F002476_2p_uPAC14_CMB-675_Naa38_KO2_B_54654_44594_1_3.mgf, F002526_2p_uPAC14_CMB-675_Naa38_KO2_D_62383_48967_1_3.mgf	true, true, true	0.01979, 0.01979, 0.04299	AcD4(3)	809	B(2), D(1)
NatC/E/F	-	M	K	MKTPFGKTPGQR	12	1	Q9Y657	Spindlin-1 OS=Homo sapiens OX=9606 GN=SPIN1 PE=1 SV=3	1.98359	1.05464	2.05331	3.40124226002453, 2.14115160292793, 1.82603573532299, 0.844802284535755	F002522_2p_uPAC14_CMB-675_WT_A_44085_35140_1_2.mgf, F002510_2p_uPAC14_CMB-675_WT_B_39886_33871_1_2.mgf, F002488_2p_uPAC14_CMB-675_WT_C_20200831160725_36397_31665_1_2.mgf, F002478_2p_uPAC14_CMB-675_WT_D_38623_33284_1_2.mgf	true, true, true, true	0.03521, 0.02188, 0.0186, 0.00852	AcD4(4)	1256.25	A(1), B(1), C(1), D(1)	2.24064	1.75623	1.91813	3.4907399364969, 0.0229947112164202, 2.24064442967191	F002520_2p_uPAC14_CMB-675_Naa30_KO2_A_52070_39653_1_2.mgf, F002474_2p_uPAC14_CMB-675_Naa30_KO2_B_33551_29134_1_2.mgf, F002504_2p_uPAC14_CMB-675_Naa30_KO2_C_37651_32429.32452_2_2.mgf	true, true, true	0.03617, 2.3E-4, 0.02292	AcD4(3)	1218	A(1), B(1), C(1)	4.35612	0.301769	4.33114	4.56193930139339, 4.61109945246771, 4.15029234160835, 4.00122878427156	F002500_2p_uPAC14_CMB-675_Naa35_KO1_A_39836_33853_1_2.mgf, F002472_2p_uPAC14_CMB-675_Naa35_KO1_B_34066_29396_1_2.mgf, F002506_2p_uPAC14_CMB-675_Naa35_KO1_C_38150_32600_1_2.mgf, F002482_2p_uPAC14_CMB-675_Naa35_KO1_D_41102_35035_1_2.mgf	true, true, true, true	0.0478, 0.04834, 0.0433, 0.04168	AcD4(4)	1278.25	A(1), B(1), C(1), D(1)	1.62224	0.341439	1.62934	2.05296975395706, 1.65804535530948, 1.21993381735565, 1.58642679998425	F002480_2p_uPAC14_CMB-675_Naa38_KO2_A_38090_32886_1_2.mgf, F002476_2p_uPAC14_CMB-675_Naa38_KO2_B_37127_31661_1_2.mgf, F002528_2p_uPAC14_CMB-675_Naa38_KO2_C_51442_40286.40296_2_2.mgf, F002526_2p_uPAC14_CMB-675_Naa38_KO2_D_45665_36465_1_2.mgf	true, true, true, true	0.02096, 0.01686, 0.01235, 0.01612	AcD4(4)	1064.5	A(1), B(1), C(1), D(1)
NatC/E/F	-	M	K	MKDSLVLLGR	10	1	O76071	Probable cytosolic iron-sulfur protein assembly protein CIAO1 OS=Homo sapiens OX=9606 GN=CIAO1 PE=1 SV=1	1.99441	0	1.99441	1.99441368157985	F002522_2p_uPAC14_CMB-675_WT_A_64461_50081_1_2.mgf	true	0.02035	AcD4(1)	1279	A(1)	1.71604	0	1.71604	1.71603797692292, 1.71603797692292	F002474_2p_uPAC14_CMB-675_Naa30_KO2_B_53792_44086_1_2.mgf, F002474_2p_uPAC14_CMB-675_Naa30_KO2_B_53621_43950_1_2.mgf	true, true	0.01746, 0.01746	AcD4(2)	400	B(2)	1.65708	0	1.65708	1.65707823179426	F002472_2p_uPAC14_CMB-675_Naa35_KO1_B_53886_44121.44131_2_2.mgf	true	0.01685	AcD4(1)	946	B(1)
NatC/E/F	-	M	K	MKLNISFPATGCQKLIEVDDER	22	1	P62753	40S ribosomal protein S6 OS=Homo sapiens OX=9606 GN=RPS6 PE=1 SV=1	1.99633	0	1.99633	1.99633466291639	F002522_2p_uPAC14_CMB-675_WT_A_75500_58169.58187_2_3.mgf	true	0.02037	AcD4(1)	73	A(1)
NatC/E/F	-	M	V	MVKLSKEAKQR	11	1	Q9P0U1	Mitochondrial import receptor subunit TOM7 homolog OS=Homo sapiens OX=9606 GN=TOMM7 PE=1 SV=1	2.11146	0.527032	2.41332	3.24047644389399, 2.6413404340249, 2.11145589631645, 2.03665788262032, 2.03665788262032	F002522_2p_uPAC14_CMB-675_WT_A_43038_34344_1_2.mgf, F002510_2p_uPAC14_CMB-675_WT_B_38917_33114_1_2.mgf, F002488_2p_uPAC14_CMB-675_WT_C_20200831160725_35440_30910_1_2.mgf, F002478_2p_uPAC14_CMB-675_WT_D_37585_32500_1_2.mgf, F002478_2p_uPAC14_CMB-675_WT_D_38082_32888_1_2.mgf	true, true, true, true, true	0.03349, 0.02713, 0.02157, 0.02079, 0.02079	AcD4(5)	638.2	A(1), B(1), C(1), D(2)	1.18293	0.464416	1.06143	0.985197286994405, 1.38067061143984, 1.38067061143984, 1.58739531359176, 0.517309988062077, 0.517309988062077	F002520_2p_uPAC14_CMB-675_Naa30_KO2_A_51076_38881.38900_2_2.mgf, F002474_2p_uPAC14_CMB-675_Naa30_KO2_B_32978_28667_1_2.mgf, F002474_2p_uPAC14_CMB-675_Naa30_KO2_B_32682_28438_1_2.mgf, F002504_2p_uPAC14_CMB-675_Naa30_KO2_C_36686_31673_1_2.mgf, F002512_2p_uPAC14_CMB-675_Naa30_KO2_D_33865_30545_1_2.mgf, F002512_2p_uPAC14_CMB-675_Naa30_KO2_D_35056_31434_1_2.mgf	true, true, true, true, true, true	0.00995, 0.014, 0.014, 0.01613, 0.0052, 0.0052	AcD4(6)	327.667	A(1), B(2), C(1), D(2)	0.839883	0.471691	0.950163	0.504442476643417, 0.823167708023405, 1.61644186023631, 0.856598984771573	F002500_2p_uPAC14_CMB-675_Naa35_KO1_A_38877_33094_1_2.mgf, F002472_2p_uPAC14_CMB-675_Naa35_KO1_B_33149_28701_1_2.mgf, F002506_2p_uPAC14_CMB-675_Naa35_KO1_C_37138_31826_1_2.mgf, F002482_2p_uPAC14_CMB-675_Naa35_KO1_D_39993_34187_1_2.mgf	true, true, true, true	0.00507, 0.0083, 0.01643, 0.00864	AcD4(4)	431	A(1), B(1), C(1), D(1)	1.31059	0.28436	1.18516	1.35926926946674, 1.32033393198997, 1.30085473459799, 0.760177043844153	F002480_2p_uPAC14_CMB-675_Naa38_KO2_A_37086_32097_1_2.mgf, F002476_2p_uPAC14_CMB-675_Naa38_KO2_B_36141_30908_1_2.mgf, F002528_2p_uPAC14_CMB-675_Naa38_KO2_C_50532_39550_1_2.mgf, F002526_2p_uPAC14_CMB-675_Naa38_KO2_D_44861_35810_1_2.mgf	true, true, true, true	0.01378, 0.01338, 0.01318, 0.00766	AcD4(4)	548.5	A(1), B(1), C(1), D(1)
NatC/E/F	-	M	L	MLLPNILLTGTPGVGKTTLGKELASKSGLKYINVGDLAR	39	1	Q9Y3D8	Adenylate kinase isoenzyme 6 OS=Homo sapiens OX=9606 GN=AK6 PE=1 SV=1	2.28554	0	2.28554	2.28554119153011, 2.28554119153011	F002488_2p_uPAC14_CMB-675_WT_C_20200831160725_103577_79066_1_3.mgf, F002488_2p_uPAC14_CMB-675_WT_C_20200831160725_103429_78949_1_3.mgf	true, true	0.02339, 0.02339	AcD4(2)	444	C(2)	1.0851	0	1.0851	1.08509649148837	F002504_2p_uPAC14_CMB-675_Naa30_KO2_C_99029_77749_1_4.mgf	true	0.01097	AcD4(1)	603	C(1)	1.22969	0	1.22969	1.22969035507926	F002506_2p_uPAC14_CMB-675_Naa35_KO1_C_102209_79090_1_4.mgf	true	0.01245	AcD4(1)	799	C(1)
NatC/E/F	-	M	V	MVDYYEVLGVQR	12	1	O75190	DnaJ homolog subfamily B member 6 OS=Homo sapiens OX=9606 GN=DNAJB6 PE=1 SV=2	2.32467	0.202119	2.39062	2.32467278765383, 2.32467278765383, 2.6858699883223, 2.22726294999902	F002522_2p_uPAC14_CMB-675_WT_A_64659_50210_1_2.mgf, F002522_2p_uPAC14_CMB-675_WT_A_64989_50448_1_2.mgf, F002488_2p_uPAC14_CMB-675_WT_C_20200831160725_57939_47200_1_2.mgf, F002478_2p_uPAC14_CMB-675_WT_D_59050_48253_1_2.mgf	true, true, true, true	0.0238, 0.0238, 0.0276, 0.02278	AcD4(4)	534.25	A(2), C(1), D(1)											0.0679538	0	0.0679538	0.0679537914218331	F002482_2p_uPAC14_CMB-675_Naa35_KO1_D_62784_50678_1_2.mgf	true	6.8E-4	AcD4(1)	497	D(1)
NatA	M	S	G	SGWESYYKTEGDEEAEEEQEENLEASGDYKYSGR	34	2	P12956	X-ray repair cross-complementing protein 6 OS=Homo sapiens OX=9606 GN=XRCC6 PE=1 SV=2	2.50275	0	2.50275	2.5027542971911, 2.5027542971911	F002488_2p_uPAC14_CMB-675_WT_C_20200831160725_50255_41748_1_3.mgf, F002488_2p_uPAC14_CMB-675_WT_C_20200831160725_50247_41741_1_3.mgf	true, true	0.02567, 0.02567	AcD4(2)	47	C(2)
NatA	M	G	K	GKEQELLEAAR	11	2	Q92625	Ankyrin repeat and SAM domain-containing protein 1A OS=Homo sapiens OX=9606 GN=ANKS1A PE=1 SV=4	2.71279	3.66696	2.71279	5.30572048142571, 0.119856172592888	F002522_2p_uPAC14_CMB-675_WT_A_55881_43871_1_2.mgf, F002488_2p_uPAC14_CMB-675_WT_C_20200831160725_48507_40480_1_2.mgf	true, true	0.05603, 0.0012	AcD4(2)	1530.5	A(1), C(1)	0.470773	0	0.470773	0.470773242562678	F002504_2p_uPAC14_CMB-675_Naa30_KO2_C_49707_41384_1_2.mgf	true	0.00473	AcD4(1)	921	C(1)	0.836936	0.740836	0.948807	0.270267574872096, 1.73921587894271, 0.836936257982626	F002500_2p_uPAC14_CMB-675_Naa35_KO1_A_52199_42830_1_2.mgf, F002472_2p_uPAC14_CMB-675_Naa35_KO1_B_45352_37826_1_2.mgf, F002506_2p_uPAC14_CMB-675_Naa35_KO1_C_50184_41441_1_2.mgf	true, true, true	0.00271, 0.0177, 0.00844	AcD4(3)	1154.33	A(1), B(1), C(1)
NatC/E/F	-	M	V	MVKLSKEAKQR	11	1	Q9P0U1	Mitochondrial import receptor subunit TOM7 homolog OS=Homo sapiens OX=9606 GN=TOMM7 PE=1 SV=1	3.24048	0	3.24048	3.24047644389399	F002522_2p_uPAC14_CMB-675_WT_A_43325_34554_1_2.mgf	true	0.03349	Ace(1)	551	A(1)
NatA	M	G	Q	GQNDLMGTAEDFADQFLR	18	2	O15260	Surfeit locus protein 4 OS=Homo sapiens OX=9606 GN=SURF4 PE=1 SV=3	3.3284	0.266448	3.33325	3.27791157666676, 3.32840308189051, 3.27791157666676, 3.36483639666801, 3.54380076007485, 2.84187515180957, 3.6979969183359	F002522_2p_uPAC14_CMB-675_WT_A_83308_63715_1_3.mgf, F002522_2p_uPAC14_CMB-675_WT_A_83438_63815_1_2.mgf, F002522_2p_uPAC14_CMB-675_WT_A_82133_62879_1_3.mgf, F002510_2p_uPAC14_CMB-675_WT_B_77389_61437_1_3.mgf, F002488_2p_uPAC14_CMB-675_WT_C_20200831160725_77909_61184_1_2.mgf, F002488_2p_uPAC14_CMB-675_WT_C_20200831160725_76677_60331_1_3.mgf, F002478_2p_uPAC14_CMB-675_WT_D_78389_61947_1_2.mgf	true, true, true, true, true, true, true	0.03389, 0.03443, 0.03389, 0.03482, 0.03674, 0.02925, 0.0384	AcD4(7)	436.857	A(3), B(1), C(2), D(1)	2.79596	0.821236	2.74352	3.63674908936727, 3.63674908936727, 1.63095870467646, 3.63674908936727, 2.35519275084951, 2.35519275084951, 3.23673133678455, 3.23673133678455, 2.04433473409934, 1.66578165870159	F002520_2p_uPAC14_CMB-675_Naa30_KO2_A_92537_69025_1_3.mgf, F002520_2p_uPAC14_CMB-675_Naa30_KO2_A_91447_68239_1_3.mgf, F002520_2p_uPAC14_CMB-675_Naa30_KO2_A_92852_69247_1_2.mgf, F002520_2p_uPAC14_CMB-675_Naa30_KO2_A_93096_69423_1_3.mgf, F002474_2p_uPAC14_CMB-675_Naa30_KO2_B_73072_57942_1_2.mgf, F002474_2p_uPAC14_CMB-675_Naa30_KO2_B_72904_57821_1_2.mgf, F002504_2p_uPAC14_CMB-675_Naa30_KO2_C_77469_6…	true, true, true, true, true, true, true, true, true, true	0.03774, 0.03774, 0.01658, 0.03774, 0.02412, 0.02412, 0.03345, 0.03345, 0.02087, 0.01694	AcD4(10)	170.6	A(4), B(2), C(2), D(2)	3.4143	1.80085	3.46931	3.29194228463115, 5.8743799474779, 5.8743799474779, 3.41430434152702, 3.41430434152702, 3.41430434152702, 0.102894019160264, 4.01320778260911, 1.82410807202183	F002500_2p_uPAC14_CMB-675_Naa35_KO1_A_83573_64573_1_2.mgf, F002472_2p_uPAC14_CMB-675_Naa35_KO1_B_73541_58316_1_3.mgf, F002472_2p_uPAC14_CMB-675_Naa35_KO1_B_72540_57569_1_3.mgf, F002506_2p_uPAC14_CMB-675_Naa35_KO1_C_78987_62145_1_3.mgf, F002506_2p_uPAC14_CMB-675_Naa35_KO1_C_78438_61780_1_3.mgf, F002506_2p_uPAC14_CMB-675_Naa35_KO1_C_77892_61370_1_3.mgf, F002506_2p_uPAC14_CMB-675_Naa35_KO1_C_79453_6…	true, true, true, true, true, true, true, true, true	0.03404, 0.06241, 0.06241, 0.03535, 0.03535, 0.03535, 0.00103, 0.04181, 0.01858	AcD4(9)	255.778	A(1), B(2), C(4), D(2)	2.89282	0.656798	2.42063	2.91921908219829, 2.91921908219829, 2.91921908219829, 1.27064677599297, 1.27064677599297, 2.9135639459811, 2.9135639459811, 2.04529425593605, 2.04529425593605, 2.04529425593605, 2.89282280853377, 2.89282280853377	F002480_2p_uPAC14_CMB-675_Naa38_KO2_A_78264_62854_1_2.mgf, F002480_2p_uPAC14_CMB-675_Naa38_KO2_A_77113_62014_1_2.mgf, F002480_2p_uPAC14_CMB-675_Naa38_KO2_A_77965_62634_1_2.mgf, F002480_2p_uPAC14_CMB-675_Naa38_KO2_A_77254_62119_1_3.mgf, F002480_2p_uPAC14_CMB-675_Naa38_KO2_A_78082_62720_1_3.mgf, F002476_2p_uPAC14_CMB-675_Naa38_KO2_B_78134_61581_1_2.mgf, F002476_2p_uPAC14_CMB-675_Naa38_KO2_B_77947_6…	true, true, true, true, true, true, true, true, true, true, true, true	0.03007, 0.03007, 0.03007, 0.01287, 0.01287, 0.03001, 0.03001, 0.02088, 0.02088, 0.02088, 0.02979, 0.02979	AcD4(12)	152.583	A(5), B(2), C(3), D(2)
NatC/E/F	-	M	K	MKTPFGKTPGQR	12	1	Q9Y657	Spindlin-1 OS=Homo sapiens OX=9606 GN=SPIN1 PE=1 SV=3	3.40124	0	3.40124	3.40124226002453	F002522_2p_uPAC14_CMB-675_WT_A_44185_35222_1_2.mgf	true	0.03521	Ace(1)	994	A(1)
NatB	-	M	Q	MQLKPMEINPEMLNKVLSR	19	1	P09936	Ubiquitin carboxyl-terminal hydrolase isozyme L1 OS=Homo sapiens OX=9606 GN=UCHL1 PE=1 SV=2	3.42824	2.17463	3.82385	3.49819059107358, 1.61644186023631, 6.82245951435865, 3.35829910606426	F002522_2p_uPAC14_CMB-675_WT_A_72412_55913_1_2.mgf, F002510_2p_uPAC14_CMB-675_WT_B_67437_54294_1_2.mgf, F002488_2p_uPAC14_CMB-675_WT_C_20200831160725_66252_53076_1_3.mgf, F002488_2p_uPAC14_CMB-675_WT_C_20200831160725_66265_53089_1_2.mgf	true, true, true, true	0.03625, 0.01643, 0.07322, 0.03475	AcD4(4)	881	A(1), B(1), C(2)	4.46712	0	4.46712	4.46711758187168	F002520_2p_uPAC14_CMB-675_Naa30_KO2_A_81176_60921_1_3.mgf	true	0.04676	AcD4(1)	358	A(1)	3.80763	3.61955	3.80763	6.36704119850187, 1.24822246800442	F002506_2p_uPAC14_CMB-675_Naa35_KO1_C_67357_53944_1_3.mgf, F002482_2p_uPAC14_CMB-675_Naa35_KO1_D_70829_56463_1_2.mgf	true, true	0.068, 0.01264	AcD4(2)	973	C(1), D(1)
NatC/E/F	-	M	K	MKTPFGKAAAGQR	13	1	Q5JUX0	Spindlin-3 OS=Homo sapiens OX=9606 GN=SPIN3 PE=1 SV=1	3.6813	0	3.6813	3.68130068771551	F002522_2p_uPAC14_CMB-675_WT_A_45119_35894_1_2.mgf	true	0.03822	AcD4(1)	1114	A(1)	1.12422	0	1.12422	1.12421764537211	F002504_2p_uPAC14_CMB-675_Naa30_KO2_C_38811_33248_1_2.mgf	true	0.01137	AcD4(1)	1218	C(1)	2.75401	0	2.75401	2.75400653493076	F002506_2p_uPAC14_CMB-675_Naa35_KO1_C_39273_33416_1_2.mgf	true	0.02832	AcD4(1)	1447	C(1)
NatE/other	-	M	A	MAPEVLPKPR	10	1	P09669	Cytochrome c oxidase subunit 6C OS=Homo sapiens OX=9606 GN=COX6C PE=1 SV=2	3.80361	0.0693048	3.78922	3.80360544086807, 3.80360544086807, 3.69243215131845, 3.85724724070299	F002522_2p_uPAC14_CMB-675_WT_A_49708_39305_1_2.mgf, F002522_2p_uPAC14_CMB-675_WT_A_50922_40273_1_2.mgf, F002510_2p_uPAC14_CMB-675_WT_B_45548_38046_1_2.mgf, F002478_2p_uPAC14_CMB-675_WT_D_44268_37478_1_2.mgf	true, true, true, true	0.03954, 0.03954, 0.03834, 0.04012	AcD4(4)	583.5	A(2), B(1), D(1)	3.66274	0.321701	3.50213	3.66274252904568, 3.71190602282027, 3.1317505061366	F002474_2p_uPAC14_CMB-675_Naa30_KO2_B_39286_33383_1_2.mgf, F002504_2p_uPAC14_CMB-675_Naa30_KO2_C_43572_36738_1_2.mgf, F002512_2p_uPAC14_CMB-675_Naa30_KO2_D_41223_36197_1_2.mgf	true, true, true	0.03802, 0.03855, 0.03233	AcD4(3)	751.333	B(1), C(1), D(1)	4.24849	0	4.24849	4.24849430757298	F002472_2p_uPAC14_CMB-675_Naa35_KO1_B_39781_33614_1_2.mgf	true	0.04437	AcD4(1)	657	B(1)	4.19345	0.127945	4.25938	4.17784591797623, 4.19345258054935, 4.40684446993595	F002480_2p_uPAC14_CMB-675_Naa38_KO2_A_43949_37190_1_2.mgf, F002476_2p_uPAC14_CMB-675_Naa38_KO2_B_43100_36060_1_2.mgf, F002526_2p_uPAC14_CMB-675_Naa38_KO2_D_51387_40726.40752_2_2.mgf	true, true, true	0.0436, 0.04377, 0.0461	AcD4(3)	705.667	A(1), B(1), D(1)
NatC/E/F	-	M	K	MKEEVKGIPVR	11	1	O95239	Chromosome-associated kinesin KIF4A OS=Homo sapiens OX=9606 GN=KIF4A PE=1 SV=3	3.9745	1.58316	3.30958	4.20997174194166, 0.511371550231808, 3.97449562603827, 4.22831968586888, 3.62374710871241	F002522_2p_uPAC14_CMB-675_WT_A_49388_39069_1_2.mgf, F002522_2p_uPAC14_CMB-675_WT_A_49513_39158_1_3.mgf, F002510_2p_uPAC14_CMB-675_WT_B_45191_37766_1_2.mgf, F002488_2p_uPAC14_CMB-675_WT_C_20200831160725_42086_35770_1_2.mgf, F002478_2p_uPAC14_CMB-675_WT_D_43866_37150_1_2.mgf	true, true, true, true, true	0.04395, 0.00514, 0.04139, 0.04415, 0.0376	AcD4(5)	799.2	A(2), B(1), C(1), D(1)	4.0841	0.628563	4.35441	5.07290400972053, 4.08409906194248, 3.90621246336424	F002520_2p_uPAC14_CMB-675_Naa30_KO2_A_57716_43763.43772_2_2.mgf, F002504_2p_uPAC14_CMB-675_Naa30_KO2_C_43321_36543_1_2.mgf, F002512_2p_uPAC14_CMB-675_Naa30_KO2_D_40819_35876_1_2.mgf	true, true, true	0.05344, 0.04258, 0.04065	AcD4(3)	844	A(1), C(1), D(1)	4.93376	0.230677	4.93328	4.68020207797159, 4.80723465016658, 5.06028671793411, 5.18540993088016	F002500_2p_uPAC14_CMB-675_Naa35_KO1_A_45707_38079_1_2.mgf, F002472_2p_uPAC14_CMB-675_Naa35_KO1_B_39441_33344_1_2.mgf, F002506_2p_uPAC14_CMB-675_Naa35_KO1_C_43837_36723.36730_2_2.mgf, F002482_2p_uPAC14_CMB-675_Naa35_KO1_D_46813_39130_1_2.mgf	true, true, true, true	0.0491, 0.0505, 0.0533, 0.05469	AcD4(4)	1088.25	A(1), B(1), C(1), D(1)	4.3108	2.39918	2.74545	4.41324067790129, 4.31079852638629, 0.0, 0.250371567365911, 4.7528336032003	F002480_2p_uPAC14_CMB-675_Naa38_KO2_A_43605_36914_1_2.mgf, F002476_2p_uPAC14_CMB-675_Naa38_KO2_B_42758_35785_1_2.mgf, F002528_2p_uPAC14_CMB-675_Naa38_KO2_C_57615_44837_1_2.mgf, F002528_2p_uPAC14_CMB-675_Naa38_KO2_C_57138_44458_1_3.mgf, F002526_2p_uPAC14_CMB-675_Naa38_KO2_D_51058_40463_1_2.mgf	true, true, true, true, true	0.04617, 0.04505, 0.0, 0.00251, 0.0499	AcD4(5)	778.8	A(1), B(1), C(2), D(1)	Q2VIQ3 (1-11)
None	M	P	F	PFLDIQKR	8	2	O43920	NADH dehydrogenase [ubiquinone] iron-sulfur protein 5 OS=Homo sapiens OX=9606 GN=NDUFS5 PE=1 SV=3	4.1665	2.09125	4.1665	5.64524499212137, 2.68776395944026	F002488_2p_uPAC14_CMB-675_WT_C_20200831160725_65512_52561_1_2.mgf, F002478_2p_uPAC14_CMB-675_WT_D_66404_53585_1_2.mgf	true, true	0.05983, 0.02762	AcD4(2)	1407	C(1), D(1)	0.0859261	0	0.0859261	0.0859261035509461	F002504_2p_uPAC14_CMB-675_Naa30_KO2_C_67232_54263_1_2.mgf	true	8.6E-4	AcD4(1)	883	C(1)
None	M	P	K	PKGKKAKGKKVAPAPAVVKKQEAKKVVNPLFEKR	34	2	P62424	60S ribosomal protein L7a OS=Homo sapiens OX=9606 GN=RPL7A PE=1 SV=2	4.32087	0.707654	4.042	3.71376026652031, 4.20538365743845, 4.20538365743845, 4.419636029974, 4.419636029974, 4.419636029974, 4.419636029974, 2.25402224698453, 4.32086953193769	F002522_2p_uPAC14_CMB-675_WT_A_84537_64578_1_3.mgf, F002522_2p_uPAC14_CMB-675_WT_A_137294_105784_1_4.mgf, F002522_2p_uPAC14_CMB-675_WT_A_84008_64228_1_4.mgf, F002510_2p_uPAC14_CMB-675_WT_B_80143_63403_1_4.mgf, F002510_2p_uPAC14_CMB-675_WT_B_79612_63023_1_4.mgf, F002510_2p_uPAC14_CMB-675_WT_B_127232_101630_1_4.mgf, F002510_2p_uPAC14_CMB-675_WT_B_127148_101564_1_4.mgf, F002488_2p_uPAC14_CMB-675_WT_…	true, true, true, true, true, true, true, true, true	0.03857, 0.0439, 0.0439, 0.04624, 0.04624, 0.04624, 0.04624, 0.02306, 0.04516	AcD4(9)	158.778	A(3), B(4), C(1), D(1)	4.31538	0.234887	4.23033	4.31537651899339, 4.31537651899339, 4.31537651899339, 4.31537651899339, 4.20721894398038, 4.11352958097612, 4.20721894398038, 4.27049329414805, 3.48980852378011, 4.3611323641928, 4.3611323641928, 4.3611323641928, 4.3611323641928	F002520_2p_uPAC14_CMB-675_Naa30_KO2_A_95091_70862_1_4.mgf, F002520_2p_uPAC14_CMB-675_Naa30_KO2_A_93882_69990_1_4.mgf, F002520_2p_uPAC14_CMB-675_Naa30_KO2_A_95236_70974_1_4.mgf, F002520_2p_uPAC14_CMB-675_Naa30_KO2_A_96441_71851_1_4.mgf, F002474_2p_uPAC14_CMB-675_Naa30_KO2_B_75175_59478_1_4.mgf, F002474_2p_uPAC14_CMB-675_Naa30_KO2_B_74663_59109_1_3.mgf, F002474_2p_uPAC14_CMB-675_Naa30_KO2_B_75635_5…	true, true, true, true, true, true, true, true, true, true, true, true, true	0.0451, 0.0451, 0.0451, 0.0451, 0.04392, 0.0429, 0.04392, 0.04461, 0.03616, 0.0456, 0.0456, 0.0456, 0.0456	AcD4(13)	89.8462	A(4), B(3), C(1), D(5)	4.33688	0.218404	4.23849	4.30713581688213, 3.9135991083182, 4.36662012508846, 4.36662012508846	F002472_2p_uPAC14_CMB-675_Naa35_KO1_B_74428_58964_1_4.mgf, F002472_2p_uPAC14_CMB-675_Naa35_KO1_B_74361_58918_1_3.mgf, F002506_2p_uPAC14_CMB-675_Naa35_KO1_C_81339_63819_1_4.mgf, F002506_2p_uPAC14_CMB-675_Naa35_KO1_C_83192_65142_1_4.mgf	true, true, true, true	0.04501, 0.04073, 0.04566, 0.04566	AcD4(4)	167.5	B(2), C(2)	4.22924	0.320567	4.14521	3.53449606420743, 4.32727724998325, 4.32727724998325, 4.2292368985596, 4.2292368985596, 4.2292368985596, 4.36479094143299, 4.36479094143299, 4.36479094143299, 4.36479094143299, 3.3891100204815, 4.08133902450721, 4.08133902450721	F002480_2p_uPAC14_CMB-675_Naa38_KO2_A_79372_63659_1_3.mgf, F002480_2p_uPAC14_CMB-675_Naa38_KO2_A_120795_100184_1_4.mgf, F002480_2p_uPAC14_CMB-675_Naa38_KO2_A_79566_63797_1_4.mgf, F002476_2p_uPAC14_CMB-675_Naa38_KO2_B_80030_62975_1_4.mgf, F002476_2p_uPAC14_CMB-675_Naa38_KO2_B_80096_63023_1_4.mgf, F002476_2p_uPAC14_CMB-675_Naa38_KO2_B_121834_99785_1_4.mgf, F002528_2p_uPAC14_CMB-675_Naa38_KO2_C_9292…	true, true, true, true, true, true, true, true, true, true, true, true, true	0.03664, 0.04523, 0.04523, 0.04416, 0.04416, 0.04416, 0.04564, 0.04564, 0.04564, 0.04564, 0.03508, 0.04255, 0.04255	AcD4(13)	118.846	A(3), B(3), C(4), D(3)
None	M	P	E	PEPAKSAPAPKKGSKKAVTKAQKKDGRKR	29	2	P57053	Histone H2B type F-S OS=Homo sapiens OX=9606 GN=H2BFS PE=1 SV=2	4.61565	0	4.61565	4.61564875666498	F002478_2p_uPAC14_CMB-675_WT_D_46809_39400_1_3.mgf	true	0.04839	AcD4(1)	1365	D(1)																					6.53507	0	6.53507	6.53506804247046, 6.53506804247046	F002526_2p_uPAC14_CMB-675_Naa38_KO2_D_53945_42735_1_3.mgf, F002526_2p_uPAC14_CMB-675_Naa38_KO2_D_54017_42793_1_3.mgf	true, true	0.06992, 0.06992	AcD4(2)	558	D(2)
None	M	P	A	PAVLGFEGSANKIGVGVVR	19	2	Q9NPF4	Probable tRNA N6-adenosine threonylcarbamoyltransferase OS=Homo sapiens OX=9606 GN=OSGEP PE=1 SV=1	5.03324	0	5.03324	5.0332383665717, 5.0332383665717	F002478_2p_uPAC14_CMB-675_WT_D_77138_61078_1_2.mgf, F002478_2p_uPAC14_CMB-675_WT_D_77168_61096_1_2.mgf	true, true	0.053, 0.053	AcD4(2)	235	D(2)
NatB	-	M	Q	MQIFVKTLTGKTITLEVEPSDTIENVKAKIQDKEGIPPDQQR	42	1	P0CG47	Polyubiquitin-B OS=Homo sapiens OX=9606 GN=UBB PE=1 SV=1	5.05398	0	5.05398	5.05397681418113	F002510_2p_uPAC14_CMB-675_WT_B_98667_77140_1_4.mgf	true	0.05323	AcD4(1)	601	B(1)											4.24116	0	4.24116	4.24115906501067, 4.24115906501067	F002472_2p_uPAC14_CMB-675_Naa35_KO1_B_91101_71815_1_4.mgf, F002472_2p_uPAC14_CMB-675_Naa35_KO1_B_91252_71933_1_4.mgf	true, true	0.04429, 0.04429	AcD4(2)	190	B(2)	7.43055	0	7.43055	7.43054976996491	F002480_2p_uPAC14_CMB-675_Naa38_KO2_A_95023_75900_1_4.mgf	true	0.08027	AcD4(1)	399	A(1)	P0CG48 (1-42)^AP62979 (1-42)^AP62987 (1-42)
NatC/E/F	-	M	K	MKLTDSVLR	9	1	Q6UXN9	WD repeat-containing protein 82 OS=Homo sapiens OX=9606 GN=WDR82 PE=1 SV=1	5.60962	0.117631	5.66562	5.60962026750233, 5.58644976727059, 5.80078750541645	F002522_2p_uPAC14_CMB-675_WT_A_56042_44003_1_2.mgf, F002510_2p_uPAC14_CMB-675_WT_B_51510_42581_1_2.mgf, F002488_2p_uPAC14_CMB-675_WT_C_20200831160725_48985_40826_1_2.mgf	true, true, true	0.05943, 0.05917, 0.06158	AcD4(3)	816	A(1), B(1), C(1)	1.98608	0.180014	1.98608	2.11337229221116, 1.85879443343082	F002520_2p_uPAC14_CMB-675_Naa30_KO2_A_64520_48815_1_2.mgf, F002474_2p_uPAC14_CMB-675_Naa30_KO2_B_45483_37972_1_2.mgf	true, true	0.02159, 0.01894	AcD4(2)	663	A(1), B(1)	0.956752	0.93568	0.956752	0.295126425779692, 1.61837768704805	F002500_2p_uPAC14_CMB-675_Naa35_KO1_A_52774_43247_1_2.mgf, F002506_2p_uPAC14_CMB-675_Naa35_KO1_C_50723_41824_1_2.mgf	true, true	0.00296, 0.01645	AcD4(2)	827	A(1), C(1)
NatA	M	A	T	ATAAGATYFQR	11	2	Q8TBM7	Transmembrane protein 254 OS=Homo sapiens OX=9606 GN=TMEM254 PE=1 SV=1	5.87624	0.75359	5.87624	6.40910452231206, 5.34336693643807	F002522_2p_uPAC14_CMB-675_WT_A_42049_33605_1_2.mgf, F002510_2p_uPAC14_CMB-675_WT_B_37945_32350_1_2.mgf	true, true	0.06848, 0.05645	AcD4(2)	1505.5	A(1), B(1)	3.88515	0.766214	3.88515	4.42694395595993, 3.34335340569694	F002520_2p_uPAC14_CMB-675_Naa30_KO2_A_50027_38099.38135_2_2.mgf, F002512_2p_uPAC14_CMB-675_Naa30_KO2_D_32673_29594_1_2.mgf	true, true	0.04632, 0.03459	AcD4(2)	1135	A(1), D(1)	5.11546	2.94763	4.15712	4.09237822129724, 0.0129983102196714, 6.38457217749485, 6.13853951567486	F002500_2p_uPAC14_CMB-675_Naa35_KO1_A_37789_32304_1_2.mgf, F002472_2p_uPAC14_CMB-675_Naa35_KO1_B_32149_27926_1_2.mgf, F002506_2p_uPAC14_CMB-675_Naa35_KO1_C_36147_31080_1_2.mgf, F002482_2p_uPAC14_CMB-675_Naa35_KO1_D_39093_33508_1_2.mgf	true, true, true, true	0.04267, 1.3E-4, 0.0682, 0.0654	AcD4(4)	1353	A(1), B(1), C(1), D(1)	4.37526	0.20074	4.44854	4.44155645592844, 4.30896720668306, 4.30896720668306, 4.7346861007907	F002480_2p_uPAC14_CMB-675_Naa38_KO2_A_36197_31426_1_2.mgf, F002476_2p_uPAC14_CMB-675_Naa38_KO2_B_35179_30171_1_2.mgf, F002476_2p_uPAC14_CMB-675_Naa38_KO2_B_35513_30428_1_2.mgf, F002528_2p_uPAC14_CMB-675_Naa38_KO2_C_49560_38831_1_2.mgf	true, true, true, true	0.04648, 0.04503, 0.04503, 0.0497	AcD4(4)	1125	A(1), B(2), C(1)
None	M	P	D	PDPSKSAPAPKKGSKKAVTKAQKKDGKKR	29	2	Q8N257	Histone H2B type 3-B OS=Homo sapiens OX=9606 GN=HIST3H2BB PE=1 SV=3	6.25029	0	6.25029	6.25029296783447	F002510_2p_uPAC14_CMB-675_WT_B_47742_39745_1_4.mgf	true	0.06667	AcD4(1)	26	B(1)																					8.74913	1.68587e-07	8.74913	8.74913311676461, 8.74913311676461, 8.74913311676461	F002480_2p_uPAC14_CMB-675_Naa38_KO2_A_46826_39396_1_4.mgf, F002480_2p_uPAC14_CMB-675_Naa38_KO2_A_46590_39216_1_4.mgf, F002480_2p_uPAC14_CMB-675_Naa38_KO2_A_46756_39337_1_4.mgf	true, true, true	0.09588, 0.09588, 0.09588	AcD4(3)	27	A(3)
None	M	P	D	PDPSKSAPAPKKGSKKAVTKAQKKDGKKR	29	2	Q8N257	Histone H2B type 3-B OS=Homo sapiens OX=9606 GN=HIST3H2BB PE=1 SV=3	6.25029	0	6.25029	6.25029296783447	F002510_2p_uPAC14_CMB-675_WT_B_49178_40835_1_4.mgf	true	0.06667	Ace(1)	26	B(1)
NatA	M	A	G	AGGKAGKDSGKAKAKAVSR	19	2	Q71UI9	Histone H2A.V OS=Homo sapiens OX=9606 GN=H2AFV PE=1 SV=3	6.40364	0.382841	6.33123	6.26435327090539, 5.82296601150843, 6.54292950533172, 6.69465826918591	F002522_2p_uPAC14_CMB-675_WT_A_41399_33132_1_3.mgf, F002510_2p_uPAC14_CMB-675_WT_B_37280_31876_1_3.mgf, F002488_2p_uPAC14_CMB-675_WT_C_20200831160725_33737_29658_1_3.mgf, F002478_2p_uPAC14_CMB-675_WT_D_36076_31352_1_3.mgf	true, true, true, true	0.06683, 0.06183, 0.07001, 0.07175	AcD4(4)	827.5	A(1), B(1), C(1), D(1)	4.7859	1.33906	5.08415	6.72859887701232, 6.39946834898022, 5.66927648335062, 3.90251871498448, 3.90251871498448, 3.90251871498448	F002520_2p_uPAC14_CMB-675_Naa30_KO2_A_49246_37559_1_3.mgf, F002474_2p_uPAC14_CMB-675_Naa30_KO2_B_31137_27292_1_3.mgf, F002504_2p_uPAC14_CMB-675_Naa30_KO2_C_34973_30440_1_3.mgf, F002512_2p_uPAC14_CMB-675_Naa30_KO2_D_33067_29918_1_2.mgf, F002512_2p_uPAC14_CMB-675_Naa30_KO2_D_32905_29785_1_2.mgf, F002512_2p_uPAC14_CMB-675_Naa30_KO2_D_32898_29779_1_2.mgf	true, true, true, true, true, true	0.07214, 0.06837, 0.0601, 0.04061, 0.04061, 0.04061	AcD4(6)	160	A(1), B(1), C(1), D(3)	7.03641	3.16318	5.56518	7.70395119384939, 0.0299910026991902, 5.89829487710317, 7.15724776945287, 7.03641383670016	F002500_2p_uPAC14_CMB-675_Naa35_KO1_A_37017_31738_1_3.mgf, F002472_2p_uPAC14_CMB-675_Naa35_KO1_B_32147_27922_1_2.mgf, F002472_2p_uPAC14_CMB-675_Naa35_KO1_B_31634_27570_1_3.mgf, F002506_2p_uPAC14_CMB-675_Naa35_KO1_C_35335_30526_1_3.mgf, F002482_2p_uPAC14_CMB-675_Naa35_KO1_D_38209_32882_1_3.mgf	true, true, true, true, true	0.08347, 3.0E-4, 0.06268, 0.07709, 0.07569	AcD4(5)	611.8	A(1), B(2), C(1), D(1)	6.32648	0.778093	6.46377	6.80161792391284, 5.85133926469896, 7.40397792510833, 5.79812538269511	F002480_2p_uPAC14_CMB-675_Naa38_KO2_A_35473_30904_1_3.mgf, F002476_2p_uPAC14_CMB-675_Naa38_KO2_B_34496_29699_1_3.mgf, F002528_2p_uPAC14_CMB-675_Naa38_KO2_C_48687_38199_1_3.mgf, F002526_2p_uPAC14_CMB-675_Naa38_KO2_D_42941_34398_1_3.mgf	true, true, true, true	0.07298, 0.06215, 0.07996, 0.06155	AcD4(4)	706.5	A(1), B(1), C(1), D(1)
NatE/other	-	M	T	MTKGTSSFGKR	11	1	P61927	60S ribosomal protein L37 OS=Homo sapiens OX=9606 GN=RPL37 PE=1 SV=2	6.63668	0.0992346	6.63668	6.56650596105692, 6.7068449187883	F002522_2p_uPAC14_CMB-675_WT_A_29301_24084_1_2.mgf, F002510_2p_uPAC14_CMB-675_WT_B_25348_22744.22806_3_2.mgf	true, true	0.07028, 0.07189	AcD4(2)	86	A(1), B(1)
NatA	M	V	M	VMAEGTAVLR	10	2	Q9Y3A3	MOB-like protein phocein OS=Homo sapiens OX=9606 GN=MOB4 PE=1 SV=1	7.13569	1.21766	6.51962	7.13569332491363, 7.3061307725107, 5.11703813346237	F002522_2p_uPAC14_CMB-675_WT_A_44880_35710_1_2.mgf, F002510_2p_uPAC14_CMB-675_WT_B_40738_34440_1_2.mgf, F002478_2p_uPAC14_CMB-675_WT_D_39472_33869_1_2.mgf	true, true, true	0.07684, 0.07882, 0.05393	AcD4(3)	676.667	A(1), B(1), D(1)	6.22216	0.750913	6.04637	6.22215970366202, 6.69378767238322, 5.22315208840784	F002520_2p_uPAC14_CMB-675_Naa30_KO2_A_52872_40206_1_2.mgf, F002474_2p_uPAC14_CMB-675_Naa30_KO2_B_34405_29710_1_2.mgf, F002504_2p_uPAC14_CMB-675_Naa30_KO2_C_38507_33028_1_2.mgf	true, true, true	0.06635, 0.07174, 0.05511	AcD4(3)	483.667	A(1), B(1), C(1)	6.56492	0.698666	6.31316	6.72685893370145, 6.82245951435865, 6.4029726415889, 5.3003399717795	F002500_2p_uPAC14_CMB-675_Naa35_KO1_A_40720_34475_1_2.mgf, F002472_2p_uPAC14_CMB-675_Naa35_KO1_B_34839_29923_1_2.mgf, F002506_2p_uPAC14_CMB-675_Naa35_KO1_C_38967_33175_1_2.mgf, F002482_2p_uPAC14_CMB-675_Naa35_KO1_D_41858_35587_1_2.mgf	true, true, true, true	0.07212, 0.07322, 0.06841, 0.05597	AcD4(4)	562	A(1), B(1), C(1), D(1)	4.61201	0.215915	4.65211	4.62474606338639, 4.95019390160444, 4.43425076452599, 4.5992692304023	F002480_2p_uPAC14_CMB-675_Naa38_KO2_A_38846_33439_1_2.mgf, F002476_2p_uPAC14_CMB-675_Naa38_KO2_B_37970_32246_1_2.mgf, F002528_2p_uPAC14_CMB-675_Naa38_KO2_C_52221_40844_1_2.mgf, F002526_2p_uPAC14_CMB-675_Naa38_KO2_D_46469_37036_1_2.mgf	true, true, true, true	0.04849, 0.05208, 0.0464, 0.04821	AcD4(4)	523.5	A(1), B(1), C(1), D(1)
None	M	P	E	PEPSKSAPAPKKGSKKAVTKAQKKDGKKR	29	2	Q99877	Histone H2B type 1-N OS=Homo sapiens OX=9606 GN=H2BC15 PE=1 SV=3	7.32761	0.306701	7.48096	7.94100859830979, 7.32760617939522, 7.32760617939522, 7.32760617939522	F002510_2p_uPAC14_CMB-675_WT_B_47458_39550_1_3.mgf, F002488_2p_uPAC14_CMB-675_WT_C_20200831160725_44792_37849_1_3.mgf, F002488_2p_uPAC14_CMB-675_WT_C_20200831160725_44480_37635_1_3.mgf, F002488_2p_uPAC14_CMB-675_WT_C_20200831160725_45782_38535_1_3.mgf	true, true, true, true	0.08626, 0.07907, 0.07907, 0.07907	AcD4(4)	26	B(1), C(3)	15.2447	0.403306	15.2447	14.9594781913581, 15.5298390843434	F002520_2p_uPAC14_CMB-675_Naa30_KO2_A_60088_45607_1_4.mgf, F002504_2p_uPAC14_CMB-675_Naa30_KO2_C_45622_38366_1_4.mgf	true, true	0.17591, 0.18385	AcD4(2)	28.5	A(1), C(1)											6.71642	0	6.71642	6.71641791044776	F002528_2p_uPAC14_CMB-675_Naa38_KO2_C_59187_46093_1_3.mgf	true	0.072	AcD4(1)	65	C(1)
NatA	M	A	G	AGELADKKDR	10	2	Q9BUQ8	Probable ATP-dependent RNA helicase DDX23 OS=Homo sapiens OX=9606 GN=DDX23 PE=1 SV=3	7.39547	0.422303	7.28514	7.21152061760011, 6.7172880849992, 7.57941238990397, 7.6323397652014	F002522_2p_uPAC14_CMB-675_WT_A_38980_31371_1_2.mgf, F002510_2p_uPAC14_CMB-675_WT_B_34994_30174_1_2.mgf, F002488_2p_uPAC14_CMB-675_WT_C_20200831160725_31367_27900_1_2.mgf, F002478_2p_uPAC14_CMB-675_WT_D_33814_29682_1_2.mgf	true, true, true, true	0.07772, 0.07201, 0.08201, 0.08263	AcD4(4)	1270.75	A(1), B(1), C(1), D(1)	7.1281	0.537917	7.1281	7.50846297563772, 6.74773396993546	F002474_2p_uPAC14_CMB-675_Naa30_KO2_B_28922_25593_1_2.mgf, F002504_2p_uPAC14_CMB-675_Naa30_KO2_C_32883_28813_1_2.mgf	true, true	0.08118, 0.07236	AcD4(2)	1018	B(1), C(1)	7.54471	3.92254	5.86693	8.36532910592051, 7.64087076187045, 7.44854138901229, 0.0129983102196714	F002500_2p_uPAC14_CMB-675_Naa35_KO1_A_34759_30061_1_2.mgf, F002472_2p_uPAC14_CMB-675_Naa35_KO1_B_29890_26207_1_2.mgf, F002506_2p_uPAC14_CMB-675_Naa35_KO1_C_33149_28861_1_2.mgf, F002482_2p_uPAC14_CMB-675_Naa35_KO1_D_36031_31232.31236_2_2.mgf	true, true, true, true	0.09129, 0.08273, 0.08048, 1.3E-4	AcD4(4)	913.25	A(1), B(1), C(1), D(1)	8.96594	0.55279	8.64627	9.08925616829396, 9.08925616829396, 8.96594415971014, 8.02314137762939, 8.06373022220996	F002480_2p_uPAC14_CMB-675_Naa38_KO2_A_33338_29248_1_2.mgf, F002480_2p_uPAC14_CMB-675_Naa38_KO2_A_33975_29699.29732_2_2.mgf, F002476_2p_uPAC14_CMB-675_Naa38_KO2_B_32251_27963_1_2.mgf, F002528_2p_uPAC14_CMB-675_Naa38_KO2_C_46567_36566_1_2.mgf, F002526_2p_uPAC14_CMB-675_Naa38_KO2_D_40814_32750_1_2.mgf	true, true, true, true, true	0.09998, 0.09998, 0.09849, 0.08723, 0.08771	AcD4(5)	830.2	A(2), B(1), C(1), D(1)
NatE/other	-	M	T	MTKGTSSFGKR	11	1	P61927	60S ribosomal protein L37 OS=Homo sapiens OX=9606 GN=RPL37 PE=1 SV=2	7.40055	0	7.40055	7.40054818875472	F002488_2p_uPAC14_CMB-675_WT_C_20200831160725_21202_20168_1_2.mgf	true	0.07992	Ace(1)	148	C(1)	6.01769	0	6.01769	6.01768747121791	F002520_2p_uPAC14_CMB-675_Naa30_KO2_A_37220_28414_1_2.mgf	true	0.06403	Ace(1)	120	A(1)
NatA	M	A	G	AGGKAGKDSGKAKTKAVSR	19	2	P0C0S5	Histone H2A.Z OS=Homo sapiens OX=9606 GN=H2AZ1 PE=1 SV=2	7.66645	0.132441	7.67765	7.80181077243643, 7.80181077243643, 7.80181077243643, 7.80181077243643, 7.47166319685403, 7.5435238861306, 7.5435238861306, 7.66645429951155, 7.66645429951155	F002522_2p_uPAC14_CMB-675_WT_A_38021_30611_1_3.mgf, F002522_2p_uPAC14_CMB-675_WT_A_39064_31434_1_3.mgf, F002522_2p_uPAC14_CMB-675_WT_A_39523_31752_1_3.mgf, F002522_2p_uPAC14_CMB-675_WT_A_38664_31119_1_3.mgf, F002510_2p_uPAC14_CMB-675_WT_B_33984_29382_1_3.mgf, F002488_2p_uPAC14_CMB-675_WT_C_20200831160725_30383_27141_1_3.mgf, F002488_2p_uPAC14_CMB-675_WT_C_20200831160725_31020_27638_1_3.mgf, F0024…	true, true, true, true, true, true, true, true, true	0.08462, 0.08462, 0.08462, 0.08462, 0.08075, 0.08159, 0.08159, 0.08303, 0.08303	AcD4(9)	256.333	A(4), B(1), C(2), D(2)	7.95786	0.340089	8.08495	8.05020458829479, 8.05020458829479, 8.05020458829479, 8.05020458829479, 7.85023820713423, 7.81201025130446, 7.81201025130446, 7.85023820713423, 7.86552051374185, 7.86552051374185, 7.86552051374185, 8.6891413126849, 8.6891413126849, 8.6891413126849	F002520_2p_uPAC14_CMB-675_Naa30_KO2_A_45900_34998_1_3.mgf, F002520_2p_uPAC14_CMB-675_Naa30_KO2_A_47546_36245.36301_2_3.mgf, F002520_2p_uPAC14_CMB-675_Naa30_KO2_A_46677_35616_1_3.mgf, F002520_2p_uPAC14_CMB-675_Naa30_KO2_A_47409_36148_1_3.mgf, F002474_2p_uPAC14_CMB-675_Naa30_KO2_B_28032_24917_1_2.mgf, F002474_2p_uPAC14_CMB-675_Naa30_KO2_B_28014_24903_1_3.mgf, F002474_2p_uPAC14_CMB-675_Naa30_KO2_B_2…	true, true, true, true, true, true, true, true, true, true, true, true, true, true	0.08755, 0.08755, 0.08755, 0.08755, 0.08519, 0.08474, 0.08474, 0.08519, 0.08537, 0.08537, 0.08537, 0.09516, 0.09516, 0.09516	AcD4(14)	83.1429	A(4), B(4), C(3), D(3)	8.09161	0.150373	8.16265	8.4349705160605, 8.4349705160605, 8.4349705160605, 8.04344027881229, 8.04344027881229, 8.04344027881229, 8.0916142788868, 8.0916142788868, 8.0916142788868, 8.0916142788868, 8.0916142788868, 8.12792268045972, 8.12792268045972, 8.12792268045972	F002500_2p_uPAC14_CMB-675_Naa35_KO1_A_33607_29183_1_3.mgf, F002500_2p_uPAC14_CMB-675_Naa35_KO1_A_34411_29783_1_3.mgf, F002500_2p_uPAC14_CMB-675_Naa35_KO1_A_35415_30522_1_3.mgf, F002472_2p_uPAC14_CMB-675_Naa35_KO1_B_29450_25898_1_3.mgf, F002472_2p_uPAC14_CMB-675_Naa35_KO1_B_28483_25168_1_3.mgf, F002472_2p_uPAC14_CMB-675_Naa35_KO1_B_29540_25966_1_3.mgf, F002506_2p_uPAC14_CMB-675_Naa35_KO1_C_32083_2…	true, true, true, true, true, true, true, true, true, true, true, true, true, true	0.09212, 0.09212, 0.09212, 0.08747, 0.08747, 0.08747, 0.08804, 0.08804, 0.08804, 0.08804, 0.08804, 0.08847, 0.08847, 0.08847	AcD4(14)	133.857	A(3), B(3), C(5), D(3)	7.88759	0.377732	7.80063	8.21898949107429, 8.21898949107429, 8.21898949107429, 8.21898949107429, 8.21898949107429, 7.88758600996656, 7.2743288979554, 7.88758600996656, 7.2743288979554, 7.2743288979554, 8.08147657916023, 8.08147657916023, 8.08147657916023, 7.49477345470019, 7.49477345470019, 7.49477345470019, 7.49477345470019, 7.49477345470019	F002480_2p_uPAC14_CMB-675_Naa38_KO2_A_32293_28463_1_3.mgf, F002480_2p_uPAC14_CMB-675_Naa38_KO2_A_33388_29287_1_3.mgf, F002480_2p_uPAC14_CMB-675_Naa38_KO2_A_33081_29056_1_3.mgf, F002480_2p_uPAC14_CMB-675_Naa38_KO2_A_33936_29669_1_3.mgf, F002480_2p_uPAC14_CMB-675_Naa38_KO2_A_33425_29313_1_3.mgf, F002476_2p_uPAC14_CMB-675_Naa38_KO2_B_32006_27770_1_2.mgf, F002476_2p_uPAC14_CMB-675_Naa38_KO2_B_31234_2…	true, true, true, true, true, true, true, true, true, true, true, true, true, true, true, true, true, true	0.08955, 0.08955, 0.08955, 0.08955, 0.08955, 0.08563, 0.07845, 0.08563, 0.07845, 0.07845, 0.08792, 0.08792, 0.08792, 0.08102, 0.08102, 0.08102, 0.08102, 0.08102	AcD4(18)	83.1111	A(5), B(5), C(3), D(5)
NatB	-	M	D	MDTGVIEGGLNVTLTIR	17	1	Q15366	Poly(rC)-binding protein 2 OS=Homo sapiens OX=9606 GN=PCBP2 PE=1 SV=1	8.17938	0	8.17938	8.17938076174385	F002488_2p_uPAC14_CMB-675_WT_C_20200831160725_60356_48935_1_2.mgf	true	0.08908	AcD4(1)	194	C(1)
NatA	M	A	S	ASSSSLVPDR	10	2	P78383	Solute carrier family 35 member B1 OS=Homo sapiens OX=9606 GN=SLC35B1 PE=1 SV=1	11.0708	0	11.0708	11.0707965388754	F002488_2p_uPAC14_CMB-675_WT_C_20200831160725_24107_22334_1_2.mgf	true	0.12449	AcD4(1)	1576	C(1)	10.0218	2.0171	9.22909	10.0217747305152, 10.7294298288683, 6.93605576391538	F002520_2p_uPAC14_CMB-675_Naa30_KO2_A_40005_30525_1_2.mgf, F002474_2p_uPAC14_CMB-675_Naa30_KO2_B_22363_20523_1_2.mgf, F002512_2p_uPAC14_CMB-675_Naa30_KO2_D_24667_23004_1_2.mgf	true, true, true	0.11138, 0.12019, 0.07453	AcD4(3)	1002.67	A(1), B(1), D(1)											8.20382	0.389387	8.33477	9.02722815061452, 8.11948142635317, 8.11948142635317, 8.20382422868263, 8.20382422868263	F002476_2p_uPAC14_CMB-675_Naa38_KO2_B_25401_22719_1_2.mgf, F002528_2p_uPAC14_CMB-675_Naa38_KO2_C_39851_31350_1_2.mgf, F002528_2p_uPAC14_CMB-675_Naa38_KO2_C_40398_31797_1_2.mgf, F002526_2p_uPAC14_CMB-675_Naa38_KO2_D_33976_27445_1_2.mgf, F002526_2p_uPAC14_CMB-675_Naa38_KO2_D_34663_28010_1_2.mgf	true, true, true, true, true	0.09923, 0.08837, 0.08837, 0.08937, 0.08937	AcD4(5)	766.4	B(1), C(2), D(2)
None	M	P	E	PEPAKSAPAPKKGSKKAVTKAQKKDGKKR	29	2	O60814	Histone H2B type 1-K OS=Homo sapiens OX=9606 GN=H2BC12 PE=1 SV=3	13.0752	1.617	13.0587	13.0752247005441, 13.0752247005441, 13.0752247005441, 13.0752247005441, 13.0752247005441, 8.80655133735192, 14.4626543949088, 14.4626543949088, 14.4626543949088, 8.80655133735192, 13.9007275388522, 12.7117830364079, 12.7117830364079, 13.9007275388522, 13.9007275388522, 13.9007275388522, 12.7117830364079, 13.9007275388522, 14.0989408399405	F002522_2p_uPAC14_CMB-675_WT_A_50242_39739_1_3.mgf, F002522_2p_uPAC14_CMB-675_WT_A_53325_42025_1_3.mgf, F002522_2p_uPAC14_CMB-675_WT_A_53095_41853_1_3.mgf, F002522_2p_uPAC14_CMB-675_WT_A_50439_39895.39917_2_3.mgf, F002522_2p_uPAC14_CMB-675_WT_A_137370_105835_1_3.mgf, F002510_2p_uPAC14_CMB-675_WT_B_46041_38422_1_3.mgf, F002510_2p_uPAC14_CMB-675_WT_B_47728_39734_1_4.mgf, F002510_2p_uPAC14_CMB-675_W…	true, true, true, true, true, true, true, true, true, true, true, true, true, true, true, true, true, true, true	0.15042, 0.15042, 0.15042, 0.15042, 0.15042, 0.09657, 0.16908, 0.16908, 0.16908, 0.09657, 0.16145, 0.14563, 0.14563, 0.16145, 0.16145, 0.16145, 0.14563, 0.16145, 0.16413	AcD4(19)	32.7368	A(5), B(5), C(8), D(1)	13.3051	0.490037	13.2004	12.6652809557911, 12.6652809557911, 13.3050707864097, 13.3050707864097, 13.3050707864097, 12.7688898968928, 12.7688898968928, 12.7688898968928, 13.428907819101, 12.7688898968928, 13.428907819101, 13.428907819101, 14.0989408399405, 14.0989408399405	F002520_2p_uPAC14_CMB-675_Naa30_KO2_A_61532_46661_1_3.mgf, F002520_2p_uPAC14_CMB-675_Naa30_KO2_A_133126_105093_1_3.mgf, F002474_2p_uPAC14_CMB-675_Naa30_KO2_B_42007_35428_1_3.mgf, F002474_2p_uPAC14_CMB-675_Naa30_KO2_B_43189_36302.36374_2_3.mgf, F002474_2p_uPAC14_CMB-675_Naa30_KO2_B_39926_33895_1_3.mgf, F002504_2p_uPAC14_CMB-675_Naa30_KO2_C_46931_39331_1_3.mgf, F002504_2p_uPAC14_CMB-675_Naa30_KO2_C…	true, true, true, true, true, true, true, true, true, true, true, true, true, true	0.14502, 0.14502, 0.15347, 0.15347, 0.15347, 0.14638, 0.14638, 0.14638, 0.15512, 0.14638, 0.15512, 0.15512, 0.16413, 0.16413	AcD4(14)	23.2143	A(2), B(3), C(7), D(2)	13.356	1.32171	13.2379	14.8327314846358, 14.7870101318244, 14.7870101318244, 11.1142714925691, 11.1142714925691, 13.6322807987286, 13.6322807987286, 11.1142714925691, 13.6322807987286, 13.0797580140463, 13.0797580140463, 13.0797580140463, 14.3652322843074, 13.0797580140463	F002500_2p_uPAC14_CMB-675_Naa35_KO1_A_49763_41115_1_3.mgf, F002500_2p_uPAC14_CMB-675_Naa35_KO1_A_49648_41041_1_4.mgf, F002500_2p_uPAC14_CMB-675_Naa35_KO1_A_50132_41379.41440_2_4.mgf, F002506_2p_uPAC14_CMB-675_Naa35_KO1_C_44797_37461_1_3.mgf, F002506_2p_uPAC14_CMB-675_Naa35_KO1_C_44991_37617_1_3.mgf, F002506_2p_uPAC14_CMB-675_Naa35_KO1_C_48223_39990_1_4.mgf, F002506_2p_uPAC14_CMB-675_Naa35_KO1_C_4…	true, true, true, true, true, true, true, true, true, true, true, true, true, true	0.17416, 0.17353, 0.17353, 0.12504, 0.12504, 0.15784, 0.15784, 0.12504, 0.15784, 0.15048, 0.15048, 0.15048, 0.16775, 0.15048	AcD4(14)	35.8571	A(3), C(6), D(5)	12.7217	1.87165	12.1304	12.9874876007169, 12.9874876007169, 12.9874876007169, 13.0268399172015, 13.0268399172015, 12.9874876007169, 12.9874876007169, 13.0268399172015, 13.8139069879684, 13.8139069879684, 6.84676292501164, 6.84676292501164, 12.7216869152353, 12.7216869152353, 12.7216869152353, 12.7216869152353, 11.7924653123869, 11.342801922088, 11.7924653123869, 11.7924653123869, 11.7924653123869	F002480_2p_uPAC14_CMB-675_Naa38_KO2_A_45397_38308_1_3.mgf, F002480_2p_uPAC14_CMB-675_Naa38_KO2_A_46969_39507_1_3.mgf, F002480_2p_uPAC14_CMB-675_Naa38_KO2_A_44996_38003_1_3.mgf, F002480_2p_uPAC14_CMB-675_Naa38_KO2_A_48400_40543_1_4.mgf, F002480_2p_uPAC14_CMB-675_Naa38_KO2_A_47848_40165_1_4.mgf, F002480_2p_uPAC14_CMB-675_Naa38_KO2_A_49589_41410_1_3.mgf, F002480_2p_uPAC14_CMB-675_Naa38_KO2_A_44752_3…	true, true, true, true, true, true, true, true, true, true, true, true, true, true, true, true, true, true, true, true, true	0.14926, 0.14926, 0.14926, 0.14978, 0.14978, 0.14926, 0.14926, 0.14978, 0.16028, 0.16028, 0.0735, 0.0735, 0.14576, 0.14576, 0.14576, 0.14576, 0.13369, 0.12794, 0.13369, 0.13369, 0.13369	AcD4(21)	49.4762	A(8), B(2), C(6), D(5)	P06899 (2-30)^AP62807 (2-30)^AQ16778 (2-30)
NatC/E/F	-	M	K	MKGKEEKEGGAR	12	1	Q9UNE7	E3 ubiquitin-protein ligase CHIP OS=Homo sapiens OX=9606 GN=STUB1 PE=1 SV=2	14.8066	0.48207	14.5748	14.8972384153865, 14.0206522393321, 14.8066110069858	F002522_2p_uPAC14_CMB-675_WT_A_16639_14281_1_2.mgf, F002510_2p_uPAC14_CMB-675_WT_B_14016_13672_1_2.mgf, F002478_2p_uPAC14_CMB-675_WT_D_13114_13547_1_2.mgf	true, true, true	0.17505, 0.16307, 0.1738	AcD4(3)	1009.67	A(1), B(1), D(1)	11.0953	0.479963	11.3626	11.9400487852129, 11.827463981519, 10.9750017804999, 10.9750017804999, 11.0953058321479	F002520_2p_uPAC14_CMB-675_Naa30_KO2_A_25177_19031_1_2.mgf, F002474_2p_uPAC14_CMB-675_Naa30_KO2_B_8916_9936_1_2.mgf, F002504_2p_uPAC14_CMB-675_Naa30_KO2_C_12887_13026_1_2.mgf, F002504_2p_uPAC14_CMB-675_Naa30_KO2_C_13944_13906_1_2.mgf, F002512_2p_uPAC14_CMB-675_Naa30_KO2_D_11886_12428_1_2.mgf	true, true, true, true, true	0.13559, 0.13414, 0.12328, 0.12328, 0.1248	AcD4(5)	773.6	A(1), B(1), C(2), D(1)	11.2781	0.349679	11.3156	11.0533946471932, 10.9924343569203, 11.5028584576718, 11.7138114913302	F002500_2p_uPAC14_CMB-675_Naa35_KO1_A_13616_13536_1_2.mgf, F002472_2p_uPAC14_CMB-675_Naa35_KO1_B_9299_10278_1_2.mgf, F002506_2p_uPAC14_CMB-675_Naa35_KO1_C_11838_12381_1_2.mgf, F002482_2p_uPAC14_CMB-675_Naa35_KO1_D_14443_14594_1_2.mgf	true, true, true, true	0.12427, 0.1235, 0.12998, 0.13268	AcD4(4)	863	A(1), B(1), C(1), D(1)	10.7621	0.442825	10.7998	10.8519875549374, 10.7620917365696, 11.5161704198557, 10.4343931930138, 10.4343931930138	F002480_2p_uPAC14_CMB-675_Naa38_KO2_A_13139_13462_1_2.mgf, F002476_2p_uPAC14_CMB-675_Naa38_KO2_B_11115_11612_1_2.mgf, F002528_2p_uPAC14_CMB-675_Naa38_KO2_C_25363_19779_1_2.mgf, F002526_2p_uPAC14_CMB-675_Naa38_KO2_D_19135_15700_1_2.mgf, F002526_2p_uPAC14_CMB-675_Naa38_KO2_D_20331_16629_1_2.mgf	true, true, true, true, true	0.12173, 0.1206, 0.13015, 0.1165, 0.1165	AcD4(5)	700.6	A(1), B(1), C(1), D(2)
None	M	P	D	PDPAKSAPAPKKGSKKAVTKAQKKDGKKR	29	2	P23527	Histone H2B type 1-O OS=Homo sapiens OX=9606 GN=HIST1H2BO PE=1 SV=3	15.298	1.93202	16.3401	15.2980239028976, 15.1528521368754, 18.5694277059379	F002522_2p_uPAC14_CMB-675_WT_A_53350_42044_1_3.mgf, F002488_2p_uPAC14_CMB-675_WT_C_20200831160725_46187_38820_1_3.mgf, F002478_2p_uPAC14_CMB-675_WT_D_47740_40089.40131_2_3.mgf	true, true, true	0.18061, 0.17859, 0.22804	AcD4(3)	44.6667	A(1), C(1), D(1)	16.5533	5.15301	13.4663	17.9985075728378, 17.9985075728378, 12.1967495236673, 16.5533182572994, 16.5533182572994, 6.48174991349561, 6.48174991349561	F002520_2p_uPAC14_CMB-675_Naa30_KO2_A_61785_46844_1_3.mgf, F002520_2p_uPAC14_CMB-675_Naa30_KO2_A_62146_47101_1_3.mgf, F002520_2p_uPAC14_CMB-675_Naa30_KO2_A_62072_47048_1_4.mgf, F002474_2p_uPAC14_CMB-675_Naa30_KO2_B_42904_36096.36107_2_3.mgf, F002474_2p_uPAC14_CMB-675_Naa30_KO2_B_43585_36582.36618_2_3.mgf, F002512_2p_uPAC14_CMB-675_Naa30_KO2_D_43557_38051_1_3.mgf, F002512_2p_uPAC14_CMB-675_Naa30_K…	true, true, true, true, true, true, true	0.21949, 0.21949, 0.13891, 0.19837, 0.19837, 0.06931, 0.06931	AcD4(7)	33.8571	A(3), B(2), D(2)	13.1711	1.79827	14.2093	13.1710790230009, 13.1710790230009, 16.2857669060893	F002472_2p_uPAC14_CMB-675_Naa35_KO1_B_43295_36293_1_3.mgf, F002472_2p_uPAC14_CMB-675_Naa35_KO1_B_43679_36577_1_3.mgf, F002506_2p_uPAC14_CMB-675_Naa35_KO1_C_47847_39736.39756_2_3.mgf	true, true, true	0.15169, 0.15169, 0.19454	AcD4(3)	34.6667	B(2), C(1)	16.9442	0	16.9442	16.9442114268153, 16.9442114268153	F002480_2p_uPAC14_CMB-675_Naa38_KO2_A_48369_40522_1_4.mgf, F002480_2p_uPAC14_CMB-675_Naa38_KO2_A_48202_40411_1_4.mgf	true, true	0.20401, 0.20401	AcD4(2)	27	A(2)	Q93079 (2-30)
None	M	P	D	PDPAKSAPAPKKGSKKAVTKVQKKDGKKR	29	2	Q5QNW6	Histone H2B type 2-F OS=Homo sapiens OX=9606 GN=HIST2H2BF PE=1 SV=3	15.793	0.283687	15.8056	16.0454026462489, 16.0454026462489, 15.3510813899352, 15.7930192412951, 15.7930192412951	F002510_2p_uPAC14_CMB-675_WT_B_52984_43653_1_3.mgf, F002510_2p_uPAC14_CMB-675_WT_B_52393_43223_1_3.mgf, F002488_2p_uPAC14_CMB-675_WT_C_20200831160725_49919_41494_1_4.mgf, F002478_2p_uPAC14_CMB-675_WT_D_51435_42747_1_4.mgf, F002478_2p_uPAC14_CMB-675_WT_D_51870_43065_1_4.mgf	true, true, true, true, true	0.19112, 0.19112, 0.18135, 0.18755, 0.18755	AcD4(5)	341.6	B(2), C(1), D(2)	16.2409	0	16.2409	16.2408911969176	F002512_2p_uPAC14_CMB-675_Naa30_KO2_D_47243_40869_1_4.mgf	true	0.1939	AcD4(1)	416	D(1)	17.2007	0	17.2007	17.200722009704	F002472_2p_uPAC14_CMB-675_Naa35_KO1_B_46812_38924_1_4.mgf	true	0.20774	AcD4(1)	386	B(1)	15.8617	1.66451	14.8801	16.3515909927393, 16.3515909927393, 13.8695813200347, 13.8695813200347, 15.86174401777, 15.86174401777, 11.9950717240165	F002480_2p_uPAC14_CMB-675_Naa38_KO2_A_51775_42993_1_3.mgf, F002480_2p_uPAC14_CMB-675_Naa38_KO2_A_48652_40725_1_3.mgf, F002476_2p_uPAC14_CMB-675_Naa38_KO2_B_50545_41628_1_3.mgf, F002476_2p_uPAC14_CMB-675_Naa38_KO2_B_47414_39321_1_3.mgf, F002528_2p_uPAC14_CMB-675_Naa38_KO2_C_64522_49968_1_3.mgf, F002528_2p_uPAC14_CMB-675_Naa38_KO2_C_61524_47779_1_3.mgf, F002526_2p_uPAC14_CMB-675_Naa38_KO2_D_58486_4…	true, true, true, true, true, true, true	0.19548, 0.19548, 0.16103, 0.16103, 0.18852, 0.18852, 0.1363	AcD4(7)	205.857	A(2), B(2), C(2), D(1)
None	M	P	E	PEPSKSAPAPKKGSKKAITKAQKKDGKKR	29	2	P33778	Histone H2B type 1-B OS=Homo sapiens OX=9606 GN=HIST1H2BB PE=1 SV=2	17.5231	0	17.5231	17.5230523068802	F002522_2p_uPAC14_CMB-675_WT_A_54880_43148.43178_2_3.mgf	true	0.21246	AcD4(1)	44	A(1)																					5.47847	0	5.47847	5.47846799500926	F002526_2p_uPAC14_CMB-675_Naa38_KO2_D_51931_41169_1_4.mgf	true	0.05796	AcD4(1)	41	D(1)
None	M	P	E	PEPTKSAPAPKKGSKKAVTKAQKKDGKKR	29	2	P58876	Histone H2B type 1-D OS=Homo sapiens OX=9606 GN=HIST1H2BD PE=1 SV=2	17.5231	0.910867	17.1157	15.4862918765423, 17.5230523068802, 17.5230523068802, 17.5230523068802, 17.5230523068802	F002522_2p_uPAC14_CMB-675_WT_A_52729_41585_1_4.mgf, F002522_2p_uPAC14_CMB-675_WT_A_52792_41631_1_3.mgf, F002522_2p_uPAC14_CMB-675_WT_A_52266_41257_1_3.mgf, F002522_2p_uPAC14_CMB-675_WT_A_53156_41895_1_3.mgf, F002522_2p_uPAC14_CMB-675_WT_A_50326_39803_1_3.mgf	true, true, true, true, true	0.18324, 0.21246, 0.21246, 0.21246, 0.21246	AcD4(5)	44	A(5)											16.1882	4.86026	14.4627	16.1882412102417, 16.1882412102417, 18.0267396775171, 18.0267396775171, 14.4260555546047, 3.95697272378025, 14.4260555546047	F002500_2p_uPAC14_CMB-675_Naa35_KO1_A_48681_40359_1_3.mgf, F002500_2p_uPAC14_CMB-675_Naa35_KO1_A_46536_38746_1_3.mgf, F002472_2p_uPAC14_CMB-675_Naa35_KO1_B_42864_35981_1_3.mgf, F002472_2p_uPAC14_CMB-675_Naa35_KO1_B_40329_34059_1_3.mgf, F002506_2p_uPAC14_CMB-675_Naa35_KO1_C_46735_38934.38983_2_4.mgf, F002506_2p_uPAC14_CMB-675_Naa35_KO1_C_44695_37378_1_3.mgf, F002506_2p_uPAC14_CMB-675_Naa35_KO1_C_4…	true, true, true, true, true, true, true	0.19315, 0.19315, 0.21991, 0.21991, 0.16858, 0.0412, 0.16858	AcD4(7)	32	A(2), B(2), C(3)	13.3718	2.73835	13.3718	15.3080669066271, 11.435454158991	F002480_2p_uPAC14_CMB-675_Naa38_KO2_A_46820_39390_1_3.mgf, F002528_2p_uPAC14_CMB-675_Naa38_KO2_C_59682_46460_1_4.mgf	true, true	0.18075, 0.12912	AcD4(2)	46	A(1), C(1)
None	M	P	D	PDPAKSAPAPKKGSKKAVTKAQKKDGKKR	29	2	P23527	Histone H2B type 1-O OS=Homo sapiens OX=9606 GN=HIST1H2BO PE=1 SV=3	18.5694	0	18.5694	18.5694277059379	F002478_2p_uPAC14_CMB-675_WT_D_47034_39568_1_3.mgf	true	0.22804	Ace(1)	64	D(1)																															Q93079 (2-30)
NatA	M	T	A	TAEEMKATESGAQSAPLPMEGVDISPKQDEGVLKVIKR	38	2	Q02790	Peptidyl-prolyl cis-trans isomerase FKBP4 OS=Homo sapiens OX=9606 GN=FKBP4 PE=1 SV=3	20.205	2.91323	19.8266	18.1180246792273, 22.2920730143681, 22.2920730143681, 16.604119756484	F002510_2p_uPAC14_CMB-675_WT_B_70026_56213_1_4.mgf, F002478_2p_uPAC14_CMB-675_WT_D_69778_56014_1_3.mgf, F002478_2p_uPAC14_CMB-675_WT_D_70212_56317_1_3.mgf, F002478_2p_uPAC14_CMB-675_WT_D_69734_55986.56004_2_4.mgf	true, true, true, true	0.22127, 0.28687, 0.28687, 0.1991	AcD4(4)	26.25	B(1), D(3)	18.3871	0.292477	18.3871	18.5939547870824, 18.1803305514645	F002474_2p_uPAC14_CMB-675_Naa30_KO2_B_64628_52056_1_4.mgf, F002504_2p_uPAC14_CMB-675_Naa30_KO2_C_69191_55682_1_4.mgf	true, true	0.22841, 0.2222	AcD4(2)	69	B(1), C(1)	16.4522	0	16.4522	16.4522273836179	F002506_2p_uPAC14_CMB-675_Naa35_KO1_C_70434_56186_1_4.mgf	true	0.19692	AcD4(1)	117	C(1)	4.63384	0	4.63384	4.63384163495741	F002528_2p_uPAC14_CMB-675_Naa38_KO2_C_82647_63361_1_3.mgf	true	0.04859	AcD4(1)	56	C(1)
NatA	M	V	E	VEKEEAGGGISEEEAAQYDR	20	2	Q9UBE0	SUMO-activating enzyme subunit 1 OS=Homo sapiens OX=9606 GN=SAE1 PE=1 SV=1	22.8276	0	22.8276	22.8275968513659	F002478_2p_uPAC14_CMB-675_WT_D_39960_34220_1_3.mgf	true	0.2958	AcD4(1)	71	D(1)	27.9959	4.76837e-07	27.9959	27.9959101676975, 27.9959101676975, 27.9959101676975	F002512_2p_uPAC14_CMB-675_Naa30_KO2_D_36842_32778_1_2.mgf, F002512_2p_uPAC14_CMB-675_Naa30_KO2_D_36238_32324_1_2.mgf, F002512_2p_uPAC14_CMB-675_Naa30_KO2_D_36209_32301_1_2.mgf	true, true, true	0.38881, 0.38881, 0.38881	AcD4(3)	25	D(3)	22.8556	0	22.8556	22.8555779274379	F002472_2p_uPAC14_CMB-675_Naa35_KO1_B_35481_30397_1_2.mgf	true	0.29627	AcD4(1)	193	B(1)	28.8606	0	28.8606	28.8605595828383	F002480_2p_uPAC14_CMB-675_Naa38_KO2_A_39509_33918_1_2.mgf	true	0.40569	AcD4(1)	146	A(1)
NatA	M	A	A	AADKGPAAGPR	11	2	Q8TDD1	ATP-dependent RNA helicase DDX54 OS=Homo sapiens OX=9606 GN=DDX54 PE=1 SV=2	23.3282	0.216586	23.27	23.0040730845338, 23.0040730845338, 23.477781773938, 23.477781773938, 23.328170763498, 23.328170763498	F002522_2p_uPAC14_CMB-675_WT_A_17335_14782_1_2.mgf, F002522_2p_uPAC14_CMB-675_WT_A_17738_15130_1_2.mgf, F002510_2p_uPAC14_CMB-675_WT_B_14601_14115_1_2.mgf, F002510_2p_uPAC14_CMB-675_WT_B_15029_14488_1_2.mgf, F002478_2p_uPAC14_CMB-675_WT_D_14064_14338_1_2.mgf, F002478_2p_uPAC14_CMB-675_WT_D_13664_13981_1_2.mgf	true, true, true, true, true, true	0.29877, 0.29877, 0.30681, 0.30681, 0.30426, 0.30426	AcD4(6)	575.333	A(2), B(2), D(2)	19.4737	1.05593	20.1295	21.3496401746038, 21.2015192347091, 19.1487985511464, 19.4736799722989, 19.4736799722989	F002520_2p_uPAC14_CMB-675_Naa30_KO2_A_26126_19804_1_2.mgf, F002474_2p_uPAC14_CMB-675_Naa30_KO2_B_9370_10312_1_2.mgf, F002504_2p_uPAC14_CMB-675_Naa30_KO2_C_13406_13437_1_2.mgf, F002512_2p_uPAC14_CMB-675_Naa30_KO2_D_12729_13146_1_2.mgf, F002512_2p_uPAC14_CMB-675_Naa30_KO2_D_12362_12808_1_2.mgf	true, true, true, true, true	0.27145, 0.26906, 0.23684, 0.24183, 0.24183	AcD4(5)	776.4	A(1), B(1), C(1), D(2)	22.5051	0.156042	22.4938	22.6359479804114, 22.6359479804114, 22.38134047425, 22.38134047425, 22.2993185650238, 22.6287650777194	F002500_2p_uPAC14_CMB-675_Naa35_KO1_A_14559_14322_1_2.mgf, F002500_2p_uPAC14_CMB-675_Naa35_KO1_A_14124_13935_1_2.mgf, F002472_2p_uPAC14_CMB-675_Naa35_KO1_B_9754_10645_1_2.mgf, F002472_2p_uPAC14_CMB-675_Naa35_KO1_B_10140_10985_1_2.mgf, F002506_2p_uPAC14_CMB-675_Naa35_KO1_C_12766_13135_1_2.mgf, F002482_2p_uPAC14_CMB-675_Naa35_KO1_D_14993_15021_1_2.mgf	true, true, true, true, true, true	0.29259, 0.29259, 0.28835, 0.28835, 0.28699, 0.29247	AcD4(6)	780.167	A(2), B(2), C(1), D(1)	22.7614	0.766736	22.6151	21.7857869131978, 23.2981783317353, 22.7614332388448	F002476_2p_uPAC14_CMB-675_Naa38_KO2_B_11682_12054_1_2.mgf, F002528_2p_uPAC14_CMB-675_Naa38_KO2_C_25964_20256_1_2.mgf, F002526_2p_uPAC14_CMB-675_Naa38_KO2_D_19730_16147_1_2.mgf	true, true, true	0.27854, 0.30375, 0.29469	AcD4(3)	1016.67	B(1), C(1), D(1)
NatA	M	T	T	TTESGSDSESKPDQEAEPQEAAGAQGR	27	2	Q9Y2J2	Band 4.1-like protein 3 OS=Homo sapiens OX=9606 GN=EPB41L3 PE=1 SV=2	39.7212	1.03547	39.7212	40.6179298222694, 40.6179298222694, 38.8244506435667, 38.8244506435667	F002522_2p_uPAC14_CMB-675_WT_A_21130_17658_1_3.mgf, F002522_2p_uPAC14_CMB-675_WT_A_20979_17534_1_3.mgf, F002488_2p_uPAC14_CMB-675_WT_C_20200831160725_13450_13918_1_3.mgf, F002488_2p_uPAC14_CMB-675_WT_C_20200831160725_13492_13951_1_3.mgf	true, true, true, true	0.68401, 0.68401, 0.63464, 0.63464	AcD4(4)	114	A(2), C(2)	37.8801	0	37.8801	37.8800961616111, 37.8800961616111	F002504_2p_uPAC14_CMB-675_Naa30_KO2_C_17191_16417_1_3.mgf, F002504_2p_uPAC14_CMB-675_Naa30_KO2_C_16890_16172_1_3.mgf	true, true	0.60979, 0.60979	AcD4(2)	72	C(2)	39.5807	0	39.5807	39.5806899885203, 39.5806899885203	F002506_2p_uPAC14_CMB-675_Naa35_KO1_C_15955_15611_1_3.mgf, F002506_2p_uPAC14_CMB-675_Naa35_KO1_C_15875_15541_1_3.mgf	true, true	0.6551, 0.6551	AcD4(2)	187	C(2)	45.763	0	45.763	45.7630060311537, 45.7630060311537, 45.7630060311537, 45.7630060311537	F002526_2p_uPAC14_CMB-675_Naa38_KO2_D_23689_19237_1_3.mgf, F002526_2p_uPAC14_CMB-675_Naa38_KO2_D_23717_19264_1_3.mgf, F002526_2p_uPAC14_CMB-675_Naa38_KO2_D_23441_19041_1_3.mgf, F002526_2p_uPAC14_CMB-675_Naa38_KO2_D_23389_19001_1_3.mgf	true, true, true, true	0.84376, 0.84376, 0.84376, 0.84376	AcD4(4)	38	D(4)
NatA	M	T	T	TTESGSDSESKPDQEAEPQEAAGAQGR	27	2	Q9Y2J2	Band 4.1-like protein 3 OS=Homo sapiens OX=9606 GN=EPB41L3 PE=1 SV=2	40.6179	1.03547	40.0201	40.6179298222694, 40.6179298222694, 38.8244506435667	F002522_2p_uPAC14_CMB-675_WT_A_21193_17703_1_3.mgf, F002522_2p_uPAC14_CMB-675_WT_A_21106_17637_1_3.mgf, F002488_2p_uPAC14_CMB-675_WT_C_20200831160725_13690_14123_1_3.mgf	true, true, true	0.68401, 0.68401, 0.63464	Ace(3)	102	A(2), C(1)	37.8801	0	37.8801	37.8800961616111	F002504_2p_uPAC14_CMB-675_Naa30_KO2_C_16990_16247_1_3.mgf	true	0.60979	Ace(1)	72	C(1)											45.763	0	45.763	45.7630060311537	F002526_2p_uPAC14_CMB-675_Naa38_KO2_D_23545_19123_1_3.mgf	true	0.84376	Ace(1)	38	D(1)
NatA	M	A	A	AAEKQVPGGGGGGGSGGGGGSGGGGSGGGR	30	2	Q9UHB9	Signal recognition particle subunit SRP68 OS=Homo sapiens OX=9606 GN=SRP68 PE=1 SV=2	45.8238	1.70579	45.4119	45.4169327591194, 47.3379324872294, 42.6569336368693, 45.8238299301669, 45.8238299301669	F002510_2p_uPAC14_CMB-675_WT_B_15108_14541_1_3.mgf, F002488_2p_uPAC14_CMB-675_WT_C_20200831160725_10533_11663_1_2.mgf, F002488_2p_uPAC14_CMB-675_WT_C_20200831160725_10406_11565_1_3.mgf, F002478_2p_uPAC14_CMB-675_WT_D_14637_14794_1_2.mgf, F002478_2p_uPAC14_CMB-675_WT_D_14165_14412_1_2.mgf	true, true, true, true, true	0.83207, 0.8989, 0.74389, 0.84583, 0.84583	AcD4(5)	20.2	B(1), C(2), D(2)	46.2234	2.26485	46.9685	45.3817542288176, 44.5759226723273, 45.0262499656414, 45.0262499656414, 49.5576203302967, 47.0650200358899, 49.5576203302967, 49.5576203302967	F002520_2p_uPAC14_CMB-675_Naa30_KO2_A_26405_20024_1_2.mgf, F002520_2p_uPAC14_CMB-675_Naa30_KO2_A_26294_19931_1_3.mgf, F002504_2p_uPAC14_CMB-675_Naa30_KO2_C_14334_14211_1_2.mgf, F002504_2p_uPAC14_CMB-675_Naa30_KO2_C_14355_14232_1_2.mgf, F002512_2p_uPAC14_CMB-675_Naa30_KO2_D_13039_13401_1_2.mgf, F002512_2p_uPAC14_CMB-675_Naa30_KO2_D_12869_13262_1_3.mgf, F002512_2p_uPAC14_CMB-675_Naa30_KO2_D_13403_1…	true, true, true, true, true, true, true, true	0.83089, 0.80427, 0.81905, 0.81905, 0.98246, 0.88911, 0.98246, 0.98246	AcD4(8)	67	A(2), C(2), D(4)	47.6429	3.918	47.1772	47.642882573457, 50.8415919458864, 43.0472024785857	F002500_2p_uPAC14_CMB-675_Naa35_KO1_A_14713_14439_1_3.mgf, F002506_2p_uPAC14_CMB-675_Naa35_KO1_C_13342_13585_1_2.mgf, F002482_2p_uPAC14_CMB-675_Naa35_KO1_D_16172_15989_1_2.mgf	true, true, true	0.90996, 1.03424, 0.75584	AcD4(3)	68	A(1), C(1), D(1)	54.536	4.81251	52.253	43.6337092964923, 55.6539053388263, 55.6539053388263, 54.9827358792096, 54.0892688256953, 49.5046405235358	F002480_2p_uPAC14_CMB-675_Naa38_KO2_A_14586_14686_1_3.mgf, F002480_2p_uPAC14_CMB-675_Naa38_KO2_A_14681_14761_1_2.mgf, F002480_2p_uPAC14_CMB-675_Naa38_KO2_A_14107_14291_1_2.mgf, F002476_2p_uPAC14_CMB-675_Naa38_KO2_B_12277_12537_1_2.mgf, F002528_2p_uPAC14_CMB-675_Naa38_KO2_C_26501_20729_1_3.mgf, F002526_2p_uPAC14_CMB-675_Naa38_KO2_D_20347_16642_1_3.mgf	true, true, true, true, true, true	0.77411, 1.25499, 1.25499, 1.22137, 1.17814, 0.98038	AcD4(6)	28.6667	A(3), B(1), C(1), D(1)
NatA	M	A	A	AAEKQVPGGGGGGGSGGGGGSGGGGSGGGR	30	2	Q9UHB9	Signal recognition particle subunit SRP68 OS=Homo sapiens OX=9606 GN=SRP68 PE=1 SV=2	47.3379	0.874168	46.8332	47.3379324872294, 47.3379324872294, 45.8238299301669	F002488_2p_uPAC14_CMB-675_WT_C_20200831160725_10885_11949_1_2.mgf, F002488_2p_uPAC14_CMB-675_WT_C_20200831160725_10534_11664_1_2.mgf, F002478_2p_uPAC14_CMB-675_WT_D_14442_14622_1_2.mgf	true, true, true	0.8989, 0.8989, 0.84583	Ace(3)	19	C(2), D(1)	45.3818	0.539737	45.4982	45.3817542288176, 46.0867033636505, 45.0262499656414	F002520_2p_uPAC14_CMB-675_Naa30_KO2_A_26571_20146_1_2.mgf, F002474_2p_uPAC14_CMB-675_Naa30_KO2_B_10222_11026_1_2.mgf, F002504_2p_uPAC14_CMB-675_Naa30_KO2_C_14061_13999_1_2.mgf	true, true, true	0.83089, 0.85483, 0.81905	Ace(3)	122	A(1), B(1), C(1)	51.8976	0.665832	51.6038	51.8976381740343, 52.0721601556696, 50.8415919458864	F002500_2p_uPAC14_CMB-675_Naa35_KO1_A_14907_14589_1_2.mgf, F002472_2p_uPAC14_CMB-675_Naa35_KO1_B_10485_11264_1_2.mgf, F002506_2p_uPAC14_CMB-675_Naa35_KO1_C_13098_13395_1_2.mgf	true, true, true	1.0789, 1.08647, 1.03424	Ace(3)	87.3333	A(1), B(1), C(1)	54.9827	0.784946	54.9086	55.6539053388263, 54.9827358792096, 54.0892688256953	F002480_2p_uPAC14_CMB-675_Naa38_KO2_A_14291_14438_1_2.mgf, F002476_2p_uPAC14_CMB-675_Naa38_KO2_B_12490_12704_1_2.mgf, F002528_2p_uPAC14_CMB-675_Naa38_KO2_C_26739_20915_1_3.mgf	true, true, true	1.25499, 1.22137, 1.17814	Ace(3)	27.6667	A(1), B(1), C(1)
NatA	M	T	K	TKAGSKGGNLR	11	2	Q96AG4	Leucine-rich repeat-containing protein 59 OS=Homo sapiens OX=9606 GN=LRRC59 PE=1 SV=1	57.4048	2.02738	58.5753	57.4047570367341, 57.4047570367341, 60.9162787607333	F002522_2p_uPAC14_CMB-675_WT_A_21296_17790_1_2.mgf, F002522_2p_uPAC14_CMB-675_WT_A_23010_19165_1_2.mgf, F002488_2p_uPAC14_CMB-675_WT_C_20200831160725_13708_14138_1_2.mgf	true, true, true	1.34768, 1.34768, 1.55861	Ace(3)	217.333	A(2), C(1)	64.0239	1.28598	63.2814	64.0238593764615, 64.0238593764615, 61.7964822200828	F002504_2p_uPAC14_CMB-675_Naa30_KO2_C_17246_16459_1_2.mgf, F002504_2p_uPAC14_CMB-675_Naa30_KO2_C_18102_17134_1_2.mgf, F002512_2p_uPAC14_CMB-675_Naa30_KO2_D_15887_15711_1_2.mgf	true, true, true	1.77962, 1.77962, 1.61756	Ace(3)	108.333	C(2), D(1)	61.5411	1.64561	61.571	61.5411240760255, 61.5411240760255, 63.790550057754, 63.790550057754, 60.1016609678539, 60.1016609678539, 60.1302941985591	F002500_2p_uPAC14_CMB-675_Naa35_KO1_A_17883_16961_1_2.mgf, F002500_2p_uPAC14_CMB-675_Naa35_KO1_A_18740_17629_1_2.mgf, F002472_2p_uPAC14_CMB-675_Naa35_KO1_B_13159_13373_1_2.mgf, F002472_2p_uPAC14_CMB-675_Naa35_KO1_B_14119_14078_1_2.mgf, F002506_2p_uPAC14_CMB-675_Naa35_KO1_C_16170_15791_1_2.mgf, F002506_2p_uPAC14_CMB-675_Naa35_KO1_C_17085_16517_1_2.mgf, F002482_2p_uPAC14_CMB-675_Naa35_KO1_D_18854_1…	true, true, true, true, true, true, true	1.60018, 1.60018, 1.76171, 1.76171, 1.50637, 1.50637, 1.50817	Ace(7)	143.714	A(2), B(2), C(2), D(1)	64.3233	0.0684816	64.3628	64.3233022351451, 64.3233022351451, 64.4419158695729	F002480_2p_uPAC14_CMB-675_Naa38_KO2_A_17184_16741_1_2.mgf, F002480_2p_uPAC14_CMB-675_Naa38_KO2_A_18061_17413_1_2.mgf, F002476_2p_uPAC14_CMB-675_Naa38_KO2_B_15403_15017_1_2.mgf	true, true, true	1.80295, 1.80295, 1.8123	Ace(3)	148.667	A(2), B(1)
NatA	M	T	K	TKAGSKGGNLR	11	2	Q96AG4	Leucine-rich repeat-containing protein 59 OS=Homo sapiens OX=9606 GN=LRRC59 PE=1 SV=1	60.9163	2.02738	59.7458	57.4047570367341, 60.9162787607333, 60.9162787607333	F002522_2p_uPAC14_CMB-675_WT_A_22149_18404_1_2.mgf, F002488_2p_uPAC14_CMB-675_WT_C_20200831160725_14491_14713_1_2.mgf, F002488_2p_uPAC14_CMB-675_WT_C_20200831160725_13517_13976_1_2.mgf	true, true, true	1.34768, 1.55861, 1.55861	AcD4(3)	264.667	A(1), C(2)	64.0239	1.28598	63.2814	64.0238593764615, 64.0238593764615, 61.7964822200828	F002504_2p_uPAC14_CMB-675_Naa30_KO2_C_17886_16955_1_2.mgf, F002504_2p_uPAC14_CMB-675_Naa30_KO2_C_17034_16288_1_2.mgf, F002512_2p_uPAC14_CMB-675_Naa30_KO2_D_16575_16262_1_2.mgf	true, true, true	1.77962, 1.77962, 1.61756	AcD4(3)	108.333	C(2), D(1)	61.5411	1.84654	61.8708	61.5411240760255, 63.790550057754, 63.790550057754, 60.1016609678539, 60.1302941985591	F002500_2p_uPAC14_CMB-675_Naa35_KO1_A_18525_17454.17458_2_2.mgf, F002472_2p_uPAC14_CMB-675_Naa35_KO1_B_13947_13942_1_2.mgf, F002472_2p_uPAC14_CMB-675_Naa35_KO1_B_12998_13246_1_2.mgf, F002506_2p_uPAC14_CMB-675_Naa35_KO1_C_16876_16334_1_2.mgf, F002482_2p_uPAC14_CMB-675_Naa35_KO1_D_19549_18587.18592_2_2.mgf	true, true, true, true, true	1.60018, 1.76171, 1.76171, 1.50637, 1.50817	AcD4(5)	154.8	A(1), B(2), C(1), D(1)	64.3233	0	64.3233	64.3233022351451	F002480_2p_uPAC14_CMB-675_Naa38_KO2_A_17896_17276_1_2.mgf	true	1.80295	AcD4(1)	152	A(1)
NatA	M	A	S	ASAGSGMEEVR	11	2	Q9BQJ4	Transmembrane protein 47 OS=Homo sapiens OX=9606 GN=TMEM47 PE=1 SV=1	61.2681	0	61.2681	61.2680829637662	F002478_2p_uPAC14_CMB-675_WT_D_8919_10219_1_2.mgf	true	1.58185	Ace(1)	1236	D(1)											62.7102	5.52343	62.7102	66.6158114193955, 58.8045067869575	F002500_2p_uPAC14_CMB-675_Naa35_KO1_A_8911_9898_1_2.mgf, F002482_2p_uPAC14_CMB-675_Naa35_KO1_D_9720_10937_1_2.mgf	true, true	1.99543, 1.42745	Ace(2)	680.5	A(1), D(1)
NatB	-	M	E	MEVKGKKQFTGKSTKTAQEKNR	22	1	Q15397	Pumilio homolog 3 OS=Homo sapiens OX=9606 GN=PUM3 PE=1 SV=3	73.6872	0	73.6872	73.687188028723	F002488_2p_uPAC14_CMB-675_WT_C_20200831160725_39852_34121_1_3.mgf	true	2.80043	AcD4(1)	106	C(1)											75.6521	0	75.6521	75.6520976935232	F002506_2p_uPAC14_CMB-675_Naa35_KO1_C_41640_35107_1_3.mgf	true	3.10713	AcD4(1)	136	C(1)	78.1224	0	78.1224	78.1223746849622	F002528_2p_uPAC14_CMB-675_Naa38_KO2_C_54798_42701_1_3.mgf	true	3.57088	AcD4(1)	64	C(1)
NatB	-	M	E	MEVKGKKQFTGKSTKTAQEKNR	22	1	Q15397	Pumilio homolog 3 OS=Homo sapiens OX=9606 GN=PUM3 PE=1 SV=3	73.6872	0.177801	73.7192	73.9108429145762, 73.687188028723, 73.5595927119661	F002522_2p_uPAC14_CMB-675_WT_A_47205_37450_1_3.mgf, F002488_2p_uPAC14_CMB-675_WT_C_20200831160725_39885_34147_1_3.mgf, F002478_2p_uPAC14_CMB-675_WT_D_41860_35637_1_3.mgf	true, true, true	2.83301, 2.80043, 2.78209	Ace(3)	189.667	A(1), C(1), D(1)	72.6452	0	72.6452	72.645158466597	F002474_2p_uPAC14_CMB-675_Naa30_KO2_B_37030_31644_1_3.mgf	true	2.65566	Ace(1)	355	B(1)	75.6521	2.03379	76.7498	78.9632677618389, 78.9632677618389, 75.6520976935232, 75.0852706611621, 75.0852706611621	F002472_2p_uPAC14_CMB-675_Naa35_KO1_B_37558_31927_1_3.mgf, F002472_2p_uPAC14_CMB-675_Naa35_KO1_B_37580_31942_1_3.mgf, F002506_2p_uPAC14_CMB-675_Naa35_KO1_C_41615_35087.35104_2_3.mgf, F002482_2p_uPAC14_CMB-675_Naa35_KO1_D_44583_37491_1_3.mgf, F002482_2p_uPAC14_CMB-675_Naa35_KO1_D_44600_37505_1_3.mgf	true, true, true, true, true	3.75359, 3.75359, 3.10713, 3.01369, 3.01369	Ace(5)	177.6	B(2), C(1), D(2)	78.401	0.393974	78.401	78.6795385399321, 78.1223746849622	F002476_2p_uPAC14_CMB-675_Naa38_KO2_B_40717_34240_1_3.mgf, F002528_2p_uPAC14_CMB-675_Naa38_KO2_C_55558_43294_1_3.mgf	true, true	3.69033, 3.57088	Ace(2)	256.5	B(1), C(1)
NatA	M	A	A	AAGGSGVGGKR	11	2	Q9NZM5	Ribosome biogenesis protein NOP53 OS=Homo sapiens OX=9606 GN=NOP53 PE=1 SV=2	75.6484	0	75.6484	75.6483623523681	F002478_2p_uPAC14_CMB-675_WT_D_10027_11078_1_2.mgf	true	3.1065	AcD4(1)	464	D(1)	75.7955	1.45322	75.7955	74.767928017945, 76.8230953219735	F002474_2p_uPAC14_CMB-675_Naa30_KO2_B_5945_7568_1_2.mgf, F002512_2p_uPAC14_CMB-675_Naa30_KO2_D_8475_9730_1_2.mgf	true, true	2.96321, 3.31464	AcD4(2)	696.5	B(1), D(1)	75.3067	1.62289	75.3067	76.4542447110347, 74.1591383623095	F002500_2p_uPAC14_CMB-675_Naa35_KO1_A_10188_10848_1_2.mgf, F002472_2p_uPAC14_CMB-675_Naa35_KO1_B_6231_7849_1_2.mgf	true, true	3.24705, 2.86984	AcD4(2)	599.5	A(1), B(1)	76.7239	0	76.7239	76.7238871108524	F002480_2p_uPAC14_CMB-675_Naa38_KO2_A_10024_10943_1_2.mgf	true	3.29625	AcD4(1)	568	A(1)
NatA	M	A	A	AAGGSGVGGKR	11	2	Q9NZM5	Ribosome biogenesis protein NOP53 OS=Homo sapiens OX=9606 GN=NOP53 PE=1 SV=2	75.6484	0	75.6484	75.6483623523681	F002478_2p_uPAC14_CMB-675_WT_D_9936_11004_1_2.mgf	true	3.1065	Ace(1)	464	D(1)	74.7679	0	74.7679	74.767928017945	F002474_2p_uPAC14_CMB-675_Naa30_KO2_B_5889_7521_1_2.mgf	true	2.96321	Ace(1)	436	B(1)	74.1591	1.32761	74.9213	76.4542447110347, 74.1591383623095, 74.1503878734299	F002500_2p_uPAC14_CMB-675_Naa35_KO1_A_10153_10821_1_2.mgf, F002472_2p_uPAC14_CMB-675_Naa35_KO1_B_6221_7842_1_2.mgf, F002482_2p_uPAC14_CMB-675_Naa35_KO1_D_11081_11923_1_2.mgf	true, true, true	3.24705, 2.86984, 2.86853	Ace(3)	769.667	A(1), B(1), D(1)	76.7239	0	76.7239	76.7238871108524	F002480_2p_uPAC14_CMB-675_Naa38_KO2_A_9937_10876_1_2.mgf	true	3.29625	Ace(1)	568	A(1)
NatB	-	M	Q	MQPASAKWYDR	11	1	Q15185	Prostaglandin E synthase 3 OS=Homo sapiens OX=9606 GN=PTGES3 PE=1 SV=1	76.2089	0.137238	76.2089	76.1118158125446, 76.3059003047061	F002522_2p_uPAC14_CMB-675_WT_A_43201_34461_1_2.mgf, F002478_2p_uPAC14_CMB-675_WT_D_37837_32684_1_2.mgf	true, true	3.18617, 3.22046	AcD4(2)	701.5	A(1), D(1)											75.5879	2.12109	74.6531	72.2252311555137, 75.5879042948199, 76.1462900324887	F002472_2p_uPAC14_CMB-675_Naa35_KO1_B_33252_28771_1_2.mgf, F002506_2p_uPAC14_CMB-675_Naa35_KO1_C_37244_31911_1_2.mgf, F002482_2p_uPAC14_CMB-675_Naa35_KO1_D_40330_34438_1_2.mgf	true, true, true	2.60039, 3.09633, 3.19222	AcD4(3)	436.333	B(1), C(1), D(1)	74.9749	1.6088	74.9749	76.1124435059289, 73.8372625404541	F002476_2p_uPAC14_CMB-675_Naa38_KO2_B_36329_31043_1_2.mgf, F002528_2p_uPAC14_CMB-675_Naa38_KO2_C_50746_39715_1_2.mgf	true, true	3.18628, 2.82223	AcD4(2)	582	B(1), C(1)
NatB	-	M	Q	MQPASAKWYDR	11	1	Q15185	Prostaglandin E synthase 3 OS=Homo sapiens OX=9606 GN=PTGES3 PE=1 SV=1	76.2089	0.137238	76.2089	76.1118158125446, 76.3059003047061	F002522_2p_uPAC14_CMB-675_WT_A_43194_34455_1_2.mgf, F002478_2p_uPAC14_CMB-675_WT_D_37785_32643_1_2.mgf	true, true	3.18617, 3.22046	Ace(2)	701.5	A(1), D(1)											75.5879	1.79382	74.8868	72.2252311555137, 75.5879042948199, 75.5879042948199, 76.1462900324887	F002472_2p_uPAC14_CMB-675_Naa35_KO1_B_33238_28763_1_2.mgf, F002506_2p_uPAC14_CMB-675_Naa35_KO1_C_37263_31925_1_2.mgf, F002506_2p_uPAC14_CMB-675_Naa35_KO1_C_37898_32407_1_2.mgf, F002482_2p_uPAC14_CMB-675_Naa35_KO1_D_40314_34425_1_2.mgf	true, true, true, true	2.60039, 3.09633, 3.09633, 3.19222	Ace(4)	431.25	B(1), C(2), D(1)	74.9749	1.6088	74.9749	76.1124435059289, 73.8372625404541	F002476_2p_uPAC14_CMB-675_Naa38_KO2_B_36268_30998_1_2.mgf, F002528_2p_uPAC14_CMB-675_Naa38_KO2_C_50806_39764_1_2.mgf	true, true	3.18628, 2.82223	Ace(2)	582	B(1), C(1)
NatC/E/F	-	M	F	MFSSSAKIVKPNGEKPDEFESGISQALLELEMNSDLKAQLR	41	1	P62081	40S ribosomal protein S7 OS=Homo sapiens OX=9606 GN=RPS7 PE=1 SV=1	76.9164	0	76.9164	76.9164004358183, 76.9164004358183, 76.9164004358183, 76.9164004358183	F002478_2p_uPAC14_CMB-675_WT_D_96556_74996_1_4.mgf, F002478_2p_uPAC14_CMB-675_WT_D_96255_74729_1_4.mgf, F002478_2p_uPAC14_CMB-675_WT_D_95712_74306_1_4.mgf, F002478_2p_uPAC14_CMB-675_WT_D_96364_74827_1_4.mgf	true, true, true, true	3.33208, 3.33208, 3.33208, 3.33208	Ace(4)	47	D(4)
NatC/E/F	-	M	F	MFSSSAKIVKPNGEKPDEFESGISQALLELEMNSDLKAQLR	41	1	P62081	40S ribosomal protein S7 OS=Homo sapiens OX=9606 GN=RPS7 PE=1 SV=1	77.2537	0	77.2537	77.2537030971358	F002510_2p_uPAC14_CMB-675_WT_B_95034_74307_1_4.mgf	true	3.39632	AcD4(1)	204	B(1)	25.0206	0	25.0206	25.0206193296843, 25.0206193296843	F002512_2p_uPAC14_CMB-675_Naa30_KO2_D_83933_69406_1_4.mgf, F002512_2p_uPAC14_CMB-675_Naa30_KO2_D_84283_69740_1_4.mgf	true, true	0.3337, 0.3337	AcD4(2)	238	D(2)											22.3247	0	22.3247	22.3246673553879	F002528_2p_uPAC14_CMB-675_Naa38_KO2_C_106381_81079_1_4.mgf	true	0.28741	AcD4(1)	468	C(1)
NatA	M	G	E	GEEANDDKKPTTKFELER	18	2	Q92989	Polyribonucleotide 5'-hydroxyl-kinase Clp1 OS=Homo sapiens OX=9606 GN=CLP1 PE=1 SV=1	78.1252	0	78.1252	78.1252460909814	F002488_2p_uPAC14_CMB-675_WT_C_20200831160725_47698_39894_1_3.mgf	true	3.57148	Ace(1)	201	C(1)	91.4607	0	91.4607	91.4606695518217	F002474_2p_uPAC14_CMB-675_Naa30_KO2_B_44238_37064_1_2.mgf	true	10.71052	Ace(1)	427	B(1)
NatA	M	A	A	AAKSQPNIPKAKSLDGVTNDR	21	2	Q9UBM7	7-dehydrocholesterol reductase OS=Homo sapiens OX=9606 GN=DHCR7 PE=1 SV=1	81.7603	2.07972	81.7603	80.2897408100916, 83.2309020936218	F002510_2p_uPAC14_CMB-675_WT_B_49774_41283_1_2.mgf, F002478_2p_uPAC14_CMB-675_WT_D_48741_40818_1_2.mgf	true, true	4.0735, 4.96335	AcD4(2)	96	B(1), D(1)	78.8867	0	78.8867	78.8866954511385	F002474_2p_uPAC14_CMB-675_Naa30_KO2_B_44256_37077_1_2.mgf	true	3.73635	AcD4(1)	63	B(1)											80.5351	0	80.5351	80.5351282540399	F002480_2p_uPAC14_CMB-675_Naa38_KO2_A_48917_40922_1_3.mgf	true	4.13746	AcD4(1)	281	A(1)
NatA	M	A	A	AAKSQPNIPKAKSLDGVTNDR	21	2	Q9UBM7	7-dehydrocholesterol reductase OS=Homo sapiens OX=9606 GN=DHCR7 PE=1 SV=1	82.1534	1.2287	82.6523	81.6929616760459, 81.6929616760459, 84.6093467437225, 84.6093467437225, 82.2871222064577, 82.2871222064577, 82.0196597040795, 82.0196597040795	F002522_2p_uPAC14_CMB-675_WT_A_54277_42701_1_3.mgf, F002522_2p_uPAC14_CMB-675_WT_A_50440_39896_1_3.mgf, F002510_2p_uPAC14_CMB-675_WT_B_49827_41317_1_3.mgf, F002510_2p_uPAC14_CMB-675_WT_B_46246_38587.38615_2_3.mgf, F002488_2p_uPAC14_CMB-675_WT_C_20200831160725_47411_39689_1_3.mgf, F002488_2p_uPAC14_CMB-675_WT_C_20200831160725_43196_36647_1_3.mgf, F002478_2p_uPAC14_CMB-675_WT_D_44979_38046_1_3.mgf,…	true, true, true, true, true, true, true, true	4.46238, 4.46238, 5.49745, 5.49745, 4.64561, 4.64561, 4.56163, 4.56163	Ace(8)	156.5	A(2), B(2), C(2), D(2)	76.5653	1.52569	76.8498	76.5652645664456, 76.5652645664456, 75.1963826404442, 78.8866954511385, 78.8866954511385, 75.1963826404442, 76.6522065999542	F002520_2p_uPAC14_CMB-675_Naa30_KO2_A_62632_47445_1_3.mgf, F002520_2p_uPAC14_CMB-675_Naa30_KO2_A_58705_44530_1_3.mgf, F002474_2p_uPAC14_CMB-675_Naa30_KO2_B_43850_36774_1_3.mgf, F002474_2p_uPAC14_CMB-675_Naa30_KO2_B_44259_37081_1_2.mgf, F002474_2p_uPAC14_CMB-675_Naa30_KO2_B_43821_36753_1_2.mgf, F002474_2p_uPAC14_CMB-675_Naa30_KO2_B_40095_34013_1_3.mgf, F002504_2p_uPAC14_CMB-675_Naa30_KO2_C_47978_4…	true, true, true, true, true, true, true	3.26717, 3.26717, 3.03167, 3.73635, 3.73635, 3.03167, 3.28306	Ace(7)	175.857	A(2), B(4), C(1)	77.5185	1.67721	77.4833	75.3933375000615, 75.3933375000615, 80.0123923167636, 80.0123923167636, 76.3685001559679, 76.3685001559679, 76.3685001559679, 78.6814475297127, 78.6814475297127, 77.5184910411186, 77.5184910411186	F002500_2p_uPAC14_CMB-675_Naa35_KO1_A_50869_41890_1_2.mgf, F002500_2p_uPAC14_CMB-675_Naa35_KO1_A_51311_42207_1_2.mgf, F002472_2p_uPAC14_CMB-675_Naa35_KO1_B_44211_36965_1_3.mgf, F002472_2p_uPAC14_CMB-675_Naa35_KO1_B_40543_34222_1_3.mgf, F002506_2p_uPAC14_CMB-675_Naa35_KO1_C_48397_40116_1_3.mgf, F002506_2p_uPAC14_CMB-675_Naa35_KO1_C_48852_40449_1_3.mgf, F002506_2p_uPAC14_CMB-675_Naa35_KO1_C_44883_3…	true, true, true, true, true, true, true, true, true, true, true	3.06394, 3.06394, 4.0031, 4.0031, 3.23164, 3.23164, 3.23164, 3.69075, 3.69075, 3.4481, 3.4481	Ace(11)	141.091	A(2), B(2), C(3), D(4)	85.6474	6.1064	85.244	80.5351282540399, 80.5351282540399, 78.114857604321, 90.7597004664503, 90.7597004664503, 90.7597004664503	F002480_2p_uPAC14_CMB-675_Naa38_KO2_A_44926_37955_1_3.mgf, F002480_2p_uPAC14_CMB-675_Naa38_KO2_A_45154_38120_1_3.mgf, F002476_2p_uPAC14_CMB-675_Naa38_KO2_B_47700_39534_1_3.mgf, F002526_2p_uPAC14_CMB-675_Naa38_KO2_D_55312_43764_1_3.mgf, F002526_2p_uPAC14_CMB-675_Naa38_KO2_D_52219_41412_1_3.mgf, F002526_2p_uPAC14_CMB-675_Naa38_KO2_D_52034_41259_1_3.mgf	true, true, true, true, true, true	4.13746, 4.13746, 3.56931, 9.82216, 9.82216, 9.82216	Ace(6)	241.833	A(2), B(1), D(3)
NatA	M	A	S	ASDLDFSPPEVPEPTFLENLLR	22	2	Q9NQG1	Protein MANBAL OS=Homo sapiens OX=9606 GN=MANBAL PE=1 SV=1	85.0688	5.95699	88.5081	95.3866495173051, 85.068832681339, 85.068832681339	F002522_2p_uPAC14_CMB-675_WT_A_98646_74653_1_2.mgf, F002488_2p_uPAC14_CMB-675_WT_C_20200831160725_95048_72781_1_2.mgf, F002488_2p_uPAC14_CMB-675_WT_C_20200831160725_94832_72641_1_2.mgf	true, true, true	20.67622, 5.6974, 5.6974	Ace(3)	435.333	A(1), C(2)	97.3917	0	97.3917	97.3916688337551	F002504_2p_uPAC14_CMB-675_Naa30_KO2_C_93837_73414_1_3.mgf	true	37.33869	Ace(1)	765	C(1)	95.275	0.312405	95.4553	95.274950623234, 95.274950623234, 95.8160518843037	F002472_2p_uPAC14_CMB-675_Naa35_KO1_B_88088_69309_1_2.mgf, F002472_2p_uPAC14_CMB-675_Naa35_KO1_B_88054_69285_1_2.mgf, F002506_2p_uPAC14_CMB-675_Naa35_KO1_C_96418_74665_1_2.mgf	true, true, true	20.1638, 20.1638, 22.90087	Ace(3)	248.667	B(2), C(1)
NatA	M	A	G	AGPLQGGGAR	10	2	Q9P015	39S ribosomal protein L15, mitochondrial OS=Homo sapiens OX=9606 GN=MRPL15 PE=1 SV=1	86.7483	0	86.7483	86.7483147169241, 86.7483147169241	F002478_2p_uPAC14_CMB-675_WT_D_18035_17423_1_2.mgf, F002478_2p_uPAC14_CMB-675_WT_D_18967_18239_1_2.mgf	true, true	6.54621, 6.54621	Ace(2)	547	D(2)	87.0976	0	87.0976	87.0976399002905	F002504_2p_uPAC14_CMB-675_Naa30_KO2_C_17956_17011_1_2.mgf	true	6.75052	Ace(1)	1006	C(1)	90.0476	0	90.0476	90.0475825080291	F002506_2p_uPAC14_CMB-675_Naa35_KO1_C_16954_16393_1_2.mgf	true	9.04781	Ace(1)	1187	C(1)
NatA	M	A	K	AKEEPQSISR	10	2	Q96B96	Promethin OS=Homo sapiens OX=9606 GN=TMEM159 PE=1 SV=2	88.1215	0	88.1215	88.1215121790135	F002522_2p_uPAC14_CMB-675_WT_A_22419_18666_1_2.mgf	true	7.41858	Ace(1)	1389	A(1)
NatA	M	A	A	AAGGGGGSSKASSSSASSAGALESSLDR	28	2	Q5VT52	Regulation of nuclear pre-mRNA domain-containing protein 2 OS=Homo sapiens OX=9606 GN=RPRD2 PE=1 SV=1	89.3539	5.04781	86.4395	89.3538987619648, 89.3538987619648, 80.6108362158556	F002510_2p_uPAC14_CMB-675_WT_B_41654_35092_1_2.mgf, F002510_2p_uPAC14_CMB-675_WT_B_41405_34931_1_2.mgf, F002478_2p_uPAC14_CMB-675_WT_D_40141_34367_1_3.mgf	true, true, true	8.39311, 8.39311, 4.15752	Ace(3)	214.667	B(2), D(1)	77.158	2.19769	77.158	78.7119902586067, 75.6039843572747	F002474_2p_uPAC14_CMB-675_Naa30_KO2_B_35108_30266_1_3.mgf, F002512_2p_uPAC14_CMB-675_Naa30_KO2_D_36567_32583_1_3.mgf	true, true	3.69748, 3.09903	Ace(2)	234.5	B(1), D(1)	77.9859	1.45879	77.9859	79.0174281242, 76.9543835067132	F002500_2p_uPAC14_CMB-675_Naa35_KO1_A_41400_34977_1_3.mgf, F002506_2p_uPAC14_CMB-675_Naa35_KO1_C_39723_33741_1_3.mgf	true, true	3.76586, 3.33922	Ace(2)	286.5	A(1), C(1)	80.9589	2.31208	80.9589	82.5938322985366, 79.324062242843	F002480_2p_uPAC14_CMB-675_Naa38_KO2_A_39619_34001_1_3.mgf, F002526_2p_uPAC14_CMB-675_Naa38_KO2_D_47130_37531_1_3.mgf	true, true	4.74509, 3.83654	Ace(2)	94	A(1), D(1)
NatA	M	G	E	GEAGAGAGASGGPEASPEAEVVKLLPFLAPGAR	33	2	Q9BTY7	Protein HGH1 homolog OS=Homo sapiens OX=9606 GN=HGH1 PE=1 SV=1	90.8619	0	90.8619	90.8619051100226	F002510_2p_uPAC14_CMB-675_WT_B_90408_70844_1_3.mgf	true	9.9432	Ace(1)	734	B(1)											96.5561	8.82676	91.4599	81.267655234941, 96.5560540093386, 96.5560540093386	F002500_2p_uPAC14_CMB-675_Naa35_KO1_A_100981_76341_1_3.mgf, F002506_2p_uPAC14_CMB-675_Naa35_KO1_C_94571_73299_1_3.mgf, F002506_2p_uPAC14_CMB-675_Naa35_KO1_C_94675_73372_1_3.mgf	true, true, true	4.33836, 28.03646, 28.03646	Ace(3)	210.667	A(1), C(2)	94.6355	0	94.6355	94.6354809291347, 94.6354809291347	F002476_2p_uPAC14_CMB-675_Naa38_KO2_B_91335_71516_1_3.mgf, F002476_2p_uPAC14_CMB-675_Naa38_KO2_B_91465_71614_1_3.mgf	true, true	17.641, 17.641	Ace(2)	296	B(2)
NatA	M	S	V	SVELEEALPVTTAEGMAKKVTKAGGSAALSPSKKR	35	2	Q92522	Histone H1x OS=Homo sapiens OX=9606 GN=H1FX PE=1 SV=1	91.4313	1.46724	92.1649	94.3657400938442, 91.4312620122995, 91.4312620122995, 91.4312620122995	F002510_2p_uPAC14_CMB-675_WT_B_71859_57515_1_3.mgf, F002478_2p_uPAC14_CMB-675_WT_D_71389_57120_1_4.mgf, F002478_2p_uPAC14_CMB-675_WT_D_71512_57209_1_4.mgf, F002478_2p_uPAC14_CMB-675_WT_D_71008_56864_1_4.mgf	true, true, true, true	16.74856, 10.67033, 10.67033, 10.67033	Ace(4)	57.5	B(1), D(3)	92.0708	0.135701	92.0708	91.9748073151236, 92.1667173218946	F002520_2p_uPAC14_CMB-675_Naa30_KO2_A_85947_64334_1_3.mgf, F002504_2p_uPAC14_CMB-675_Naa30_KO2_C_70030_56216_1_3.mgf	true, true	11.46076, 11.76604	Ace(2)	145	A(1), C(1)	90.886	0	90.886	90.8860408779294, 90.8860408779294	F002500_2p_uPAC14_CMB-675_Naa35_KO1_A_75522_59217_1_3.mgf, F002500_2p_uPAC14_CMB-675_Naa35_KO1_A_75347_59094_1_3.mgf	true, true	9.97218, 9.97218	Ace(2)	62	A(2)	91.9203	0.607281	91.9631	92.5745515029107, 92.5745515029107, 92.5745515029107, 91.9202757448293, 91.9202757448293, 91.9202757448293, 91.1103367226656, 91.1103367226656	F002480_2p_uPAC14_CMB-675_Naa38_KO2_A_70718_57373_1_3.mgf, F002480_2p_uPAC14_CMB-675_Naa38_KO2_A_71803_58206_1_3.mgf, F002480_2p_uPAC14_CMB-675_Naa38_KO2_A_71777_58186_1_3.mgf, F002476_2p_uPAC14_CMB-675_Naa38_KO2_B_71747_57066_1_3.mgf, F002476_2p_uPAC14_CMB-675_Naa38_KO2_B_70591_56274.56310_2_3.mgf, F002476_2p_uPAC14_CMB-675_Naa38_KO2_B_72669_57721_1_3.mgf, F002528_2p_uPAC14_CMB-675_Naa38_KO2_C_8…	true, true, true, true, true, true, true, true	12.4672, 12.4672, 12.4672, 11.37666, 11.37666, 11.37666, 10.24902, 10.24902	Ace(8)	37.125	A(3), B(3), C(2)
NatA	M	A	D	ADKEAGGSDGPR	12	2	O43301	Heat shock 70 kDa protein 12A OS=Homo sapiens OX=9606 GN=HSPA12A PE=1 SV=2	91.6154	11.637	91.6154	99.8440641182148, 83.3868277479848	F002488_2p_uPAC14_CMB-675_WT_C_20200831160725_5612_7826_1_2.mgf, F002478_2p_uPAC14_CMB-675_WT_D_9494_10643_1_2.mgf	true, true	640.28922, 5.01932	Ace(2)	1256	C(1), D(1)	91.2916	12.1992	91.2916	99.9177269157892, 82.6654324454567	F002520_2p_uPAC14_CMB-675_Naa30_KO2_A_20904_15804_1_2.mgf, F002512_2p_uPAC14_CMB-675_Naa30_KO2_D_7946_9323_1_2.mgf	true, true	1214.46434, 4.76882	Ace(2)	1076	A(1), D(1)	88.3873	14.8978	88.3873	77.8529792172356, 98.9217097671852	F002500_2p_uPAC14_CMB-675_Naa35_KO1_A_9622_10424_1_2.mgf, F002506_2p_uPAC14_CMB-675_Naa35_KO1_C_7602_9199_1_2.mgf	true, true	3.51528, 91.73941	Ace(2)	1241.5	A(1), C(1)	82.9099	3.19401	82.9099	80.6513902943504, 85.1683980090057	F002476_2p_uPAC14_CMB-675_Naa38_KO2_B_7316_8624_1_2.mgf, F002528_2p_uPAC14_CMB-675_Naa38_KO2_C_21024_16455_1_2.mgf	true, true	4.16833, 5.74236	Ace(2)	1231	B(1), C(1)
NatC/E/F	-	M	L	MLGSGFKAER	10	1	P53990	IST1 homolog OS=Homo sapiens OX=9606 GN=IST1 PE=1 SV=1	92.0908	0.757513	92.0908	92.6264019053377, 91.5551167969571	F002510_2p_uPAC14_CMB-675_WT_B_40664_34388.34398_2_2.mgf, F002488_2p_uPAC14_CMB-675_WT_C_20200831160725_37176_32213_1_2.mgf	true, true	12.5619, 10.84149	Ace(2)	1319.5	B(1), C(1)
NatA	M	A	A	AAAEEEDGGPEGPNR	15	2	Q99942	E3 ubiquitin-protein ligase RNF5 OS=Homo sapiens OX=9606 GN=RNF5 PE=1 SV=1	92.2753	0.121953	92.2582	92.4073948936693, 92.4073948936693, 92.1820885394108, 92.1820885394108, 92.0777960428591, 92.2753139891746, 92.2753139891746	F002522_2p_uPAC14_CMB-675_WT_A_15424_13369_1_2.mgf, F002522_2p_uPAC14_CMB-675_WT_A_14485_12646_1_2.mgf, F002510_2p_uPAC14_CMB-675_WT_B_12426_12417_1_2.mgf, F002510_2p_uPAC14_CMB-675_WT_B_13430_13221_1_2.mgf, F002488_2p_uPAC14_CMB-675_WT_C_20200831160725_7757_9449_1_2.mgf, F002478_2p_uPAC14_CMB-675_WT_D_11765_12457_1_2.mgf, F002478_2p_uPAC14_CMB-675_WT_D_11287_12060_1_2.mgf	true, true, true, true, true, true, true	12.17071, 12.17071, 11.79114, 11.79114, 11.62275, 11.94551, 11.94551	Ace(7)	371.429	A(2), B(2), C(1), D(2)	91.7336	0.253918	91.5889	91.7336311430486, 91.7336311430486, 91.2172689570858, 91.2172689570858, 91.7312046146493, 91.7445976647117, 91.7445976647117	F002520_2p_uPAC14_CMB-675_Naa30_KO2_A_23852_17988_1_2.mgf, F002520_2p_uPAC14_CMB-675_Naa30_KO2_A_22900_17254_1_2.mgf, F002474_2p_uPAC14_CMB-675_Naa30_KO2_B_7418_8712_1_2.mgf, F002474_2p_uPAC14_CMB-675_Naa30_KO2_B_8216_9376_1_2.mgf, F002504_2p_uPAC14_CMB-675_Naa30_KO2_C_11927_12248_1_2.mgf, F002512_2p_uPAC14_CMB-675_Naa30_KO2_D_10586_11387_1_2.mgf, F002512_2p_uPAC14_CMB-675_Naa30_KO2_D_9692_10676_…	true, true, true, true, true, true, true	11.09721, 11.09721, 10.38598, 10.38598, 11.09366, 11.11328, 11.11328	Ace(7)	318.857	A(2), B(2), C(1), D(2)	92.1327	0.135671	92.2108	92.0515441465186, 92.0515441465186, 92.327269574478, 92.327269574478, 92.3706694966396, 92.3706694966396, 92.1327364702735, 92.1327364702735, 92.1327364702735	F002500_2p_uPAC14_CMB-675_Naa35_KO1_A_12358_12532_1_2.mgf, F002500_2p_uPAC14_CMB-675_Naa35_KO1_A_10454_11065_1_2.mgf, F002472_2p_uPAC14_CMB-675_Naa35_KO1_B_7867_9115_1_2.mgf, F002472_2p_uPAC14_CMB-675_Naa35_KO1_B_8724_9812_1_2.mgf, F002506_2p_uPAC14_CMB-675_Naa35_KO1_C_10068_10978_1_2.mgf, F002506_2p_uPAC14_CMB-675_Naa35_KO1_C_10989_11718_1_2.mgf, F002482_2p_uPAC14_CMB-675_Naa35_KO1_D_12826_13264…	true, true, true, true, true, true, true, true, true	11.58106, 11.58106, 12.03317, 12.03317, 12.10731, 12.10731, 11.7109, 11.7109, 11.7109	Ace(9)	235.667	A(2), B(2), C(2), D(3)	93.1703	0.0726031	93.1437	93.0409318470619, 93.0409318470619, 93.0409318470619, 93.2125898313735, 93.2125898313735, 93.1892125299419, 93.1892125299419, 93.1702992706562, 93.1702992706562, 93.1702992706562	F002480_2p_uPAC14_CMB-675_Naa38_KO2_A_11999_12525_1_2.mgf, F002480_2p_uPAC14_CMB-675_Naa38_KO2_A_11305_11961_1_2.mgf, F002480_2p_uPAC14_CMB-675_Naa38_KO2_A_11413_12049_1_2.mgf, F002476_2p_uPAC14_CMB-675_Naa38_KO2_B_9933_10653_1_2.mgf, F002476_2p_uPAC14_CMB-675_Naa38_KO2_B_9349_10191_1_2.mgf, F002528_2p_uPAC14_CMB-675_Naa38_KO2_C_23482_18296_1_2.mgf, F002528_2p_uPAC14_CMB-675_Naa38_KO2_C_24492_190…	true, true, true, true, true, true, true, true, true, true	13.36974, 13.36974, 13.36974, 13.73316, 13.73316, 13.68259, 13.68259, 13.64193, 13.64193, 13.64193	Ace(10)	242.3	A(3), B(2), C(2), D(3)
NatA	M	A	A	AAAEEEDGGPEGPNR	15	2	Q99942	E3 ubiquitin-protein ligase RNF5 OS=Homo sapiens OX=9606 GN=RNF5 PE=1 SV=1	92.4074	0	92.4074	92.4073948936693	F002522_2p_uPAC14_CMB-675_WT_A_14825_12910_1_2.mgf	true	12.17071	AcD4(1)	186	A(1)											92.3707	0	92.3707	92.3706694966396	F002506_2p_uPAC14_CMB-675_Naa35_KO1_C_10096_11000_1_2.mgf	true	12.10731	AcD4(1)	131	C(1)
NatC/E/F	-	M	L	MLGTEGGEGFVVKVR	15	2	P31943	Heterogeneous nuclear ribonucleoprotein H OS=Homo sapiens OX=9606 GN=HNRNPH1 PE=1 SV=4	92.5589	0.175015	92.6866	92.5589369399669, 92.5589369399669, 92.5589369399669, 92.8642683948457, 92.8916892474004	F002522_2p_uPAC14_CMB-675_WT_A_61988_48263_1_2.mgf, F002522_2p_uPAC14_CMB-675_WT_A_64184_49869_1_2.mgf, F002522_2p_uPAC14_CMB-675_WT_A_64454_50077_1_2.mgf, F002510_2p_uPAC14_CMB-675_WT_B_57207_46732_1_2.mgf, F002478_2p_uPAC14_CMB-675_WT_D_56396_46333_1_2.mgf	true, true, true, true, true	12.43894, 12.43894, 12.43894, 13.01398, 13.06804	Ace(5)	8.4	A(3), B(1), D(1)	95.0148	0.33675	95.0118	94.8420320743077, 94.8420320743077, 95.6984825536904, 94.66161584347, 94.66161584347, 94.66161584347, 95.187543823429, 95.187543823429, 95.187543823429, 95.187543823429	F002520_2p_uPAC14_CMB-675_Naa30_KO2_A_70640_53221_1_2.mgf, F002520_2p_uPAC14_CMB-675_Naa30_KO2_A_72892_54897_1_2.mgf, F002474_2p_uPAC14_CMB-675_Naa30_KO2_B_51509_42378_1_2.mgf, F002504_2p_uPAC14_CMB-675_Naa30_KO2_C_56740_46507.46525_2_2.mgf, F002504_2p_uPAC14_CMB-675_Naa30_KO2_C_58433_47760_1_2.mgf, F002504_2p_uPAC14_CMB-675_Naa30_KO2_C_57939_47403_1_2.mgf, F002512_2p_uPAC14_CMB-675_Naa30_KO2_D_5…	true, true, true, true, true, true, true, true, true, true	18.38748, 18.38748, 22.24761, 17.73226, 17.73226, 17.73226, 19.77941, 19.77941, 19.77941, 19.77941	Ace(10)	19	A(2), B(1), C(3), D(4)	95.4077	0.46759	95.3979	96.1518391899775, 96.1518391899775, 95.4077419959239, 95.4077419959239, 95.4077419959239, 94.9408228043423, 94.9408228043423, 95.0863355413703, 95.0863355413703	F002500_2p_uPAC14_CMB-675_Naa35_KO1_A_60631_48795_1_2.mgf, F002500_2p_uPAC14_CMB-675_Naa35_KO1_A_59301_47877_1_2.mgf, F002472_2p_uPAC14_CMB-675_Naa35_KO1_B_51680_42478_1_2.mgf, F002472_2p_uPAC14_CMB-675_Naa35_KO1_B_53681_43965_1_2.mgf, F002472_2p_uPAC14_CMB-675_Naa35_KO1_B_52863_43383_1_2.mgf, F002506_2p_uPAC14_CMB-675_Naa35_KO1_C_57508_46697_1_2.mgf, F002506_2p_uPAC14_CMB-675_Naa35_KO1_C_56324_4…	true, true, true, true, true, true, true, true, true	24.98644, 24.98644, 20.77578, 20.77578, 20.77578, 18.76606, 18.76606, 19.35141, 19.35141	Ace(9)	16.7778	A(2), B(3), C(2), D(2)	94.2238	0.359082	93.9129	94.2237633221678, 94.2237633221678, 94.2237633221678, 94.2237633221678, 94.2237633221678, 94.2237633221678, 93.5367073013878, 93.5067886524638, 93.5067886524638, 93.5067886524638, 93.6421914348874	F002480_2p_uPAC14_CMB-675_Naa38_KO2_A_60107_49463_1_2.mgf, F002480_2p_uPAC14_CMB-675_Naa38_KO2_A_57246_47168_1_2.mgf, F002480_2p_uPAC14_CMB-675_Naa38_KO2_A_59217_48725_1_2.mgf, F002480_2p_uPAC14_CMB-675_Naa38_KO2_A_58197_47941_1_2.mgf, F002480_2p_uPAC14_CMB-675_Naa38_KO2_A_61077_50229_1_2.mgf, F002480_2p_uPAC14_CMB-675_Naa38_KO2_A_61469_50537_1_2.mgf, F002476_2p_uPAC14_CMB-675_Naa38_KO2_B_57337_4…	true, true, true, true, true, true, true, true, true, true, true	16.31231, 16.31231, 16.31231, 16.31231, 16.31231, 16.31231, 14.47199, 14.4007, 14.4007, 14.4007, 14.72869	Ace(11)	9.72727	A(6), B(1), C(3), D(1)
NatA	M	A	G	AGVGDAAAPGEGGGGGVDGPQR	22	2	Q6NXT6	Transmembrane anterior posterior transformation protein 1 homolog OS=Homo sapiens OX=9606 GN=TAPT1 PE=1 SV=1	92.6419	0.515642	92.9396	93.5350108256243, 92.6418919167503, 92.6418919167503	F002488_2p_uPAC14_CMB-675_WT_C_20200831160725_20127_19320_1_2.mgf, F002478_2p_uPAC14_CMB-675_WT_D_23471_21750_1_2.mgf, F002478_2p_uPAC14_CMB-675_WT_D_23941_22153_1_2.mgf	true, true, true	14.46793, 12.59045, 12.59045	Ace(3)	254.667	C(1), D(2)											99.9958	0	99.9958	99.995779535334	F002500_2p_uPAC14_CMB-675_Naa35_KO1_A_24311_22111_1_2.mgf	true	23693.0735	Ace(1)	583	A(1)	93.1567	0.0398193	93.1567	93.128545670434, 93.1848586641914	F002476_2p_uPAC14_CMB-675_Naa38_KO2_B_21690_19910_1_2.mgf, F002526_2p_uPAC14_CMB-675_Naa38_KO2_D_30176_24422_1_2.mgf	true, true	13.55296, 13.67321	Ace(2)	308	B(1), D(1)
NatA	M	T	S	TSPAKFKKDKEIIAEYDTQVKEIR	24	2	O75044	SLIT-ROBO Rho GTPase-activating protein 2 OS=Homo sapiens OX=9606 GN=SRGAP2 PE=1 SV=3	92.9438	2.72329	92.9438	94.8694163858527, 91.0181065989072	F002488_2p_uPAC14_CMB-675_WT_C_20200831160725_82240_64134_1_3.mgf, F002478_2p_uPAC14_CMB-675_WT_D_82423_64786_1_3.mgf	true, true	18.49096, 10.13351	Ace(2)	529	C(1), D(1)																															P0DJJ0 (2-25)^AP0DMP2 (2-25)
NatA	M	A	A	AAVDSDVESLPR	12	2	Q9H6E5	Speckle targeted PIP5K1A-regulated poly(A) polymerase OS=Homo sapiens OX=9606 GN=TUT1 PE=1 SV=2	93.5114	2.88238	93.5114	91.4732588607762, 95.5495603188117	F002510_2p_uPAC14_CMB-675_WT_B_43457_36436_1_2.mgf, F002488_2p_uPAC14_CMB-675_WT_C_20200831160725_40138_34334_1_2.mgf	true, true	10.72781, 21.46969	Ace(2)	817.5	B(1), C(1)	94.0312	2.9935	96.1053	94.0312297994433, 93.899548749621, 93.899548749621, 98.7238040033502, 99.9725021393679	F002520_2p_uPAC14_CMB-675_Naa30_KO2_A_55862_42357_1_2.mgf, F002474_2p_uPAC14_CMB-675_Naa30_KO2_B_37236_31779_1_2.mgf, F002474_2p_uPAC14_CMB-675_Naa30_KO2_B_37579_32038_1_2.mgf, F002504_2p_uPAC14_CMB-675_Naa30_KO2_C_41269_35072_1_2.mgf, F002512_2p_uPAC14_CMB-675_Naa30_KO2_D_39016_34435_1_2.mgf	true, true, true, true, true	15.75387, 15.39223, 15.39223, 77.35787, 3635.64655	Ace(5)	597	A(1), B(2), C(1), D(1)	93.2949	1.92809	93.5209	93.2948637315156, 95.5520485929795, 91.7157851571722	F002500_2p_uPAC14_CMB-675_Naa35_KO1_A_43677_36605_1_2.mgf, F002506_2p_uPAC14_CMB-675_Naa35_KO1_C_41929_35310_1_2.mgf, F002482_2p_uPAC14_CMB-675_Naa35_KO1_D_44870_37695_1_2.mgf	true, true, true	13.91394, 21.48226, 11.07115	Ace(3)	628.333	A(1), C(1), D(1)	96.1036	1.41254	96.0039	97.3639626810924, 94.5441590312172, 96.1036218393554	F002480_2p_uPAC14_CMB-675_Naa38_KO2_A_41748_35547_1_2.mgf, F002528_2p_uPAC14_CMB-675_Naa38_KO2_C_55096_42931_1_2.mgf, F002526_2p_uPAC14_CMB-675_Naa38_KO2_D_49226_39077_1_2.mgf	true, true, true	36.93573, 17.32898, 24.66486	Ace(3)	829	A(1), C(1), D(1)
NatC/E/F	-	M	V	MVEKEEAGGGISEEEAAQYDR	21	1	Q9UBE0	SUMO-activating enzyme subunit 1 OS=Homo sapiens OX=9606 GN=SAE1 PE=1 SV=1	93.6498	1.79875	92.8932	94.0930742476939, 94.3901158328882, 94.3901158328882, 93.2065909654453, 90.6395350469848, 90.6395350469848	F002522_2p_uPAC14_CMB-675_WT_A_43653_34813_1_3.mgf, F002510_2p_uPAC14_CMB-675_WT_B_39527_33595_1_3.mgf, F002510_2p_uPAC14_CMB-675_WT_B_40464_34252_1_3.mgf, F002488_2p_uPAC14_CMB-675_WT_C_20200831160725_36042_31393_1_3.mgf, F002478_2p_uPAC14_CMB-675_WT_D_38246_33010_1_3.mgf, F002478_2p_uPAC14_CMB-675_WT_D_38801_33417_1_3.mgf	true, true, true, true, true, true	15.92928, 16.82568, 16.82568, 13.72015, 9.68323, 9.68323	Ace(6)	189	A(1), B(2), C(1), D(2)	95.0099	1.06798	95.0099	94.2546863087451, 95.7650321243488	F002520_2p_uPAC14_CMB-675_Naa30_KO2_A_51643_39322_1_3.mgf, F002504_2p_uPAC14_CMB-675_Naa30_KO2_C_37611_32401_1_2.mgf	true, true	16.40549, 22.61293	Ace(2)	88.5	A(1), C(1)	96.7753	1.11889	96.7961	95.5320441791471, 98.1017345021333, 96.2997348019932, 97.250902940929	F002500_2p_uPAC14_CMB-675_Naa35_KO1_A_39461_33542.33545_2_3.mgf, F002472_2p_uPAC14_CMB-675_Naa35_KO1_B_33898_29274_1_2.mgf, F002506_2p_uPAC14_CMB-675_Naa35_KO1_C_37763_32308_1_3.mgf, F002482_2p_uPAC14_CMB-675_Naa35_KO1_D_40643_34687_1_3.mgf	true, true, true, true	21.3816, 51.67967, 26.02509, 35.37558	Ace(4)	290.75	A(1), B(1), C(1), D(1)	95.4853	1.06404	96.0055	97.2295423868933, 95.4852600512784, 95.3016151637551	F002480_2p_uPAC14_CMB-675_Naa38_KO2_A_37827_32678_1_2.mgf, F002528_2p_uPAC14_CMB-675_Naa38_KO2_C_51033_39951.39954_2_3.mgf, F002526_2p_uPAC14_CMB-675_Naa38_KO2_D_45215_36101_1_3.mgf	true, true, true	35.09512, 21.14967, 20.28391	Ace(3)	127	A(1), C(1), D(1)
NatB	-	M	N	MNAGSDPVVIVSAAR	15	1	Q9BWD1	Acetyl-CoA acetyltransferase, cytosolic OS=Homo sapiens OX=9606 GN=ACAT2 PE=1 SV=2	93.7142	0	93.7142	93.714166822241, 93.714166822241	F002522_2p_uPAC14_CMB-675_WT_A_53046_41818_1_2.mgf, F002522_2p_uPAC14_CMB-675_WT_A_52251_41247_1_2.mgf	true, true	14.90879, 14.90879	Ace(2)	365	A(2)	99.8289	0.0812153	99.8289	99.7585339825388, 99.7585339825388, 99.8992029655939, 99.8992029655939	F002474_2p_uPAC14_CMB-675_Naa30_KO2_B_42759_35990_1_2.mgf, F002474_2p_uPAC14_CMB-675_Naa30_KO2_B_43127_36256_1_2.mgf, F002512_2p_uPAC14_CMB-675_Naa30_KO2_D_43761_38203_1_2.mgf, F002512_2p_uPAC14_CMB-675_Naa30_KO2_D_43166_37755_1_2.mgf	true, true, true, true	413.13695, 413.13695, 991.09268, 991.09268	Ace(4)	352	B(2), D(2)	97.4905	0	97.4905	97.4904618729636, 97.4904618729636	F002472_2p_uPAC14_CMB-675_Naa35_KO1_B_43066_36126_1_2.mgf, F002472_2p_uPAC14_CMB-675_Naa35_KO1_B_43175_36204_1_2.mgf	true, true	38.84797, 38.84797	Ace(2)	312	B(2)	95.6572	0	95.6572	95.6572379512238	F002476_2p_uPAC14_CMB-675_Naa38_KO2_B_46243_38465_1_2.mgf	true	22.02682	Ace(1)	579	B(1)
NatC/E/F	-	M	V	MVNPTVFFDIAVDGEPLGR	19	1	P62937	Peptidyl-prolyl cis-trans isomerase A OS=Homo sapiens OX=9606 GN=PPIA PE=1 SV=2	93.801	0.140089	93.7463	93.8693071152208, 93.8693071152208, 93.8009945684314, 93.5958890731138, 93.5958890731138	F002510_2p_uPAC14_CMB-675_WT_B_87154_68520_1_2.mgf, F002510_2p_uPAC14_CMB-675_WT_B_84463_66726_1_2.mgf, F002488_2p_uPAC14_CMB-675_WT_C_20200831160725_88704_68459_1_2.mgf, F002478_2p_uPAC14_CMB-675_WT_D_87464_68382.68388_2_2.mgf, F002478_2p_uPAC14_CMB-675_WT_D_88409_69011_1_2.mgf	true, true, true, true, true	15.31137, 15.31137, 15.13162, 14.61497, 14.61497	Ace(5)	61.8	B(2), C(1), D(2)	93.5823	0.655566	93.8322	93.3384094653207, 93.5823221212222, 94.5760181898654	F002520_2p_uPAC14_CMB-675_Naa30_KO2_A_103155_76859_1_2.mgf, F002504_2p_uPAC14_CMB-675_Naa30_KO2_C_88435_69256_1_2.mgf, F002512_2p_uPAC14_CMB-675_Naa30_KO2_D_79268_65277_1_2.mgf	true, true, true	14.01143, 14.58196, 17.43664	Ace(3)	31.6667	A(1), C(1), D(1)	90.6859	3.42727	90.3326	84.5610633104476, 93.4117250212142, 92.3184287806965, 90.6859083381611, 90.6859083381611	F002500_2p_uPAC14_CMB-675_Naa35_KO1_A_96369_73207_1_2.mgf, F002472_2p_uPAC14_CMB-675_Naa35_KO1_B_83179_65473_1_2.mgf, F002506_2p_uPAC14_CMB-675_Naa35_KO1_C_90291_70230_1_2.mgf, F002482_2p_uPAC14_CMB-675_Naa35_KO1_D_94056_72986_1_2.mgf, F002482_2p_uPAC14_CMB-675_Naa35_KO1_D_94046_72977_1_2.mgf	true, true, true, true, true	5.47713, 14.17848, 12.01817, 9.73642, 9.73642	Ace(5)	21.4	A(1), B(1), C(1), D(2)	94.9141	0.628516	94.654	93.8674761598135, 93.8674761598135, 95.3360754100639, 95.0246058119569, 94.9141431068584, 94.9141431068584	F002480_2p_uPAC14_CMB-675_Naa38_KO2_A_87830_69991_1_2.mgf, F002480_2p_uPAC14_CMB-675_Naa38_KO2_A_87807_69977_1_2.mgf, F002476_2p_uPAC14_CMB-675_Naa38_KO2_B_88085_68976_1_2.mgf, F002528_2p_uPAC14_CMB-675_Naa38_KO2_C_100651_76626_1_2.mgf, F002526_2p_uPAC14_CMB-675_Naa38_KO2_D_92955_72499_1_2.mgf, F002526_2p_uPAC14_CMB-675_Naa38_KO2_D_92607_72223_1_2.mgf	true, true, true, true, true, true	15.3065, 15.3065, 20.44117, 19.09891, 18.66237, 18.66237	Ace(6)	23.1667	A(2), B(1), C(1), D(2)
NatA	M	A	A	AAPLGGMFSGQPPGPPQAPPGLPGQASLLQAAPGAPR	37	2	Q9H204	Mediator of RNA polymerase II transcription subunit 28 OS=Homo sapiens OX=9606 GN=MED28 PE=1 SV=1	93.8941	0	93.8941	93.894054518766	F002488_2p_uPAC14_CMB-675_WT_C_20200831160725_68470_54677_1_3.mgf	true	15.37748	Ace(1)	538	C(1)											98.9575	0	98.9575	98.9574836825346, 98.9574836825346	F002472_2p_uPAC14_CMB-675_Naa35_KO1_B_64731_52183_1_3.mgf, F002472_2p_uPAC14_CMB-675_Naa35_KO1_B_64628_52108_1_3.mgf	true, true	94.92176, 94.92176	Ace(2)	325	B(2)	99.4707	0	99.4707	99.4707245299544, 99.4707245299544	F002476_2p_uPAC14_CMB-675_Naa38_KO2_B_69079_55227_1_3.mgf, F002476_2p_uPAC14_CMB-675_Naa38_KO2_B_69093_55245_1_3.mgf	true, true	187.93753, 187.93753	Ace(2)	405	B(2)
NatC/E/F	-	M	V	MVTEQEVDAIGQTLVDPKQPLQAR	24	1	Q9BU89	Deoxyhypusine hydroxylase OS=Homo sapiens OX=9606 GN=DOHH PE=1 SV=1	93.916	0.555701	93.916	93.434701541532, 93.434701541532, 94.397203532227, 94.397203532227	F002488_2p_uPAC14_CMB-675_WT_C_20200831160725_73948_58394_1_3.mgf, F002488_2p_uPAC14_CMB-675_WT_C_20200831160725_73882_58351_1_3.mgf, F002478_2p_uPAC14_CMB-675_WT_D_74479_59215_1_3.mgf, F002478_2p_uPAC14_CMB-675_WT_D_74442_59189_1_3.mgf	true, true, true, true	14.2316, 14.2316, 16.84823, 16.84823	Ace(4)	407	C(2), D(2)	95.1148	1.73297	95.6543	94.2552738022676, 95.1148260145285, 97.5928712400347	F002520_2p_uPAC14_CMB-675_Naa30_KO2_A_88906_66411_1_3.mgf, F002474_2p_uPAC14_CMB-675_Naa30_KO2_B_69447_55393_1_3.mgf, F002504_2p_uPAC14_CMB-675_Naa30_KO2_C_73994_58973_1_3.mgf	true, true, true	16.40727, 19.4701, 40.54327	Ace(3)	469	A(1), B(1), C(1)	90.7213	0	90.7213	90.7212984243836, 90.7212984243836	F002500_2p_uPAC14_CMB-675_Naa35_KO1_A_79420_61776_1_3.mgf, F002500_2p_uPAC14_CMB-675_Naa35_KO1_A_79348_61722.61763_2_3.mgf	true, true	9.77737, 9.77737	Ace(2)	427	A(2)
NatA	M	A	D	ADGKAGDEKPEKSQR	15	2	Q8WW12	PEST proteolytic signal-containing nuclear protein OS=Homo sapiens OX=9606 GN=PCNP PE=1 SV=2	93.948	0.0740048	93.9655	93.948006110093, 94.0467260565275, 93.9018626760456	F002510_2p_uPAC14_CMB-675_WT_B_19137_17673_1_2.mgf, F002488_2p_uPAC14_CMB-675_WT_C_20200831160725_13542_13996_1_3.mgf, F002478_2p_uPAC14_CMB-675_WT_D_18050_17434_1_2.mgf	true, true, true	15.52348, 15.79748, 15.39845	Ace(3)	629	B(1), C(1), D(1)	94.7159	1.90043	95.5923	94.548323118708, 94.7370692422748, 94.7158752544966, 96.5943673560575, 94.7158752544966, 94.7158752544966, 94.7158752544966, 99.9949611344134	F002520_2p_uPAC14_CMB-675_Naa30_KO2_A_30559_23196_1_2.mgf, F002520_2p_uPAC14_CMB-675_Naa30_KO2_A_29580_22448_1_3.mgf, F002474_2p_uPAC14_CMB-675_Naa30_KO2_B_13712_13716_1_2.mgf, F002474_2p_uPAC14_CMB-675_Naa30_KO2_B_12925_13160_1_3.mgf, F002474_2p_uPAC14_CMB-675_Naa30_KO2_B_11675_12193_1_2.mgf, F002474_2p_uPAC14_CMB-675_Naa30_KO2_B_14162_14083_1_2.mgf, F002474_2p_uPAC14_CMB-675_Naa30_KO2_B_11845_1…	true, true, true, true, true, true, true, true	17.34298, 18.00082, 17.92461, 28.36312, 17.92461, 17.92461, 17.92461, 19844.73676	Ace(8)	169.375	A(2), B(5), D(1)	94.4879	0.232637	94.5403	94.807600841584, 94.807600841584, 94.3769870322075, 94.3769870322075, 94.598822111126, 94.2739677395342	F002500_2p_uPAC14_CMB-675_Naa35_KO1_A_17727_16822_1_2.mgf, F002500_2p_uPAC14_CMB-675_Naa35_KO1_A_18550_17475_1_2.mgf, F002472_2p_uPAC14_CMB-675_Naa35_KO1_B_12059_12525_1_2.mgf, F002472_2p_uPAC14_CMB-675_Naa35_KO1_B_13918_13922_1_2.mgf, F002506_2p_uPAC14_CMB-675_Naa35_KO1_C_16879_16337_1_2.mgf, F002482_2p_uPAC14_CMB-675_Naa35_KO1_D_17609_17115_1_2.mgf	true, true, true, true, true, true	18.25892, 18.25892, 16.78406, 16.78406, 17.51448, 16.4641	Ace(6)	389.5	A(2), B(2), C(1), D(1)	95.8926	0.284974	96.0456	95.8925541453781, 95.8925541453781, 95.8925541453781, 95.8925541453781, 96.101481553965, 96.6016909985591	F002480_2p_uPAC14_CMB-675_Naa38_KO2_A_16084_15872_1_2.mgf, F002480_2p_uPAC14_CMB-675_Naa38_KO2_A_16014_15825_1_2.mgf, F002480_2p_uPAC14_CMB-675_Naa38_KO2_A_17941_17312_1_2.mgf, F002480_2p_uPAC14_CMB-675_Naa38_KO2_A_17053_16633_1_2.mgf, F002476_2p_uPAC14_CMB-675_Naa38_KO2_B_16181_15589_1_2.mgf, F002528_2p_uPAC14_CMB-675_Naa38_KO2_C_30589_23940_1_2.mgf	true, true, true, true, true, true	23.34603, 23.34603, 23.34603, 23.34603, 24.65077, 28.4264	Ace(6)	224.333	A(4), B(1), C(1)
NatE/other	-	M	A	MAPSVPAAEPEYPKGIR	17	1	P54819	Adenylate kinase 2, mitochondrial OS=Homo sapiens OX=9606 GN=AK2 PE=1 SV=2	94.1684	2.97051	95.5515	93.8693710097268, 94.2849501018993, 99.9999999999998, 94.0518783276023	F002510_2p_uPAC14_CMB-675_WT_B_46907_39133_1_2.mgf, F002488_2p_uPAC14_CMB-675_WT_C_20200831160725_43900_37191_1_2.mgf, F002488_2p_uPAC14_CMB-675_WT_C_20200831160725_44218_37447_1_3.mgf, F002478_2p_uPAC14_CMB-675_WT_D_45602_38538_1_2.mgf	true, true, true, true	15.31154, 16.49766, 9.4295753770109E14, 15.81203	Ace(4)	100.25	B(1), C(2), D(1)											96.3169	1.63789	96.3169	97.4750299398325, 95.1586978833827	F002506_2p_uPAC14_CMB-675_Naa35_KO1_C_45880_38333_1_3.mgf, F002482_2p_uPAC14_CMB-675_Naa35_KO1_D_48822_40656_1_2.mgf	true, true	38.60443, 19.6556	Ace(2)	131	C(1), D(1)	92.2726	9.95137	92.2726	99.3092962440151, 85.2359298411386	F002526_2p_uPAC14_CMB-675_Naa38_KO2_D_53000_42036_1_3.mgf, F002526_2p_uPAC14_CMB-675_Naa38_KO2_D_52943_41980_1_2.mgf	true, true	143.77987, 5.7732	Ace(2)	156	D(2)
None	M	P	S	PSSVTALGQAR	11	2	Q86WA9	Sodium-independent sulfate anion transporter OS=Homo sapiens OX=9606 GN=SLC26A11 PE=2 SV=2	94.3071	0	94.3071	94.3071324798586	F002488_2p_uPAC14_CMB-675_WT_C_20200831160725_36760_31942_1_2.mgf	true	16.56584	AcD4(1)	1304	C(1)
NatA	M	A	S	ASNKTTLQKMGKKQNGKSKKVEEAEPEEFVVEKVLDR	37	2	Q13185	Chromobox protein homolog 3 OS=Homo sapiens OX=9606 GN=CBX3 PE=1 SV=4	94.902	1.5845	94.9639	94.2510431482207, 94.2510431482207, 93.0491501543436, 98.5523032565648, 94.90196998076, 94.90196998076, 94.90196998076, 94.90196998076	F002522_2p_uPAC14_CMB-675_WT_A_85366_65159_1_4.mgf, F002522_2p_uPAC14_CMB-675_WT_A_86413_65896_1_4.mgf, F002510_2p_uPAC14_CMB-675_WT_B_80234_63468_1_4.mgf, F002488_2p_uPAC14_CMB-675_WT_C_20200831160725_80435_62920_1_4.mgf, F002478_2p_uPAC14_CMB-675_WT_D_80903_63695_1_4.mgf, F002478_2p_uPAC14_CMB-675_WT_D_80502_63410_1_4.mgf, F002478_2p_uPAC14_CMB-675_WT_D_81291_63979_1_4.mgf, F002478_2p_uPAC14_CM…	true, true, true, true, true, true, true, true	16.39446, 16.39446, 13.38673, 68.07524, 18.61542, 18.61542, 18.61542, 18.61542	Ace(8)	154.375	A(2), B(1), C(1), D(4)	93.9498	0.343027	93.8499	94.4689255943277, 94.0360532508877, 93.9497636777692, 93.9497636777692, 93.9497636777692, 93.9497636777692, 93.448401246114, 93.448401246114, 93.448401246114	F002520_2p_uPAC14_CMB-675_Naa30_KO2_A_95193_70941_1_4.mgf, F002474_2p_uPAC14_CMB-675_Naa30_KO2_B_75452_59678_1_4.mgf, F002504_2p_uPAC14_CMB-675_Naa30_KO2_C_79775_63027_1_4.mgf, F002504_2p_uPAC14_CMB-675_Naa30_KO2_C_80973_63885_1_4.mgf, F002504_2p_uPAC14_CMB-675_Naa30_KO2_C_80876_63813_1_4.mgf, F002504_2p_uPAC14_CMB-675_Naa30_KO2_C_79748_63006_1_4.mgf, F002512_2p_uPAC14_CMB-675_Naa30_KO2_D_72439_5…	true, true, true, true, true, true, true, true, true	17.07967, 15.76742, 15.52828, 15.52828, 15.52828, 15.52828, 14.26345, 14.26345, 14.26345	Ace(9)	55.7778	A(1), B(1), C(4), D(3)	93.6961	0.46728	93.9977	94.6009975196982, 94.6009975196982, 93.6961135909899, 93.6961135909899, 93.6961135909899, 93.6961135909899	F002472_2p_uPAC14_CMB-675_Naa35_KO1_B_75620_59845_1_4.mgf, F002472_2p_uPAC14_CMB-675_Naa35_KO1_B_75510_59769_1_4.mgf, F002482_2p_uPAC14_CMB-675_Naa35_KO1_D_85189_66571_1_4.mgf, F002482_2p_uPAC14_CMB-675_Naa35_KO1_D_86005_67163_1_4.mgf, F002482_2p_uPAC14_CMB-675_Naa35_KO1_D_85719_66958_1_4.mgf, F002482_2p_uPAC14_CMB-675_Naa35_KO1_D_85992_67154_1_4.mgf	true, true, true, true, true, true	17.52194, 17.52194, 14.86323, 14.86323, 14.86323, 14.86323	Ace(6)	53.6667	B(2), D(4)	92.9225	0.315389	93.1046	92.9224784914121, 92.9224784914121, 93.4687479589837	F002476_2p_uPAC14_CMB-675_Naa38_KO2_B_80246_63126_1_4.mgf, F002476_2p_uPAC14_CMB-675_Naa38_KO2_B_81165_63768_1_4.mgf, F002526_2p_uPAC14_CMB-675_Naa38_KO2_D_85883_66830_1_4.mgf	true, true, true	13.12924, 13.12924, 14.311	Ace(3)	141	B(2), D(1)
NatB	-	M	D	MDELFPLIFPAEPAQASGPYVEIIEQPKQR	30	1	Q04206	Transcription factor p65 OS=Homo sapiens OX=9606 GN=RELA PE=1 SV=2	95.2064	1.33447	96.181	97.6427919997303, 97.6427919997303, 95.2063958184432, 95.2063958184432, 95.2063958184432	F002510_2p_uPAC14_CMB-675_WT_B_88380_69380_1_3.mgf, F002510_2p_uPAC14_CMB-675_WT_B_88340_69356_1_3.mgf, F002488_2p_uPAC14_CMB-675_WT_C_20200831160725_90237_69481_1_3.mgf, F002488_2p_uPAC14_CMB-675_WT_C_20200831160725_90125_69409_1_3.mgf, F002488_2p_uPAC14_CMB-675_WT_C_20200831160725_90506_69663_1_3.mgf	true, true, true, true, true	41.42307, 41.42307, 19.86113, 19.86113, 19.86113	Ace(5)	244.4	B(2), C(3)
NatA	M	S	T	STGTFVVSQPLNYR	14	2	P49189	4-trimethylaminobutyraldehyde dehydrogenase OS=Homo sapiens OX=9606 GN=ALDH9A1 PE=1 SV=3	95.3625	0.0361299	95.3764	95.3492244134093, 95.4173720094915, 95.3624887482383	F002522_2p_uPAC14_CMB-675_WT_A_58224_45549_1_2.mgf, F002488_2p_uPAC14_CMB-675_WT_C_20200831160725_51201_42405_1_2.mgf, F002478_2p_uPAC14_CMB-675_WT_D_52745_43691_1_2.mgf	true, true, true	20.50179, 20.82154, 20.56329	Ace(3)	341.333	A(1), C(1), D(1)	95.3821	0.846336	95.3821	95.9805684601638, 94.7836682913801	F002520_2p_uPAC14_CMB-675_Naa30_KO2_A_66978_50548_1_2.mgf, F002504_2p_uPAC14_CMB-675_Naa30_KO2_C_52521_43405_1_2.mgf	true, true	23.87914, 18.17056	Ace(2)	383	A(1), C(1)	94.9437	1.74107	94.1665	91.5701163998327, 95.1151076044096, 94.7722942048267, 95.2085800914586	F002500_2p_uPAC14_CMB-675_Naa35_KO1_A_55443_45067_1_2.mgf, F002472_2p_uPAC14_CMB-675_Naa35_KO1_B_48234_39904_1_2.mgf, F002506_2p_uPAC14_CMB-675_Naa35_KO1_C_53138_43524_1_2.mgf, F002482_2p_uPAC14_CMB-675_Naa35_KO1_D_56389_46020_1_2.mgf	true, true, true, true	10.86256, 19.47128, 18.12885, 19.87064	Ace(4)	495.25	A(1), B(1), C(1), D(1)	93.8146	0.964112	93.8146	94.496371182339, 93.1329104579593	F002476_2p_uPAC14_CMB-675_Naa38_KO2_B_52010_42625_1_2.mgf, F002526_2p_uPAC14_CMB-675_Naa38_KO2_D_60023_47192_1_2.mgf	true, true	17.16983, 13.56221	Ace(2)	511.5	B(1), D(1)
NatA	M	A	E	AEQVALSR	8	2	P11413	Glucose-6-phosphate 1-dehydrogenase OS=Homo sapiens OX=9606 GN=G6PD PE=1 SV=4	95.639	0.4677	95.7638	95.6754624876642, 95.3447297452682, 95.602603786246, 96.4322474878562	F002522_2p_uPAC14_CMB-675_WT_A_29998_24598_1_2.mgf, F002510_2p_uPAC14_CMB-675_WT_B_26673_23779_1_2.mgf, F002488_2p_uPAC14_CMB-675_WT_C_20200831160725_22404_21083_1_2.mgf, F002478_2p_uPAC14_CMB-675_WT_D_25584_23405_1_2.mgf	true, true, true, true	22.12386, 20.48103, 21.74073, 27.02885	Ace(4)	1326.5	A(1), B(1), C(1), D(1)	94.8166	1.15432	94.8359	94.8165902286505, 95.9998191918274, 93.6914129405522	F002520_2p_uPAC14_CMB-675_Naa30_KO2_A_38424_29333_1_2.mgf, F002474_2p_uPAC14_CMB-675_Naa30_KO2_B_20832_19355_1_2.mgf, F002512_2p_uPAC14_CMB-675_Naa30_KO2_D_23411_21967_1_2.mgf	true, true, true	18.29232, 23.99887, 14.85141	Ace(3)	838.333	A(1), B(1), D(1)	95.4892	1.4622	95.5938	93.2833931223288, 96.8568937435212, 96.8568937435212, 95.4823617851176, 95.4892149384571	F002500_2p_uPAC14_CMB-675_Naa35_KO1_A_26065_23472_1_2.mgf, F002472_2p_uPAC14_CMB-675_Naa35_KO1_B_21890_20125_1_2.mgf, F002472_2p_uPAC14_CMB-675_Naa35_KO1_B_21066_19495_1_2.mgf, F002506_2p_uPAC14_CMB-675_Naa35_KO1_C_24481_22333_1_2.mgf, F002482_2p_uPAC14_CMB-675_Naa35_KO1_D_28389_25487_1_2.mgf	true, true, true, true, true	13.88847, 30.81566, 30.81566, 21.13546, 21.16909	Ace(5)	515.6	A(1), B(2), C(1), D(1)	96.2901	0.415171	96.4434	96.8134436986486, 97.0937810692967, 96.2901159041989, 96.2901159041989, 96.0863890481511, 96.0863890481511	F002480_2p_uPAC14_CMB-675_Naa38_KO2_A_25178_23027_1_2.mgf, F002476_2p_uPAC14_CMB-675_Naa38_KO2_B_23776_21496_1_2.mgf, F002528_2p_uPAC14_CMB-675_Naa38_KO2_C_39193_30833_1_2.mgf, F002528_2p_uPAC14_CMB-675_Naa38_KO2_C_38291_30167_1_2.mgf, F002526_2p_uPAC14_CMB-675_Naa38_KO2_D_32437_26271_1_2.mgf, F002526_2p_uPAC14_CMB-675_Naa38_KO2_D_33370_26974_1_2.mgf	true, true, true, true, true, true	30.38184, 33.40897, 25.95502, 25.95502, 24.55185, 24.55185	Ace(6)	539.833	A(1), B(1), C(2), D(2)
NatA	M	A	T	ATEPEAAEPVVPSLVDR	17	2	Q9NX38	Protein Abitram OS=Homo sapiens OX=9606 GN=ABITRAM PE=1 SV=1	95.6452	0	95.6452	95.6451626248695	F002510_2p_uPAC14_CMB-675_WT_B_55575_45522_1_2.mgf	true	21.96297	Ace(1)	1420	B(1)
NatB	-	M	E	MENQLAKSTEER	12	1	Q9UKG9	Peroxisomal carnitine O-octanoyltransferase OS=Homo sapiens OX=9606 GN=CROT PE=1 SV=2	95.67	0	95.67	95.6699759597065	F002488_2p_uPAC14_CMB-675_WT_C_20200831160725_17806_17550_1_2.mgf	true	22.09456	Ace(1)	1193	C(1)																					98.0015	0.566817	98.3288	98.9832907908309, 98.0015348212572, 98.0015348212572	F002480_2p_uPAC14_CMB-675_Naa38_KO2_A_20788_19672_1_2.mgf, F002476_2p_uPAC14_CMB-675_Naa38_KO2_B_19119_18004_1_2.mgf, F002476_2p_uPAC14_CMB-675_Naa38_KO2_B_19492_18286_1_2.mgf	true, true, true	97.35654, 49.0384, 49.0384	Ace(3)	650.667	A(1), B(2)
NatB	-	M	E	MELGELLYNKSEYIETASGNKVSR	24	1	Q9BTE1	Dynactin subunit 5 OS=Homo sapiens OX=9606 GN=DCTN5 PE=1 SV=1	95.6725	0	95.6725	95.6725037378748	F002510_2p_uPAC14_CMB-675_WT_B_84726_66902_1_3.mgf	true	22.10805	Ace(1)	938	B(1)
NatE/other	-	M	T	MTDDKDVLR	9	1	Q9H1Y0	Autophagy protein 5 OS=Homo sapiens OX=9606 GN=ATG5 PE=1 SV=2	95.9171	0	95.9171	95.9170608063968	F002510_2p_uPAC14_CMB-675_WT_B_32001_27935_1_2.mgf	true	23.49216	Ace(1)	1490	B(1)
NatA	M	A	A	AAAAAGGAPGPAPGPAGPPPPAAPTSAAR	29	2	Q9BTV7	CDK5 and ABL1 enzyme substrate 2 OS=Homo sapiens OX=9606 GN=CABLES2 PE=1 SV=3	95.9278	0.485811	95.9278	96.2713530290409, 95.5843124752445	F002522_2p_uPAC14_CMB-675_WT_A_42528_33988_1_3.mgf, F002488_2p_uPAC14_CMB-675_WT_C_20200831160725_34949_30554_1_3.mgf	true, true	25.81938, 21.64653	Ace(2)	832.5	A(1), C(1)											96.8492	0.472714	96.5763	96.0304496270012, 96.8492137685577, 96.8492137685577	F002472_2p_uPAC14_CMB-675_Naa35_KO1_B_32826_28460_1_3.mgf, F002506_2p_uPAC14_CMB-675_Naa35_KO1_C_36676_31490_1_3.mgf, F002506_2p_uPAC14_CMB-675_Naa35_KO1_C_36601_31433_1_3.mgf	true, true, true	24.19177, 30.73811, 30.73811	Ace(3)	359.333	B(1), C(2)	94.8205	0	94.8205	94.8204938555518	F002526_2p_uPAC14_CMB-675_Naa38_KO2_D_44227_35341_1_3.mgf	true	18.30686	Ace(1)	637	D(1)
NatA	M	A	A	AAGGPGAGSAAPVSSTSSLPLAALNMR	27	2	Q99836	Myeloid differentiation primary response protein MyD88 OS=Homo sapiens OX=9606 GN=MYD88 PE=1 SV=1	95.996	0	95.996	95.9959607251795	F002488_2p_uPAC14_CMB-675_WT_C_20200831160725_58708_47748_1_3.mgf	true	23.97478	Ace(1)	1254	C(1)
NatE/other	-	M	T	MTAEEMKATESGAQSAPLPMEGVDISPKQDEGVLKVIKR	39	1	Q02790	Peptidyl-prolyl cis-trans isomerase FKBP4 OS=Homo sapiens OX=9606 GN=FKBP4 PE=1 SV=3	96.0491	0	96.0491	96.0491236166006	F002522_2p_uPAC14_CMB-675_WT_A_74766_57621_1_3.mgf	true	24.31084	AcD4(1)	24	A(1)
NatA	M	A	A	AAAATAAEGVPSR	13	2	Q8TBC3	SH3KBP1-binding protein 1 OS=Homo sapiens OX=9606 GN=SHKBP1 PE=1 SV=2	96.4399	2.39551	96.2443	97.0110030954052, 93.1842780378354, 98.9131566517312, 95.8687604339619	F002522_2p_uPAC14_CMB-675_WT_A_29236_24033_1_2.mgf, F002510_2p_uPAC14_CMB-675_WT_B_25957_23233_1_2.mgf, F002488_2p_uPAC14_CMB-675_WT_C_20200831160725_21709_20561_1_2.mgf, F002478_2p_uPAC14_CMB-675_WT_D_24952_22940_1_2.mgf	true, true, true, true	32.45604, 13.67196, 91.00958, 23.20581	Ace(4)	670	A(1), B(1), C(1), D(1)	94.788	0	94.788	94.7879720989722	F002520_2p_uPAC14_CMB-675_Naa30_KO2_A_37669_28765_1_2.mgf	true	18.18639	Ace(1)	396	A(1)	99.0379	0.972616	99.0379	98.3501845483564, 99.7256708144142	F002500_2p_uPAC14_CMB-675_Naa35_KO1_A_25377_22947_1_2.mgf, F002482_2p_uPAC14_CMB-675_Naa35_KO1_D_26775_24272_1_2.mgf	true, true	59.61284, 363.52556	Ace(2)	854.5	A(1), D(1)	96.2713	2.05446	96.6706	96.9910414276425, 99.4139425642614, 95.5515262268668, 94.726005434324	F002480_2p_uPAC14_CMB-675_Naa38_KO2_A_24651_22610_1_2.mgf, F002476_2p_uPAC14_CMB-675_Naa38_KO2_B_23178_21036_1_2.mgf, F002528_2p_uPAC14_CMB-675_Naa38_KO2_C_37587_29621_1_2.mgf, F002526_2p_uPAC14_CMB-675_Naa38_KO2_D_31707_25706_1_2.mgf	true, true, true, true	32.23409, 169.63174, 21.47962, 17.96096	Ace(4)	785.25	A(1), B(1), C(1), D(1)
NatA	M	S	S	SSILPFTPPIVKR	13	2	P84022	Mothers against decapentaplegic homolog 3 OS=Homo sapiens OX=9606 GN=SMAD3 PE=1 SV=1	96.6081	2.3075	97.3943	96.6081412749861, 95.5825803473417, 99.9921337437996	F002522_2p_uPAC14_CMB-675_WT_A_82719_63293_1_2.mgf, F002510_2p_uPAC14_CMB-675_WT_B_77557_61555_1_2.mgf, F002488_2p_uPAC14_CMB-675_WT_C_20200831160725_77309_60754_1_2.mgf	true, true, true	28.48236, 21.63765, 12711.52772	Ace(3)	1319.33	A(1), B(1), C(1)											99.2505	0	99.2505	99.2504707231241	F002500_2p_uPAC14_CMB-675_Naa35_KO1_A_84003_64870_1_2.mgf	true	132.41707	Ace(1)	1299	A(1)
NatB	-	M	E	MENSQLCKLFIGGLNVQTSESGLR	24	1	Q13151	Heterogeneous nuclear ribonucleoprotein A0 OS=Homo sapiens OX=9606 GN=HNRNPA0 PE=1 SV=1	96.6093	0	96.6093	96.6093223968157	F002478_2p_uPAC14_CMB-675_WT_D_76643_60743_1_3.mgf	true	28.49263	Ace(1)	573	D(1)
NatA	M	A	A	AASKTQGAVAR	11	2	Q9NRM2	Zinc finger protein 277 OS=Homo sapiens OX=9606 GN=ZNF277 PE=1 SV=2	96.6283	0.58366	96.6283	96.2155487208365, 97.0409683845226	F002510_2p_uPAC14_CMB-675_WT_B_14977_14439_1_2.mgf, F002488_2p_uPAC14_CMB-675_WT_C_20200831160725_10256_11440_1_2.mgf	true, true	25.42391, 32.79484	Ace(2)	809.5	B(1), C(1)	96.5384	0	96.5384	96.5383550263085	F002474_2p_uPAC14_CMB-675_Naa30_KO2_B_9740_10626_1_2.mgf	true	27.888	Ace(1)	920	B(1)	96.7979	0	96.7979	96.7978758389165	F002482_2p_uPAC14_CMB-675_Naa35_KO1_D_15331_15309_1_2.mgf	true	30.22927	Ace(1)	912	D(1)
NatA	M	S	G	SGDGATEQAAEYVPEKVKKAEKKLEENPYDLDAWSILIR	39	2	Q12996	Cleavage stimulation factor subunit 3 OS=Homo sapiens OX=9606 GN=CSTF3 PE=1 SV=1	96.6365	0	96.6365	96.6364677529754, 96.6364677529754	F002522_2p_uPAC14_CMB-675_WT_A_105724_80052_1_4.mgf, F002522_2p_uPAC14_CMB-675_WT_A_105683_80014_1_4.mgf	true, true	28.73065, 28.73065	Ace(2)	395	A(2)											98.8625	0	98.8625	98.8624983449351	F002506_2p_uPAC14_CMB-675_Naa35_KO1_C_101127_78202.78207_2_4.mgf	true	86.91196	Ace(1)	510	C(1)
NatB	-	M	D	MDLPDSASR	9	1	Q9BQD3	KxDL motif-containing protein 1 OS=Homo sapiens OX=9606 GN=KXD1 PE=1 SV=2	96.6744	0	96.6744	96.6743566626104	F002522_2p_uPAC14_CMB-675_WT_A_20546_17200_1_2.mgf	true	29.06937	Ace(1)	1740	A(1)																					99.0533	0	99.0533	99.053297907741	F002526_2p_uPAC14_CMB-675_Naa38_KO2_D_22896_18624_1_2.mgf	true	104.62985	Ace(1)	1448	D(1)
NatB	-	M	E	MEAKTLGTVTPR	12	1	Q9BW66	Cyclin-dependent kinase 2-interacting protein OS=Homo sapiens OX=9606 GN=CINP PE=1 SV=1	96.6813	0	96.6813	96.6812933132706	F002488_2p_uPAC14_CMB-675_WT_C_20200831160725_36357_31632_1_2.mgf	true	29.13222	Ace(1)	994	C(1)																					96.2227	0	96.2227	96.2227261944873	F002476_2p_uPAC14_CMB-675_Naa38_KO2_B_37165_31691_1_2.mgf	true	25.47412	Ace(1)	561	B(1)
NatA	M	A	A	AALDSLSLFTSLGLSEQKAR	20	2	P47897	Glutamine--tRNA ligase OS=Homo sapiens OX=9606 GN=QARS1 PE=1 SV=1	96.7001	0	96.7001	96.7001371752976	F002522_2p_uPAC14_CMB-675_WT_A_94771_71781_1_3.mgf	true	29.30429	Ace(1)	670	A(1)	98.7503	0.0337275	98.7503	98.7210712716286, 98.7210712716286, 98.7794890697143, 98.7794890697143	F002474_2p_uPAC14_CMB-675_Naa30_KO2_B_84809_66894_1_2.mgf, F002474_2p_uPAC14_CMB-675_Naa30_KO2_B_84776_66866_1_2.mgf, F002504_2p_uPAC14_CMB-675_Naa30_KO2_C_91161_71332_1_3.mgf, F002504_2p_uPAC14_CMB-675_Naa30_KO2_C_91106_71288_1_3.mgf	true, true, true, true	77.19044, 77.19044, 80.9329, 80.9329	Ace(4)	227	B(2), C(2)	98.5358	0.839005	99.0202	99.9890101133827, 98.5358107025795, 98.5358107025795	F002506_2p_uPAC14_CMB-675_Naa35_KO1_C_93353_72406_1_3.mgf, F002482_2p_uPAC14_CMB-675_Naa35_KO1_D_96927_75103_1_2.mgf, F002482_2p_uPAC14_CMB-675_Naa35_KO1_D_96809_75016_1_2.mgf	true, true, true	9098.27495, 67.29718, 67.29718	Ace(3)	475	C(1), D(2)	91.5019	0	91.5019	91.501917167487	F002480_2p_uPAC14_CMB-675_Naa38_KO2_A_90575_72122_1_2.mgf	true	10.76736	Ace(1)	483	A(1)
NatE/other	-	M	T	MTMDKSELVQKAKLAEQAER	20	1	P31946	14-3-3 protein beta/alpha OS=Homo sapiens OX=9606 GN=YWHAB PE=1 SV=3	96.7038	1.19531	97.0317	97.6892952442923, 97.0071296158291, 99.2970285113988, 96.283905184584, 95.5371866156656, 96.7037885994595, 96.7037885994595	F002522_2p_uPAC14_CMB-675_WT_A_66836_51819_1_2.mgf, F002522_2p_uPAC14_CMB-675_WT_A_67327_52213_1_3.mgf, F002510_2p_uPAC14_CMB-675_WT_B_62174_50444_1_2.mgf, F002510_2p_uPAC14_CMB-675_WT_B_62443_50634_1_3.mgf, F002488_2p_uPAC14_CMB-675_WT_C_20200831160725_60367_48946_1_3.mgf, F002478_2p_uPAC14_CMB-675_WT_D_61361_49945_1_3.mgf, F002478_2p_uPAC14_CMB-675_WT_D_61844_50318_1_3.mgf	true, true, true, true, true, true, true	42.27684, 32.41274, 141.25328, 25.90997, 21.40739, 29.33786, 29.33786	Ace(7)	25.2857	A(2), B(2), C(1), D(2)	97.7876	0.773276	97.6525	96.4598749840251, 98.3045844544975, 98.3045844544975, 98.3045844544975, 97.2705419693749, 97.2705419693749	F002520_2p_uPAC14_CMB-675_Naa30_KO2_A_75999_57156_1_3.mgf, F002474_2p_uPAC14_CMB-675_Naa30_KO2_B_56355_45972_1_2.mgf, F002474_2p_uPAC14_CMB-675_Naa30_KO2_B_56446_46034_1_2.mgf, F002474_2p_uPAC14_CMB-675_Naa30_KO2_B_56270_45911_1_2.mgf, F002504_2p_uPAC14_CMB-675_Naa30_KO2_C_60681_49464_1_3.mgf, F002504_2p_uPAC14_CMB-675_Naa30_KO2_C_60646_49437_1_3.mgf	true, true, true, true, true, true	27.24759, 57.98259, 57.98259, 57.98259, 35.63731, 35.63731	Ace(6)	19	A(1), B(3), C(2)	97.5426	1.91639	97.0611	99.9865323014494, 96.4771031077939, 96.4771031077939, 97.5425519418508, 98.7338629247082, 97.5425519418508, 98.2353839054659, 94.2772577076754, 94.2772577076754	F002472_2p_uPAC14_CMB-675_Naa35_KO1_B_56352_45980_1_2.mgf, F002472_2p_uPAC14_CMB-675_Naa35_KO1_B_56695_46221_1_3.mgf, F002472_2p_uPAC14_CMB-675_Naa35_KO1_B_57400_46741_1_3.mgf, F002506_2p_uPAC14_CMB-675_Naa35_KO1_C_62232_50198_1_3.mgf, F002506_2p_uPAC14_CMB-675_Naa35_KO1_C_62214_50186_1_2.mgf, F002506_2p_uPAC14_CMB-675_Naa35_KO1_C_61697_49816_1_3.mgf, F002482_2p_uPAC14_CMB-675_Naa35_KO1_D_65561_5…	true, true, true, true, true, true, true, true, true	7424.17362, 27.38573, 27.38573, 39.69262, 77.98039, 39.69262, 55.66955, 16.47414, 16.47414	Ace(9)	15.6667	B(3), C(3), D(3)	96.2297	0.574593	96.5134	97.3503553570912, 97.3503553570912, 96.1019648046402, 96.1019648046402, 96.2297371938311, 96.2297371938311, 96.2297371938311	F002480_2p_uPAC14_CMB-675_Naa38_KO2_A_62037_50989.51001_2_3.mgf, F002480_2p_uPAC14_CMB-675_Naa38_KO2_A_62062_51008_1_3.mgf, F002476_2p_uPAC14_CMB-675_Naa38_KO2_B_60891_49189_1_3.mgf, F002476_2p_uPAC14_CMB-675_Naa38_KO2_B_60480_48894.48901_2_3.mgf, F002528_2p_uPAC14_CMB-675_Naa38_KO2_C_74208_57155.57165_2_3.mgf, F002528_2p_uPAC14_CMB-675_Naa38_KO2_C_74174_57131_1_3.mgf, F002528_2p_uPAC14_CMB-675_N…	true, true, true, true, true, true, true	36.74091, 36.74091, 24.65395, 24.65395, 25.52335, 25.52335, 25.52335	Ace(7)	11.5714	A(2), B(2), C(3)
NatB	-	M	D	MDELQDVQLTEIKPLLNDKNGTR	23	1	Q9UGV2	Protein NDRG3 OS=Homo sapiens OX=9606 GN=NDRG3 PE=1 SV=2	96.8165	0.885103	97.3275	98.3495484694702, 96.8165052740957, 96.8165052740957	F002510_2p_uPAC14_CMB-675_WT_B_74697_59430_1_3.mgf, F002478_2p_uPAC14_CMB-675_WT_D_74356_59129_1_3.mgf, F002478_2p_uPAC14_CMB-675_WT_D_74305_59093_1_3.mgf	true, true, true	59.58948, 30.41202, 30.41202	Ace(3)	555	B(1), D(2)	97.5176	0.253306	97.3713	97.0788258398887, 97.5175638563255, 97.5175638563255	F002520_2p_uPAC14_CMB-675_Naa30_KO2_A_88826_66355_1_3.mgf, F002512_2p_uPAC14_CMB-675_Naa30_KO2_D_66979_55781_1_3.mgf, F002512_2p_uPAC14_CMB-675_Naa30_KO2_D_67134_55896_1_3.mgf	true, true, true	33.23281, 39.28301, 39.28301	Ace(3)	493.667	A(1), D(2)	97.9966	0.610004	97.9966	98.4279097582471, 97.5652340747439	F002500_2p_uPAC14_CMB-675_Naa35_KO1_A_79260_61668_1_3.mgf, F002506_2p_uPAC14_CMB-675_Naa35_KO1_C_75098_59416_1_3.mgf	true, true	62.60958, 40.07171	Ace(2)	598	A(1), C(1)	98.2146	1.80443	98.2146	99.4905712896575, 96.938724280692	F002476_2p_uPAC14_CMB-675_Naa38_KO2_B_74075_58726.58747_2_3.mgf, F002528_2p_uPAC14_CMB-675_Naa38_KO2_C_87072_66500_1_3.mgf	true, true	195.29832, 31.66612	Ace(2)	800.5	B(1), C(1)
NatB	-	M	E	MEQPGQDPTSDDVMDSFLEKFQSQPYR	27	1	O95801	Tetratricopeptide repeat protein 4 OS=Homo sapiens OX=9606 GN=TTC4 PE=1 SV=3	96.8704	0.390449	97.0958	96.8703583502281, 96.8703583502281, 97.5466359963454	F002488_2p_uPAC14_CMB-675_WT_C_20200831160725_67133_53715_1_3.mgf, F002488_2p_uPAC14_CMB-675_WT_C_20200831160725_66602_53320_1_3.mgf, F002478_2p_uPAC14_CMB-675_WT_D_67844_54629_1_3.mgf	true, true, true	30.95254, 30.95254, 39.76036	Ace(3)	1152.67	C(2), D(1)
NatB	-	M	E	MEGGGGIPLETLKEESQSR	19	1	Q6P4H8	ATP synthase subunit C lysine N-methyltransferase OS=Homo sapiens OX=9606 GN=ATPSCKMT PE=1 SV=2	96.9112	0	96.9112	96.9111625642787, 96.9111625642787	F002478_2p_uPAC14_CMB-675_WT_D_57744_47299_1_2.mgf, F002478_2p_uPAC14_CMB-675_WT_D_57682_47256_1_2.mgf	true, true	31.37464, 31.37464	Ace(2)	646	D(2)	96.2656	0	96.2656	96.2655702380885, 96.2655702380885	F002520_2p_uPAC14_CMB-675_Naa30_KO2_A_71820_54122_1_2.mgf, F002520_2p_uPAC14_CMB-675_Naa30_KO2_A_71878_54160_1_2.mgf	true, true	25.77785, 25.77785	Ace(2)	509	A(2)	96.1459	0	96.1459	96.1459007800696, 96.1459007800696	F002482_2p_uPAC14_CMB-675_Naa35_KO1_D_61390_49675_1_2.mgf, F002482_2p_uPAC14_CMB-675_Naa35_KO1_D_61270_49582_1_2.mgf	true, true	24.9464, 24.9464	Ace(2)	632	D(2)	99.9875	0.00958567	99.982	99.9875028673889, 99.9875028673889, 99.970899991982	F002480_2p_uPAC14_CMB-675_Naa38_KO2_A_57706_47535_1_2.mgf, F002480_2p_uPAC14_CMB-675_Naa38_KO2_A_57581_47433_1_2.mgf, F002476_2p_uPAC14_CMB-675_Naa38_KO2_B_56761_46148_1_2.mgf	true, true, true	8000.83555, 8000.83555, 3435.42517	Ace(3)	655	A(2), B(1)
NatA	M	S	A	SATVVDAVNAAPLSGSKEMSLEEPKKMTR	29	2	O95391	Pre-mRNA-splicing factor SLU7 OS=Homo sapiens OX=9606 GN=SLU7 PE=1 SV=2	96.9627	2.57256	96.9627	98.7817429068199, 95.1435918480332	F002522_2p_uPAC14_CMB-675_WT_A_64204_49884_1_3.mgf, F002478_2p_uPAC14_CMB-675_WT_D_58653_47959_1_3.mgf	true, true	81.08448, 19.59135	Ace(2)	1299	A(1), D(1)	98.3567	0.0840185	98.3082	98.2111753955046, 98.3566996942639, 98.3566996942639	F002520_2p_uPAC14_CMB-675_Naa30_KO2_A_72567_54647_1_3.mgf, F002504_2p_uPAC14_CMB-675_Naa30_KO2_C_58025_47462_1_3.mgf, F002504_2p_uPAC14_CMB-675_Naa30_KO2_C_57948_47409_1_3.mgf	true, true, true	54.90263, 59.85315, 59.85315	Ace(3)	768.333	A(1), C(2)	97.0728	0.833796	97.2884	97.5119241037328, 96.6337548882086, 96.6337548882086, 98.3740173170407	F002500_2p_uPAC14_CMB-675_Naa35_KO1_A_61996_49791.49858_2_3.mgf, F002506_2p_uPAC14_CMB-675_Naa35_KO1_C_58932_47738_1_3.mgf, F002506_2p_uPAC14_CMB-675_Naa35_KO1_C_58915_47725_1_3.mgf, F002482_2p_uPAC14_CMB-675_Naa35_KO1_D_62108_50195_1_3.mgf	true, true, true, true	39.1917, 28.70669, 28.70669, 60.50127	Ace(4)	752.75	A(1), C(2), D(1)
NatA	M	S	G	SGWESYYKTEGDEEAEEEQEENLEASGDYKYSGR	34	2	P12956	X-ray repair cross-complementing protein 6 OS=Homo sapiens OX=9606 GN=XRCC6 PE=1 SV=2	96.9937	0	96.9937	96.9936999977152	F002522_2p_uPAC14_CMB-675_WT_A_60908_47476_1_4.mgf	true	32.26348	Ace(1)	92	A(1)
NatA	M	A	Q	AQQQMTSSQKALMLELKSLQEEPVEGFR	28	2	Q712K3	Ubiquitin-conjugating enzyme E2 R2 OS=Homo sapiens OX=9606 GN=UBE2R2 PE=1 SV=1	96.9958	0	96.9958	96.995819683089	F002522_2p_uPAC14_CMB-675_WT_A_78327_60145_1_3.mgf	true	32.28695	Ace(1)	824	A(1)	99.6569	0	99.6569	99.6568552783361	F002520_2p_uPAC14_CMB-675_Naa30_KO2_A_87686_65521_1_3.mgf	true	290.42223	Ace(1)	568	A(1)	97.3419	1.06452	96.7273	95.4980932173822, 97.3418924396775, 97.3418924396775	F002472_2p_uPAC14_CMB-675_Naa35_KO1_B_68586_54827_1_3.mgf, F002506_2p_uPAC14_CMB-675_Naa35_KO1_C_73892_58573_1_3.mgf, F002506_2p_uPAC14_CMB-675_Naa35_KO1_C_73809_58513_1_3.mgf	true, true, true	21.21281, 36.62075, 36.62075	Ace(3)	408.333	B(1), C(2)
NatA	M	A	G	AGTSAPGSKR	10	2	Q8WXE1	ATR-interacting protein OS=Homo sapiens OX=9606 GN=ATRIP PE=1 SV=1	96.9974	0	96.9974	96.9974135720509	F002478_2p_uPAC14_CMB-675_WT_D_8697_10047_1_2.mgf	true	32.30462	Ace(1)	1450	D(1)
NatB	-	M	E	METLQSETKTR	11	1	Q9BWK5	Cell cycle regulator of non-homologous end joining OS=Homo sapiens OX=9606 GN=CYREN PE=1 SV=2	97.0249	0	97.0249	97.0249269470812	F002488_2p_uPAC14_CMB-675_WT_C_20200831160725_17881_17608_1_2.mgf	true	32.61262	Ace(1)	1139	C(1)	99.7475	0.548629	99.5821	99.9959351274105, 98.8371925362644, 99.9946209843275, 99.500474449368	F002520_2p_uPAC14_CMB-675_Naa30_KO2_A_33762_25792_1_2.mgf, F002474_2p_uPAC14_CMB-675_Naa30_KO2_B_16704_16188_1_2.mgf, F002504_2p_uPAC14_CMB-675_Naa30_KO2_C_20835_19419_1_2.mgf, F002512_2p_uPAC14_CMB-675_Naa30_KO2_D_19435_18686_1_2.mgf	true, true, true, true	24600.01708, 84.99876, 18589.76197, 199.18996	Ace(4)	848.75	A(1), B(1), C(1), D(1)	98.978	0.326686	98.793	98.977976622646, 98.9853040571907, 98.4158398274659	F002500_2p_uPAC14_CMB-675_Naa35_KO1_A_21651_20045_1_2.mgf, F002506_2p_uPAC14_CMB-675_Naa35_KO1_C_20135_18978_1_2.mgf, F002482_2p_uPAC14_CMB-675_Naa35_KO1_D_22857_21288_1_2.mgf	true, true, true	96.84512, 97.55169, 62.12493	Ace(3)	915.667	A(1), C(1), D(1)	99.9918	0	99.9918	99.991790534415	F002526_2p_uPAC14_CMB-675_Naa38_KO2_D_27915_22692_1_2.mgf	true	12180.06087	Ace(1)	896	D(1)
NatA	M	S	V	SVATGSSETAGGASGGGAR	19	2	Q8TAE6	Protein phosphatase 1 regulatory subunit 14C OS=Homo sapiens OX=9606 GN=PPP1R14C PE=1 SV=3	97.0444	0	97.0444	97.0443547767364	F002510_2p_uPAC14_CMB-675_WT_B_10974_11290_1_2.mgf	true	32.83356	Ace(1)	1033	B(1)
NatB	-	M	D	MDGTEGSAGQPGPAER	16	1	Q9BZ67	FERM domain-containing protein 8 OS=Homo sapiens OX=9606 GN=FRMD8 PE=1 SV=1	97.107	1.33578	97.107	98.0515072370918, 96.1624319743097	F002510_2p_uPAC14_CMB-675_WT_B_9520_10246_1_2.mgf, F002478_2p_uPAC14_CMB-675_WT_D_8611_9984_1_2.mgf	true, true	50.32172, 25.05817	Ace(2)	1105	B(1), D(1)	99.2171	0.437472	99.2065	98.9528274966555, 98.7300819706689, 99.4812934445917, 99.6618137960965	F002520_2p_uPAC14_CMB-675_Naa30_KO2_A_19870_15134_1_2.mgf, F002474_2p_uPAC14_CMB-675_Naa30_KO2_B_4533_6499_1_2.mgf, F002504_2p_uPAC14_CMB-675_Naa30_KO2_C_8116_9362_1_2.mgf, F002512_2p_uPAC14_CMB-675_Naa30_KO2_D_7070_8696_1_2.mgf	true, true, true, true	94.49525, 77.74524, 191.78723, 294.69509	Ace(4)	695.25	A(1), B(1), C(1), D(1)	98.1305	1.09044	97.7496	98.5905376591423, 96.1466507651788, 98.1438139537301, 98.1172348883153	F002500_2p_uPAC14_CMB-675_Naa35_KO1_A_8808_9826_1_2.mgf, F002472_2p_uPAC14_CMB-675_Naa35_KO1_B_4700_6781_1_2.mgf, F002506_2p_uPAC14_CMB-675_Naa35_KO1_C_6591_8537_1_2.mgf, F002482_2p_uPAC14_CMB-675_Naa35_KO1_D_9583_10846_1_2.mgf	true, true, true, true	69.94904, 24.95145, 52.87391, 52.11337	Ace(4)	519.5	A(1), B(1), C(1), D(1)	98.2834	0.816042	98.4173	97.5700789238365, 98.2568977171983, 99.5320831405905, 98.3099683642978	F002480_2p_uPAC14_CMB-675_Naa38_KO2_A_8549_9838_1_2.mgf, F002476_2p_uPAC14_CMB-675_Naa38_KO2_B_6446_7991_1_2.mgf, F002528_2p_uPAC14_CMB-675_Naa38_KO2_C_19997_15752_1_2.mgf, F002526_2p_uPAC14_CMB-675_Naa38_KO2_D_13774_11814_1_2.mgf	true, true, true, true	40.1536, 56.36898, 212.71318, 58.17049	Ace(4)	533.25	A(1), B(1), C(1), D(1)
NatA	M	A	V	AVQPKETLQLESAAEVGFVR	20	2	P43246	DNA mismatch repair protein Msh2 OS=Homo sapiens OX=9606 GN=MSH2 PE=1 SV=1	97.1213	0.458925	96.8563	96.3264223541608, 97.1213039341699, 97.1213039341699	F002510_2p_uPAC14_CMB-675_WT_B_70951_56885_1_2.mgf, F002488_2p_uPAC14_CMB-675_WT_C_20200831160725_70221_55913_1_2.mgf, F002488_2p_uPAC14_CMB-675_WT_C_20200831160725_72019_57117_1_2.mgf	true, true, true	26.22142, 33.73795, 33.73795	Ace(3)	666.667	B(1), C(2)	97.2202	1.11552	97.8643	97.2202184630309, 97.2202184630309, 99.152356825227	F002474_2p_uPAC14_CMB-675_Naa30_KO2_B_65567_52709_1_2.mgf, F002474_2p_uPAC14_CMB-675_Naa30_KO2_B_67026_53675_1_2.mgf, F002504_2p_uPAC14_CMB-675_Naa30_KO2_C_70331_56419_1_2.mgf	true, true, true	34.97405, 34.97405, 116.97417	Ace(3)	462.333	B(2), C(1)	98.2049	0	98.2049	98.2048757370107, 98.2048757370107, 98.2048757370107	F002472_2p_uPAC14_CMB-675_Naa35_KO1_B_66357_53262_1_2.mgf, F002472_2p_uPAC14_CMB-675_Naa35_KO1_B_67447_54013_1_2.mgf, F002472_2p_uPAC14_CMB-675_Naa35_KO1_B_67139_53809_1_2.mgf	true, true, true	54.70645, 54.70645, 54.70645	Ace(3)	237	B(3)
NatB	-	M	N	MNPEKDFAPLTPNIVR	16	1	Q08AM6	Protein VAC14 homolog OS=Homo sapiens OX=9606 GN=VAC14 PE=1 SV=1	97.1312	0	97.1312	97.1311909258421, 97.1311909258421	F002522_2p_uPAC14_CMB-675_WT_A_68615_53113_1_2.mgf, F002522_2p_uPAC14_CMB-675_WT_A_68821_53258_1_2.mgf	true, true	33.85767, 33.85767	Ace(2)	387	A(2)																					99.9882	0	99.9882	99.988233004551, 99.988233004551	F002526_2p_uPAC14_CMB-675_Naa38_KO2_D_69779_54604_1_2.mgf, F002526_2p_uPAC14_CMB-675_Naa38_KO2_D_69663_54523_1_2.mgf	true, true	8497.34611, 8497.34611	Ace(2)	308	D(2)
NatE/other	-	M	A	MAPKGSSKQQSEEDLLLQDFSR	22	1	Q9UNL2	Translocon-associated protein subunit gamma OS=Homo sapiens OX=9606 GN=SSR3 PE=1 SV=1	97.1478	1.0213	97.5655	99.0592209144974, 96.9072420021278, 96.9072420021278, 97.3884564027606	F002522_2p_uPAC14_CMB-675_WT_A_71486_55220_1_3.mgf, F002510_2p_uPAC14_CMB-675_WT_B_66666_53727_1_3.mgf, F002510_2p_uPAC14_CMB-675_WT_B_66456_53575_1_3.mgf, F002478_2p_uPAC14_CMB-675_WT_D_65985_53277_1_2.mgf	true, true, true, true	105.29488, 31.3336, 31.3336, 37.29153	Ace(4)	105.25	A(1), B(2), D(1)
NatA	M	A	A	AAGKSGGSAGEITFLEALAR	20	2	Q9GZR1	Sentrin-specific protease 6 OS=Homo sapiens OX=9606 GN=SENP6 PE=1 SV=2	97.1846	1.47346	97.9281	97.1846363352523, 96.9745084181277, 99.6251909324241	F002522_2p_uPAC14_CMB-675_WT_A_84050_64255_1_3.mgf, F002510_2p_uPAC14_CMB-675_WT_B_79011_62579_1_3.mgf, F002488_2p_uPAC14_CMB-675_WT_C_20200831160725_78677_61734.61752_2_3.mgf	true, true, true	34.51939, 32.05248, 265.80251	Ace(3)	897	A(1), B(1), C(1)	99.9848	0	99.9848	99.9848173080417	F002512_2p_uPAC14_CMB-675_Naa30_KO2_D_72002_59531_1_3.mgf	true	6585.44727	Ace(1)	1009	D(1)	99.9952	0.00680129	99.9952	99.9999999999999, 99.9903815192234	F002500_2p_uPAC14_CMB-675_Naa35_KO1_A_85278_65724_1_3.mgf, F002472_2p_uPAC14_CMB-675_Naa35_KO1_B_74828_59255_1_3.mgf	true, true	1.21160116297102E15, 10395.65227	Ace(2)	760.5	A(1), B(1)	99.982	0	99.982	99.982047886874	F002526_2p_uPAC14_CMB-675_Naa38_KO2_D_85783_66753.66779_2_3.mgf	true	5569.37488	Ace(1)	1083	D(1)
NatA	M	S	A	SASASVGGPVPQPPPGPAAALPPGSAAR	28	2	Q9P2Y5	UV radiation resistance-associated gene protein OS=Homo sapiens OX=9606 GN=UVRAG PE=1 SV=1	97.2044	1.50955	97.2044	96.1370378110602, 98.2718581430562	F002522_2p_uPAC14_CMB-675_WT_A_54449_42830_1_3.mgf, F002488_2p_uPAC14_CMB-675_WT_C_20200831160725_47189_39529_1_3.mgf	true, true	24.88687, 56.86562	Ace(2)	1277	A(1), C(1)
NatB	-	M	E	MENFQKVEKIGEGTYGVVYKAR	22	1	P24941	Cyclin-dependent kinase 2 OS=Homo sapiens OX=9606 GN=CDK2 PE=1 SV=2	97.2255	0	97.2255	97.2255407837181, 97.2255407837181	F002510_2p_uPAC14_CMB-675_WT_B_68072_54759_1_3.mgf, F002510_2p_uPAC14_CMB-675_WT_B_68060_54751_1_3.mgf	true, true	35.04306, 35.04306	Ace(2)	349	B(2)	98.6613	1.28704	98.6613	99.5713797577061, 97.7512252449253	F002520_2p_uPAC14_CMB-675_Naa30_KO2_A_82054_61567_1_3.mgf, F002504_2p_uPAC14_CMB-675_Naa30_KO2_C_66949_54062_1_3.mgf	true, true	232.30676, 43.46866	Ace(2)	813	A(1), C(1)	98.8276	0	98.8276	98.8276217016602	F002506_2p_uPAC14_CMB-675_Naa35_KO1_C_68558_54816_1_3.mgf	true	84.2967	Ace(1)	1222	C(1)
NatA	M	A	A	AASGVEKSSKKKTEKKLAAR	20	2	Q8IXQ5	Kelch-like protein 7 OS=Homo sapiens OX=9606 GN=KLHL7 PE=1 SV=2	97.2558	0.350868	97.5075	97.2558261554892, 97.2521757959004, 97.2521757959004, 97.9526266469327, 97.824634663707	F002522_2p_uPAC14_CMB-675_WT_A_55808_43816_1_3.mgf, F002510_2p_uPAC14_CMB-675_WT_B_51309_42418_1_3.mgf, F002510_2p_uPAC14_CMB-675_WT_B_51651_42692_1_3.mgf, F002488_2p_uPAC14_CMB-675_WT_C_20200831160725_48784_40677_1_3.mgf, F002478_2p_uPAC14_CMB-675_WT_D_50342_41936_1_3.mgf	true, true, true, true, true	35.44084, 35.39243, 35.39243, 47.84307, 44.96929	Ace(5)	658.2	A(1), B(2), C(1), D(1)	98.3685	0.558552	98.4582	97.9498849372921, 99.0561395010715, 98.3685114886158	F002520_2p_uPAC14_CMB-675_Naa30_KO2_A_64330_48663.48685_2_3.mgf, F002474_2p_uPAC14_CMB-675_Naa30_KO2_B_45484_37973_1_3.mgf, F002504_2p_uPAC14_CMB-675_Naa30_KO2_C_49787_41443_1_3.mgf	true, true, true	47.77775, 104.94786, 60.29372	Ace(3)	568.667	A(1), B(1), C(1)	97.6842	0.54095	97.7082	97.6842476271064, 98.2607189283524, 97.1796132290805	F002500_2p_uPAC14_CMB-675_Naa35_KO1_A_52698_43187_1_3.mgf, F002506_2p_uPAC14_CMB-675_Naa35_KO1_C_50548_41686_1_3.mgf, F002482_2p_uPAC14_CMB-675_Naa35_KO1_D_53651_44111_1_3.mgf	true, true, true	42.18251, 56.49502, 34.45613	Ace(3)	709.667	A(1), C(1), D(1)	98.8016	0.755114	98.6245	98.8016085768394, 99.2753848974271, 97.796625443732	F002480_2p_uPAC14_CMB-675_Naa38_KO2_A_50687_42217_1_3.mgf, F002476_2p_uPAC14_CMB-675_Naa38_KO2_B_49416_40809_1_3.mgf, F002526_2p_uPAC14_CMB-675_Naa38_KO2_D_57430_45320_1_3.mgf	true, true, true	82.44519, 137.0043, 44.38493	Ace(3)	692.333	A(1), B(1), D(1)
NatA	M	S	A	SADGAEADGSTQVTVEEPVQQPSVVDR	27	2	O60664	Perilipin-3 OS=Homo sapiens OX=9606 GN=PLIN3 PE=1 SV=3	97.2564	0.507714	97.2564	96.816710993966, 96.816710993966, 97.6960977886685, 97.6960977886685	F002510_2p_uPAC14_CMB-675_WT_B_41821_35235_1_3.mgf, F002510_2p_uPAC14_CMB-675_WT_B_41812_35228_1_3.mgf, F002488_2p_uPAC14_CMB-675_WT_C_20200831160725_38432_33123_1_3.mgf, F002488_2p_uPAC14_CMB-675_WT_C_20200831160725_38820_33385_1_3.mgf	true, true, true, true	30.41405, 30.41405, 42.40462, 42.40462	Ace(4)	271	B(2), C(2)	98.458	1.37694	97.9003	98.4580042071813, 98.4580042071813, 98.8850440251516, 99.2687447770095, 96.1660308028753, 96.1660308028753	F002520_2p_uPAC14_CMB-675_Naa30_KO2_A_53903_40953_1_3.mgf, F002520_2p_uPAC14_CMB-675_Naa30_KO2_A_53888_40941_1_3.mgf, F002504_2p_uPAC14_CMB-675_Naa30_KO2_C_39627_33864_1_3.mgf, F002512_2p_uPAC14_CMB-675_Naa30_KO2_D_36678_32667_1_2.mgf, F002512_2p_uPAC14_CMB-675_Naa30_KO2_D_36648_32643_1_3.mgf, F002512_2p_uPAC14_CMB-675_Naa30_KO2_D_36939_32851_1_3.mgf	true, true, true, true, true, true	63.85102, 63.85102, 88.68964, 135.75116, 25.08263, 25.08263	Ace(6)	357	A(2), C(1), D(3)	98.4079	0.615961	98.5321	99.3270623167885, 99.3270623167885, 98.4078575414613, 98.4078575414613, 97.5803979325952, 98.3372809055833, 98.3372809055833	F002500_2p_uPAC14_CMB-675_Naa35_KO1_A_41792_35253_1_3.mgf, F002500_2p_uPAC14_CMB-675_Naa35_KO1_A_41755_35228_1_3.mgf, F002472_2p_uPAC14_CMB-675_Naa35_KO1_B_36100_30844.30858_2_3.mgf, F002472_2p_uPAC14_CMB-675_Naa35_KO1_B_36422_31078_1_3.mgf, F002506_2p_uPAC14_CMB-675_Naa35_KO1_C_40056_33971_1_3.mgf, F002482_2p_uPAC14_CMB-675_Naa35_KO1_D_42987_36367_1_3.mgf, F002482_2p_uPAC14_CMB-675_Naa35_KO1_D_4…	true, true, true, true, true, true, true	147.60217, 147.60217, 61.80845, 61.80845, 40.32911, 59.14245, 59.14245	Ace(7)	154.714	A(2), B(2), C(1), D(2)	99.0338	0	99.0338	99.0338269736765	F002528_2p_uPAC14_CMB-675_Naa38_KO2_C_53251_41596_1_3.mgf	true	102.50113	Ace(1)	761	C(1)
NatA	M	S	N	SNTTVVPSTAGPGPSGGPGGGGGGGGGGGGTEVIQVTNVSPSASSEQMR	49	2	Q05519	Serine/arginine-rich splicing factor 11 OS=Homo sapiens OX=9606 GN=SRSF11 PE=1 SV=1	97.2974	0	97.2974	97.2973703413421, 97.2973703413421	F002522_2p_uPAC14_CMB-675_WT_A_51471_40697_1_4.mgf, F002522_2p_uPAC14_CMB-675_WT_A_51509_40727_1_4.mgf	true, true	36.001, 36.001	Ace(2)	763	A(2)	98.394	1.29357	98.0955	99.2137354751388, 98.394023970477, 96.6787780560223	F002520_2p_uPAC14_CMB-675_Naa30_KO2_A_59730_45335_1_4.mgf, F002504_2p_uPAC14_CMB-675_Naa30_KO2_C_45087_37960_1_4.mgf, F002512_2p_uPAC14_CMB-675_Naa30_KO2_D_41604_36488_1_4.mgf	true, true, true	126.18366, 61.26743, 29.1094	Ace(3)	795	A(1), C(1), D(1)	98.0209	0.750366	98.1706	98.0208993033565, 98.9845538454539, 97.5063948504061	F002500_2p_uPAC14_CMB-675_Naa35_KO1_A_47641_39597_1_4.mgf, F002472_2p_uPAC14_CMB-675_Naa35_KO1_B_41448_34937_1_3.mgf, F002506_2p_uPAC14_CMB-675_Naa35_KO1_C_45808_38267_1_4.mgf	true, true, true	49.528, 97.47888, 39.10258	Ace(3)	1014	A(1), B(1), C(1)	97.7627	0.651844	97.748	97.1543276416091, 97.2133226585013, 98.3120813117693, 98.3120813117693	F002476_2p_uPAC14_CMB-675_Naa38_KO2_B_44855_37420_1_3.mgf, F002528_2p_uPAC14_CMB-675_Naa38_KO2_C_58737_45732_1_4.mgf, F002526_2p_uPAC14_CMB-675_Naa38_KO2_D_52961_41995_1_4.mgf, F002526_2p_uPAC14_CMB-675_Naa38_KO2_D_52942_41979_1_4.mgf	true, true, true, true	34.14108, 34.88503, 58.24456, 58.24456	Ace(4)	974	B(1), C(1), D(2)
NatB	-	M	Q	MQAGKPILYSYFR	13	1	O43708	Maleylacetoacetate isomerase OS=Homo sapiens OX=9606 GN=GSTZ1 PE=1 SV=3	97.3358	0.633249	97.3456	96.717368011933, 97.3357695056973, 97.9837510497096	F002522_2p_uPAC14_CMB-675_WT_A_73036_56366_1_2.mgf, F002488_2p_uPAC14_CMB-675_WT_C_20200831160725_66903_53540_1_2.mgf, F002478_2p_uPAC14_CMB-675_WT_D_67656_54482_1_2.mgf	true, true, true	29.46336, 36.53429, 48.59705	Ace(3)	778.333	A(1), C(1), D(1)											96.8564	0	96.8564	96.8563838983983	F002500_2p_uPAC14_CMB-675_Naa35_KO1_A_72661_57227_1_2.mgf	true	30.8105	Ace(1)	834	A(1)
NatA	M	A	G	AGSDTAPFLSQADDPDDGPVPGTPGLPGSTGNPKSEEPEVPDQEGLQR	48	2	Q9H2V7	Protein spinster homolog 1 OS=Homo sapiens OX=9606 GN=SPNS1 PE=1 SV=1	97.4989	1.43247	98.3259	99.9800152837114, 97.4989032690834, 97.4989032690834	F002510_2p_uPAC14_CMB-675_WT_B_62841_50930_1_4.mgf, F002488_2p_uPAC14_CMB-675_WT_C_20200831160725_61436_49705_1_4.mgf, F002488_2p_uPAC14_CMB-675_WT_C_20200831160725_61352_49645_1_4.mgf	true, true, true	5002.82385, 38.98246, 38.98246	Ace(3)	1185	B(1), C(2)
NatB	-	M	Q	MQDAENVAVPEAAEER	16	1	P55884	Eukaryotic translation initiation factor 3 subunit B OS=Homo sapiens OX=9606 GN=EIF3B PE=1 SV=3	97.5047	0.100876	97.5165	97.4485597757794, 97.6880082769303, 97.4365429012489, 97.5046687647411, 97.5046687647411	F002522_2p_uPAC14_CMB-675_WT_A_37778_30429_1_2.mgf, F002510_2p_uPAC14_CMB-675_WT_B_33777_29234_1_2.mgf, F002488_2p_uPAC14_CMB-675_WT_C_20200831160725_30178_26973_1_2.mgf, F002478_2p_uPAC14_CMB-675_WT_D_32605_28747_1_2.mgf, F002478_2p_uPAC14_CMB-675_WT_D_33655_29568_1_2.mgf	true, true, true, true, true	38.19355, 42.25275, 38.00982, 39.07484, 39.07484	Ace(5)	248.8	A(1), B(1), C(1), D(2)	97.5595	0.117287	97.6421	97.5595375225986, 97.5595375225986, 97.5595375225986, 97.8099016536337, 97.7222103397528	F002520_2p_uPAC14_CMB-675_Naa30_KO2_A_45713_34853_1_2.mgf, F002520_2p_uPAC14_CMB-675_Naa30_KO2_A_46943_35831_1_2.mgf, F002520_2p_uPAC14_CMB-675_Naa30_KO2_A_47713_36385_1_2.mgf, F002474_2p_uPAC14_CMB-675_Naa30_KO2_B_27835_24752_1_2.mgf, F002504_2p_uPAC14_CMB-675_Naa30_KO2_C_31547_27796_1_2.mgf	true, true, true, true, true	39.97584, 39.97584, 39.97584, 44.66005, 42.90221	Ace(5)	198.8	A(3), B(1), C(1)	97.856	0.0633742	97.8286	97.8510904534048, 97.7341203186642, 97.8609085748046, 97.8682583670859	F002500_2p_uPAC14_CMB-675_Naa35_KO1_A_33431_29048_1_2.mgf, F002472_2p_uPAC14_CMB-675_Naa35_KO1_B_28270_25001_1_2.mgf, F002506_2p_uPAC14_CMB-675_Naa35_KO1_C_31887_27872_1_2.mgf, F002482_2p_uPAC14_CMB-675_Naa35_KO1_D_34663_30207_1_2.mgf	true, true, true, true	45.53523, 43.13297, 45.74882, 45.91	Ace(4)	284	A(1), B(1), C(1), D(1)	98.3799	0.125984	98.2934	98.3798967216562, 98.3798967216562, 98.1152260334027, 98.1152260334027, 98.2937622678492, 98.3849881417754, 98.3849881417754	F002480_2p_uPAC14_CMB-675_Naa38_KO2_A_32106_28318_1_2.mgf, F002480_2p_uPAC14_CMB-675_Naa38_KO2_A_33259_29189_1_2.mgf, F002476_2p_uPAC14_CMB-675_Naa38_KO2_B_31017_27019_1_2.mgf, F002476_2p_uPAC14_CMB-675_Naa38_KO2_B_32021_27781_1_2.mgf, F002528_2p_uPAC14_CMB-675_Naa38_KO2_C_45299_35568_1_2.mgf, F002526_2p_uPAC14_CMB-675_Naa38_KO2_D_39554_31764_1_2.mgf, F002526_2p_uPAC14_CMB-675_Naa38_KO2_D_40752_3…	true, true, true, true, true, true, true	60.72446, 60.72446, 52.05676, 52.05676, 57.60848, 60.91905, 60.91905	Ace(7)	176.857	A(2), B(2), C(1), D(2)
NatA	M	S	G	SGSMATAEASGSDGKGQEVETSVTYYR	27	2	O43169	Cytochrome b5 type B OS=Homo sapiens OX=9606 GN=CYB5B PE=1 SV=3	97.5225	0.727255	97.9768	98.7848445816219, 98.7848445816219, 98.7848445816219, 98.7848445816219, 98.7848445816219, 98.7848445816219, 98.7848445816219, 98.7848445816219, 98.7848445816219, 98.7848445816219, 97.1378901556587, 97.1378901556587, 97.1378901556587, 97.1378901556587, 97.1378901556587, 97.1378901556587, 97.1378901556587, 97.5225209043492, 97.5225209043492, 97.5225209043492, 97.5225209043492, 97.5225209043492, 97.…	F002522_2p_uPAC14_CMB-675_WT_A_47071_37355_1_3.mgf, F002522_2p_uPAC14_CMB-675_WT_A_46075_36623_1_3.mgf, F002522_2p_uPAC14_CMB-675_WT_A_45999_36560_1_3.mgf, F002522_2p_uPAC14_CMB-675_WT_A_49593_39220_1_3.mgf, F002522_2p_uPAC14_CMB-675_WT_A_48271_38249_1_3.mgf, F002522_2p_uPAC14_CMB-675_WT_A_54416_42805_1_3.mgf, F002522_2p_uPAC14_CMB-675_WT_A_51052_40370_1_3.mgf, F002522_2p_uPAC14_CMB-675_WT_A_5586…	true, true, true, true, true, true, true, true, true, true, true, true, true, true, true, true, true, true, true, true, true, true, true, true, true, true, true, true, true, true	81.294, 81.294, 81.294, 81.294, 81.294, 81.294, 81.294, 81.294, 81.294, 81.294, 33.93926, 33.93926, 33.93926, 33.93926, 33.93926, 33.93926, 33.93926, 39.36361, 39.36361, 39.36361, 39.36361, 39.36361, 39.36361, 39.36361, 39.36361, 39.36361, 39.36361, 79.34725, 79.34725, 79.34725	Ace(30)	9.03333	A(10), B(7), C(10), D(3)	98.2264	0.345333	98.4025	98.152351889756, 98.152351889756, 98.152351889756, 98.152351889756, 98.152351889756, 98.152351889756, 98.152351889756, 98.152351889756, 98.152351889756, 98.2264145053753, 98.2264145053753, 98.2264145053753, 98.2264145053753, 98.2264145053753, 98.2264145053753, 99.1365902931854, 99.1365902931854, 98.7705699023217, 98.7705699023217, 98.7705699023217, 98.7705699023217, 98.7705699023217	F002520_2p_uPAC14_CMB-675_Naa30_KO2_A_53982_41010_1_3.mgf, F002520_2p_uPAC14_CMB-675_Naa30_KO2_A_53064_40350_1_3.mgf, F002520_2p_uPAC14_CMB-675_Naa30_KO2_A_55540_42129_1_3.mgf, F002520_2p_uPAC14_CMB-675_Naa30_KO2_A_59333_45013_1_3.mgf, F002520_2p_uPAC14_CMB-675_Naa30_KO2_A_56704_43033_1_3.mgf, F002520_2p_uPAC14_CMB-675_Naa30_KO2_A_56108_42542_1_3.mgf, F002520_2p_uPAC14_CMB-675_Naa30_KO2_A_59518_4…	true, true, true, true, true, true, true, true, true, true, true, true, true, true, true, true, true, true, true, true, true, true	53.12286, 53.12286, 53.12286, 53.12286, 53.12286, 53.12286, 53.12286, 53.12286, 53.12286, 55.38296, 55.38296, 55.38296, 55.38296, 55.38296, 55.38296, 114.81987, 114.81987, 80.3385, 80.3385, 80.3385, 80.3385, 80.3385	Ace(22)	3.90909	A(9), B(6), C(2), D(5)	98.6163	0.413907	98.7374	98.6162756699889, 98.6162756699889, 98.6162756699889, 98.6162756699889, 99.1354107568389, 99.1354107568389, 99.1354107568389, 99.1354107568389, 99.1354107568389, 99.1354107568389, 99.1354107568389, 99.1354107568389, 99.1354107568389, 98.2211090317852, 98.2211090317852, 98.2211090317852, 98.2211090317852, 98.2211090317852, 98.2211090317852	F002472_2p_uPAC14_CMB-675_Naa35_KO1_B_35881_30681_1_3.mgf, F002472_2p_uPAC14_CMB-675_Naa35_KO1_B_36424_31079_1_3.mgf, F002472_2p_uPAC14_CMB-675_Naa35_KO1_B_37661_31993_1_3.mgf, F002472_2p_uPAC14_CMB-675_Naa35_KO1_B_36998_31512_1_3.mgf, F002506_2p_uPAC14_CMB-675_Naa35_KO1_C_42949_36101_1_3.mgf, F002506_2p_uPAC14_CMB-675_Naa35_KO1_C_40404_34226_1_3.mgf, F002506_2p_uPAC14_CMB-675_Naa35_KO1_C_39109_3…	true, true, true, true, true, true, true, true, true, true, true, true, true, true, true, true, true, true, true	71.26873, 71.26873, 71.26873, 71.26873, 114.66186, 114.66186, 114.66186, 114.66186, 114.66186, 114.66186, 114.66186, 114.66186, 114.66186, 55.2148, 55.2148, 55.2148, 55.2148, 55.2148, 55.2148	Ace(19)	9.31579	B(4), C(9), D(6)	97.8981	0.441674	98.1253	98.3985674224734, 98.3985674224734, 98.3985674224734, 98.3985674224734, 98.3985674224734, 98.3985674224734, 97.5788765696748, 97.5788765696748, 97.5788765696748, 97.8980998822936, 97.8980998822936, 97.8980998822936, 97.8980998822936, 97.8980998822936, 97.8980998822936, 97.7545982459819, 97.7545982459819, 97.7545982459819, 97.7545982459819, 97.7545982459819, 97.7545982459819, 97.7545982459819, 97.…	F002480_2p_uPAC14_CMB-675_Naa38_KO2_A_40955_34957_1_3.mgf, F002480_2p_uPAC14_CMB-675_Naa38_KO2_A_40197_34420_1_3.mgf, F002480_2p_uPAC14_CMB-675_Naa38_KO2_A_42961_36451_1_3.mgf, F002480_2p_uPAC14_CMB-675_Naa38_KO2_A_44646_37748_1_3.mgf, F002480_2p_uPAC14_CMB-675_Naa38_KO2_A_39117_33634_1_3.mgf, F002480_2p_uPAC14_CMB-675_Naa38_KO2_A_45407_38314_1_3.mgf, F002476_2p_uPAC14_CMB-675_Naa38_KO2_B_38742_3…	true, true, true, true, true, true, true, true, true, true, true, true, true, true, true, true, true, true, true, true, true, true, true, true, true, true, true, true, true, true, true, true, true	61.44409, 61.44409, 61.44409, 61.44409, 61.44409, 61.44409, 40.30314, 40.30314, 40.30314, 46.576, 46.576, 46.576, 46.576, 46.576, 46.576, 43.53546, 43.53546, 43.53546, 43.53546, 43.53546, 43.53546, 43.53546, 43.53546, 43.53546, 43.53546, 79.59367, 79.59367, 79.59367, 79.59367, 79.59367, 79.59367, 79.59367, 79.59367	Ace(33)	5.69697	A(6), B(9), C(10), D(8)
NatA	M	S	K	SKSLKKLVEESR	12	2	Q15404	Ras suppressor protein 1 OS=Homo sapiens OX=9606 GN=RSU1 PE=1 SV=3	97.5354	0.986962	98.0282	99.1644737584184, 97.535424574873, 97.3845822694032	F002522_2p_uPAC14_CMB-675_WT_A_71552_55276_1_2.mgf, F002510_2p_uPAC14_CMB-675_WT_B_66528_53629_1_2.mgf, F002488_2p_uPAC14_CMB-675_WT_C_20200831160725_65233_52364_1_2.mgf	true, true, true	118.68505, 39.57494, 37.23481	Ace(3)	819.333	A(1), B(1), C(1)	98.8429	0	98.8429	98.8428992778534	F002474_2p_uPAC14_CMB-675_Naa30_KO2_B_60669_49133_1_2.mgf	true	85.4229	Ace(1)	441	B(1)
NatA	M	A	A	AAATADPGAGNPQPGDSSGGGAGGGLPSPGEQELSR	36	2	Q6VN20	Ran-binding protein 10 OS=Homo sapiens OX=9606 GN=RANBP10 PE=1 SV=1	97.6363	1.65255	96.6822	97.6363456296149, 97.6363456296149, 94.7740508631177	F002522_2p_uPAC14_CMB-675_WT_A_44882_35712_1_3.mgf, F002522_2p_uPAC14_CMB-675_WT_A_44978_35788_1_3.mgf, F002488_2p_uPAC14_CMB-675_WT_C_20200831160725_37328_32318_1_3.mgf	true, true, true	41.30737, 41.30737, 18.13528	Ace(3)	462.667	A(2), C(1)	99.0352	0	99.0352	99.0352029363791	F002474_2p_uPAC14_CMB-675_Naa30_KO2_B_34631_29893_1_3.mgf	true	102.64874	Ace(1)	493	B(1)											99.2781	0	99.2781	99.2781484044589	F002476_2p_uPAC14_CMB-675_Naa38_KO2_B_38134_32359_1_3.mgf	true	137.53263	Ace(1)	517	B(1)
NatA	M	A	A	AASQAVEEMR	10	2	O15160	DNA-directed RNA polymerases I and III subunit RPAC1 OS=Homo sapiens OX=9606 GN=POLR1C PE=1 SV=1	97.6557	2.17354	97.7613	97.6556820523472, 95.6427660766681, 95.5873637984678, 99.9603717105022, 99.9603717105022	F002522_2p_uPAC14_CMB-675_WT_A_15637_13543_1_2.mgf, F002510_2p_uPAC14_CMB-675_WT_B_13135_12986_1_2.mgf, F002488_2p_uPAC14_CMB-675_WT_C_20200831160725_8457_10014_1_2.mgf, F002478_2p_uPAC14_CMB-675_WT_D_12174_12768_1_2.mgf, F002478_2p_uPAC14_CMB-675_WT_D_12999_13462.13471_2_2.mgf	true, true, true, true, true	41.65633, 21.95034, 21.66219, 2522.44982, 2522.44982	Ace(5)	1274	A(1), B(1), C(1), D(2)	97.6055	2.86023	97.6055	99.6280356383518, 95.5830622805886	F002474_2p_uPAC14_CMB-675_Naa30_KO2_B_8868_9902_1_2.mgf, F002512_2p_uPAC14_CMB-675_Naa30_KO2_D_10885_11629_1_2.mgf	true, true	267.84296, 21.64012	Ace(2)	1071	B(1), D(1)	91.7196	0	91.7196	91.719599129233	F002500_2p_uPAC14_CMB-675_Naa35_KO1_A_12705_12823_1_2.mgf	true	11.07671	Ace(1)	1223	A(1)	97.9981	2.31386	97.9981	99.6342309367108, 96.3619324250776	F002476_2p_uPAC14_CMB-675_Naa38_KO2_B_10229_10890_1_2.mgf, F002528_2p_uPAC14_CMB-675_Naa38_KO2_C_24364_18988_1_2.mgf	true, true	272.39655, 26.48712	Ace(2)	1208.5	B(1), C(1)
NatA	M	V	E	VEQGDAAPLLR	11	2	A4D1U4	DENN domain-containing protein 11 OS=Homo sapiens OX=9606 GN=DENND11 PE=1 SV=1	97.6599	0	97.6599	97.6598755475013	F002522_2p_uPAC14_CMB-675_WT_A_52961_41752_1_2.mgf	true	41.73277	Ace(1)	1174	A(1)	96.1865	0.307388	96.1865	95.969188476716, 96.4039009044548	F002474_2p_uPAC14_CMB-675_Naa30_KO2_B_42533_35826_1_2.mgf, F002504_2p_uPAC14_CMB-675_Naa30_KO2_C_46718_39169_1_2.mgf	true, true	23.8089, 26.80791	Ace(2)	1066.5	B(1), C(1)											98.1231	2.63568	98.1231	99.9868497574758, 96.2594337081879	F002476_2p_uPAC14_CMB-675_Naa38_KO2_B_46366_38547_1_2.mgf, F002526_2p_uPAC14_CMB-675_Naa38_KO2_D_54612_43242_1_2.mgf	true, true	7603.42249, 25.73392	Ace(2)	1135.5	B(1), D(1)
NatB	-	M	E	MENMAEEELLPLEKEEVEVAQVQVPTPAR	29	1	Q7Z2T5	TRMT1-like protein OS=Homo sapiens OX=9606 GN=TRMT1L PE=1 SV=2	97.6719	0.997202	98.2476	99.3990956630089, 97.6718907111, 97.6718907111	F002510_2p_uPAC14_CMB-675_WT_B_74659_59405_1_3.mgf, F002488_2p_uPAC14_CMB-675_WT_C_20200831160725_73985_58416_1_3.mgf, F002488_2p_uPAC14_CMB-675_WT_C_20200831160725_74491_58753_1_3.mgf	true, true, true	165.41584, 41.95331, 41.95331	Ace(3)	667.333	B(1), C(2)	98.6452	0.847065	99.0129	98.4118324832666, 98.6452493228956, 99.9817075372296	F002520_2p_uPAC14_CMB-675_Naa30_KO2_A_88929_66427_1_3.mgf, F002474_2p_uPAC14_CMB-675_Naa30_KO2_B_69347_55320_1_3.mgf, F002504_2p_uPAC14_CMB-675_Naa30_KO2_C_73686_58750_1_4.mgf	true, true, true	61.96565, 72.81432, 5465.73246	Ace(3)	1070.33	A(1), B(1), C(1)	98.8665	0.774872	98.7549	98.7960314789609, 98.7960314789609, 98.9369044272827, 98.9369044272827, 97.3416331092152, 99.7219435324037	F002500_2p_uPAC14_CMB-675_Naa35_KO1_A_79342_61719_1_3.mgf, F002500_2p_uPAC14_CMB-675_Naa35_KO1_A_79391_61753_1_3.mgf, F002506_2p_uPAC14_CMB-675_Naa35_KO1_C_75204_59481_1_3.mgf, F002506_2p_uPAC14_CMB-675_Naa35_KO1_C_75719_59852_1_3.mgf, F002506_2p_uPAC14_CMB-675_Naa35_KO1_C_75376_59603_1_4.mgf, F002482_2p_uPAC14_CMB-675_Naa35_KO1_D_78889_62121_1_3.mgf	true, true, true, true, true, true	82.05865, 82.05865, 93.06492, 93.06492, 36.61708, 358.63918	Ace(6)	325	A(2), C(3), D(1)	94.8192	0	94.8192	94.8192031416352	F002480_2p_uPAC14_CMB-675_Naa38_KO2_A_74012_59735_1_3.mgf	true	18.30205	Ace(1)	437	A(1)
NatA	M	S	T	STPPLAASGMAPGPFAGPQAQQAAR	25	2	Q96HR3	Mediator of RNA polymerase II transcription subunit 30 OS=Homo sapiens OX=9606 GN=MED30 PE=1 SV=1	97.6766	2.80211	97.6766	95.6951605425303, 99.6579483282378	F002522_2p_uPAC14_CMB-675_WT_A_53800_42376_1_3.mgf, F002488_2p_uPAC14_CMB-675_WT_C_20200831160725_46641_39149_1_3.mgf	true, true	22.22967, 291.35349	Ace(2)	306	A(1), C(1)	98.1868	1.93861	97.6587	99.9945001229266, 98.1867699482504, 95.6360176915842, 95.6360176915842, 99.4172878572346, 99.0092849811566, 95.7312351500342	F002520_2p_uPAC14_CMB-675_Naa30_KO2_A_62309_47226_1_2.mgf, F002520_2p_uPAC14_CMB-675_Naa30_KO2_A_62119_47083_1_3.mgf, F002474_2p_uPAC14_CMB-675_Naa30_KO2_B_43507_36523_1_2.mgf, F002474_2p_uPAC14_CMB-675_Naa30_KO2_B_43564_36569_1_2.mgf, F002474_2p_uPAC14_CMB-675_Naa30_KO2_B_43391_36445_1_3.mgf, F002504_2p_uPAC14_CMB-675_Naa30_KO2_C_47701_39905_1_3.mgf, F002512_2p_uPAC14_CMB-675_Naa30_KO2_D_43993_3…	true, true, true, true, true, true, true	18181.22456, 54.1502, 21.91485, 21.91485, 170.61132, 99.9372, 22.42598	Ace(7)	246.714	A(2), B(3), C(1), D(1)	98.4067	0.454319	98.5279	98.4067226108845, 98.4067226108845, 98.9304502836392, 98.9979132545613, 98.9979132545613, 97.977811741553, 97.977811741553	F002500_2p_uPAC14_CMB-675_Naa35_KO1_A_50334_41521_1_3.mgf, F002500_2p_uPAC14_CMB-675_Naa35_KO1_A_50314_41505_1_3.mgf, F002472_2p_uPAC14_CMB-675_Naa35_KO1_B_43851_36701.36736_2_2.mgf, F002506_2p_uPAC14_CMB-675_Naa35_KO1_C_48417_40131_1_3.mgf, F002506_2p_uPAC14_CMB-675_Naa35_KO1_C_48367_40097_1_3.mgf, F002482_2p_uPAC14_CMB-675_Naa35_KO1_D_51642_42667.42706_2_2.mgf, F002482_2p_uPAC14_CMB-675_Naa35_K…	true, true, true, true, true, true, true	61.76371, 61.76371, 92.49729, 98.79176, 98.79176, 48.45138, 48.45138	Ace(7)	208.143	A(2), B(1), C(2), D(2)	98.5955	1.06107	98.8326	99.9921712545642, 98.5954819463249, 97.9101415189467	F002480_2p_uPAC14_CMB-675_Naa38_KO2_A_48601_40690_1_2.mgf, F002528_2p_uPAC14_CMB-675_Naa38_KO2_C_61350_47657_1_3.mgf, F002526_2p_uPAC14_CMB-675_Naa38_KO2_D_55385_43812_1_3.mgf	true, true, true	12772.43871, 70.1988, 46.85013	Ace(3)	359	A(1), C(1), D(1)
NatA	M	S	S	SSDFEGYEQDFAVLTAEITSKIAR	24	2	Q96AJ9	Vesicle transport through interaction with t-SNAREs homolog 1A OS=Homo sapiens OX=9606 GN=VTI1A PE=1 SV=2	97.6842	1.32704	98.4504	97.6842165229761, 97.6842165229761, 99.982708757905	F002510_2p_uPAC14_CMB-675_WT_B_106354_83626_1_3.mgf, F002510_2p_uPAC14_CMB-675_WT_B_106225_83520_1_3.mgf, F002488_2p_uPAC14_CMB-675_WT_C_20200831160725_110135_84070_1_2.mgf	true, true, true	42.18193, 42.18193, 5782.27453	Ace(3)	599.333	B(2), C(1)
NatB	-	M	E	MEVAVEKAVAAAAAASAAASGGPSAAPSGENEAESR	36	1	O15164	Transcription intermediary factor 1-alpha OS=Homo sapiens OX=9606 GN=TRIM24 PE=1 SV=3	97.6874	0	97.6874	97.6874008906744	F002510_2p_uPAC14_CMB-675_WT_B_79038_62597_1_4.mgf	true	42.24139	Ace(1)	800	B(1)	96.4126	1.46305	96.7771	95.4254827145002, 96.4125547668358, 96.4125547668358, 98.8577090418155	F002520_2p_uPAC14_CMB-675_Naa30_KO2_A_93495_69719_1_4.mgf, F002474_2p_uPAC14_CMB-675_Naa30_KO2_B_74000_58615_1_4.mgf, F002474_2p_uPAC14_CMB-675_Naa30_KO2_B_73798_58465_1_4.mgf, F002504_2p_uPAC14_CMB-675_Naa30_KO2_C_78386_62037_1_4.mgf	true, true, true, true	20.86023, 26.87499, 26.87499, 86.54337	Ace(4)	560.75	A(1), B(2), C(1)	97.6153	0.606097	97.9653	97.6153320793159, 97.6153320793159, 98.6651224803519	F002500_2p_uPAC14_CMB-675_Naa35_KO1_A_84784_65402_1_3.mgf, F002500_2p_uPAC14_CMB-675_Naa35_KO1_A_84562_65259_1_3.mgf, F002506_2p_uPAC14_CMB-675_Naa35_KO1_C_79778_62705.62713_2_4.mgf	true, true, true	40.93456, 40.93456, 73.91324	Ace(3)	407.333	A(2), C(1)	99.9904	0.32118	99.805	99.4340893804891, 99.990388821532, 99.990388821532	F002528_2p_uPAC14_CMB-675_Naa38_KO2_C_91549_69787_1_4.mgf, F002526_2p_uPAC14_CMB-675_Naa38_KO2_D_84716_65930_1_3.mgf, F002526_2p_uPAC14_CMB-675_Naa38_KO2_D_84687_65906_1_3.mgf	true, true, true	175.70635, 10403.55136, 10403.55136	Ace(3)	404.333	C(1), D(2)
NatB	-	M	E	MEEEGVKEAGEKPR	14	1	Q8TD55	Pleckstrin homology domain-containing family O member 2 OS=Homo sapiens OX=9606 GN=PLEKHO2 PE=1 SV=1	97.7076	0	97.7076	97.7075524683928	F002522_2p_uPAC14_CMB-675_WT_A_29677_24361.24370_2_2.mgf	true	42.6215	Ace(1)	680	A(1)	98.7709	1.15513	98.7709	99.5877213524059, 97.9541249342251	F002520_2p_uPAC14_CMB-675_Naa30_KO2_A_38017_29033_1_2.mgf, F002474_2p_uPAC14_CMB-675_Naa30_KO2_B_20634_19206_1_2.mgf	true, true	241.5544, 47.87884	Ace(2)	557	A(1), B(1)	98.8932	0	98.8932	98.8932105328283	F002506_2p_uPAC14_CMB-675_Naa35_KO1_C_24087_22052_1_2.mgf	true	89.35142	Ace(1)	459	C(1)	97.6765	0	97.6765	97.6765297205539	F002476_2p_uPAC14_CMB-675_Naa38_KO2_B_23526_21311_1_2.mgf	true	42.03907	Ace(1)	755	B(1)
NatA	M	A	D	ADAFGDELFSVFEGDSTTAAGTKKDKEKDKGKWKGPPGSADKAGKR	46	2	P42285	Exosome RNA helicase MTR4 OS=Homo sapiens OX=9606 GN=MTREX PE=1 SV=3	97.7148	0	97.7148	97.7148179658269	F002522_2p_uPAC14_CMB-675_WT_A_91453_69570_1_4.mgf	true	42.76019	AcD4(1)	152	A(1)
NatA	M	A	D	ADAFGDELFSVFEGDSTTAAGTKKDKEKDKGKWKGPPGSADKAGKR	46	2	P42285	Exosome RNA helicase MTR4 OS=Homo sapiens OX=9606 GN=MTREX PE=1 SV=3	97.7148	0	97.7148	97.7148179658269	F002522_2p_uPAC14_CMB-675_WT_A_91833_69818_1_4.mgf	true	42.76019	Ace(1)	152	A(1)											98.7316	0.557705	98.4096	98.7316239259867, 98.7316239259867, 97.7656497244822	F002506_2p_uPAC14_CMB-675_Naa35_KO1_C_88317_68843_1_4.mgf, F002506_2p_uPAC14_CMB-675_Naa35_KO1_C_88108_68709_1_4.mgf, F002482_2p_uPAC14_CMB-675_Naa35_KO1_D_92174_71593_1_4.mgf	true, true, true	77.84097, 77.84097, 43.75574	Ace(3)	201.667	C(2), D(1)
NatA	M	A	A	AASTSMVPVAVTAAVAPVLSINSDFSDLR	29	2	Q9UJX2	Cell division cycle protein 23 homolog OS=Homo sapiens OX=9606 GN=CDC23 PE=1 SV=3	97.7222	0	97.7222	97.7222456198213	F002510_2p_uPAC14_CMB-675_WT_B_87345_68668_1_3.mgf	true	42.90289	Ace(1)	802	B(1)	99.0887	0	99.0887	99.0887010965112	F002520_2p_uPAC14_CMB-675_Naa30_KO2_A_102954_76701_1_3.mgf	true	108.73348	Ace(1)	1340	A(1)	99.7324	0.931983	99.1943	99.7323997939585, 99.7323997939585, 98.1181575030659	F002500_2p_uPAC14_CMB-675_Naa35_KO1_A_95978_72938_1_3.mgf, F002500_2p_uPAC14_CMB-675_Naa35_KO1_A_96216_73100_1_3.mgf, F002472_2p_uPAC14_CMB-675_Naa35_KO1_B_83063_65386_1_3.mgf	true, true, true	372.69179, 372.69179, 52.13941	Ace(3)	541	A(2), B(1)	98.8897	0.147245	98.8897	99.0172209425892, 99.0172209425892, 98.7621853568013, 98.7621853568013	F002476_2p_uPAC14_CMB-675_Naa38_KO2_B_87913_68855_1_3.mgf, F002476_2p_uPAC14_CMB-675_Naa38_KO2_B_87796_68778_1_3.mgf, F002528_2p_uPAC14_CMB-675_Naa38_KO2_C_100280_76334_1_3.mgf, F002528_2p_uPAC14_CMB-675_Naa38_KO2_C_100384_76416_1_3.mgf	true, true, true, true	100.75227, 100.75227, 79.78754, 79.78754	Ace(4)	381.5	B(2), C(2)
NatA	M	A	A	AAQKDQQKDAEAEGLSGTTLLPKLIPSGAGR	31	2	Q9UI14	Prenylated Rab acceptor protein 1 OS=Homo sapiens OX=9606 GN=RABAC1 PE=1 SV=1	97.7275	2.0095	97.7275	96.3065190308453, 99.1483879494851	F002488_2p_uPAC14_CMB-675_WT_C_20200831160725_73987_58417.58438_2_3.mgf, F002478_2p_uPAC14_CMB-675_WT_D_74551_59261_1_3.mgf	true, true	26.07473, 116.42436	Ace(2)	759	C(1), D(1)	97.9543	1.49626	97.2352	94.9939301402951, 98.0382224883264, 98.0382224883264, 97.8703312870056	F002520_2p_uPAC14_CMB-675_Naa30_KO2_A_88903_66408_1_3.mgf, F002474_2p_uPAC14_CMB-675_Naa30_KO2_B_69307_55290_1_3.mgf, F002474_2p_uPAC14_CMB-675_Naa30_KO2_B_69324_55303_1_3.mgf, F002504_2p_uPAC14_CMB-675_Naa30_KO2_C_73670_58738_1_3.mgf	true, true, true, true	18.97575, 49.97418, 49.97418, 45.95566	Ace(4)	429.5	A(1), B(2), C(1)	96.3529	0.828048	96.3529	95.7673516361513, 96.9383878101298	F002500_2p_uPAC14_CMB-675_Naa35_KO1_A_79446_61796_1_3.mgf, F002506_2p_uPAC14_CMB-675_Naa35_KO1_C_75097_59415_1_3.mgf	true, true	22.62587, 31.66253	Ace(2)	512	A(1), C(1)	96.8755	1.6043	97.8018	99.6542437004498, 96.8755106587267, 96.8755106587267	F002480_2p_uPAC14_CMB-675_Naa38_KO2_A_74330_59961.60002_2_3.mgf, F002528_2p_uPAC14_CMB-675_Naa38_KO2_C_87203_66593_1_3.mgf, F002528_2p_uPAC14_CMB-675_Naa38_KO2_C_87141_66549_1_3.mgf	true, true, true	288.22105, 31.00523, 31.00523	Ace(3)	344.667	A(1), C(2)
NatA	M	A	T	ATYSLANER	9	2	Q9P086	Mediator of RNA polymerase II transcription subunit 11 OS=Homo sapiens OX=9606 GN=MED11 PE=1 SV=2	97.7378	0	97.7378	97.7378068353976	F002522_2p_uPAC14_CMB-675_WT_A_32442_26438_1_2.mgf	true	43.20489	Ace(1)	1341	A(1)	95.3886	1.82523	95.3886	96.6792467867561, 94.0979864100235	F002520_2p_uPAC14_CMB-675_Naa30_KO2_A_40746_31117_1_2.mgf, F002504_2p_uPAC14_CMB-675_Naa30_KO2_C_27162_24398_1_2.mgf	true, true	29.11365, 15.94337	Ace(2)	1257	A(1), C(1)	94.3582	2.849	94.3582	92.3436653017973, 96.3727532833837	F002472_2p_uPAC14_CMB-675_Naa35_KO1_B_23101_21074_1_2.mgf, F002506_2p_uPAC14_CMB-675_Naa35_KO1_C_26745_24077_1_2.mgf	true, true	12.06108, 26.56912	Ace(2)	1404	B(1), C(1)
NatA	M	A	D	ADEAALALQPGGSPSAAGADR	21	2	Q96EB6	NAD-dependent protein deacetylase sirtuin-1 OS=Homo sapiens OX=9606 GN=SIRT1 PE=1 SV=2	97.7397	1.26722	97.3022	95.8742096017044, 98.2927325208675, 97.7396736992952	F002522_2p_uPAC14_CMB-675_WT_A_51328_40589_1_2.mgf, F002488_2p_uPAC14_CMB-675_WT_C_20200831160725_44074_37334_1_2.mgf, F002478_2p_uPAC14_CMB-675_WT_D_45799_38691_1_2.mgf	true, true, true	23.23778, 57.57313, 43.2414	Ace(3)	873.333	A(1), C(1), D(1)	99.4436	0.697927	99.0407	98.2347986152348, 99.4436428883902, 99.4436428883902	F002520_2p_uPAC14_CMB-675_Naa30_KO2_A_59688_45303_1_2.mgf, F002474_2p_uPAC14_CMB-675_Naa30_KO2_B_41085_34773_1_2.mgf, F002474_2p_uPAC14_CMB-675_Naa30_KO2_B_40849_34575_1_2.mgf	true, true, true	55.65076, 178.74067, 178.74067	Ace(3)	569.667	A(1), B(2)	98.9161	0.712872	99.1823	99.9900146044199, 98.6408801768704, 98.9161498869327	F002500_2p_uPAC14_CMB-675_Naa35_KO1_A_47706_39658_1_2.mgf, F002472_2p_uPAC14_CMB-675_Naa35_KO1_B_41300_34815_1_2.mgf, F002482_2p_uPAC14_CMB-675_Naa35_KO1_D_48948_40744_1_2.mgf	true, true, true	10013.62578, 72.57703, 91.26368	Ace(3)	833.667	A(1), B(1), D(1)	99.7089	0.390729	99.7089	99.432593626449, 99.9851672961092	F002476_2p_uPAC14_CMB-675_Naa38_KO2_B_44724_37313_1_2.mgf, F002526_2p_uPAC14_CMB-675_Naa38_KO2_D_52950_41986_1_2.mgf	true, true	175.24053, 6740.85912	Ace(2)	864.5	B(1), D(1)
NatA	M	S	A	SAEGYQYR	8	2	P27986	Phosphatidylinositol 3-kinase regulatory subunit alpha OS=Homo sapiens OX=9606 GN=PIK3R1 PE=1 SV=2	97.7717	1.28637	97.7717	96.8620776434956, 98.681275496714	F002488_2p_uPAC14_CMB-675_WT_C_20200831160725_10825_11895_1_2.mgf, F002478_2p_uPAC14_CMB-675_WT_D_14547_14712_1_2.mgf	true, true	30.86822, 74.83085	Ace(2)	1702.5	C(1), D(1)																					100	0	100	99.9999999999981	F002480_2p_uPAC14_CMB-675_Naa38_KO2_A_14451_14563_1_2.mgf	true	5.43182671936086E13	Ace(1)	1335	A(1)
NatB	-	M	E	MEEGGSTGSAGSDSSTSGSGGAQQR	25	1	Q8TB45	DEP domain-containing mTOR-interacting protein OS=Homo sapiens OX=9606 GN=DEPTOR PE=1 SV=2	97.8227	0	97.8227	97.8226785017154	F002478_2p_uPAC14_CMB-675_WT_D_5357_7614_1_2.mgf	true	44.92799	Ace(1)	687	D(1)
NatA	M	A	M	AMQMQLEANADTSVEEESFGPQPISR	26	2	Q06609	DNA repair protein RAD51 homolog 1 OS=Homo sapiens OX=9606 GN=RAD51 PE=1 SV=1	97.8378	1.80009	97.8378	99.1106297444012, 96.5649136848686	F002488_2p_uPAC14_CMB-675_WT_C_20200831160725_45545_38368_1_3.mgf, F002478_2p_uPAC14_CMB-675_WT_D_47117_39634_1_3.mgf	true, true	111.43911, 28.11135	Ace(2)	312	C(1), D(1)	98.8981	0.326965	98.8981	99.1812739671812, 99.1812739671812, 98.6149540365571, 98.6149540365571	F002520_2p_uPAC14_CMB-675_Naa30_KO2_A_60895_46196.46215_2_3.mgf, F002520_2p_uPAC14_CMB-675_Naa30_KO2_A_61225_46432_1_3.mgf, F002512_2p_uPAC14_CMB-675_Naa30_KO2_D_42978_37604_1_3.mgf, F002512_2p_uPAC14_CMB-675_Naa30_KO2_D_42855_37509_1_3.mgf	true, true, true, true	121.14098, 121.14098, 71.19977, 71.19977	Ace(4)	313	A(2), D(2)	99.3461	0.26255	99.2982	99.3118710974919, 99.3461144847607, 99.3461144847607, 99.6075669105285, 98.879578936801	F002500_2p_uPAC14_CMB-675_Naa35_KO1_A_49073_40645.40661_2_3.mgf, F002472_2p_uPAC14_CMB-675_Naa35_KO1_B_42637_35818_1_3.mgf, F002472_2p_uPAC14_CMB-675_Naa35_KO1_B_42619_35804_1_3.mgf, F002506_2p_uPAC14_CMB-675_Naa35_KO1_C_47093_39197_1_3.mgf, F002482_2p_uPAC14_CMB-675_Naa35_KO1_D_50291_41713_1_3.mgf	true, true, true, true, true	144.32161, 151.93197, 151.93197, 253.82051, 88.25216	Ace(5)	388.8	A(1), B(2), C(1), D(1)	99.1092	0.318696	99.2932	99.661204641781, 99.1092073486474, 99.1092073486474	F002528_2p_uPAC14_CMB-675_Naa38_KO2_C_60192_46834_1_3.mgf, F002526_2p_uPAC14_CMB-675_Naa38_KO2_D_54129_42881_1_3.mgf, F002526_2p_uPAC14_CMB-675_Naa38_KO2_D_54172_42913_1_3.mgf	true, true, true	294.16343, 111.25957, 111.25957	Ace(3)	367	C(1), D(2)
NatA	M	A	A	AATTANPEMTSDVPSLGPAIASGNSGPGIQGGGAIVQR	38	2	P27540	Aryl hydrocarbon receptor nuclear translocator OS=Homo sapiens OX=9606 GN=ARNT PE=1 SV=1	97.8381	0.0892198	97.8381	97.901209071478, 97.7750331575683	F002522_2p_uPAC14_CMB-675_WT_A_61488_47891_1_4.mgf, F002510_2p_uPAC14_CMB-675_WT_B_56636_46303_1_4.mgf	true, true	46.64648, 43.94449	Ace(2)	1213.5	A(1), B(1)											96.8864	0	96.8864	96.8863890052168	F002506_2p_uPAC14_CMB-675_Naa35_KO1_C_56303_45811_1_4.mgf	true	31.11705	Ace(1)	994	C(1)
NatB	-	M	E	MEVAPEQPR	9	1	P23769	Endothelial transcription factor GATA-2 OS=Homo sapiens OX=9606 GN=GATA2 PE=1 SV=3	97.8523	1.6929	97.7688	99.4184390415363, 96.0357323231322, 97.8523060970667	F002522_2p_uPAC14_CMB-675_WT_A_17709_15106_1_2.mgf, F002510_2p_uPAC14_CMB-675_WT_B_14958_14419_1_2.mgf, F002488_2p_uPAC14_CMB-675_WT_C_20200831160725_10278_11463_1_2.mgf	true, true, true	170.95102, 24.22534, 45.56157	Ace(3)	1644.33	A(1), B(1), C(1)
NatA	M	A	D	ADAAATAGAGGSGTR	15	2	Q7Z7C8	Transcription initiation factor TFIID subunit 8 OS=Homo sapiens OX=9606 GN=TAF8 PE=1 SV=1	97.8691	1.1697	98.3339	96.8638254179423, 97.8691364227872, 97.8691364227872, 99.5140022276193, 99.5533204305472	F002522_2p_uPAC14_CMB-675_WT_A_13039_11594_1_2.mgf, F002510_2p_uPAC14_CMB-675_WT_B_11381_11598_1_2.mgf, F002510_2p_uPAC14_CMB-675_WT_B_10807_11165_1_2.mgf, F002488_2p_uPAC14_CMB-675_WT_C_20200831160725_5994_8113_1_2.mgf, F002478_2p_uPAC14_CMB-675_WT_D_9930_10999_1_2.mgf	true, true, true, true, true	30.88598, 45.92933, 45.92933, 204.76226, 222.87413	Ace(5)	1061.4	A(1), B(2), C(1), D(1)	98.1534	0.494833	97.9398	98.2919110372609, 97.3740295726285, 98.1534361598562	F002520_2p_uPAC14_CMB-675_Naa30_KO2_A_21498_16221_1_2.mgf, F002504_2p_uPAC14_CMB-675_Naa30_KO2_C_9513_10371_1_2.mgf, F002512_2p_uPAC14_CMB-675_Naa30_KO2_D_8501_9749_1_2.mgf	true, true, true	57.54496, 37.08116, 53.15464	Ace(3)	817.333	A(1), C(1), D(1)	98.8348	0.467229	98.9004	98.4049528129215, 98.7716958433941, 98.8978221627242, 99.5271935794779	F002500_2p_uPAC14_CMB-675_Naa35_KO1_A_10171_10836_1_2.mgf, F002472_2p_uPAC14_CMB-675_Naa35_KO1_B_6171_7806_1_2.mgf, F002506_2p_uPAC14_CMB-675_Naa35_KO1_C_8256_9637_1_2.mgf, F002482_2p_uPAC14_CMB-675_Naa35_KO1_D_12032_12639_1_2.mgf	true, true, true, true	61.69407, 80.41306, 89.72946, 210.50305	Ace(4)	919.25	A(1), B(1), C(1), D(1)	98.6271	0.514826	98.7112	98.7872488923034, 99.3934193889246, 98.1970998909425, 98.467002536191	F002480_2p_uPAC14_CMB-675_Naa38_KO2_A_9889_10842_1_2.mgf, F002476_2p_uPAC14_CMB-675_Naa38_KO2_B_7842_9021_1_2.mgf, F002528_2p_uPAC14_CMB-675_Naa38_KO2_C_21603_16881_1_2.mgf, F002526_2p_uPAC14_CMB-675_Naa38_KO2_D_15313_12855_1_2.mgf	true, true, true, true	81.45715, 163.85855, 54.46619, 64.23168	Ace(4)	783.75	A(1), B(1), C(1), D(1)
NatA	M	A	A	AAAVAAAGAGEPQSPDELLPKGDAEKPEEELEEDDDEELDETLSER	46	2	Q9NS69	Mitochondrial import receptor subunit TOM22 homolog OS=Homo sapiens OX=9606 GN=TOMM22 PE=1 SV=3	97.8808	0.512621	98.0086	98.5661966229055, 97.5330972013974, 97.5330972013974, 97.8808436530949, 98.5298296822388	F002522_2p_uPAC14_CMB-675_WT_A_74851_57684_1_4.mgf, F002510_2p_uPAC14_CMB-675_WT_B_69718_55989_1_4.mgf, F002510_2p_uPAC14_CMB-675_WT_B_69992_56187_1_4.mgf, F002488_2p_uPAC14_CMB-675_WT_C_20200831160725_68276_54528_1_4.mgf, F002478_2p_uPAC14_CMB-675_WT_D_69491_55817_1_4.mgf	true, true, true, true, true	68.74457, 39.53666, 39.53666, 46.18859, 67.01933	Ace(5)	575.6	A(1), B(2), C(1), D(1)	97.5876	2.10766	97.0557	93.3586501589275, 98.5573584887695, 98.187036549887, 97.5876153964175, 97.5876153964175	F002520_2p_uPAC14_CMB-675_Naa30_KO2_A_83596_62696_1_4.mgf, F002474_2p_uPAC14_CMB-675_Naa30_KO2_B_63603_51307_1_4.mgf, F002504_2p_uPAC14_CMB-675_Naa30_KO2_C_67600_54529_1_4.mgf, F002512_2p_uPAC14_CMB-675_Naa30_KO2_D_61585_51880_1_4.mgf, F002512_2p_uPAC14_CMB-675_Naa30_KO2_D_62457_52515_1_4.mgf	true, true, true, true, true	14.05718, 68.31729, 54.15831, 40.45276, 40.45276	Ace(5)	364.6	A(1), B(1), C(1), D(2)	97.6699	0.58055	97.5994	96.4784454449572, 98.0542347052146, 98.0542347052146, 97.6698851766017, 97.6698851766017, 97.6698851766017	F002500_2p_uPAC14_CMB-675_Naa35_KO1_A_72813_57333_1_4.mgf, F002506_2p_uPAC14_CMB-675_Naa35_KO1_C_70130_55969_1_4.mgf, F002506_2p_uPAC14_CMB-675_Naa35_KO1_C_69262_55343_1_4.mgf, F002482_2p_uPAC14_CMB-675_Naa35_KO1_D_73437_58371_1_4.mgf, F002482_2p_uPAC14_CMB-675_Naa35_KO1_D_73311_58273_1_4.mgf, F002482_2p_uPAC14_CMB-675_Naa35_KO1_D_72791_57879_1_4.mgf	true, true, true, true, true, true	27.39655, 50.39366, 50.39366, 41.91634, 41.91634, 41.91634	Ace(6)	209.167	A(1), C(2), D(3)	97.4485	0.0896385	97.4485	97.5118795311784, 97.3851116099737	F002528_2p_uPAC14_CMB-675_Naa38_KO2_C_81386_62443_1_4.mgf, F002526_2p_uPAC14_CMB-675_Naa38_KO2_D_75119_58740_1_4.mgf	true, true	39.19098, 37.24255	Ace(2)	783.5	C(1), D(1)
NatB	-	M	D	MDSAGQDINLNSPNKGLLSDSMTDVPVDTGVAAR	34	1	O43399	Tumor protein D54 OS=Homo sapiens OX=9606 GN=TPD52L2 PE=1 SV=2	97.9011	1.19462	97.9011	98.7458707795416, 97.0564219159985	F002522_2p_uPAC14_CMB-675_WT_A_62986_48993_1_3.mgf, F002478_2p_uPAC14_CMB-675_WT_D_57874_47389_1_3.mgf	true, true	78.7366, 32.97226	Ace(2)	731	A(1), D(1)	99.3342	0	99.3342	99.3341628776095	F002520_2p_uPAC14_CMB-675_Naa30_KO2_A_71686_54028_1_3.mgf	true	149.18688	Ace(1)	541	A(1)	99.0658	0.446295	98.7924	98.1581032589415, 98.4889295198951, 99.1832851131252, 99.0658021849205, 99.0658021849205	F002472_2p_uPAC14_CMB-675_Naa35_KO1_B_52933_43432_1_3.mgf, F002506_2p_uPAC14_CMB-675_Naa35_KO1_C_57636_46787_1_3.mgf, F002506_2p_uPAC14_CMB-675_Naa35_KO1_C_57971_47047_1_4.mgf, F002482_2p_uPAC14_CMB-675_Naa35_KO1_D_60964_49350_1_3.mgf, F002482_2p_uPAC14_CMB-675_Naa35_KO1_D_61263_49575_1_3.mgf	true, true, true, true, true	53.29186, 65.17825, 121.44175, 106.04371, 106.04371	Ace(5)	338.4	B(1), C(2), D(2)	98.5722	0.692226	98.5722	98.082769523781, 99.0617248087654	F002528_2p_uPAC14_CMB-675_Naa38_KO2_C_70233_54167_1_3.mgf, F002526_2p_uPAC14_CMB-675_Naa38_KO2_D_64223_50365_1_4.mgf	true, true	51.15857, 105.57854	Ace(2)	736.5	C(1), D(1)
NatB	-	M	D	MDASLEKIADPTLAEMGKNLKEAVKMLEDSQR	32	1	Q6P474	Putative pyridoxal-dependent decarboxylase domain-containing protein 2 OS=Homo sapiens OX=9606 GN=PDXDC2P PE=5 SV=3	97.9012	0	97.9012	97.9012385840496	F002522_2p_uPAC14_CMB-675_WT_A_94086_71319_1_4.mgf	true	46.64715	Ace(1)	1549	A(1)											98.2644	0	98.2644	98.2643565483744	F002500_2p_uPAC14_CMB-675_Naa35_KO1_A_96560_73332_1_4.mgf	true	56.61552	Ace(1)	1123	A(1)											Q6P996 (1-32)
NatA	M	A	A	AADGDWQDFYEFQEPAR	17	2	Q9UHY8	Fasciculation and elongation protein zeta-2 OS=Homo sapiens OX=9606 GN=FEZ2 PE=1 SV=2	97.9616	0	97.9616	97.9616160063695	F002522_2p_uPAC14_CMB-675_WT_A_67856_52566.52584_2_2.mgf	true	48.05847	Ace(1)	1098	A(1)
NatB	-	M	E	MEENDPKPGEAAAAVEGQR	19	1	P19622	Homeobox protein engrailed-2 OS=Homo sapiens OX=9606 GN=EN2 PE=2 SV=3	98.0175	0.323749	98.0175	97.7885710254595, 98.2464206815742	F002522_2p_uPAC14_CMB-675_WT_A_39731_31886.31912_2_3.mgf, F002488_2p_uPAC14_CMB-675_WT_C_20200831160725_32164_28447_1_3.mgf	true, true	44.21963, 56.02622	Ace(2)	1427	A(1), C(1)	99.9798	0	99.9798	99.9797609267159	F002504_2p_uPAC14_CMB-675_Naa30_KO2_C_33399_29188.29193_2_3.mgf	true	4939.93769	Ace(1)	1120	C(1)
NatA	M	G	E	GETEGKKDEADYKR	14	2	O96015	Dynein light chain 4, axonemal OS=Homo sapiens OX=9606 GN=DNAL4 PE=1 SV=1	98.0247	1.54311	97.8057	98.0246620937594, 98.0246620937594, 99.4109986923581, 99.4109986923581, 95.9813986982946, 95.9813986982946	F002522_2p_uPAC14_CMB-675_WT_A_28660_23577_1_2.mgf, F002522_2p_uPAC14_CMB-675_WT_A_28545_23499_1_2.mgf, F002510_2p_uPAC14_CMB-675_WT_B_25439_22812_1_2.mgf, F002510_2p_uPAC14_CMB-675_WT_B_25276_22689_1_2.mgf, F002478_2p_uPAC14_CMB-675_WT_D_24230_22393_1_2.mgf, F002478_2p_uPAC14_CMB-675_WT_D_24152_22333_1_2.mgf	true, true, true, true, true, true	49.62425, 49.62425, 168.77891, 168.77891, 23.88428, 23.88428	Ace(6)	347.667	A(2), B(2), D(2)	99.3914	1.65363	98.8147	96.4841952270137, 98.7908741955383, 99.9919094582488, 99.9919094582488	F002520_2p_uPAC14_CMB-675_Naa30_KO2_A_36937_28193_1_2.mgf, F002474_2p_uPAC14_CMB-675_Naa30_KO2_B_19610_18389_1_2.mgf, F002512_2p_uPAC14_CMB-675_Naa30_KO2_D_22196_20965_1_2.mgf, F002512_2p_uPAC14_CMB-675_Naa30_KO2_D_22153_20921_1_2.mgf	true, true, true, true	27.44299, 81.70438, 12359.11173, 12359.11173	Ace(4)	452.25	A(1), B(1), D(2)	98.8007	0.459552	98.754	98.4549341369324, 99.1464547871552, 99.1464547871552, 98.2681178684341	F002472_2p_uPAC14_CMB-675_Naa35_KO1_B_19799_18520.18537_2_2.mgf, F002506_2p_uPAC14_CMB-675_Naa35_KO1_C_23306_21427_1_2.mgf, F002506_2p_uPAC14_CMB-675_Naa35_KO1_C_23077_21249_1_2.mgf, F002482_2p_uPAC14_CMB-675_Naa35_KO1_D_26106_23749_1_2.mgf	true, true, true, true	63.72216, 116.15841, 116.15841, 56.74065	Ace(4)	573	B(1), C(2), D(1)	99.9918	0.00134722	99.9918	99.9927754573373, 99.9908701996944	F002480_2p_uPAC14_CMB-675_Naa38_KO2_A_23997_22111.22136_2_2.mgf, F002528_2p_uPAC14_CMB-675_Naa38_KO2_C_36812_29007_1_2.mgf	true, true	13840.70662, 10952.14209	Ace(2)	706.5	A(1), C(1)
NatB	-	M	E	MEAAAQFFVESPDVVYGPEAIEAQYEYR	28	1	Q9NPH2	Inositol-3-phosphate synthase 1 OS=Homo sapiens OX=9606 GN=ISYNA1 PE=1 SV=1	98.0636	0.439048	98.0636	97.6833678086814, 97.6833678086814, 98.4438207623877, 98.4438207623877	F002522_2p_uPAC14_CMB-675_WT_A_81959_62760_1_3.mgf, F002522_2p_uPAC14_CMB-675_WT_A_81973_62770_1_3.mgf, F002510_2p_uPAC14_CMB-675_WT_B_76812_61030.61047_2_3.mgf, F002510_2p_uPAC14_CMB-675_WT_B_77153_61266_1_3.mgf	true, true, true, true	42.16611, 42.16611, 63.25995, 63.25995	Ace(4)	266.5	A(2), B(2)	98.7165	0.514391	98.7165	98.2710301945557, 98.2710301945557, 99.1619813743656, 99.1619813743656	F002520_2p_uPAC14_CMB-675_Naa30_KO2_A_91476_68261_1_3.mgf, F002520_2p_uPAC14_CMB-675_Naa30_KO2_A_91699_68427_1_3.mgf, F002504_2p_uPAC14_CMB-675_Naa30_KO2_C_76230_60513_1_3.mgf, F002504_2p_uPAC14_CMB-675_Naa30_KO2_C_76592_60767_1_3.mgf	true, true, true, true	56.83791, 56.83791, 118.32909, 118.32909	Ace(4)	148	A(2), C(2)	96.8729	0	96.8729	96.8728618192689, 96.8728618192689	F002482_2p_uPAC14_CMB-675_Naa35_KO1_D_81585_63991_1_3.mgf, F002482_2p_uPAC14_CMB-675_Naa35_KO1_D_81575_63983_1_3.mgf	true, true	30.97812, 30.97812	Ace(2)	138	D(2)
NatA	M	T	E	TEVVPSSALSEVSLR	15	2	Q9H7X0	N-alpha-acetyltransferase 60 OS=Homo sapiens OX=9606 GN=NAA60 PE=1 SV=1	98.0712	0	98.0712	98.0711937806029	F002488_2p_uPAC14_CMB-675_WT_C_20200831160725_59939_48620_1_2.mgf	true	50.84554	Ace(1)	1385	C(1)
NatA	M	A	A	AALGGDGLR	9	2	Q9Y256	CAAX prenyl protease 2 OS=Homo sapiens OX=9606 GN=RCE1 PE=1 SV=1	98.0772	2.00997	98.0772	99.4984206268699, 96.655899778654	F002522_2p_uPAC14_CMB-675_WT_A_39765_31909.31940_2_2.mgf, F002510_2p_uPAC14_CMB-675_WT_B_35784_30735.30784_2_2.mgf	true, true	198.37024, 28.90341	Ace(2)	1488.5	A(1), B(1)	99.5199	0.162249	99.5199	99.6345924194516, 99.4051373763845	F002520_2p_uPAC14_CMB-675_Naa30_KO2_A_47880_36504_1_2.mgf, F002512_2p_uPAC14_CMB-675_Naa30_KO2_D_30961_28219_1_2.mgf	true, true	272.66701, 167.10604	Ace(2)	1061.5	A(1), D(1)	99.9924	0.00307135	99.9924	99.994532148201, 99.990188604572	F002500_2p_uPAC14_CMB-675_Naa35_KO1_A_35670_30708_1_2.mgf, F002506_2p_uPAC14_CMB-675_Naa35_KO1_C_34005_29464_1_2.mgf	true, true	18287.71807, 10191.23012	Ace(2)	1163.5	A(1), C(1)	99.865	0.275789	99.7746	99.3886991377051, 99.9669045526603, 99.9798925789987, 99.7630719203951	F002480_2p_uPAC14_CMB-675_Naa38_KO2_A_34154_29853_1_2.mgf, F002476_2p_uPAC14_CMB-675_Naa38_KO2_B_33030_28546_1_2.mgf, F002528_2p_uPAC14_CMB-675_Naa38_KO2_C_47492_37260_1_2.mgf, F002526_2p_uPAC14_CMB-675_Naa38_KO2_D_41642_33372_1_2.mgf	true, true, true, true	162.58557, 3020.56363, 4972.28822, 421.06901	Ace(4)	1210.75	A(1), B(1), C(1), D(1)
NatB	-	M	E	MEEKYGGDVLAGPGGGGGLGPVDVPSAR	28	1	Q8TAD4	Zinc transporter 5 OS=Homo sapiens OX=9606 GN=SLC30A5 PE=1 SV=1	98.0839	0.39318	97.8906	98.0838903464096, 97.4381459554857, 98.1496452222266	F002522_2p_uPAC14_CMB-675_WT_A_63550_49390_1_3.mgf, F002510_2p_uPAC14_CMB-675_WT_B_58601_47759_1_3.mgf, F002488_2p_uPAC14_CMB-675_WT_C_20200831160725_56721_46333_1_3.mgf	true, true, true	51.18908, 38.03423, 53.04369	Ace(3)	632.333	A(1), B(1), C(1)											96.054	0	96.054	96.0540095603456	F002506_2p_uPAC14_CMB-675_Naa35_KO1_C_58278_47266_1_3.mgf	true	24.34218	Ace(1)	830	C(1)
NatA	M	T	A	TAQGGLVANR	10	2	Q5J8M3	ER membrane protein complex subunit 4 OS=Homo sapiens OX=9606 GN=EMC4 PE=1 SV=2	98.1077	0.0839724	98.1077	98.1670795014603, 98.0483246526066	F002510_2p_uPAC14_CMB-675_WT_B_19375_17884_1_2.mgf, F002478_2p_uPAC14_CMB-675_WT_D_18160_17527_1_2.mgf	true, true	53.55774, 50.23803	Ace(2)	769	B(1), D(1)	98.1903	0.169527	98.1942	98.0040999778255, 98.3922615044541, 98.1167211059819, 98.2638346337211	F002520_2p_uPAC14_CMB-675_Naa30_KO2_A_30750_23352_1_2.mgf, F002474_2p_uPAC14_CMB-675_Naa30_KO2_B_13914_13884_1_2.mgf, F002504_2p_uPAC14_CMB-675_Naa30_KO2_C_18050_17089_1_2.mgf, F002512_2p_uPAC14_CMB-675_Naa30_KO2_D_16755_16399_1_2.mgf	true, true, true, true	49.10271, 61.19917, 52.09888, 56.5982	Ace(4)	1009.5	A(1), B(1), C(1), D(1)	98.168	0.13102	98.166	98.3016113971386, 98.2504057746407, 98.0855381552245, 98.0263217624473	F002500_2p_uPAC14_CMB-675_Naa35_KO1_A_18704_17602_1_2.mgf, F002472_2p_uPAC14_CMB-675_Naa35_KO1_B_14105_14067_1_2.mgf, F002506_2p_uPAC14_CMB-675_Naa35_KO1_C_17060_16492_1_2.mgf, F002482_2p_uPAC14_CMB-675_Naa35_KO1_D_19693_18715_1_2.mgf	true, true, true, true	57.87934, 56.15611, 51.234, 49.66682	Ace(4)	939.5	A(1), B(1), C(1), D(1)	98.2788	0.773801	98.6319	98.1841240141609, 98.1926380363662, 98.3648655388054, 99.7858256410827	F002480_2p_uPAC14_CMB-675_Naa38_KO2_A_17978_17340_1_2.mgf, F002476_2p_uPAC14_CMB-675_Naa38_KO2_B_16275_15672_1_2.mgf, F002526_2p_uPAC14_CMB-675_Naa38_KO2_D_24824_20082_1_2.mgf, F002526_2p_uPAC14_CMB-675_Naa38_KO2_D_25366_20540_1_1.mgf	true, true, true, true	54.06984, 54.32926, 60.15705, 465.9093	Ace(4)	786.25	A(1), B(1), D(2)
NatA	M	A	D	ADEEKLPPGWEKR	13	2	O15428	Putative PIN1-like protein OS=Homo sapiens OX=9606 GN=PIN1P1 PE=5 SV=1	98.1083	0	98.1083	98.108262974904	F002478_2p_uPAC14_CMB-675_WT_D_48106_40359_1_2.mgf	true	51.86147	Ace(1)	1507	D(1)																															Q13526 (2-14)
NatB	-	M	E	METESGNQEKVMEEESTEKKKEVEKKKR	28	1	Q4G0J3	La-related protein 7 OS=Homo sapiens OX=9606 GN=LARP7 PE=1 SV=1	98.1496	2.59586	98.1496	99.9851455388043, 96.3140516460339	F002522_2p_uPAC14_CMB-675_WT_A_52343_41314_1_3.mgf, F002510_2p_uPAC14_CMB-675_WT_B_47820_39800_1_4.mgf	true, true	6730.98433, 26.13006	Ace(2)	344	A(1), B(1)	99.2838	0.311075	99.2838	99.5037628669326, 99.0638358185215	F002520_2p_uPAC14_CMB-675_Naa30_KO2_A_60353_45799_1_4.mgf, F002512_2p_uPAC14_CMB-675_Naa30_KO2_D_42120_36921_1_3.mgf	true, true	200.51656, 105.81887	Ace(2)	263	A(1), D(1)	98.2312	1.00777	98.2306	97.3203272737893, 97.3203272737893, 97.2915583289998, 99.1672983402673, 99.1420868103482, 99.1420868103482	F002500_2p_uPAC14_CMB-675_Naa35_KO1_A_48409_40176_1_3.mgf, F002500_2p_uPAC14_CMB-675_Naa35_KO1_A_48546_40273_1_3.mgf, F002500_2p_uPAC14_CMB-675_Naa35_KO1_A_48433_40194_1_4.mgf, F002506_2p_uPAC14_CMB-675_Naa35_KO1_C_46507_38772_1_3.mgf, F002482_2p_uPAC14_CMB-675_Naa35_KO1_D_49540_41168_1_3.mgf, F002482_2p_uPAC14_CMB-675_Naa35_KO1_D_49531_41162_1_3.mgf	true, true, true, true, true, true	36.31799, 36.31799, 35.9216, 119.09103, 115.56191, 115.56191	Ace(6)	122.333	A(3), C(1), D(2)	98.8087	0.439297	98.9839	99.4838059872414, 98.8086660490791, 98.65932297419	F002480_2p_uPAC14_CMB-675_Naa38_KO2_A_46490_39137_1_3.mgf, F002476_2p_uPAC14_CMB-675_Naa38_KO2_B_45478_37885_1_3.mgf, F002526_2p_uPAC14_CMB-675_Naa38_KO2_D_53623_42496_1_4.mgf	true, true, true	192.72561, 82.93952, 73.58918	Ace(3)	393.667	A(1), B(1), D(1)
NatA	M	S	T	STGDSFETR	9	2	Q13464	Rho-associated protein kinase 1 OS=Homo sapiens OX=9606 GN=ROCK1 PE=1 SV=1	98.167	0	98.167	98.1669924837526	F002478_2p_uPAC14_CMB-675_WT_D_14723_14866_1_2.mgf	true	53.55515	Ace(1)	1460	D(1)	99.4705	0.401269	99.2818	99.4704856652527, 99.5539505108983, 98.8209685554671	F002520_2p_uPAC14_CMB-675_Naa30_KO2_A_26840_20370_1_2.mgf, F002504_2p_uPAC14_CMB-675_Naa30_KO2_C_14433_14301_1_2.mgf, F002512_2p_uPAC14_CMB-675_Naa30_KO2_D_13424_13720_1_2.mgf	true, true, true	187.8523, 223.19037, 83.81538	Ace(3)	1150.33	A(1), C(1), D(1)
NatA	M	S	L	SLYDDLGVETSDSKTEGWSKNFKLLQSQLQVKKAALTQAKSQR	43	2	Q96I25	Splicing factor 45 OS=Homo sapiens OX=9606 GN=RBM17 PE=1 SV=1	98.2001	0	98.2001	98.2000775766564, 98.2000775766564	F002522_2p_uPAC14_CMB-675_WT_A_101118_76504_1_4.mgf, F002522_2p_uPAC14_CMB-675_WT_A_101217_76581_1_4.mgf	true, true	54.55795, 54.55795	Ace(2)	368	A(2)
NatA	M	S	K	SKTNKSKSGSR	11	2	Q9Y2W1	Thyroid hormone receptor-associated protein 3 OS=Homo sapiens OX=9606 GN=THRAP3 PE=1 SV=2	98.2006	0.0981363	98.2006	98.2699886805359, 98.1312030044275	F002510_2p_uPAC14_CMB-675_WT_B_9828_10442_1_2.mgf, F002478_2p_uPAC14_CMB-675_WT_D_8867_10176_1_2.mgf	true, true	56.80309, 52.51036	Ace(2)	805.5	B(1), D(1)	98.8375	0.248608	98.8375	99.0133208590778, 98.6617361457572	F002520_2p_uPAC14_CMB-675_Naa30_KO2_A_20168_15314_1_2.mgf, F002512_2p_uPAC14_CMB-675_Naa30_KO2_D_7361_8889_1_2.mgf	true, true	100.35007, 73.72368	Ace(2)	707	A(1), D(1)	98.8019	0.148734	98.8019	98.9070279740725, 98.6966861551186	F002500_2p_uPAC14_CMB-675_Naa35_KO1_A_9032_9983_1_2.mgf, F002506_2p_uPAC14_CMB-675_Naa35_KO1_C_6887_8719_1_2.mgf	true, true	90.49365, 75.72749	Ace(2)	710.5	A(1), C(1)	99.0628	0.076172	99.0762	99.0146437730314, 99.0119586595598, 99.1110097267092, 99.1671872440402	F002480_2p_uPAC14_CMB-675_Naa38_KO2_A_8799_10017_1_2.mgf, F002476_2p_uPAC14_CMB-675_Naa38_KO2_B_6706_8175_1_2.mgf, F002528_2p_uPAC14_CMB-675_Naa38_KO2_C_20278_15943_1_2.mgf, F002526_2p_uPAC14_CMB-675_Naa38_KO2_D_14055_12002_1_2.mgf	true, true, true, true	100.48614, 100.21034, 111.48717, 119.07501	Ace(4)	983.5	A(1), B(1), C(1), D(1)
NatB	-	M	E	MEAYEQVQKGPLKLKGVAELGVTKR	25	1	Q9Y421	Protein FAM32A OS=Homo sapiens OX=9606 GN=FAM32A PE=1 SV=2	98.2075	0.642922	98.3147	98.6359608728104, 97.7789934087187, 97.7789934087187, 99.0649499771614	F002522_2p_uPAC14_CMB-675_WT_A_80607_61742.61774_2_4.mgf, F002510_2p_uPAC14_CMB-675_WT_B_75715_60203_1_3.mgf, F002510_2p_uPAC14_CMB-675_WT_B_76027_60439_1_3.mgf, F002488_2p_uPAC14_CMB-675_WT_C_20200831160725_75126_59197.59246_2_3.mgf	true, true, true, true	72.31168, 44.02463, 44.02463, 105.94615	Ace(4)	486.75	A(1), B(2), C(1)	98.1701	0.258355	98.0209	97.7226128826779, 98.1700964853226, 98.1700964853226	F002474_2p_uPAC14_CMB-675_Naa30_KO2_B_70542_56170_1_3.mgf, F002504_2p_uPAC14_CMB-675_Naa30_KO2_C_75130_59756_1_3.mgf, F002504_2p_uPAC14_CMB-675_Naa30_KO2_C_74724_59497_1_3.mgf	true, true, true	42.90997, 53.64769, 53.64769	Ace(3)	313	B(1), C(2)	97.0255	1.44915	97.8622	99.5355395175286, 97.0255419685617, 97.0255419685617	F002500_2p_uPAC14_CMB-675_Naa35_KO1_A_80605_62575_1_3.mgf, F002472_2p_uPAC14_CMB-675_Naa35_KO1_B_71366_56746_1_3.mgf, F002472_2p_uPAC14_CMB-675_Naa35_KO1_B_71074_56533_1_3.mgf	true, true, true	214.30357, 32.61957, 32.61957	Ace(3)	338.333	A(1), B(2)	99.0755	0.686817	99.0755	99.6703118744167, 99.6703118744167, 98.480709800227, 98.480709800227	F002528_2p_uPAC14_CMB-675_Naa38_KO2_C_88212_67374_1_3.mgf, F002528_2p_uPAC14_CMB-675_Naa38_KO2_C_88574_67614_1_3.mgf, F002526_2p_uPAC14_CMB-675_Naa38_KO2_D_81926_63762_1_3.mgf, F002526_2p_uPAC14_CMB-675_Naa38_KO2_D_82176_63963_1_3.mgf	true, true, true, true	302.31696, 302.31696, 64.82021, 64.82021	Ace(4)	173	C(2), D(2)
NatB	-	M	N	MNVTSLFSFTSPAVKR	16	1	Q15797	Mothers against decapentaplegic homolog 1 OS=Homo sapiens OX=9606 GN=SMAD1 PE=1 SV=1	98.2095	0.403559	98.3314	98.7818286846697, 98.002823607983, 98.2094534768563	F002522_2p_uPAC14_CMB-675_WT_A_80512_61674_1_2.mgf, F002510_2p_uPAC14_CMB-675_WT_B_75450_59999_1_2.mgf, F002488_2p_uPAC14_CMB-675_WT_C_20200831160725_74888_59023_1_2.mgf	true, true, true	81.09026, 49.07069, 54.84887	Ace(3)	1301.67	A(1), B(1), C(1)	99.9906	0	99.9906	99.9906459389078	F002504_2p_uPAC14_CMB-675_Naa30_KO2_C_75156_59771_1_2.mgf	true	10689.54382	Ace(1)	873	C(1)	95.8517	0	95.8517	95.8517085360637	F002506_2p_uPAC14_CMB-675_Naa35_KO1_C_75773_59893_1_2.mgf	true	23.10631	Ace(1)	1067	C(1)
NatB	-	M	E	MEKLYSENEGMASNQGKMENEEQPQDER	28	1	Q96EI5	Transcription elongation factor A protein-like 4 OS=Homo sapiens OX=9606 GN=TCEAL4 PE=1 SV=2	98.2245	2.7272	96.9106	98.7321822477876, 98.2245427842577, 93.7752103978885	F002522_2p_uPAC14_CMB-675_WT_A_36034_29185_1_3.mgf, F002510_2p_uPAC14_CMB-675_WT_B_32187_28078_1_3.mgf, F002478_2p_uPAC14_CMB-675_WT_D_31237_27750_1_3.mgf	true, true, true	77.87569, 55.32352, 15.0648	Ace(3)	859	A(1), B(1), D(1)	98.9186	0.914418	98.3907	98.9186369461961, 98.9186369461961, 97.3348187276957	F002474_2p_uPAC14_CMB-675_Naa30_KO2_B_26309_23675_1_3.mgf, F002474_2p_uPAC14_CMB-675_Naa30_KO2_B_26407_23752_1_3.mgf, F002504_2p_uPAC14_CMB-675_Naa30_KO2_C_30161_26827_1_3.mgf	true, true, true	91.47588, 91.47588, 36.5209	Ace(3)	368	B(2), C(1)	98.3728	0.915273	98.4841	99.4112848684198, 99.5000784127009, 97.0089352078535, 98.2390211775313, 98.2390211775313, 98.506550567899	F002500_2p_uPAC14_CMB-675_Naa35_KO1_A_31875_27972_1_3.mgf, F002472_2p_uPAC14_CMB-675_Naa35_KO1_B_26552_23799.23827_2_3.mgf, F002506_2p_uPAC14_CMB-675_Naa35_KO1_C_30397_26871_1_4.mgf, F002506_2p_uPAC14_CMB-675_Naa35_KO1_C_30258_26769_1_3.mgf, F002506_2p_uPAC14_CMB-675_Naa35_KO1_C_30145_26686_1_3.mgf, F002482_2p_uPAC14_CMB-675_Naa35_KO1_D_33260_29217.29233_2_3.mgf	true, true, true, true, true, true	168.86144, 199.03137, 32.43291, 55.7866, 55.7866, 65.95908	Ace(6)	383.5	A(1), B(1), C(3), D(1)	97.5665	0.578463	97.6462	97.1116847946956, 98.2603516038166, 97.5665120915147	F002480_2p_uPAC14_CMB-675_Naa38_KO2_A_30713_27314_1_3.mgf, F002528_2p_uPAC14_CMB-675_Naa38_KO2_C_43730_34458_1_3.mgf, F002526_2p_uPAC14_CMB-675_Naa38_KO2_D_37992_30641_1_3.mgf	true, true, true	33.62226, 56.48288, 40.09328	Ace(3)	611.667	A(1), C(1), D(1)
NatA	M	A	D	ADEEEDPTFEEENEEIGGGAEGGQGKR	27	2	Q15543	Transcription initiation factor TFIID subunit 13 OS=Homo sapiens OX=9606 GN=TAF13 PE=1 SV=1	98.2279	0.662002	98.6101	99.3744834406063, 98.2278618745925, 98.2278618745925	F002510_2p_uPAC14_CMB-675_WT_B_40601_34343_1_3.mgf, F002488_2p_uPAC14_CMB-675_WT_C_20200831160725_37158_32198_1_3.mgf, F002488_2p_uPAC14_CMB-675_WT_C_20200831160725_37261_32271_1_3.mgf	true, true, true	158.86787, 55.42901, 55.42901	Ace(3)	293.667	B(1), C(2)
NatA	M	A	A	AAQGYGYYR	9	2	O43826	Glucose-6-phosphate exchanger SLC37A4 OS=Homo sapiens OX=9606 GN=SLC37A4 PE=1 SV=1	98.2386	0.747901	98.2386	97.7097240080013, 98.767415038843	F002510_2p_uPAC14_CMB-675_WT_B_26119_23370_1_2.mgf, F002488_2p_uPAC14_CMB-675_WT_C_20200831160725_21858_20679_1_2.mgf	true, true	42.66286, 80.13031	Ace(2)	1530	B(1), C(1)	93.0038	0	93.0038	93.0037933432493	F002512_2p_uPAC14_CMB-675_Naa30_KO2_D_22948_21597_1_2.mgf	true	13.29346	Ace(1)	935	D(1)	97.6053	1.06601	97.6053	98.3591076499221, 96.8515390464256	F002472_2p_uPAC14_CMB-675_Naa35_KO1_B_20626_19163_1_2.mgf, F002506_2p_uPAC14_CMB-675_Naa35_KO1_C_24019_21996_1_2.mgf	true, true	59.94245, 30.76155	Ace(2)	1376	B(1), C(1)	96.4196	0	96.4196	96.4195704845144	F002476_2p_uPAC14_CMB-675_Naa38_KO2_B_23264_21109_1_2.mgf	true	26.92961	Ace(1)	1441	B(1)
NatB	-	M	E	MEVEAAEAR	9	1	Q96K58	Zinc finger protein 668 OS=Homo sapiens OX=9606 GN=ZNF668 PE=1 SV=3	98.2404	0.0165238	98.2404	98.2287247703984, 98.2520929439089	F002522_2p_uPAC14_CMB-675_WT_A_18331_15582_1_2.mgf, F002478_2p_uPAC14_CMB-675_WT_D_14655_14807_1_2.mgf	true, true	55.4565, 56.21128	Ace(2)	1448.5	A(1), D(1)	96.7484	0	96.7484	96.7484433172381	F002520_2p_uPAC14_CMB-675_Naa30_KO2_A_26819_20355_1_2.mgf	true	29.7545	Ace(1)	1501	A(1)											95.1675	0	95.1675	95.1675179889142	F002528_2p_uPAC14_CMB-675_Naa38_KO2_C_27052_21185_1_2.mgf	true	19.6933	Ace(1)	1217	C(1)
NatA	M	S	E	SETAPAAPAAPAPAEKTPVKKKAR	24	2	P10412	Histone H1.4 OS=Homo sapiens OX=9606 GN=H1-4 PE=1 SV=2	98.2567	0.743555	98.0734	98.2566536990757, 98.2566536990757, 98.2566536990757, 98.2566536990757, 98.2566536990757, 98.2566536990757, 98.885215550262, 98.885215550262, 98.885215550262, 97.0060131232432, 98.885215550262, 98.885215550262, 98.2894324730376, 97.2599564278271, 98.2894324730376, 98.2894324730376, 97.2599564278271, 97.2599564278271, 99.1772840897273, 97.2600525247931, 97.2600525247931, 99.1772840897273, 99.17728…	F002522_2p_uPAC14_CMB-675_WT_A_47957_38020_1_2.mgf, F002522_2p_uPAC14_CMB-675_WT_A_48503_38423_1_2.mgf, F002522_2p_uPAC14_CMB-675_WT_A_49639_39252_1_2.mgf, F002522_2p_uPAC14_CMB-675_WT_A_47864_37946_1_2.mgf, F002522_2p_uPAC14_CMB-675_WT_A_43952_35033_1_2.mgf, F002522_2p_uPAC14_CMB-675_WT_A_43988_35061_1_2.mgf, F002522_2p_uPAC14_CMB-675_WT_A_50314_39795_1_3.mgf, F002522_2p_uPAC14_CMB-675_WT_A_5291…	true, true, true, true, true, true, true, true, true, true, true, true, true, true, true, true, true, true, true, true, true, true, true, true, true, true, true, true	56.36095, 56.36095, 56.36095, 56.36095, 56.36095, 56.36095, 88.70344, 88.70344, 88.70344, 32.40028, 88.70344, 88.70344, 57.46013, 35.49577, 57.46013, 57.46013, 35.49577, 35.49577, 120.54864, 35.49705, 35.49705, 120.54864, 120.54864, 35.49705, 35.06667, 35.06667, 36.50368, 36.50368	Ace(28)	16	A(12), B(6), C(6), D(4)	97.5118	0.735127	97.8142	99.3400986420549, 99.3400986420549, 99.3400986420549, 97.4213179643884, 97.4213179643884, 97.8379289954261, 98.6482858778045, 97.3466841113342, 97.3466841113342, 97.3466841113342, 98.6482858778045, 97.1051010435531, 97.1051010435531, 97.6023209533171, 97.6023209533171, 97.6872158311001, 97.6872158311001, 97.349613070012, 97.349613070012, 97.349613070012, 97.6872158311001, 97.349613070012	F002520_2p_uPAC14_CMB-675_Naa30_KO2_A_56399_42788_1_2.mgf, F002520_2p_uPAC14_CMB-675_Naa30_KO2_A_56685_43017_1_2.mgf, F002520_2p_uPAC14_CMB-675_Naa30_KO2_A_49279_37582_1_2.mgf, F002520_2p_uPAC14_CMB-675_Naa30_KO2_A_55178_41872_1_3.mgf, F002520_2p_uPAC14_CMB-675_Naa30_KO2_A_58396_44294.44355_2_3.mgf, F002520_2p_uPAC14_CMB-675_Naa30_KO2_A_55326_41977_1_4.mgf, F002474_2p_uPAC14_CMB-675_Naa30_KO2_B_3…	true, true, true, true, true, true, true, true, true, true, true, true, true, true, true, true, true, true, true, true, true, true	150.5378, 150.5378, 150.5378, 37.7795, 37.7795, 45.25195, 72.98014, 36.68869, 36.68869, 36.68869, 72.98014, 33.54352, 33.54352, 40.707, 40.707, 42.23793, 42.23793, 36.73034, 36.73034, 36.73034, 42.23793, 36.73034	Ace(22)	19.5455	A(6), B(5), C(4), D(7)	97.5492	0.257076	97.5694	97.332669701555, 97.332669701555, 97.5926261175029, 97.2604533566158, 97.5926261175029, 97.5926261175029, 97.5926261175029, 97.5926261175029, 97.5492418579687, 97.5492418579687, 97.5492418579687, 97.5492418579687, 97.5492418579687, 97.5492418579687, 97.5492418579687, 97.4153467919672, 97.4153467919672, 98.2813546225373, 97.4153467919672, 98.2813546225373, 97.4153467919672	F002500_2p_uPAC14_CMB-675_Naa35_KO1_A_43061_36177_1_3.mgf, F002500_2p_uPAC14_CMB-675_Naa35_KO1_A_44290_37075_1_3.mgf, F002472_2p_uPAC14_CMB-675_Naa35_KO1_B_38339_32525_1_3.mgf, F002472_2p_uPAC14_CMB-675_Naa35_KO1_B_38402_32574_1_2.mgf, F002472_2p_uPAC14_CMB-675_Naa35_KO1_B_37231_31688_1_3.mgf, F002472_2p_uPAC14_CMB-675_Naa35_KO1_B_40402_34110_1_3.mgf, F002472_2p_uPAC14_CMB-675_Naa35_KO1_B_39008_3…	true, true, true, true, true, true, true, true, true, true, true, true, true, true, true, true, true, true, true, true, true	36.49067, 36.49067, 40.53904, 35.50239, 40.53904, 40.53904, 40.53904, 40.53904, 39.8037, 39.8037, 39.8037, 39.8037, 39.8037, 39.8037, 39.8037, 37.68991, 37.68991, 57.18536, 37.68991, 57.18536, 37.68991	Ace(21)	19	A(2), B(6), C(7), D(6)	98.3683	0.540817	98.5626	98.3682894680591, 98.3682894680591, 98.3682894680591, 98.3682894680591, 98.3682894680591, 98.4297360260638, 98.4297360260638, 99.0151905867189, 98.3064915059541, 98.3064915059541, 98.5209255751935, 99.9718528831038, 98.2664966677732, 99.9718528831038, 98.2664966677732, 98.2664966677732, 98.2664966677732, 98.2664966677732	F002480_2p_uPAC14_CMB-675_Naa38_KO2_A_41527_35382_1_3.mgf, F002480_2p_uPAC14_CMB-675_Naa38_KO2_A_41741_35543_1_3.mgf, F002480_2p_uPAC14_CMB-675_Naa38_KO2_A_42665_36234_1_3.mgf, F002480_2p_uPAC14_CMB-675_Naa38_KO2_A_44365_37522_1_3.mgf, F002480_2p_uPAC14_CMB-675_Naa38_KO2_A_43868_37124_1_3.mgf, F002476_2p_uPAC14_CMB-675_Naa38_KO2_B_40416_34026_1_2.mgf, F002476_2p_uPAC14_CMB-675_Naa38_KO2_B_41567_3…	true, true, true, true, true, true, true, true, true, true, true, true, true, true, true, true, true, true	60.28538, 60.28538, 60.28538, 60.28538, 60.28538, 62.68356, 62.68356, 100.54249, 58.04901, 58.04901, 66.60985, 3551.76174, 56.68665, 3551.76174, 56.68665, 56.68665, 56.68665, 56.68665	Ace(18)	22.9444	A(5), B(3), C(3), D(7)
NatA	M	A	T	ATTAELFEEPFVADEYIER	19	2	O00471	Exocyst complex component 5 OS=Homo sapiens OX=9606 GN=EXOC5 PE=1 SV=1	98.2593	0.864226	98.2593	98.8704197497618, 97.6482203260084	F002522_2p_uPAC14_CMB-675_WT_A_84301_64423_1_3.mgf, F002510_2p_uPAC14_CMB-675_WT_B_79196_62706_1_2.mgf	true, true	87.52846, 41.52099	Ace(2)	1173	A(1), B(1)	97.8804	0.66973	98.2671	99.0404545328496, 97.8804474884044, 97.8804474884044	F002520_2p_uPAC14_CMB-675_Naa30_KO2_A_94042_70104_1_3.mgf, F002474_2p_uPAC14_CMB-675_Naa30_KO2_B_74548_59016.59027_2_2.mgf, F002474_2p_uPAC14_CMB-675_Naa30_KO2_B_74394_58904_1_2.mgf	true, true, true	103.21601, 46.17977, 46.17977	Ace(3)	367.333	A(1), B(2)	98.1737	1.19897	97.298	98.1736524157373, 98.1736524157373, 98.1736524157373, 95.9846356096969, 95.9846356096969	F002472_2p_uPAC14_CMB-675_Naa35_KO1_B_74913_59319_1_2.mgf, F002472_2p_uPAC14_CMB-675_Naa35_KO1_B_75198_59531_1_2.mgf, F002472_2p_uPAC14_CMB-675_Naa35_KO1_B_75305_59607_1_2.mgf, F002482_2p_uPAC14_CMB-675_Naa35_KO1_D_84144_65830_1_2.mgf, F002482_2p_uPAC14_CMB-675_Naa35_KO1_D_84168_65849_1_2.mgf	true, true, true, true, true	53.75409, 53.75409, 53.75409, 23.90434, 23.90434	Ace(5)	145.6	B(3), D(2)	98.4638	0.267936	98.4638	98.6958835695283, 98.6958835695283, 98.2318050529707, 98.2318050529707	F002476_2p_uPAC14_CMB-675_Naa38_KO2_B_79772_62792_1_2.mgf, F002476_2p_uPAC14_CMB-675_Naa38_KO2_B_79524_62618_1_2.mgf, F002526_2p_uPAC14_CMB-675_Naa38_KO2_D_85521_66548_1_3.mgf, F002526_2p_uPAC14_CMB-675_Naa38_KO2_D_85426_66479_1_3.mgf	true, true, true, true	75.68027, 75.68027, 55.55485, 55.55485	Ace(4)	217	B(2), D(2)
NatB		M	N	MNKLYIGNLSPAVTADDLR	19	2	Q9Y6M1	Insulin-like growth factor 2 mRNA-binding protein 2 OS=Homo sapiens OX=9606 GN=IGF2BP2 PE=1 SV=2	98.2599	0	98.2599	98.2598832973332	F002522_2p_uPAC14_CMB-675_WT_A_72317_55840_1_2.mgf	true	56.46741	Ace(1)	334	A(1)	99.3762	1.04335	99.1028	97.9499059519355, 99.3762438477371, 99.9821287239633	F002520_2p_uPAC14_CMB-675_Naa30_KO2_A_81626_61271_1_2.mgf, F002504_2p_uPAC14_CMB-675_Naa30_KO2_C_66835_53973_1_3.mgf, F002512_2p_uPAC14_CMB-675_Naa30_KO2_D_61424_51768_1_2.mgf	true, true, true	47.77825, 159.31906, 5594.57134	Ace(3)	411.667	A(1), C(1), D(1)	98.1329	0.406013	98.1329	97.8457960494484, 98.4199857893522	F002500_2p_uPAC14_CMB-675_Naa35_KO1_A_71752_56573_1_2.mgf, F002472_2p_uPAC14_CMB-675_Naa35_KO1_B_62712_50706_1_2.mgf	true, true	45.42086, 62.29057	Ace(2)	400	A(1), B(1)	99.9939	0	99.9939	99.9939017772779	F002528_2p_uPAC14_CMB-675_Naa38_KO2_C_80146_61535_1_2.mgf	true	16397.22036	Ace(1)	242	C(1)
NatA	M	S	Y	SYGEIEGKFLGPR	13	2	Q92802	NEDD4-binding protein 2-like 2 OS=Homo sapiens OX=9606 GN=N4BP2L2 PE=1 SV=1	98.2808	0.97341	98.2859	97.3151291932983, 99.2619283450514, 98.2807822921951	F002522_2p_uPAC14_CMB-675_WT_A_68054_52704_1_2.mgf, F002510_2p_uPAC14_CMB-675_WT_B_63141_51153_1_2.mgf, F002488_2p_uPAC14_CMB-675_WT_C_20200831160725_61443_49710_1_2.mgf	true, true, true	36.24574, 134.4882, 57.16599	Ace(3)	998	A(1), B(1), C(1)											95.178	0	95.178	95.1779644548471	F002500_2p_uPAC14_CMB-675_Naa35_KO1_A_66691_53070_1_2.mgf	true	19.73813	Ace(1)	899	A(1)
NatC/E/F	-	M	F	MFEEKASSPSGKMGGEEKPIGAGEEKQKEGGKKKNKEGSGDGGR	44	1	P26639	Threonine--tRNA ligase 1, cytoplasmic OS=Homo sapiens OX=9606 GN=TARS1 PE=1 SV=3	98.2943	0.110865	98.2943	98.3902630229733, 98.3902630229733, 98.1982394276743, 98.1982394276743	F002522_2p_uPAC14_CMB-675_WT_A_49900_39462_1_4.mgf, F002522_2p_uPAC14_CMB-675_WT_A_49814_39395_1_4.mgf, F002510_2p_uPAC14_CMB-675_WT_B_45712_38179_1_4.mgf, F002510_2p_uPAC14_CMB-675_WT_B_45570_38062_1_4.mgf	true, true, true, true	61.12195, 61.12195, 54.50127, 54.50127	Ace(4)	100	A(2), B(2)	98.2396	0.325232	98.3611	98.7699318702165, 98.7699318702165, 98.0738256403855, 98.0738256403855, 98.2395714412716, 98.2395714412716	F002520_2p_uPAC14_CMB-675_Naa30_KO2_A_58307_44223_1_4.mgf, F002520_2p_uPAC14_CMB-675_Naa30_KO2_A_57962_43949_1_4.mgf, F002474_2p_uPAC14_CMB-675_Naa30_KO2_B_39368_33449_1_4.mgf, F002474_2p_uPAC14_CMB-675_Naa30_KO2_B_39600_33641_1_4.mgf, F002512_2p_uPAC14_CMB-675_Naa30_KO2_D_39997_35234_1_4.mgf, F002512_2p_uPAC14_CMB-675_Naa30_KO2_D_40004_35242.35259_2_4.mgf	true, true, true, true, true, true	80.29631, 80.29631, 50.91638, 50.91638, 55.80435, 55.80435	Ace(6)	121	A(2), B(2), D(2)	99.0165	0.573614	99.2029	99.9968118442922, 98.7818969421471, 98.7818969421471, 99.2510167821673	F002500_2p_uPAC14_CMB-675_Naa35_KO1_A_46369_38613_1_4.mgf, F002472_2p_uPAC14_CMB-675_Naa35_KO1_B_40066_33841_1_4.mgf, F002472_2p_uPAC14_CMB-675_Naa35_KO1_B_40194_33945_1_4.mgf, F002506_2p_uPAC14_CMB-675_Naa35_KO1_C_44108_36929_1_4.mgf	true, true, true, true	31365.09663, 81.09486, 81.09486, 132.51434	Ace(4)	117.5	A(1), B(2), C(1)	97.8224	0	97.8224	97.8223982885792, 97.8223982885792	F002476_2p_uPAC14_CMB-675_Naa38_KO2_B_43245_36178_1_4.mgf, F002476_2p_uPAC14_CMB-675_Naa38_KO2_B_43133_36083.36092_2_4.mgf	true, true	44.92208, 44.92208	Ace(2)	62	B(2)
NatE/other	-	M	T	MTAEEMKATESGAQSAPLPMEGVDISPKQDEGVLKVIKR	39	1	Q02790	Peptidyl-prolyl cis-trans isomerase FKBP4 OS=Homo sapiens OX=9606 GN=FKBP4 PE=1 SV=3	98.2947	1.09427	98.1284	99.3123310053445, 96.3562760412396, 98.0834900719036, 98.2947131332327, 98.5951879568273	F002522_2p_uPAC14_CMB-675_WT_A_74709_57580_1_4.mgf, F002510_2p_uPAC14_CMB-675_WT_B_69760_56015_1_4.mgf, F002488_2p_uPAC14_CMB-675_WT_C_20200831160725_68772_54895_1_4.mgf, F002478_2p_uPAC14_CMB-675_WT_D_69608_55898_1_3.mgf, F002478_2p_uPAC14_CMB-675_WT_D_69385_55741_1_4.mgf	true, true, true, true, true	144.4188, 26.44445, 51.17818, 57.64116, 70.1839	Ace(5)	38	A(1), B(1), C(1), D(2)	97.3546	0.577797	97.3546	97.7632103121372, 96.9460818535572	F002520_2p_uPAC14_CMB-675_Naa30_KO2_A_83689_62774_1_4.mgf, F002504_2p_uPAC14_CMB-675_Naa30_KO2_C_68779_55388_1_4.mgf	true, true	43.70693, 31.74482	Ace(2)	32.5	A(1), C(1)											99.0114	0.65735	98.6827	97.6967016768011, 99.0114012132282, 99.0114012132282, 99.0114012132282	F002476_2p_uPAC14_CMB-675_Naa38_KO2_B_69160_55300.55337_2_4.mgf, F002528_2p_uPAC14_CMB-675_Naa38_KO2_C_82380_63171_1_4.mgf, F002528_2p_uPAC14_CMB-675_Naa38_KO2_C_82478_63240_1_4.mgf, F002528_2p_uPAC14_CMB-675_Naa38_KO2_C_82247_63071_1_4.mgf	true, true, true, true	42.416, 100.15327, 100.15327, 100.15327	Ace(4)	65	B(1), C(3)
NatA	M	A	A	AAASYDQLLKQVEALKMENSNLR	23	2	P25054	Adenomatous polyposis coli protein OS=Homo sapiens OX=9606 GN=APC PE=1 SV=2	98.3059	0	98.3059	98.3058864347583	F002522_2p_uPAC14_CMB-675_WT_A_91683_69720_1_3.mgf	true	58.02792	Ace(1)	1450	A(1)
NatB	-	M	N	MNNSGADEIGKLFVGGLDWSTTQETLR	27	1	Q96EP5	DAZ-associated protein 1 OS=Homo sapiens OX=9606 GN=DAZAP1 PE=1 SV=1	98.3063	0	98.3063	98.3062568734213	F002522_2p_uPAC14_CMB-675_WT_A_90003_68629_1_3.mgf	true	58.04083	Ace(1)	497	A(1)											98.9038	0	98.9038	98.903812146726	F002506_2p_uPAC14_CMB-675_Naa35_KO1_C_86951_67938_1_3.mgf	true	90.22524	Ace(1)	554	C(1)	98.1577	2.54466	98.1577	99.957081797416, 96.3583897964995	F002476_2p_uPAC14_CMB-675_Naa38_KO2_B_85343_66897_1_3.mgf, F002528_2p_uPAC14_CMB-675_Naa38_KO2_C_98052_74636_1_3.mgf	true, true	2329.0137, 26.46038	Ace(2)	451.5	B(1), C(1)
NatB	-	M	E	MELSAVGER	9	1	O95503	Chromobox protein homolog 6 OS=Homo sapiens OX=9606 GN=CBX6 PE=1 SV=1	98.3065	0.149555	98.3065	98.4122104824593, 98.2007074818181	F002510_2p_uPAC14_CMB-675_WT_B_29133_25730_1_2.mgf, F002488_2p_uPAC14_CMB-675_WT_C_20200831160725_25191_23211_1_2.mgf	true, true	61.98064, 54.5774	Ace(2)	1558.5	B(1), C(1)	98.8758	0	98.8758	98.875817519552	F002520_2p_uPAC14_CMB-675_Naa30_KO2_A_41049_31358_1_2.mgf	true	87.95353	Ace(1)	1500	A(1)	99.5378	0	99.5378	99.5377736674558, 99.5377736674558	F002500_2p_uPAC14_CMB-675_Naa35_KO1_A_28718_25559_1_2.mgf, F002500_2p_uPAC14_CMB-675_Naa35_KO1_A_28597_25467_1_2.mgf	true, true	215.34423, 215.34423	Ace(2)	792	A(2)	99.066	0	99.066	99.0659976345456	F002526_2p_uPAC14_CMB-675_Naa38_KO2_D_34985_28277_1_2.mgf	true	106.06611	Ace(1)	1075	D(1)	Q9HC52 (1-9)
NatA	M	A	T	ATPLVAGPAALR	12	2	Q9BSI4	TERF1-interacting nuclear factor 2 OS=Homo sapiens OX=9606 GN=TINF2 PE=1 SV=1	98.3467	1.7511	98.3467	97.1085028521727, 99.5849298487862	F002510_2p_uPAC14_CMB-675_WT_B_55884_45744_1_2.mgf, F002488_2p_uPAC14_CMB-675_WT_C_20200831160725_53676_44139_1_2.mgf	true, true	33.58416, 239.92313	Ace(2)	1671	B(1), C(1)
NatA	M	A	A	AAENEASQESALGAYSPVDYMSITSFPR	28	2	Q9UJ14	Glutathione hydrolase 7 OS=Homo sapiens OX=9606 GN=GGT7 PE=1 SV=2	98.3631	0.224196	98.4925	98.7514155825832, 98.363096334236, 98.363096334236	F002522_2p_uPAC14_CMB-675_WT_A_70001_54111_1_3.mgf, F002510_2p_uPAC14_CMB-675_WT_B_64957_52457_1_3.mgf, F002510_2p_uPAC14_CMB-675_WT_B_65040_52514_1_3.mgf	true, true, true	79.0907, 60.09095, 60.09095	Ace(3)	648	A(1), B(2)	98.5616	0	98.5616	98.5615648103516	F002504_2p_uPAC14_CMB-675_Naa30_KO2_C_63947_51827_1_3.mgf	true	68.51999	Ace(1)	942	C(1)	99.0141	0	99.0141	99.0141082101026	F002472_2p_uPAC14_CMB-675_Naa35_KO1_B_60250_48841.48874_2_3.mgf	true	100.43101	Ace(1)	1027	B(1)
NatC/E/F	-	M	L	MLTDSGGGGTSFEEDLDSVAPR	22	1	Q8IWZ3	Ankyrin repeat and KH domain-containing protein 1 OS=Homo sapiens OX=9606 GN=ANKHD1 PE=1 SV=1	98.3668	2.25035	97.9368	99.9411079486472, 95.5024646493721, 98.3668469939777	F002522_2p_uPAC14_CMB-675_WT_A_64232_49908_1_3.mgf, F002510_2p_uPAC14_CMB-675_WT_B_59416_48379_1_3.mgf, F002478_2p_uPAC14_CMB-675_WT_D_58671_47971_1_2.mgf	true, true, true	1697.02202, 21.2344, 60.23125	Ace(3)	734.667	A(1), B(1), D(1)	96.7972	1.22542	96.7972	95.9307395596002, 97.6637429967776	F002520_2p_uPAC14_CMB-675_Naa30_KO2_A_72636_54701_1_3.mgf, F002504_2p_uPAC14_CMB-675_Naa30_KO2_C_58272_47641_1_3.mgf	true, true	23.57449, 41.80351	Ace(2)	415	A(1), C(1)	99.6583	0.810023	99.1964	98.2610507183686, 99.6582571964541, 99.6697761316631	F002500_2p_uPAC14_CMB-675_Naa35_KO1_A_62098_49866_1_2.mgf, F002506_2p_uPAC14_CMB-675_Naa35_KO1_C_58984_47778_1_2.mgf, F002482_2p_uPAC14_CMB-675_Naa35_KO1_D_62184_50254.50274_2_2.mgf	true, true, true	56.50599, 291.61772, 301.82487	Ace(3)	89.3333	A(1), C(1), D(1)	99.4034	0	99.4034	99.4033778123129	F002528_2p_uPAC14_CMB-675_Naa38_KO2_C_71482_55102_1_3.mgf	true	166.61026	Ace(1)	147	C(1)
[truncated: 885 more rows]
[truncated: 2 more columns]

## Sheet: Source for Table 1
Source for Table 1: The median Nt-acetylation percentage in NAA30-KO, NAA35-KO, and NAA38-KO cells were subtracted from WT cells. NatC/E/F-type entries with a DNt-acetylation between WT and NatC KO greater than 50% is marked in yellow (25 entries). For these entries, the protein abundance between HAP1 WT and NatC KO were checked in the LFQ data. Entries marked in green are shown in Table 1 with t…
[truncated: 1,196 more rows]
[truncated: 6 more columns]
