# Supplementary material for: N-terminal acetylation shields proteins from degradation and promotes age-dependent motility and longevity
Source: Nat Commun. 2023 Oct 27;14:6774. doi: 10.1038/s41467-023-42342-y (PMC10611716; doi:10.1038/s41467-023-42342-y)
Supplement: Supplementary file 8 — Supplementary Data 5 [file 41467_2023_42342_MOESM8_ESM.xlsx]

## Sheet: Read me
TMTpro labelleling of samples
Sample	Label
HAP1 WT siCtrl replicate A	TMTpro-126
HAP1 WT siCtrl replicate B	TMTpro-127N
HAP1 WT siCtrl replicate C	TMTpro-127C
HAP1 WT siCtrl replicate D	TMTpro-128N
HAP1 WT siUBR4 replicate A	TMTpro-128C
HAP1 WT siUBR4 replicate B	TMTpro-129N
HAP1 WT siUBR4 replicate C	TMTpro-129C
HAP1 WT siUBR4 replicate D	TMTpro-130N
HAP1 NAA30-KO siCtrl replicate A	TMTpro-130C
HAP1 NAA30-KO siCtrl replicate B	TMTpro-131N
HAP1 NAA30-KO siCtrl replicate C	TMTpro-131C
HAP1 NAA30-KO siCtrl replicate D	TMTpro-132N
HAP1 NAA30-KO siUBR4 replicate A	TMTpro-132C
HAP1 NAA30-KO siUBR4 replicate B	TMTpro-133N
HAP1 NAA30-KO siUBR4 replicate C	TMTpro-133C
HAP1 NAA30-KO siUBR4 replicate D	TMTpro-134N
Multiple sample test (one-way ANOVA, permutation-based FDR = 0.01, S0 = 0, n = 4) was performed to detect enrichments in the different samples.

## Sheet: Supplementary Data 5
Gene names	Protein IDs	Protein names	NAT	AA1	AA2	AA3	WT_siCtrl_A	WT_siCtrl_B	WT_siCtrl_C	WT_siCtrl_D	WT_siUBR4_A	WT_siUBR4_B	WT_siUBR4_C	WT_siUBR4_D	NAA30-KO_siCtrl_A	NAA30-KO_siCtrl_B	NAA30-KO_siCtrl_C	NAA30-KO_siCtrl_D	NAA30-KO_siUBR4_A	NAA30-KO_siUBR4_B	NAA30-KO_siUBR4_C	NAA30-KO_siUBR4_D	UBE2M Distance	Profile q-value	id	Peptides	Razor + unique peptides	Unique peptides	Sequence coverage [%]	Unique + razor sequence coverage [%]	Unique sequence coverage [%]	Mol, weight [kDa]	Q-value	Score	Intensity	MS/MS count	-Log ANOVA p value	ANOVA q-value
UBE2M	P61081	NEDD8-conjugating enzyme Ubc12	NatC/E/F	M	I	K	0.868374	1.01755	1.02851	0.978345	0.92957	0.864955	0.952159	0.994575	-1.24862	-1.17751	-1.02989	-1.20012	-0.8568	-0.77605	-0.673932	-0.671112	0	0	1731	4	4	4	19.1	19.1	19.1	20.9	0	14.037	206200000	5	13.325	0
RGS10	O43665	Regulator of G-protein signaling 10	NatC/E/F	M	F	N	0.99507	1.09032	0.96455	0.781674	0.995356	0.961009	0.853981	0.88743	-1.42121	-1.20343	-1.09269	-1.16465	-0.74747	-0.846475	-0.527284	-0.526178	0.44031	0	321	3	3	3	22.1	22.1	22.1	21.21	0	7.4621	26155000	3	10.7768	0
DNAJC7	Q99615	DnaJ homolog subfamily C member 7	NatA	M	A	A	1.00712	0.791003	0.998416	0.816882	1.11909	0.924466	1.06196	0.866526	-1.17875	-1.11077	-1.07954	-1.19305	-1.00255	-0.969149	-0.546973	-0.504673	0.528832	0	3777	19	19	19	33.2	33.2	33.2	56.44	0	82.797	1606600000	42	9.70313	0
CLUH	O75153;Q9Y5I4	Clustered mitochondria protein homolog	NatC/E/F	M	L	L	0.834767	1.07355	0.785968	1.13532	0.941129	0.91073	0.858636	1.03171	-1.3633	-1.00632	-0.95712	-1.11038	-1.18644	-0.793266	-0.539138	-0.615855	0.534859	0	437	15	15	15	12.8	12.8	12.8	146.67	0	73.514	536890000	21	8.65303	0
SERPINB9	P50453	Serpin B9	NatB	M	E	T	0.961299	0.887278	0.95716	0.95738	1.00753	0.935839	0.981457	1.04526	-1.01857	-1.01508	-0.923671	-1.04712	-0.914315	-0.837879	-0.999473	-0.977096	0.605312	0	1527	8	8	7	25	25	22.3	42.403	0	25.563	252060000	13	15.3597	0
RRM2	P31350	Ribonucleoside-diphosphate reductase subunit M2	NatC/E/F	M	L	S	0.945376	1.02593	0.905823	1.05593	1.06423	0.754015	0.852823	1.09486	-1.14657	-0.914394	-0.998837	-0.920936	-0.983127	-1.05671	-0.876921	-0.801485	0.623634	0	1226	9	9	9	29.8	29.8	29.8	44.877	0	31.83	243950000	13	11.2193	0
PMVK	Q15126	Phosphomevalonate kinase	NatA	M	A	P	1.0605	1.13585	1.11259	1.03124	0.877976	0.778734	0.840687	0.81919	-1.13845	-0.859932	-1.02852	-1.046	-1.0772	-1.07441	-0.695664	-0.736584	0.627026	0	2374	9	9	9	39.6	39.6	39.6	21.995	0	36.996	302010000	18	11.0226	0
CYP2S1	Q96SQ9	Cytochrome P450 2S1	NatB	M	E	A	0.841501	0.913185	0.826626	0.853269	1.05174	1.006	1.18575	0.990468	-1.20578	-1.08385	-0.933171	-1.04199	-0.748232	-0.717774	-0.92584	-1.0119	0.630206	0	3733	4	4	4	9.1	9.1	9.1	55.816	0	15.94	103230000	12	11.9924	0
CSDE1	O75534	Cold shock domain-containing protein E1	NatA	M	S	F	0.717179	0.869091	0.718443	1.08687	0.934167	1.03856	1.08521	1.20583	-1.1033	-0.978872	-1.01482	-1.10018	-0.891275	-0.996391	-0.702408	-0.868115	0.636762	0	489	24	24	24	29.3	29.3	29.3	88.884	0	86.172	2241200000	43	10.9814	0
SIRT1	Q96EB6	NAD-dependent protein deacetylase sirtuin-1;SirtT1 75 kDa fragment	NatA	M	A	D	0.914469	0.942498	0.916376	1.33257	0.855354	0.763676	0.734273	1.1543	-1.00429	-1.08508	-1.10743	-1.08997	-1.04174	-0.82587	-0.585901	-0.873239	0.637372	0	3551	5	5	5	10.4	10.4	10.4	81.68	0	22.207	50215000	5	9.33954	0
IFI16	Q16666	Gamma-interferon-inducible protein 16	NatA	M	G	K	0.855392	1.0112	0.998079	1.18193	0.836503	0.815091	0.870018	1.10679	-0.9937	-0.90329	-1.01037	-1.05976	-1.16418	-0.934758	-0.670544	-0.938408	0.65151	0	2491	4	4	4	5.4	5.4	5.4	88.255	0	10.658	60717000	4	10.2753	0
HIST3H2BB	Q8N257;A0A2R8Y619	Histone H2B type 3-B	None	M	P	D	1.00134	1.0031	0.785348	0.850306	1.11085	0.978844	1.06358	0.878902	-1.00937	-1.10729	-1.16496	-1.07352	-0.667042	-0.787123	-0.955667	-0.907306	0.657859	0	3107	11	1	1	68.3	5.6	5.6	13.908	0.0011241	3.1773	941240000	3	11.9044	0
BCOR	Q6W2J9	BCL-6 corepressor	NatC/E/F	M	L	S	0.735703	0.962163	0.686539	1.17509	1.02643	0.898213	1.1967	0.968778	-1.01489	-0.994994	-1.06351	-1.16522	-0.929401	-0.702168	-0.912204	-0.867235	0.665985	0	2816	4	4	4	2.8	2.8	2.8	192.19	0	11.052	38434000	4	10.2045	0
PGM2	Q96G03	Phosphoglucomutase-2	NatA	M	A	A	0.888999	1.00037	1.03349	1.34723	0.847526	0.634667	0.705044	1.13827	-1.05593	-1.08046	-1.1334	-0.969452	-0.994798	-0.979563	-0.71397	-0.668018	0.671452	0	3581	10	10	9	16.2	16.2	15	68.283	0	23.225	300010000	13	9.20028	0
STMN1	P16949;Q9H169;Q9NZ72;REV__P36956	Stathmin	NatA	M	A	S	1.08741	0.961238	0.964157	1.04631	0.931283	0.869241	0.917925	0.942686	-0.923894	-0.926447	-0.990039	-1.03308	-1.08246	-1.07573	-0.820405	-0.8682	0.680296	0	990	20	20	15	73.2	73.2	61.1	17.302	0	66.356	8715200000	75	13.1875	0
H1FX	Q92522	Histone H1x	NatA	M	S	V	0.761806	1.11031	0.939627	1.06915	0.92913	1.00841	0.974896	0.901825	-1.03498	-1.14285	-0.822818	-0.983017	-0.872173	-0.767217	-1.04742	-1.02468	0.683724	0	3365	11	11	11	47.4	47.4	47.4	22.487	0	38.521	1987000000	24	10.9698	0
AGL	P35573	Glycogen debranching enzyme;4-alpha-glucanotransferase;Amylo-alpha-1,6-glucosidase	NatA	M	G	H	1.09198	0.941547	1.07209	0.933282	0.99344	0.883216	0.936211	0.876131	-1.06729	-0.89045	-0.892729	-1.00009	-0.971004	-0.994566	-0.978013	-0.933763	0.689028	0	1281	21	21	21	13.9	13.9	13.9	174.76	0	64.037	806170000	35	14.1719	0
ARL8B	Q9NVJ2	ADP-ribosylation factor-like protein 8B	NatC/E/F	M	L	A	0.642947	1.00946	0.714558	0.873273	1.01673	0.861498	1.23495	1.12353	-1.14947	-1.24374	-1.14637	-1.3465	-0.588785	-0.514631	-0.838386	-0.649052	0.693981	0	4400	6	3	3	35.5	13.4	13.4	21.539	0	8.5271	149280000	4	10.2979	0
ACTL8	Q9H568	Actin-like protein 8	NatA	M	A	A	1.0346	1.01922	1.07239	1.0596	0.879843	0.852639	0.924387	0.880902	-1.01805	-1.01263	-0.82348	-0.940462	-0.993718	-1.01409	-0.941543	-0.979608	0.696454	0	4149	12	12	12	37.2	37.2	37.2	41.36	0	66.154	1784100000	33	15.5733	0
TFAP2C	Q92754	Transcription factor AP-2 gamma	NatC/E/F	M	L	W	1.01704	0.955196	0.84867	0.902903	1.10797	0.870813	0.949709	1.05089	-1.05459	-1.16072	-0.873953	-0.89324	-0.876535	-0.795226	-0.976146	-1.07279	0.713387	0	3402	2	2	2	4	4	4	49.176	0	4.6791	36638000	2	11.5612	0
PARP1	P09874	Poly [ADP-ribose] polymerase 1	NatA	M	A	E	0.742191	0.9862	0.881206	1.21929	0.944839	0.895197	1.02017	0.97684	-1.03985	-1.13309	-0.971243	-0.947795	-0.897375	-0.604519	-1.03233	-1.03974	0.714715	0	841	49	49	49	43	43	43	113.08	0	249.95	15554000000	164	9.95872	0
ALDH1A2	O94788;P47895;P05091	Retinal dehydrogenase 2	NatA	M	T	S	0.853497	1.1221	0.781512	1.20851	0.988258	0.755096	0.962725	0.951332	-1.2698	-1.21114	-0.994428	-0.762261	-0.704706	-0.789363	-0.895485	-0.995843	0.717659	0	550	6	5	5	11.2	9.7	9.7	56.723	0	12.387	184300000	6	9.18683	0
DNMT1	P26358	DNA (cytosine-5)-methyltransferase 1	None	M	P	A	0.52209	1.19173	0.730721	1.19647	0.997541	1.01112	1.09029	0.798998	-1.04588	-1.21129	-1.16913	-1.16084	-0.721994	-0.588686	-0.880214	-0.760942	0.732736	0	1135	27	27	27	17.3	17.3	17.3	183.16	0	78.18	1116500000	42	8.6845	0
DAZAP1	Q96EP5	DAZ-associated protein 1	NatB	M	N	N	0.916816	1.00895	0.988732	0.938357	0.967618	1.01331	1.00257	0.871037	-1.22948	-0.922085	-0.922251	-0.796283	-0.992171	-0.837234	-0.937612	-1.07027	0.733529	0	3559	4	4	4	14	14	14	43.383	0	24.331	282270000	9	11.5536	0
DARS2	Q6PI48	Aspartate--tRNA ligase, mitochondrial	NatC/E/F	M	Y	F	1.01351	1.012	1.13949	1.09346	0.838305	0.79777	1.07112	0.725342	-1.08443	-1.01544	-0.861726	-0.938672	-0.856013	-0.942352	-1.04919	-0.943178	0.733826	0	2792	12	12	12	18	18	18	73.562	0	65.664	614660000	21	12.0017	0
H2AFY	O75367	Core histone macro-H2A,1	NatA	M	S	S	0.881719	0.956611	0.856361	0.891938	1.05307	1.00723	1.08811	0.987664	-0.994145	-1.04811	-0.835044	-0.943127	-1.00072	-0.874252	-1.03837	-0.988931	0.738049	0	458	13	13	11	42.2	42.2	35.2	39.617	0	79.576	2011800000	31	14.3256	0
HMGN4	O00479	High mobility group nucleosome-binding domain-containing protein 4	None	M	P	K	0.954163	1.15852	0.927845	1.03544	0.884297	0.844464	0.967018	0.895264	-1.05389	-1.24256	-0.61506	-0.995674	-0.874752	-0.871676	-0.949863	-1.06353	0.740811	0	131	6	4	4	35.6	26.7	26.7	9.5388	0	10.575	494320000	9	9.98394	0
FOLH1;FOLH1B	Q04609;Q9HBA9	Glutamate carboxypeptidase 2;Putative N-acetylated-alpha-linked acidic dipeptidase					0.903163	1.13835	0.993805	0.866973	0.933108	1.13823	0.918567	0.805764	-1.03134	-0.828999	-0.877012	-1.11998	-1.06486	-0.885394	-0.871494	-1.01888	0.744694	0	2000	4	4	4	8.5	8.5	8.5	84.33	0	12.108	63576000	4	11.0043	0
EIF2A	Q9BY44	Eukaryotic translation initiation factor 2A;Eukaryotic translation initiation factor 2A, N-terminally processed	NatA	M	A	P	0.835769	0.788709	0.981521	1.09115	1.1678	1.00002	0.995521	0.838071	-1.07201	-0.922695	-0.913761	-0.958264	-1.11285	-0.834424	-0.897786	-0.986761	0.746025	0	3988	13	13	13	28	28	28	64.989	0	63.698	862660000	25	11.1883	0
DLAT	P10515	Dihydrolipoyllysine-residue acetyltransferase component of pyruvate dehydrogenase complex, mitochondrial	NatC/E/F	M	W	R	0.896915	1.11262	0.817161	0.899247	1.01868	0.98927	1.03254	0.895517	-1.01872	-1.11867	-0.946062	-1.08721	-0.736549	-0.595757	-1.11472	-1.04425	0.746343	0	866	14	14	14	22.3	22.3	22.3	68.996	0	57.218	1418700000	35	10.0984	0
STMN2	Q93045	Stathmin-2	NatA	M	A	K	1.22725	0.897698	1.01215	0.944932	0.915063	0.753602	0.969049	0.974049	-0.950007	-0.995501	-0.950771	-0.966093	-1.06911	-1.06089	-0.726609	-0.974819	0.749941	0	3445	6	1	1	15.6	5.6	5.6	20.828	0	7.9491	1561200000	5	11.1542	0
BZW2	Q9Y6E2	Basic leucine zipper and W2 domain-containing protein 2	NatB	M	N	K	0.781172	1.00538	0.907738	1.21072	0.648575	0.940779	0.912461	1.11055	-1.15764	-1.00356	-1.11998	-1.04114	-1.06869	-1.13141	-0.737074	-0.257881	0.770664	0	5013	17	17	15	35.3	35.3	32	48.162	0	57.236	892490000	27	7.5174	0
S100A13	Q99584	Protein S100-A13	NatA	M	A	A	0.929087	0.96947	0.758249	1.18058	0.819842	0.714421	1.08896	1.19252	-0.934726	-1.1758	-1.12765	-0.802156	-0.885611	-0.951386	-0.876609	-0.899205	0.776973	0	3772	6	6	6	49	49	49	11.471	0	23.167	1297800000	14	9.44743	0
FH	P07954	Fumarate hydratase, mitochondrial	NatC/E/F	M	Y	R	0.858647	0.968899	0.904312	1.14084	1.11721	0.895993	0.967697	0.783375	-0.975808	-1.25728	-1.04139	-0.935913	-0.791461	-0.561829	-1.13384	-0.939449	0.780848	0	796	21	21	21	47.8	47.8	47.8	54.636	0	113.67	5145800000	78	9.39769	0
GOLPH3	Q9H4A6	Golgi phosphoprotein 3	NatA	M	T	S	0.663696	0.937339	0.643924	0.928781	1.2293	0.998579	0.888242	1.14268	-1.16287	-1.44723	-1.16473	-1.18119	-0.663863	-0.413411	-0.77552	-0.623722	0.78252	0	4138	7	7	6	33.2	33.2	28.9	33.81	0	31.306	227980000	11	9.96901	0
TUBA4A	P68366	Tubulin alpha-4A chain	NatC/E/F	M	R	E	1.06205	0.86973	1.0235	0.972357	0.908569	0.768518	1.00585	1.07635	-1.10336	-0.674031	-0.88354	-1.12296	-0.983854	-1.02931	-1.0139	-0.875989	0.786471	0	1859	20	3	3	43.3	7.6	7.6	49.924	0	10.255	281770000	5	10.5088	0
MKI67	P46013	Antigen KI-67	NatC/E/F	M	W	P	0.691056	1.1746	0.752503	1.02411	0.914846	0.930494	1.01252	0.999416	-1.07072	-1.42665	-1.12795	-1.10305	-0.489423	-0.441537	-0.955202	-0.885027	0.791867	0	1411	93	93	93	34.1	34.1	34.1	358.69	0	323.31	6383000000	185	8.64916	0
CAPNS1	P04632;Q96L46	Calpain small subunit 1	NatC/E/F	M	F	L	1.2165	0.808311	1.08259	1.24216	0.714088	0.750376	0.883674	0.729709	-1.15041	-1.20894	-1.27995	-1.22762	-0.699409	-0.905786	-0.663713	-0.29158	0.794718	0	730	5	5	5	36.6	36.6	36.6	28.315	0	12.908	160370000	9	9.39481	0
F11R	Q9Y624	Junctional adhesion molecule A	NatA	M	G	T	0.956198	0.985615	0.678651	1.07111	1.05109	0.989793	0.947241	0.983488	-0.933872	-1.23463	-1.11046	-0.882011	-0.670264	-0.84201	-1.07156	-0.918377	0.799159	0	4993	6	6	6	23.1	23.1	23.1	32.583	0	16.514	544780000	13	10.155	0
ZFR	Q96KR1	Zinc finger RNA-binding protein	NatC/E/F	M	I	P	0.782101	0.982332	1.0143	0.889117	1.12126	0.940154	1.06891	0.906352	-0.941934	-0.983228	-0.869975	-0.991402	-0.962914	-0.78821	-1.01612	-1.15074	0.800087	0	3657	10	10	10	12.6	12.6	12.6	117.01	0	43.663	165790000	12	11.6967	0
TUBB4A	P04350	Tubulin beta-4A chain	NatC/E/F	M	R	E	1.08336	1.00746	1.07113	1.0585	0.917921	0.769565	0.940244	0.858702	-1.01031	-0.887572	-0.791889	-0.950904	-1.06443	-1.08588	-0.963388	-0.952521	0.802555	0	727	19	5	2	49.3	12.4	6.3	49.585	0	40.163	1588400000	20	13.8787	0
PABPC1;PABPC3	P11940;Q9H361;Q4VXU2;Q96DU9	Polyadenylate-binding protein 1;Polyadenylate-binding protein 3					0.783343	0.915	0.80132	1.05539	0.89573	0.86754	0.895142	1.38241	-0.932645	-0.819082	-1.10584	-1.173	-1.16485	-1.06479	-0.624733	-0.71093	0.80449	0	904	30	30	23	41.8	41.8	32.7	70.67	0	170.15	9210200000	104	8.30418	0
CACYBP	Q9HB71	Calcyclin-binding protein	NatA	M	A	S	0.947767	0.829107	0.895702	1.08203	0.840752	0.674444	1.05564	1.23781	-1.28749	-0.742481	-1.11616	-0.93851	-1.10404	-1.14961	-0.67013	-0.554836	0.815547	0	4230	13	13	13	51.3	51.3	51.3	26.21	0	122.54	2717000000	39	7.70802	0
ALDH7A1	P49419	Alpha-aminoadipic semialdehyde dehydrogenase	NatC/E/F	M	W	R	1.03125	0.922637	0.979295	1.02208	1.02633	0.977195	0.951221	0.790829	-1.08754	-0.826947	-0.709842	-1.07637	-1.00681	-1.00385	-0.912113	-1.07737	0.816153	0	1485	8	8	8	18	18	18	58.486	0	29.064	154850000	11	11.4067	0
EEF1A2	Q05639	Elongation factor 1-alpha 2	NatA	M	G	K	1.00598	0.98222	0.945375	1.13944	0.850554	0.743599	0.883169	1.15066	-0.925452	-0.968897	-0.905291	-0.862196	-1.09607	-1.00244	-1.01137	-0.929274	0.818431	0	2013	21	10	10	45.4	21.6	21.6	50.47	0	111.34	3203800000	45	11.8844	0
REEP6	Q96HR9	Receptor expression-enhancing protein 6	NatB	M	D	G	0.931507	1.06168	0.667942	0.60943	0.962436	1.06173	1.18908	0.954105	-1.33392	-1.49071	-1.0199	-1.03424	-0.621054	-0.484705	-0.622881	-0.830512	0.819187	0	3611	5	5	5	19.4	19.4	19.4	23.418	0	20.423	119930000	8	9.00658	0
HIST2H2AB	Q8IUE6	Histone H2A type 2-B	NatA	M	S	G	0.714137	0.805134	0.803756	0.883951	1.0903	1.06424	1.03732	1.1964	-0.915379	-1.27505	-1.23313	-0.969763	-0.622355	-0.683104	-0.882365	-1.01409	0.825522	0	3013	7	2	2	47.7	12.3	12.3	13.995	0.0004528	3.2703	839240000	6	10.4646	0
GATAD2B	Q8WXI9	Transcriptional repressor p66-beta	NatB	M	D	R	0.645813	0.789439	0.622872	0.915198	1.12256	0.97606	1.27705	1.14931	-1.20686	-1.25621	-1.11975	-1.07846	-0.606172	-0.512174	-0.934785	-0.783897	0.832593	0	3351	8	7	7	17.2	15.3	15.3	65.26	0	27.298	206030000	8	10.4567	0
PLEC	Q15149	Plectin	NatC/E/F	M	V	A	0.732659	0.863402	0.670081	0.775173	1.14627	1.13783	1.18182	1.13799	-1.02158	-1.07147	-0.932267	-0.998436	-0.848206	-0.791075	-0.98443	-0.997754	0.850332	0	2375	186	186	177	43	43	40.6	531.78	0	323.31	10319000000	347	13.8269	0
HK2	P52789;P52790	Hexokinase-2	NatC/E/F	M	I	A	0.50539	0.738114	0.948898	0.887756	1.37011	0.937174	1.21669	0.962539	-1.14259	-1.14299	-0.906295	-0.997097	-0.891077	-0.621035	-0.960535	-0.905048	0.851869	0	1600	14	11	11	17.1	14.3	14.3	102.38	0	44.86	242710000	14	9.27854	0
HLA-B	P01889;P13747	HLA class I histocompatibility antigen, B-7 alpha chain	NatC/E/F	M	L	V	0.79107	0.944266	0.743157	0.767752	1.08865	1.11604	1.02314	1.20392	-0.880687	-1.08757	-0.953995	-0.954248	-0.882038	-0.887251	-0.967823	-1.06438	0.859096	0	703	4	2	2	15.5	9.4	9.4	40.46	0	25.503	413600000	8	12.9917	0
HADH	Q16836	Hydroxyacyl-coenzyme A dehydrogenase, mitochondrial	NatA	M	A	F	0.771489	1.06978	0.696335	0.707571	1.22377	0.850829	1.20164	0.975971	-0.979874	-1.27105	-0.998331	-1.35231	-0.586406	-0.471074	-0.909579	-0.928761	0.859232	0	2504	10	10	10	33.1	33.1	33.1	34.293	0	46.132	1322000000	36	8.63649	0
SOAT1	P35610	Sterol O-acyltransferase 1	NatC/E/F	M	V	G	0.421507	0.852118	1.01696	0.945806	1.20264	0.906932	1.00044	1.13408	-1.13381	-1.32885	-1.16197	-0.928391	-0.720957	-0.385392	-0.806662	-1.01446	0.871958	0	1285	6	6	6	11.6	11.6	11.6	64.734	0	62.736	376940000	11	8.13829	0
DLST	P36957	Dihydrolipoyllysine-residue succinyltransferase component of 2-oxoglutarate dehydrogenase complex, mitochondrial	NatC/E/F	M	L	S	0.608567	0.87344	0.667594	1.05015	1.18851	1.09406	1.14805	0.934575	-1.16656	-1.23044	-0.954438	-0.931069	-0.795875	-0.492572	-1.01411	-0.979874	0.876321	0	1313	11	11	11	25.4	25.4	25.4	48.755	0	42.698	1027000000	32	8.99413	0
TCERG1	O14776;Q5VWI1	Transcription elongation regulator 1	NatA	M	A	E	0.824392	1.18449	0.879163	1.17621	0.903142	0.958655	0.780143	0.887483	-1.06662	-0.964898	-1.05276	-1.04504	-0.929951	-0.359569	-1.11807	-1.05676	0.877205	0	175	19	18	18	14.6	13.9	13.9	123.9	0	88.163	1036400000	29	8.43835	0
ATAD3B	Q5T9A4	ATPase family AAA domain-containing protein 3B	NatA	M	S	W	0.715478	0.864782	0.648577	0.949848	1.19369	1.00053	1.10751	1.10595	-1.18815	-1.23034	-0.916999	-0.871083	-0.63121	-0.660424	-1.07433	-1.01382	0.886588	0	2648	27	9	6	42.6	16.7	10.2	72.572	0	48.781	705720000	22	9.42369	0
KIF3B	O15066	Kinesin-like protein KIF3B;Kinesin-like protein KIF3B, N-terminally processed	NatA	M	S	K	1.03672	1.2556	0.799763	0.924816	1.0461	0.913655	0.868011	0.710399	-0.710364	-1.16329	-1.26872	-1.30782	-0.602078	-0.691242	-0.966893	-0.844663	0.889144	0	209	2	2	2	2.7	2.7	2.7	85.124	0	4.398	3271500000	3	8.53323	0
HSPD1	P10809	60 kDa heat shock protein, mitochondrial	NatC/E/F	M	L	R	0.662995	0.890104	0.63738	0.858242	1.20441	1.06779	1.13895	1.01185	-1.04649	-1.36876	-1.1581	-1.1729	-0.526842	-0.429488	-0.90678	-0.862362	0.889992	0	875	44	44	44	63.5	63.5	63.5	61.054	0	323.31	45987000000	471	9.75819	0
TPBG	Q13641	Trophoblast glycoprotein	None	M	P	G	0.577515	1.05137	0.934516	0.950663	1.11164	1.25888	0.769505	0.957489	-1.00023	-1.23268	-0.958731	-0.861724	-0.79891	-0.674028	-1.09786	-0.987426	0.892333	0	2216	4	4	4	12.1	12.1	12.1	46.031	0	12.041	35494000	6	8.7179	0
CECR5	Q9BXW7	Cat eye syndrome critical region protein 5	NatA	M	A	A	1.05545	1.09974	0.97842	0.930123	1.03403	0.98649	0.844827	0.583131	-1.13035	-1.2979	-1.18967	-0.959176	-0.642852	-0.35428	-1.117	-0.820973	0.898649	0	3981	6	6	6	22	22	22	46.321	0	25.105	125570000	10	8.36372	0
MRPL13	Q9BYD1	39S ribosomal protein L13, mitochondrial	NatA	M	S	S	0.913528	0.934443	0.706146	0.764658	1.12879	1.06273	1.19984	0.917702	-0.997338	-0.797968	-1.18447	-1.16026	-0.635874	-0.860638	-1.08317	-0.908121	0.903817	0	3993	7	7	7	47.2	47.2	47.2	20.692	0	25.001	165350000	11	9.92604	0
HIST2H2AA3;HIST1H2AG;HIST1H2AJ;HIST1H2AH;H2AFJ;HIST2H2AC	Q6FI13;P0C0S8;Q99878;Q96KK5;Q9BTM1;Q16777;REV__Q8NB25	Histone H2A type 2-A;Histone H2A type 1;Histone H2A type 1-J;Histone H2A type 1-H;Histone H2A,J;Histone H2A type 2-C					0.592955	1.08146	0.878054	1.04342	0.75865	1.01911	1.28358	0.815417	-1.06076	-1.2751	-1.06661	-1.16965	-0.622024	-0.336639	-1.1291	-0.812772	0.907892	0	847	9	5	0	46.2	39.2	0	14.095	0	70.388	35998000000	138	7.6	0
AK2	P54819	Adenylate kinase 2, mitochondrial;Adenylate kinase 2, mitochondrial, N-terminally processed	NatA	M	A	P	0.764685	0.963326	0.540194	0.715406	1.08107	1.10311	1.21569	1.20381	-1.00086	-1.15117	-0.991451	-1.0389	-0.756165	-0.665711	-1.0096	-0.97345	0.911105	0	1644	12	12	12	59.4	59.4	59.4	26.477	0	91.612	1558500000	43	10.7261	0
MARS2	Q96GW9	Methionine--tRNA ligase, mitochondrial	NatC/E/F	M	L	R	0.775556	1.24567	0.880007	0.669427	1.07264	1.01731	1.16361	0.75906	-0.982362	-1.3367	-0.865424	-0.940519	-0.602284	-0.785605	-1.04204	-1.02835	0.916881	0	3600	5	5	5	11	11	11	66.59	0	18.953	76275000	6	8.18517	0
EPPK1	P58107	Epiplakin	NatA	M	S	G	0.962502	0.814019	0.852287	0.8193	1.10949	1.02844	1.10421	1.01285	-0.893471	-0.839799	-0.868755	-0.984261	-1.04075	-1.12611	-0.977101	-0.972857	0.917208	0	1697	73	65	65	44.6	38	38	555.65	0	323.31	4014800000	121	14.4489	0
GALNT2	Q10471	Polypeptide N-acetylgalactosaminyltransferase 2;Polypeptide N-acetylgalactosaminyltransferase 2 soluble form	NatC/E/F	M	R	R	1.18188	1.36925	0.655895	0.948367	0.844739	0.712116	0.899344	0.856385	-1.32824	-1.11172	-0.972895	-1.17228	-0.36848	-0.622822	-0.912079	-0.979455	0.917918	0	2064	9	9	9	18.4	18.4	18.4	64.732	0	26.896	277040000	15	7.9007	0
HNRNPDL	O14979;Q9ULL8;REV__Q8N0S2;REV__Q9ULL8	Heterogeneous nuclear ribonucleoprotein D-like	NatB	M	E	V	0.770317	0.950262	0.698765	0.989442	1.02956	1.09525	1.2402	0.750215	-1.15634	-1.16957	-1.2658	-0.938142	-0.630044	-0.425144	-1.09402	-0.844948	0.918052	0	200	15	14	14	31.4	29.5	29.5	46.437	0	57.335	3640700000	33	8.45336	0
ARL8A	Q96BM9	ADP-ribosylation factor-like protein 8A	NatC/E/F	M	I	A	0.789716	0.687485	0.954826	0.768777	1.19964	0.842425	1.34788	0.848671	-1.36506	-1.1505	-1.23083	-1.02587	-0.415881	-0.539926	-0.729339	-0.982007	0.922352	0	3499	6	6	3	43	43	21	21.416	0	38.265	206670000	8	8.53409	0
DIS3	Q9Y2L1	Exosome complex exonuclease RRP44	NatC/E/F	M	L	K	0.794369	1.02173	1.24671	1.06305	1.15813	0.763203	1.04592	0.456408	-0.958391	-1.05784	-0.874087	-1.18515	-0.938013	-0.571444	-1.17242	-0.792175	0.925177	0	4837	9	9	9	11.4	11.4	11.4	109	0	30.484	173010000	13	7.74277	0
GK;GK3P	P32189;Q14409;Q14410	Glycerol kinase;Putative glycerol kinase 3					0.85572	1.03457	0.772685	0.85806	1.0281	1.047	1.18375	0.872894	-0.9796	-1.02503	-0.812823	-1.03398	-0.786471	-0.691836	-1.23939	-1.08365	0.9295	0	1240	7	7	7	14.1	14.1	14.1	61.244	0	22.803	145250000	11	9.63014	0
LUC7L	Q9NQ29	Putative RNA-binding protein Luc7-like 1	NatA	M	S	A	0.844715	1.08893	0.60441	1.22789	0.793253	1.20148	0.812911	0.946452	-0.908858	-1.02825	-1.24593	-1.17052	-1.10116	-0.374925	-0.772254	-0.918137	0.93696	0	4296	10	6	6	25.3	15.1	15.1	43.727	0	15.98	209480000	10	7.57971	0
ACOT9	Q9Y305	Acyl-coenzyme A thioesterase 9, mitochondrial	NatC/E/F	M	R	R	0.719399	0.886472	0.725953	0.94879	1.22462	1.04648	1.29299	0.713887	-1.27147	-0.945947	-0.892583	-1.09406	-0.573409	-0.759422	-0.871386	-1.15031	0.938185	0	4865	8	8	8	23	23	23	49.901	0	42.602	165340000	13	8.38934	0
EEF1A1;EEF1A1P5	P68104;Q5VTE0	Elongation factor 1-alpha 1;Putative elongation factor 1-alpha-like 3					0.965389	0.689524	0.758682	0.769943	1.31196	0.797541	1.11129	1.17176	-1.28235	-0.662731	-0.819003	-1.14172	-1.04182	-0.929306	-0.78486	-0.914303	0.940173	0	1858	26	26	15	51.3	51.3	27.5	50.14	0	235.68	66934000000	330	8.61251	0
ALDH1B1	P30837	Aldehyde dehydrogenase X, mitochondrial	NatC/E/F	M	L	R	0.817073	1.21312	0.972612	0.980191	0.988151	0.967274	0.690543	0.845547	-1.01185	-1.35744	-1.16134	-1.08275	-0.425253	-0.361875	-1.03241	-1.0416	0.944238	0	1217	12	12	11	28	28	26.5	57.206	0	51.23	666550000	21	7.84727	0
DSC2	Q02487	Desmocollin-2	NatB	M	E	A	1.23453	1.2909	0.894636	0.875286	1.00874	0.780453	0.767532	0.655261	-0.833084	-1.24739	-0.930738	-1.3822	-0.635265	-0.544284	-0.953767	-0.980614	0.947311	0	1975	1	1	1	1.1	1.1	1.1	99.961	0.000453	3.2725	470620000	5	8.11379	0
SLC38A5	Q8WUX1	Sodium-coupled neutral amino acid transporter 5	NatB	M	E	L	0.673116	0.806057	0.701098	0.644876	1.32213	1.15442	1.17881	1.06153	-1.25055	-1.04207	-0.869384	-1.04153	-0.763716	-0.628873	-1.09584	-0.850077	0.951117	0	3314	2	2	2	3.8	3.8	3.8	51.457	0	5.4303	123320000	5	10.3268	0
NNT	Q13423	NAD(P) transhydrogenase, mitochondrial	NatA	M	A	N	0.685976	1.0719	0.648895	1.00774	1.02131	1.10043	1.02398	1.00694	-0.974176	-1.26135	-1.04361	-0.931454	-0.681383	-0.468374	-1.1806	-1.02623	0.955694	0	2165	28	28	28	31.3	31.3	31.3	113.89	0	124.27	2021000000	56	8.27399	0
LARP4	Q71RC2	La-related protein 4	NatC/E/F	M	L	L	1.0713	1.07301	0.786819	0.839694	0.882815	1.06535	0.715207	1.23138	-0.890633	-0.952362	-0.797198	-0.952802	-1.12574	-0.874036	-0.960382	-1.11243	0.964036	0	2851	6	6	6	9.3	9.3	9.3	80.595	0	16.724	231890000	12	9.9187	0
SOX2	P48431;O00570;O95416;P41225	Transcription factor SOX-2	NatC/E/F	M	Y	N	0.453195	1.14041	0.967951	1.34935	0.840359	0.712058	0.946688	1.07452	-0.937815	-1.43065	-1.06973	-0.785816	-0.772795	-0.553421	-1.03797	-0.896322	0.969704	0	1452	7	7	4	30	30	24.6	34.31	0	43.956	615320000	12	6.97761	0
HLA-A	P04439;P01893	HLA class I histocompatibility antigen, A-3 alpha chain	NatA	M	A	V	0.760302	0.634284	0.68606	0.829245	1.07481	1.13826	1.39026	1.07695	-1.01758	-1.10561	-0.960923	-0.976422	-0.765112	-0.741364	-1.03977	-0.983397	0.973088	0	729	7	7	5	21.4	21.4	11.2	40.84	0	105.03	1364900000	18	11.2039	0
CAPN1	P07384	Calpain-1 catalytic subunit	NatA	M	S	E	0.975253	0.835001	1.2755	1.23948	0.59741	1.17033	0.727998	0.635375	-1.44863	-0.740992	-1.19371	-0.956594	-0.818656	-0.961302	-0.831352	-0.505113	0.980616	0	782	6	6	6	12.2	12.2	12.2	81.889	0	35.55	164800000	7	7.3996	0
TRIM27	P14373	Zinc finger protein RFP	NatA	M	A	S	0.76085	1.06763	0.500149	1.12888	0.965879	0.924419	1.26144	0.922407	-0.988028	-1.21699	-1.19172	-0.81939	-0.951033	-0.478394	-1.12519	-0.760911	0.9856	0	945	4	4	4	8.4	8.4	8.4	58.489	0	16.138	76316000	5	7.64274	0
SAMHD1	Q9Y3Z3	Deoxynucleoside triphosphate triphosphohydrolase SAMHD1	NatB	M	Q	R	1.12212	1.07136	1.1585	1.1565	0.886166	0.775851	0.701971	0.784612	-0.85783	-0.859625	-0.881663	-0.890679	-1.08964	-1.14713	-0.91193	-1.01858	0.986514	0	4914	11	11	11	17.4	17.4	17.4	72.2	0	43.735	273440000	16	14.2072	0
TKTL1	P51854	Transketolase-like protein 1	NatA	M	A	D	0.980215	0.955062	0.992734	0.897795	0.782198	1.01878	0.827892	1.20756	-1.06017	-0.79336	-0.776262	-0.956204	-0.741807	-1.04763	-1.07517	-1.21163	0.988636	0	1573	2	2	2	3.5	3.5	3.5	65.333	0.0075142	2.1102	17438000	2	9.79627	0
WARS	P23381	Tryptophan--tRNA ligase, cytoplasmic;T1-TrpRS;T2-TrpRS	None	M	P	N	1.04322	1.03271	1.11304	1.14745	0.808367	0.786135	0.808834	0.93017	-0.944513	-0.834016	-0.86192	-0.762254	-1.08468	-1.21244	-0.987899	-0.982197	0.990082	0	1100	22	22	22	53.3	53.3	53.3	53.165	0	93.337	3227100000	64	13.3772	0
CDCA2	Q69YH5	Cell division cycle-associated protein 2	NatB	M	D	A	0.742236	0.812703	0.881984	1.03665	0.951438	0.977571	1.28946	0.714437	-1.05321	-1.34525	-0.922903	-1.29827	-0.808905	-0.148687	-1.1341	-0.695156	0.991848	0	2708	9	9	9	13.9	13.9	13.9	112.68	0	30.924	159950000	11	7.05504	0
FASTKD2	Q9NYY8	FAST kinase domain-containing protein 2	NatC/E/F	M	L	T	0.96695	0.762401	0.854889	0.75153	0.867311	1.12041	1.34257	0.898401	-1.38411	-0.708116	-0.859366	-0.894156	-1.0256	-1.14325	-0.942005	-0.607855	0.993876	0	4486	1	1	1	1.8	1.8	1.8	81.462	0.00024361	4.0833	22202000	3	7.95823	0
MRPL37	Q9BZE1	39S ribosomal protein L37, mitochondrial	NatA	M	A	L	0.763167	1.10525	0.791369	1.02054	0.984724	0.910128	1.07354	1.00855	-1.05475	-1.0428	-0.709481	-0.678992	-0.984957	-0.923089	-1.21211	-1.0511	0.999412	0	4008	10	10	10	27.9	27.9	27.9	48.117	0	23.129	295310000	12	9.98653	0
IMMT	Q16891	MICOS complex subunit MIC60	NatC/E/F	M	L	R	0.59059	1.03553	0.526954	0.901511	1.05369	1.05216	1.19012	1.13307	-0.966194	-1.29502	-1.01969	-1.13541	-0.583893	-0.432581	-1.01164	-1.03919	1.00053	0	2508	28	28	28	39.7	39.7	39.7	83.677	0	156.48	2877400000	63	8.22486	0
HEBP1	Q9NRV9	Heme-binding protein 1	NatC/E/F	M	L	G	0.688178	1.26809	0.995634	1.07772	1.10868	0.794427	0.672728	0.907233	-0.868536	-0.934215	-1.61287	-0.870952	-0.685098	-0.746667	-0.951784	-0.84256	1.00885	0	4341	3	3	3	16.9	16.9	16.9	21.097	0	6.8986	123350000	5	7.48347	0
USP3	Q9Y6I4	Ubiquitin carboxyl-terminal hydrolase 3	NatB	M	E	C	0.335423	1.11488	1.28545	1.09289	1.00755	0.929682	0.788531	0.921224	-0.989897	-1.00803	-0.864756	-1.27906	-0.5877	-0.590027	-1.23617	-0.919994	1.01455	0	5017	4	4	4	8.7	8.7	8.7	58.896	0	8.4524	50942000	4	6.75416	0
EPRS	P07814	Bifunctional glutamate/proline--tRNA ligase;Glutamate--tRNA ligase;Proline--tRNA ligase	NatA	M	A	T	0.940838	1.15165	1.15236	1.3776	0.548414	0.683461	0.774374	0.963424	-0.967575	-0.865122	-0.839365	-0.85922	-1.1215	-0.982711	-1.00998	-0.946637	1.01955	0	788	48	48	48	35.1	35.1	35.1	170.59	0	235.02	4276100000	90	10.6163	0
PUF60	Q9UHX1	Poly(U)-binding-splicing factor PUF60	NatA	M	A	T	0.913778	1.11151	0.856768	1.22737	0.881728	0.442245	1.19888	0.816999	-1.07115	-1.21715	-0.875053	-1.15611	-0.647481	-0.316152	-1.16895	-0.997237	1.02053	0	4643	21	21	21	40.4	40.4	40.4	59.875	0	152.86	2546800000	51	6.94509	0
PBK	Q96KB5	Lymphokine-activated killer T-cell-originated protein kinase	NatB	M	E	G	1.15444	0.799576	1.20651	1.10943	0.597993	0.752598	0.764093	1.0823	-1.17247	-0.810395	-0.978413	-1.02661	-0.979727	-1.41836	-0.361915	-0.719043	1.02201	0	3650	6	6	6	18	18	18	36.085	0	20.999	443220000	12	6.919	0
SPAG5	Q96R06	Sperm-associated antigen 5	NatC/E/F	M	W	R	0.345127	0.70335	0.770251	0.757965	1.1297	0.982486	1.23621	1.33438	-1.28299	-1.33836	-0.958422	-1.32912	-0.458619	-0.936852	-0.50526	-0.449846	1.02392	0	3707	2	2	2	1.4	1.4	1.4	134.42	0	4.3962	30039000	2	8.66167	0
HLA-C	P10321	HLA class I histocompatibility antigen, Cw-7 alpha chain	NatC/E/F	M	R	V	0.767843	0.809977	0.568029	0.68289	1.13893	1.20489	1.28502	1.1068	-1.05487	-1.11486	-0.799146	-1.04208	-0.691532	-0.783376	-0.976492	-1.10203	1.02937	0	863	4	3	2	16.4	9.8	7.4	40.648	0	18.562	348410000	7	10.6058	0
RCC1	P18754	Regulator of chromosome condensation	NatA	M	S	P	0.577793	1.20381	0.945441	1.15202	1.06958	0.9684	0.944794	0.686177	-0.834891	-1.31157	-1.10144	-0.797524	-0.726373	-0.595003	-1.1996	-0.981617	1.02982	0	1026	7	7	7	19.5	19.5	19.5	44.969	0	29.505	891130000	14	7.47424	0
PYGB	P11216	Glycogen phosphorylase, brain form	NatA	M	A	K	1.01938	0.981808	1.15887	1.05749	0.921707	0.797185	0.919599	0.821993	-0.907589	-0.844744	-0.815434	-0.73882	-1.11263	-1.09958	-1.11838	-1.04086	1.03587	0	887	34	28	25	40.2	33	30	96.695	0	128.15	1355800000	47	14.4714	0
PGRMC1	O00264	Membrane-associated progesterone receptor component 1	NatA	M	A	A	0.745705	0.910165	0.701483	0.731691	1.11612	1.28538	1.28905	0.770694	-0.875438	-1.08165	-1.04261	-1.15799	-0.738159	-0.551805	-1.12302	-0.979618	1.03978	0	107	12	12	12	44.6	44.6	44.6	21.671	0	122.76	4830200000	47	8.7356	0
HIST1H2BC;HIST1H2BH;HIST1H2BN;HIST1H2BD;HIST1H2BK;HIST2H2BF;HIST1H2BM;H2BFS	P62807;Q93079;Q99877;P58876;O60814;Q5QNW6;Q99879;P57053	Histone H2B type 1-C/E/F/G/I;Histone H2B type 1-H;Histone H2B type 1-N;Histone H2B type 1-D;Histone H2B type 1-K;Histone H2B type 2-F;Histone H2B type 1-M;Histone H2B type F-S					0.693074	0.981017	0.608671	0.804977	1.04574	1.09825	1.21504	0.923387	-1.0556	-1.36704	-1.17126	-1.26234	-0.443727	-0.244297	-1.05099	-0.774906	1.04109	0	1805	13	13	0	78.6	78.6	0	13.906	0	61.397	95811000000	398	8.12603	0
PLTP	P55058	Phospholipid transfer protein	NatA	M	A	L	0.729174	0.799093	0.553301	0.630047	1.20315	0.684472	1.29679	1.47322	-1.255	-1.04511	-0.882647	-1.22035	-0.692232	-1.11429	-0.701826	-0.457787	1.04736	0	1651	2	2	2	5.3	5.3	5.3	54.739	0	6.279	14163000	2	7.55709	0
PHKA1	P46020	Phosphorylase b kinase regulatory subunit alpha, skeletal muscle isoform	NatC/E/F	M	R	S	1.19244	1.11051	0.924273	0.874107	0.881165	0.903274	0.956185	0.780127	-0.969774	-1.20246	-0.693479	-0.610074	-1.0807	-1.23311	-0.962609	-0.869882	1.05204	0	1413	6	6	6	5.1	5.1	5.1	137.31	0	13.59	51013000	9	9.13172	0
HNRNPF	P52597	Heterogeneous nuclear ribonucleoprotein F;Heterogeneous nuclear ribonucleoprotein F, N-terminally processed	NatC/E/F	M	M	L	0.909949	1.01644	0.813776	1.27032	0.895706	0.93271	1.08093	0.685303	-0.9576	-0.972664	-0.911299	-0.943163	-0.827511	-0.551802	-1.24021	-1.20089	1.0537	0	1591	14	12	11	44.1	37.6	37.3	45.671	0	73.377	5210200000	85	8.30632	0
LAP3	P28838	Cytosol aminopeptidase	NatC/E/F	M	F	L	1.2015	1.20857	0.976429	1.20876	0.629475	0.829426	0.674233	0.748687	-0.908305	-0.680665	-1.00335	-1.30616	-1.23819	-1.15751	-0.655772	-0.527114	1.0578	0	1171	20	20	20	44.3	44.3	44.3	56.166	0	184.22	2539600000	52	7.74591	0
RCC2	Q9P258	Protein RCC2	None	M	P	R	0.973196	0.998791	1.08116	1.32325	0.660332	0.759981	0.756939	1.02201	-1.05604	-0.602358	-0.822963	-0.955135	-1.3239	-1.10451	-0.875086	-0.835665	1.05819	0	4537	18	18	18	27.8	27.8	27.8	56.084	0	118.39	1816400000	37	8.87087	0
PNPT1	Q8TCS8	Polyribonucleotide nucleotidyltransferase 1, mitochondrial	NatA	M	A	A	0.884699	1.11833	0.788179	0.934313	1.0208	1.06039	1.11742	0.723743	-0.897301	-1.00089	-0.778135	-0.902284	-0.849785	-0.789696	-1.28329	-1.1465	1.05903	0	3261	25	25	25	35.2	35.2	35.2	85.95	0	81.53	1567500000	46	9.38518	0
MAT2A	P31153;Q00266	S-adenosylmethionine synthase isoform type-2	NatB	M	N	G	0.825789	0.960069	1.07149	1.18937	0.975885	0.416222	0.94521	1.14356	-1.19115	-0.673877	-0.883148	-0.799202	-1.11425	-1.3518	-0.759655	-0.754512	1.06233	0	1223	10	10	10	24.3	24.3	24.3	43.66	0	32.821	1050300000	23	7.27882	0
ATG3	Q9NT62	Ubiquitin-like-conjugating enzyme ATG3	NatB	M	Q	N	0.804113	0.747027	0.825325	0.555115	0.701227	1.26304	1.22294	1.26095	-1.51202	-0.670913	-0.943761	-1.16838	-1.08991	-0.912166	-0.674374	-0.408214	1.06256	0	4362	6	6	6	22	22	22	35.864	0	21.595	236700000	15	6.83456	0
USP7	Q93009	Ubiquitin carboxyl-terminal hydrolase 7	NatB	M	N	H	0.719706	0.874649	0.991982	1.15343	0.905088	0.812358	1.20994	0.746662	-1.55708	-0.871633	-0.60022	-1.14837	-0.825189	-0.322092	-1.23389	-0.855331	1.066	0	3443	29	29	28	31	31	30	128.3	0	110.77	1368000000	62	6.24509	0
SULT1A3;SULT1A4;SULT1A1	P0DMM9;P0DMN0;P50225;P50226	Sulfotransferase 1A3;Sulfotransferase 1A4;Sulfotransferase 1A1					1.06955	1.02632	1.05784	1.08131	0.863473	0.766604	0.869717	0.930841	-0.877445	-0.875913	-0.817798	-0.690333	-1.11121	-1.19824	-0.972075	-1.12265	1.07063	0	852	6	6	6	25.8	25.8	25.8	34.196	0	21.67	231710000	12	13.7001	0
PUS1	Q9Y606	tRNA pseudouridine synthase A, mitochondrial	NatA	M	G	L	1.15874	1.05928	0.967659	1.40515	0.922355	0.567531	0.83458	0.663681	-0.971926	-0.983876	-0.707383	-0.87122	-1.16539	-0.849303	-1.05323	-0.976644	1.07135	0	4988	12	12	12	30	30	30	47.47	0	35.35	270170000	16	9.85276	0
UQCRFS1;UQCRFS1P1	P47985;P0C7P4	Cytochrome b-c1 complex subunit Rieske, mitochondrial;Cytochrome b-c1 complex subunit 11;Putative cytochrome b-c1 complex subunit Rieske-like protein 1					0.666999	1.13012	0.619735	0.931448	1.1627	1.04905	1.04444	0.984453	-0.856528	-1.133	-0.965284	-0.893765	-0.705969	-0.674709	-1.2987	-1.061	1.07168	0	1446	10	10	10	40.1	40.1	40.1	29.668	0	152.75	992160000	20	8.39682	0
STXBP2	Q15833	Syntaxin-binding protein 2	NatA	M	A	P	1.31451	0.613684	0.917453	1.43606	0.916578	0.778563	0.764937	0.715194	-1.22195	-0.929582	-0.638338	-1.31823	-0.897326	-0.656468	-0.675335	-1.11975	1.07303	0	2454	5	5	5	8.9	8.9	8.9	66.452	0	14.184	28758000	7	6.95348	0
FKBP9	O95302;Q75LS8	Peptidyl-prolyl cis-trans isomerase FKBP9	NatA	M	A	F	0.71916	0.913872	1.31372	0.921351	0.940002	1.22219	0.830568	0.572946	-0.846904	-1.26426	-0.88392	-1.30618	-0.928558	-0.223604	-0.96545	-1.01494	1.07373	0	607	6	6	6	12.3	12.3	12.3	63.083	0	17.449	329210000	10	6.59575	0
TAGLN2	P37802	Transgelin-2	NatA	M	A	N	0.985568	0.802081	1.11306	1.11469	0.934394	0.846374	0.949177	0.912734	-0.815819	-0.82143	-0.87551	-0.751789	-1.23921	-1.24499	-0.955915	-0.953417	1.07577	0	1319	14	14	13	65.8	65.8	58.8	22.391	0	74.245	6389000000	85	11.3379	0
HIST1H3A;HIST2H3A;HIST3H3;H3F3C	P68431;Q71DI3;Q16695;Q6NXT2	Histone H3,1;Histone H3,2;Histone H3,1t;Histone H3,3C					0.900376	1.02412	0.820386	0.616154	1.16061	1.10165	1.22585	0.585828	-1.16106	-1.21589	-1.0072	-1.13641	-0.484937	-0.345736	-1.14973	-0.934001	1.07685	0	1863	9	9	0	38.2	38.2	0	15.404	0	37.892	73821000000	167	7.19945	0
MDC1	Q14676	Mediator of DNA damage checkpoint protein 1	NatB	M	E	D	0.693422	1.04581	0.689293	0.970296	0.780558	0.910734	1.05407	1.20965	-1.1705	-1.23751	-0.933253	-1.33329	-0.303901	-0.291221	-1.26191	-0.822239	1.08332	0	2300	31	31	31	22.9	22.9	22.9	226.66	0	155.18	987660000	44	6.75163	0
MB21D1	Q8N884	Cyclic GMP-AMP synthase	NatB	M	Q	P	0.802284	1.08127	0.66168	0.940522	0.942259	1.25867	1.00524	0.486319	-1.27907	-1.39664	-1.0676	-1.51983	-0.730476	-0.208091	-0.655146	-0.321393	1.08375	0	3151	8	8	8	18.6	18.6	18.6	58.814	0	25.642	169680000	10	7.48454	0
B2M	P61769	Beta-2-microglobulin;Beta-2-microglobulin form pI 5,3	NatA	M	S	R	1.00988	1.19095	0.751233	0.645058	0.932942	1.1827	0.80692	1.08767	-0.875304	-0.657455	-1.0265	-1.1177	-0.917576	-0.958458	-0.79713	-1.25723	1.08678	0	1756	2	2	2	14.3	14.3	14.3	13.714	0	5.3953	103190000	2	8.388	0
LACTB	P83111	Serine beta-lactamase-like protein LACTB, mitochondrial	NatC/E/F	M	Y	R	0.872389	0.878689	0.701481	1.00543	1.11242	1.32198	1.09873	0.645426	-0.86063	-0.994512	-0.850637	-0.90724	-0.931108	-0.918284	-1.13672	-1.03742	1.09028	0	1902	4	4	4	11.2	11.2	11.2	60.693	0	7.8763	35494000	4	9.44465	0
MSTO1	Q9BUK6;REV__P04114	Protein misato homolog 1	NatA	M	A	G	1.17459	1.12644	0.928097	0.80201	0.837954	0.486758	0.9471	1.13638	-1.48342	-0.460716	-0.602979	-1.24859	-1.02242	-1.05197	-0.76443	-0.804813	1.09614	0	3908	5	5	5	11.2	11.2	11.2	61.835	0	12.454	51283000	5	6.32536	0
SZRD1	Q7Z422	SUZ domain-containing protein 1	NatB	M	E	D	1.17462	1.10523	0.891413	1.21397	0.651157	0.724397	0.777073	0.951568	-1.27143	-0.841108	-1.03152	-0.656951	-0.923293	-1.40114	-0.450887	-0.913103	1.10352	0	2901	3	3	3	15.1	15.1	15.1	16.997	0.00024631	4.2337	32639000	3	7.27873	0
EEF1B2	P24534	Elongation factor 1-beta	NatA	M	G	F	1.02695	1.24233	1.10289	1.18361	0.608361	0.637659	0.787589	0.976243	-0.713823	-0.926775	-1.09182	-0.748642	-1.26218	-1.07858	-0.736223	-1.00758	1.11135	0	1114	8	7	7	37.3	33.3	33.3	24.763	0	30.899	3286700000	41	9.3585	0
ALPP;ALPPL2	P05187;P10696	Alkaline phosphatase, placental type;Alkaline phosphatase, placental-like					0.881121	0.892057	0.858093	1.01269	1.05927	1.04006	0.650178	1.13293	-1.34641	-0.528763	-0.971366	-0.849629	-1.0913	-1.00196	-0.484571	-1.25238	1.11374	0	746	1	1	1	3.4	3.4	3.4	57.953	0.005411	2.3888	6502600	1	7.08847	0
DPYSL5	Q9BPU6	Dihydropyrimidinase-related protein 5	NatC/E/F	M	L	A	0.753418	1.05497	0.600774	0.830693	1.13998	0.970894	1.2452	0.709996	-1.12681	-1.41241	-1.1898	-1.21066	-0.31071	-0.26428	-1.06145	-0.729814	1.11855	0	3817	11	11	11	24.1	24.1	24.1	61.421	0	56.45	18570000000	24	7.37381	0
CPSF6	Q16630	Cleavage and polyadenylation specificity factor subunit 6	NatA	M	A	D	0.707742	1.1427	1.27687	0.938552	0.970325	0.628018	0.676599	1.11227	-0.812628	-0.944114	-1.29864	-1.11683	-0.642424	-0.35149	-1.2283	-1.05864	1.12239	0	2485	9	9	9	16.7	16.7	16.7	59.209	0	41.164	1066900000	22	6.71865	0
RUFY1	Q96T51	RUN and FYVE domain-containing protein 1	NatA	M	A	D	0.984897	0.89279	0.638818	0.83332	1.16141	0.826876	0.828654	1.38059	-1.18493	-0.650021	-1.28822	-0.716158	-0.939825	-0.750457	-1.11837	-0.899375	1.12336	0	3743	4	4	4	6.9	6.9	6.9	79.817	0	9.6588	49233000	5	7.65163	0
TRMT10C	Q7L0Y3	Mitochondrial ribonuclease P protein 1	NatA	M	A	A	0.734906	0.841393	0.560539	0.896052	1.35183	0.850059	1.26896	0.982936	-0.976131	-1.27028	-0.894626	-1.00092	-0.540969	-0.549487	-1.17358	-1.08068	1.12381	0	2859	10	10	10	27	27	27	47.346	0	32.057	632590000	17	7.69774	0
POP1	Q99575	Ribonucleases P/MRP protein subunit POP1	NatA	M	S	N	0.857052	1.37463	1.14855	0.905111	0.539436	0.915686	0.995672	0.775675	-0.944606	-0.879794	-0.605859	-1.21444	-1.02865	-0.529436	-1.18995	-1.11906	1.1271	0	3770	11	11	11	12.7	12.7	12.7	114.71	0	49.594	276680000	15	7.35932	0
CLPP	Q16740	ATP-dependent Clp protease proteolytic subunit, mitochondrial	NatC/E/F	M	W	P	0.410454	1.00541	0.673344	0.881643	1.64081	0.876419	0.932565	1.00661	-1.04823	-0.996426	-1.0398	-1.11123	-0.837139	-0.409488	-0.975865	-1.00907	1.12825	0	2496	6	6	6	33.6	33.6	33.6	30.18	0	39.058	253650000	10	7.12655	0
ADAR	P55265	Double-stranded RNA-specific adenosine deaminase	NatB	M	N	P	0.589633	0.800633	0.533839	0.799654	1.12898	1.00829	1.36204	1.16326	-1.1473	-1.2068	-1.03265	-1.12514	-0.540817	-0.279813	-1.0623	-0.991508	1.12893	0	1662	25	25	25	21	21	21	136.06	0	81.297	1356500000	50	8.12817	0
UBAP2L	Q14157	Ubiquitin-associated protein 2-like	NatC/E/F	M	M	T	0.637342	1.36958	0.938197	1.12453	0.265924	0.864321	0.856745	1.32806	-0.999087	-0.818746	-0.757676	-1.2459	-1.32681	-0.84149	-0.59419	-0.800803	1.13275	0	2256	18	18	18	24.9	24.9	24.9	114.53	0	71.747	1130700000	32	5.94833	0
ACSL4	O60488	Long-chain-fatty-acid--CoA ligase 4	NatC/E/F	M	K	L	0.652737	0.768371	0.543533	0.788269	1.35452	1.04849	1.27609	1.10475	-1.05427	-1.09679	-0.843108	-0.860212	-0.735592	-0.74848	-1.12092	-1.0774	1.13415	0	380	14	14	12	21.5	21.5	17.4	79.187	0	42.239	675710000	22	9.90995	0
TUBB3	Q13509	Tubulin beta-3 chain	NatC/E/F	M	R	E	0.879287	0.901267	1.40535	1.31031	0.762864	0.519707	0.893005	0.808081	-1.1494	-1.00506	-0.74345	-0.592127	-1.30178	-1.12882	-0.803018	-0.756222	1.13524	0	2186	18	6	4	42.9	19.1	14.4	50.432	0	50.469	2113200000	34	7.5436	0
MTDH	Q86UE4	Protein LYRIC	NatA	M	A	A	0.664618	1.00014	0.446539	1.29414	0.854124	1.04357	1.16227	0.924076	-0.936766	-1.50984	-0.880262	-1.07149	-0.672048	-0.342865	-1.15902	-0.817188	1.13667	0	2955	14	14	14	28.9	28.9	28.9	63.836	0	56.089	654490000	27	6.45226	0
COA7	Q96BR5	Cytochrome c oxidase assembly factor 7	NatA	M	A	G	0.320672	1.14934	0.436002	1.21495	1.05034	1.10877	0.975603	1.07051	-1.17992	-1.19959	-1.11368	-1.13014	-0.482282	-0.356862	-1.06271	-0.800991	1.14274	0	3504	6	6	6	19.9	19.9	19.9	25.709	0	11.038	179880000	8	6.67094	0
EARS2	Q5JPH6	Probable glutamate--tRNA ligase, mitochondrial	NatA	M	A	A	0.55664	1.24102	0.45444	0.747391	1.05127	0.902692	1.27769	0.976208	-1.3203	-1.22866	-1.3009	-1.28068	-0.292236	-0.309188	-0.626428	-0.848968	1.14491	0	2597	9	9	9	18	18	18	58.688	0	25.879	178190000	10	7.65939	0
TAP1	Q03518	Antigen peptide transporter 1	NatA	M	A	E	0.706373	0.806756	0.911368	0.756587	0.69306	1.04106	1.41347	1.1353	-1.14265	-0.836099	-0.642357	-1.00344	-1.52632	-0.697844	-0.648265	-0.967001	1.14559	0	1995	3	3	3	4	4	4	87.217	0.00023685	3.7122	21417000	4	6.8332	0
STAT3	P40763	Signal transducer and activator of transcription 3	NatA	M	A	Q	1.32799	0.956328	1.34044	1.32987	0.601823	0.74558	0.303071	0.749069	-1.23796	-1.17861	-1.01089	-0.857752	-0.638342	-1.04423	-0.846965	-0.53941	1.15054	0	1346	4	4	4	6.5	6.5	6.5	88.067	0	17.149	165170000	9	8.51821	0
DCXR	Q7Z4W1	L-xylulose reductase	NatB	M	E	L	0.86217	0.672261	0.702701	1.01046	0.885777	1.19324	1.06102	0.817213	-1.49968	-0.828403	-1.7362	-1.08595	-0.762384	-0.423574	-0.536795	-0.331867	1.15901	0	2913	6	6	6	22.5	22.5	22.5	25.913	0	15.611	127830000	6	7.30808	0
CCND2	P30279	G1/S-specific cyclin-D2	NatB	M	E	L	0.696262	0.952456	1.16128	0.852469	0.9566	0.643993	0.877382	1.36249	-0.952632	-1.00429	-0.42381	-0.875738	-1.33552	-1.23543	-0.820709	-0.8548	1.15909	0	1203	2	2	2	6.9	6.9	6.9	33.067	0	4.8869	24408000	4	7.18079	0
GNL3	Q9BVP2;Q9P2Q2	Guanine nucleotide-binding protein-like 3	NatC/E/F	M	K	R	0.659161	0.9599	0.581423	0.964451	1.17252	1.01365	1.15516	1.01179	-0.702335	-1.1979	-1.02713	-1.01889	-0.713874	-0.514998	-1.36458	-0.978348	1.16683	0	3941	16	16	16	31.5	31.5	31.5	61.992	0	62.05	744540000	33	7.61935	0
POU5F1;POU5F1B	Q01860;Q06416;P20265;P20264;Q03052	POU domain, class 5, transcription factor 1;Putative POU domain, class 5, transcription factor 1B					0.658195	1.03918	1.00028	1.35247	0.66804	0.294565	0.875277	1.46669	-1.28678	-1.08858	-0.798724	-0.777714	-0.920145	-0.636903	-1.21215	-0.633695	1.16775	0	1962	5	5	5	12.8	12.8	12.8	38.57	0	8.9628	145770000	5	5.78676	0
ABCE1	P61221	ATP-binding cassette sub-family E member 1	NatA	M	A	D	1.05178	0.660092	1.27567	1.02375	0.816287	0.395762	1.20585	0.857771	-1.45208	-0.565242	-0.935155	-1.18405	-1.15474	-1.17626	-0.48901	-0.330419	1.16847	0	1739	14	14	14	24.4	24.4	24.4	67.314	0	110.37	1299800000	34	5.49113	0
THEM4	Q5T1C6	Acyl-coenzyme A thioesterase THEM4	NatC/E/F	M	L	R	0.766097	0.939065	0.693702	0.581236	1.24391	1.04297	1.02287	1.12188	-1.23473	-0.674985	-0.679381	-1.25693	-1.29851	-0.818257	-0.309001	-1.13993	1.16909	0	2633	2	2	2	8.3	8.3	8.3	27.129	0.0046888	2.6532	23019000	3	6.61934	0
PDCL3	Q9H2J4	Phosducin-like protein 3	NatB	M	Q	D	0.717343	1.19522	0.695472	1.22987	0.827295	0.605692	0.877494	1.38744	-1.00427	-0.812515	-0.68083	-0.774457	-1.21698	-1.06557	-1.03072	-0.95049	1.17517	0	4102	6	6	6	31.8	31.8	31.8	27.614	0	16.623	126350000	11	7.61261	0
KHSRP	Q92945	Far upstream element-binding protein 2	NatA	M	S	D	0.33263	0.970231	0.681802	1.2661	0.769137	1.12602	1.09481	1.24276	-0.768438	-1.13436	-1.04229	-0.892632	-0.941624	-0.5445	-1.11117	-1.04848	1.17884	0	3432	39	39	33	57.7	57.7	48.1	73.114	0	316.31	6857300000	111	6.95079	0
RBM39	Q14498	RNA-binding protein 39	NatA	M	A	D	0.410548	0.977895	0.899455	0.835459	1.09955	1.09909	1.17516	0.908408	-0.892384	-1.37837	-0.734302	-1.15502	-0.625175	-0.353186	-1.34557	-0.921559	1.17985	0	2287	10	10	9	24.9	24.9	21.9	59.379	0	97.704	1762200000	31	6.55845	0
PDCD2L	Q9BRP1	Programmed cell death protein 2-like	NatA	M	A	A	0.638904	0.671485	0.60783	1.01995	0.909879	1.08894	1.57819	0.866599	-1.35338	-1.07616	-0.365176	-1.17511	-0.999299	-0.6578	-0.858277	-0.896573	1.18016	0	3854	2	2	2	4.2	4.2	4.2	39.416	0.0013387	3.0809	22969000	2	6.46297	0
CPT1A	P50416	Carnitine O-palmitoyltransferase 1, liver isoform	NatA	M	A	E	0.794163	0.844704	0.802993	0.809189	1.10462	1.1788	1.08438	1.02278	-0.769454	-0.813155	-0.738272	-0.943849	-0.984834	-1.00831	-1.13032	-1.25344	1.18029	0	1526	9	9	9	14.1	14.1	14.1	88.367	0	54.183	247070000	13	13.0307	0
DHX9	Q08211	ATP-dependent RNA helicase A	NatA	M	G	D	0.650745	0.864733	0.587967	0.816787	1.22314	0.996373	1.34987	0.970313	-1.01339	-1.07063	-1.05074	-1.01632	-0.570295	-0.394601	-1.28432	-1.05964	1.18541	0	2044	45	45	45	37.9	37.9	37.9	140.96	0	294.18	18920000000	208	7.63803	0
BCORL1	Q5H9F3	BCL-6 corepressor-like protein 1	NatC/E/F	M	I	S	1.23754	1.40475	1.00527	0.634435	0.521553	0.912148	0.552672	1.19843	-0.604342	-1.28284	-0.854451	-1.05311	-0.943845	-0.898172	-0.830597	-0.999452	1.18672	0	2593	5	5	5	3.9	3.9	3.9	182.52	0	11.465	63481000	5	6.84849	0
CTBP2	P56545	C-terminal-binding protein 2	NatA	M	A	L	0.678778	1.17752	1.11636	1.3082	0.687495	1.05973	0.474552	0.891085	-0.985144	-1.17951	-1.11442	-0.968951	-0.544449	-0.349003	-1.32999	-0.922249	1.19031	0	1684	9	9	5	14.6	14.6	7.4	48.944	0	28.94	346150000	13	6.57409	0
H2AFX	P16104	Histone H2AX	NatA	M	S	G	0.624412	0.978992	0.640912	1.01115	0.999805	0.917035	1.05685	0.999232	-0.894397	-1.64874	-1.41117	-1.11388	-0.288967	-0.22159	-0.92191	-0.727749	1.19409	0	977	11	11	5	49.7	49.7	17.5	15.144	0	73.564	52942000000	171	7.12883	0
SBDS	Q9Y3A5	Ribosome maturation protein SBDS	NatA	M	S	I	0.712228	0.96191	0.769485	0.516875	0.988652	1.05134	1.43656	0.984779	-1.16585	-0.724046	-0.917108	-1.002	-1.20022	-1.01645	-1.15364	-0.242523	1.1977	0	4884	9	9	9	42.4	42.4	42.4	28.763	0	60.414	506680000	14	6.75503	0
VBP1	P61758	Prefoldin subunit 3	NatA	M	A	A	1.02455	1.07571	1.249	1.32894	0.696008	0.508882	0.666212	0.901072	-1.0142	-0.601495	-1.00349	-0.89959	-1.21868	-1.34425	-0.556951	-0.81171	1.1984	0	1755	7	7	7	38.1	38.1	38.1	22.626	0	17.521	513240000	14	7.72972	0
MAPK4	P31152	Mitogen-activated protein kinase 4	NatA	M	A	E	0.668059	0.946052	0.628506	1.00894	1.42798	0.728146	1.1639	0.755853	-1.26413	-1.22868	-0.832861	-1.11368	-0.528065	-0.231289	-1.29964	-0.82908	1.20232	0	1222	1	1	1	2.2	2.2	2.2	65.921	0.00023635	3.6986	5683500000	13	6.14816	0
MORC2	Q9Y6X9;Q86VD1	MORC family CW-type zinc finger protein 2	NatA	M	A	F	1.31162	0.975302	0.976309	1.06453	0.558142	0.563076	0.712239	1.17815	-1.24587	-1.37253	-0.850744	-0.867064	-0.621598	-0.203502	-1.03083	-1.14723	1.20292	0	5035	4	4	4	5.3	5.3	5.3	117.82	0	7.5869	53806000	4	6.3674	0
LMNA	P02545;REV__Q5VX52	Prelamin-A/C;Lamin-A/C	NatB	M	E	T	0.78752	0.965562	0.713502	1.01289	1.09053	1.13579	1.09993	0.798902	-0.696477	-1.02187	-0.850424	-0.907266	-0.85603	-0.720258	-1.29599	-1.25631	1.20359	0	705	51	49	49	64.9	64.9	64.9	74.139	0	289.83	11063000000	135	8.75139	0
HK1	P19367;Q2TB90	Hexokinase-1	NatC/E/F	M	I	A	0.891306	0.631575	0.858413	0.49857	1.03287	1.08782	0.952095	1.05954	-1.56404	-1.25277	-1.0446	-1.69621	-0.381762	-0.268306	-0.310962	-0.493531	1.21301	0	1036	28	28	25	29.6	29.6	26.7	102.48	0	106.73	1804700000	46	8.93772	0
RPRD1A	Q96P16	Regulation of nuclear pre-mRNA domain-containing protein 1A	NatA	M	S	A	0.44182	1.43232	1.11396	1.04894	0.954455	0.719124	0.743917	0.966647	-0.934102	-0.491235	-0.921303	-1.25509	-0.855455	-1.3588	-0.588456	-1.01675	1.21794	0	3685	8	8	6	29.2	29.2	24	35.719	0	43.924	237370000	15	6.19019	0
UBE2Q1;UBE2Q2	Q7Z7E8;Q8WVN8	Ubiquitin-conjugating enzyme E2 Q1;Ubiquitin-conjugating enzyme E2 Q2					0.564234	0.90306	1.04041	1.35764	0.694109	1.17074	0.499745	1.185	-0.721093	-1.19932	-1.02448	-0.781448	-1.43087	-0.853527	-0.53819	-0.866009	1.21883	0	2927	2	2	2	5.5	5.5	5.5	46.126	0	8.9094	40751000	3	6.0405	0
ACAT1	P24752	Acetyl-CoA acetyltransferase, mitochondrial	NatA	M	A	V	0.523669	1.01134	0.57579	0.946849	1.16797	1.01002	1.00425	1.0162	-1.01897	-1.55393	-1.20309	-1.07497	-0.288355	-0.182699	-1.02447	-0.909619	1.22512	0	1117	17	17	17	40.7	40.7	40.7	45.199	0	85.576	3352300000	65	6.799	0
MRPL9	Q9BYD2	39S ribosomal protein L9, mitochondrial	NatA	M	A	A	0.559511	1.19618	0.386108	1.02285	0.998854	0.953487	1.28276	1.06639	-1.0045	-1.17214	-0.722903	-0.878849	-0.620029	-0.711425	-1.29382	-1.06248	1.23443	0	3994	8	8	8	31.5	31.5	31.5	30.243	0	43.119	401490000	12	6.87069	0
TWF1	Q12792	Twinfilin-1	NatA	M	S	H	0.832642	1.00644	0.806957	0.493932	0.942629	1.01186	0.83287	1.11286	-1.36356	-1.1899	-1.23939	-1.41575	-0.948399	-0.376302	-0.786838	0.279939	1.23462	0	2076	6	5	5	18.3	16.3	16.3	40.282	0	16.984	272870000	9	6.32881	0
PDLIM1	O00151	PDZ and LIM domain protein 1	NatA	M	T	T	0.829342	0.830353	1.14671	1.25474	0.82033	0.816437	0.992584	0.909756	-0.690621	-0.704943	-0.718797	-0.922205	-1.20977	-1.10509	-1.00914	-1.23969	1.23582	0	90	8	8	8	38.6	38.6	38.6	36.071	0	45.873	560350000	17	10.383	0
TTLL12	Q14166	Tubulin--tyrosine ligase-like protein 12	NatB	M	E	A	1.24355	0.848625	0.712285	1.24157	0.806361	0.703623	0.293743	1.43662	-1.2565	-0.978503	-1.27117	-0.897848	-0.594679	-1.15678	-0.788563	-0.342351	1.23808	0	2260	9	9	9	18.3	18.3	18.3	74.403	0	56.39	408470000	14	5.81218	0
PFN3	P60673	Profilin-3	NatA	M	G	D	1.22672	1.41726	0.928827	1.3853	0.548124	0.392417	0.659928	0.59976	-1.14834	-1.26238	-1.39457	-1.05015	-0.653034	-0.486651	-0.302888	-0.860325	1.2431	0	1713	1	1	1	6.6	6.6	6.6	14.596	0.0080841	2.065	303240000	4	8.82807	0
MRPL38	Q96DV4	39S ribosomal protein L38, mitochondrial	NatA	M	A	A	0.765802	1.24594	0.689001	1.04885	1.02109	0.958572	0.745757	0.994811	-1.32566	-1.04104	-0.831503	-0.474423	-0.531178	-1.10433	-1.38361	-0.778071	1.24984	0	3544	6	6	6	14.7	14.7	14.7	44.596	0	19.034	149500000	11	6.47955	0
DDX5	P17844	Probable ATP-dependent RNA helicase DDX5	NatA	M	S	G	0.542839	0.951988	0.552083	0.952386	1.13606	1.00128	1.21715	0.980286	-0.896435	-1.34098	-1.21948	-1.04932	-0.456169	-0.175993	-1.17527	-1.02042	1.25417	0	1010	38	38	32	51.3	51.3	42.8	69.147	0	174.7	16904000000	143	6.66025	0
SND1	Q7KZF4	Staphylococcal nuclease domain-containing protein 1	NatA	M	A	S	0.45589	0.883018	0.452714	1.19638	0.913212	1.06605	1.16401	1.2508	-0.980774	-1.27395	-0.991191	-0.906287	-0.632904	-0.319109	-1.16048	-1.11738	1.25788	0	2857	43	43	43	48.2	48.2	48.2	102	0	323.31	6724000000	114	6.54369	0
CDC73	Q6P1J9	Parafibromin	NatA	M	A	D	0.770589	1.0614	0.222183	0.662987	1.4134	0.911726	1.18412	1.13546	-0.898265	-1.07271	-1.11391	-1.24388	-0.594697	-0.467361	-1.05666	-0.914393	1.25833	0	2760	17	17	17	33	33	33	60.576	0	57.009	520200000	32	7.25848	0
AURKB	Q96GD4	Aurora kinase B	NatA	M	A	Q	1.12506	1.26027	0.673184	1.34456	0.84466	0.659692	0.632816	0.914426	-0.910923	-1.27611	-0.811125	-0.816431	-0.54058	-0.664398	-1.12162	-1.31348	1.25988	0	3591	6	6	6	20.1	20.1	20.1	39.31	0	18.873	174220000	11	6.94887	0
CARHSP1	Q9Y2V2	Calcium-regulated heat stable protein 1	NatA	M	S	S	1.16757	1.17626	1.45397	1.1407	0.471347	0.630446	0.756608	0.622325	-0.894616	-0.691213	-0.601485	-1.29885	-1.00372	-1.10713	-1.0494	-0.772813	1.26549	0	4854	3	3	3	32.7	32.7	32.7	15.892	0	32.3	275440000	16	8.62583	0
CHCHD3	Q9NX63	MICOS complex subunit MIC19	NatA	M	G	G	0.672192	1.03346	0.412673	0.715099	1.38174	1.19045	1.10868	0.907613	-0.806524	-1.11062	-1.07338	-1.15902	-0.568987	-0.481562	-1.02185	-1.19996	1.26631	0	4447	9	9	9	33.5	33.5	33.5	26.152	0	21.278	1059700000	17	7.35662	0
URB1	O60287	Nucleolar pre-ribosomal-associated protein 1	NatA	M	G	V	0.998487	0.899832	0.780772	0.120662	0.899544	0.987271	0.971084	1.60162	-1.27435	-1.11781	-0.70233	-1.30685	-0.553526	-0.614549	-0.632064	-1.0578	1.26679	0	367	19	19	19	9.3	9.3	9.3	254.39	0	65.754	217220000	22	6.16522	0
GTF2H1	P32780	General transcription factor IIH subunit 1	NatA	M	A	T	1.09967	0.645514	0.963184	0.796575	1.42749	0.265559	1.078	0.984193	-1.51434	-0.425276	-0.914887	-1.2665	-0.984855	-1.01993	-0.522091	-0.612311	1.2684	0	1244	2	2	2	5.5	5.5	5.5	62.031	0	6.5547	5796300000	10	5.23777	0
NDUFV2	P19404	NADH dehydrogenase [ubiquinone] flavoprotein 2, mitochondrial	NatC/E/F	M	F	F	0.574227	0.835528	0.477073	0.900202	1.3228	1.14749	1.09607	1.08585	-0.850484	-1.29834	-1.24688	-0.634636	-0.726789	-0.602896	-1.22328	-0.855939	1.27128	0	1039	5	5	5	21.7	21.7	21.7	27.391	0	22.419	343350000	11	7.5979	0
YEATS4	O95619	YEATS domain-containing protein 4	NatC/E/F	M	F	K	0.433387	0.615771	0.903601	0.49378	1.22323	1.27918	1.33304	0.859227	-0.892747	-1.40558	-1.06897	-1.56339	-0.645871	-0.507854	-0.271694	-0.785111	1.275	0	637	4	4	4	20.3	20.3	20.3	26.499	0	9.7905	78883000	4	7.54965	0
PSMG2	Q969U7	Proteasome assembly chaperone 2	NatC/E/F	M	F	V	1.01358	1.29754	1.29445	1.3256	0.918772	0.613538	0.495709	0.221917	-1.05715	-1.428	-1.07877	-0.920022	-0.894752	-0.822094	-0.160881	-0.819425	1.27612	0	3467	6	6	6	17.4	17.4	17.4	29.396	0	10.95	125310000	10	7.14786	0
RAB4A	P20338	Ras-related protein Rab-4A	NatA	M	S	Q	1.14909	0.82943	1.27962	0.614989	1.10313	0.832164	0.698615	0.928518	-1.08087	-0.641699	-0.819172	-1.00765	-0.826464	-1.59638	-1.00352	-0.459799	1.27787	0	1054	5	5	3	31.2	31.2	18.3	24.389	0	62.606	72724000	5	6.23562	0
MRPL15	Q9P015	39S ribosomal protein L15, mitochondrial	NatA	M	A	G	0.690953	0.946528	0.956228	1.30041	0.936257	1.06407	0.962548	0.725449	-0.664226	-0.981277	-0.776456	-0.792282	-0.759455	-1.18124	-1.27067	-1.15683	1.27826	0	4514	7	7	7	23.6	23.6	23.6	33.419	0	18.932	197240000	8	8.64738	0
BDH1	Q02338	D-beta-hydroxybutyrate dehydrogenase, mitochondrial	NatC/E/F	M	L	A	0.314684	0.727615	0.665459	1.34376	1.17402	0.467489	1.08684	1.30901	-1.63634	-1.38546	-0.967285	-0.822996	-0.579678	-0.389081	-0.852067	-0.455964	1.27867	0	1972	2	2	2	10.2	10.2	10.2	38.157	0	9.5441	32216000	4	5.53162	0
KNSTRN	Q9Y448	Small kinetochore-associated protein	NatA	M	A	A	0.852038	1.03759	0.766103	0.333683	0.988819	1.12567	0.714391	1.19497	-1.23185	-1.19732	-1.00953	-1.83333	-0.535377	-0.503061	-0.666052	-0.0367445	1.27892	0	4917	1	1	1	4.4	4.4	4.4	35.438	0	6.3151	51056000	2	6.5726	0
NKRF	O15226	NF-kappa-B-repressing factor	NatB	M	E	K	0.617826	1.01756	0.612743	0.840467	1.13772	1.1813	1.14878	0.968836	-0.642116	-1.1757	-0.793899	-0.913894	-0.887789	-0.622783	-1.34208	-1.14697	1.28069	0	229	20	20	20	22	22	22	77.672	0	69.587	909930000	27	7.98273	0
BAZ1B	Q9UIG0	Tyrosine-protein kinase BAZ1B	NatA	M	A	P	0.674825	0.819454	0.536136	0.645742	1.28406	1.07197	1.3909	0.814762	-0.994976	-1.49933	-0.892132	-1.29957	-0.515547	-0.182162	-1.05293	-0.801205	1.28437	0	4658	33	33	33	23.9	23.9	23.9	170.9	0	133.5	2998000000	60	6.90533	0
GNPNAT1	Q96EK6	Glucosamine 6-phosphate N-acetyltransferase	NatC/E/F	M	K	P	1.12023	0.974167	1.36221	1.51645	0.527769	0.395285	0.832204	0.688444	-1.00518	-0.636617	-0.967149	-0.871673	-1.08913	-1.11186	-0.888205	-0.84695	1.2898	0	3556	2	2	2	15.8	15.8	15.8	20.749	0	7.9855	35067000	2	8.84111	0
FAM162A	Q96A26	Protein FAM162A	NatA	M	G	S	0.789295	1.04207	1.17854	0.5962	0.962751	1.52392	0.987591	0.299153	-1.00382	-0.676616	-1.01384	-1.30612	-1.03236	-0.486659	-0.910743	-0.949367	1.29073	0	3473	3	3	3	16.2	16.2	16.2	17.342	0	4.5893	40700000	3	5.85575	0
GEMIN5	Q8TEQ6	Gem-associated protein 5	NatA	M	G	Q	0.989419	0.862999	0.715374	0.937331	0.941406	1.06361	0.925265	0.876057	-1.28358	-1.15663	-0.643462	-1.25347	-0.469093	-0.0731905	-1.42982	-1.00221	1.29298	0	3284	15	15	15	10	10	10	168.59	0	49.473	747060000	30	5.74522	0
AHNAK	Q09666;Q8IVF2;P48552	Neuroblast differentiation-associated protein AHNAK	NatB	M	E	K	0.337534	0.739449	0.416795	0.798377	1.1912	1.18843	1.13385	1.42459	-0.978772	-1.40145	-1.22587	-1.08986	-0.479654	-0.392574	-0.787511	-0.874537	1.29377	0	2059	201	201	201	53.5	53.5	53.5	629.09	0	323.31	14299000000	368	8.55293	0
HIST2H2BE;HIST1H2BB;HIST1H2BO;HIST1H2BJ	Q16778;P33778;P23527;P06899;Q6DRA6;Q6DN03	Histone H2B type 2-E;Histone H2B type 1-B;Histone H2B type 1-O;Histone H2B type 1-J					0.8618	1.01202	0.734564	0.778691	1.01067	0.8581	1.37236	0.50299	-1.26486	-1.48809	-1.0125	-1.32061	-0.12346	-0.161487	-0.977828	-0.78238	1.29728	0	2499	12	2	0	77	7.9	0	13.92	0	7.1501	7554700000	31	6.32069	0
MUT	P22033	Methylmalonyl-CoA mutase, mitochondrial	NatC/E/F	M	L	R	0.602787	1.30935	0.78342	1.0329	1.24942	0.725988	0.483402	1.10956	-0.915145	-1.65216	-0.85489	-0.786884	-0.355694	-0.665394	-0.850619	-1.21604	1.30488	0	1077	6	6	6	9.3	9.3	9.3	83.134	0	13.153	99307000	13	5.5032	0
TFRC	P02786;Q9UP52	Transferrin receptor protein 1;Transferrin receptor protein 1, serum form	NatC/E/F	M	M	D	0.560962	0.829029	0.70288	0.658492	1.48975	0.772768	1.40425	0.874064	-1.06679	-1.20376	-1.11257	-1.0704	-0.302097	-0.423323	-1.20481	-0.908445	1.30663	0	707	34	34	34	43.9	43.9	43.9	84.87	0	183.18	6878800000	122	6.65516	0
ZNF326	Q5BKZ1	DBIRD complex subunit ZNF326	NatB	M	D	F	0.965442	1.10825	0.827616	1.08895	0.976279	0.884254	1.15648	0.390784	-0.86539	-1.16926	-0.589863	-1.2362	-0.752883	-0.310481	-1.35533	-1.11866	1.30886	0	2587	6	6	6	12.2	12.2	12.2	65.653	0	20.178	455610000	8	5.99984	0
ALCAM	Q13740	CD166 antigen	NatB	M	E	S	0.622626	1.24816	1.15376	1.24479	0.467058	1.12311	0.428466	0.99313	-1.4935	-0.766772	-0.963893	-0.968923	-0.264021	-0.702111	-1.17085	-0.951025	1.31289	0	2220	3	3	3	6.7	6.7	6.7	65.102	0	10.32	63929000	4	5.73787	0
SRM	P19623	Spermidine synthase	NatB	M	E	P	1.14495	1.13149	1.19535	1.23614	0.432008	0.324279	0.860839	0.993647	-1.12759	-0.571435	-0.955121	-0.89978	-1.33199	-1.2844	-0.454602	-0.693788	1.32009	0	1044	7	7	7	28.5	28.5	28.5	33.824	0	32.999	536580000	16	6.46619	0
XPO4	Q9C0E2	Exportin-4	NatC/E/F	M	M	A	1.15039	1.0296	0.526662	0.546008	0.946687	0.626398	1.51939	0.925725	-1.17696	-0.883429	-1.39316	-0.810858	-0.760478	-1.2554	-0.793523	-0.19705	1.32489	0	4027	4	4	4	3.3	3.3	3.3	130.14	0	10.001	55290000	4	5.5306	0
GLIPR2	Q9H4G4	Golgi-associated plant pathogenesis-related protein 1	NatA	M	G	K	0.731929	1.29275	0.847379	1.06364	1.24202	0.610813	0.873297	0.860283	-0.631132	-1.05226	-0.589574	-0.851126	-0.952647	-0.934402	-1.34066	-1.17031	1.32723	0	4139	2	2	2	16.9	16.9	16.9	17.218	0	10.481	57897000	4	7.77524	0
CCDC58	Q4VC31	Coiled-coil domain-containing protein 58	NatA	M	A	A	0.746724	0.640869	1.02966	1.38371	0.916316	0.769589	1.31906	0.701929	-0.495278	-0.91936	-0.806682	-1.07637	-0.9926	-0.884909	-1.20833	-1.12433	1.33083	0	2555	5	5	5	36.1	36.1	36.1	16.62	0	20.468	311700000	11	7.17169	0
PLP2	Q04941	Proteolipid protein 2	NatA	M	A	D	0.479349	0.731682	0.747933	0.665947	1.12714	1.30743	0.827064	1.4362	-1.00685	-1.15055	-0.23876	-1.29863	-1.01689	-0.890576	-0.618079	-1.10241	1.33324	0	2008	1	1	1	8.6	8.6	8.6	16.691	0	6.2153	271980000	4	6.45914	0
ZNF91;ZNF808;ZNF320;ZNF578;ZNF626;ZNF251;ZNF728;ZNF600;ZNF714;ZNF479;ZNF506;ZNF229;ZNF257;ZSCAN21;ZNF701;ZNF599;ZNF724P;ZNF735;ZNF679;ZNF485;ZNF525;ZNF702P;ZNF737;ZNF681;ZNF761;ZNF92;ZNF845;ZNF729;ZFP62;ZNF254;ZNF430;ZNF708;ZNF726;ZNF676;ZNF107;ZNF273;ZNF85;ZNF98;ZNF43;ZNF493;ZNF492;ZNF816;ZNF100;ZNF675;ZNF66	Q05481;Q8N4W9;A2RRD8;Q96N58;Q68DY1;Q9BRH9;P0DKX0;Q6ZNG1;Q96N38;Q96JC4;Q5JVG8;Q9UJW7;Q9Y2Q1;Q9Y5A6;Q9NV72;Q96NL3;A8MTY0;P0CB33;Q8IYX0;Q8NCK3;Q8N782;Q9H963;O75373;Q96N22;Q86XN6;Q03936;Q96IR2;A6NN14;Q8NB50;O75437;Q9H8G1;P17019;A6NNF4;Q8N7Q3;Q9UII5;Q14593;Q03923;A6NK75;P17038;Q6ZR52;Q9P255;Q0VGE8;Q8IYN0;Q8TD23;Q6ZN08	Zinc finger protein 91;Zinc finger protein 808;Zinc finger protein 320;Zinc finger protein 578;Zinc finger protein 626;Zinc finger protein 251;Zinc finger protein 728;Zinc finger protein 600;Zinc finger protein 714;Zinc finger protein 479;Zinc finger protein 506;Zinc finger protein 229;Zinc finger protein 257;Zinc finger and SCAN domain-containing protein 21;Zinc finger protein 701;Zinc finger pr…					0.730593	0.753707	0.911974	0.737277	1.03856	1.24327	1.57286	0.502176	-0.71301	-1.02252	-0.895764	-0.908753	-0.880333	-0.81506	-1.19298	-1.062	1.33457	0	9	2	2	0	5	5	0	137.22	0	11.725	251890000	6	7.29596	0
UBE2T	Q9NPD8	Ubiquitin-conjugating enzyme E2 T	NatB	M	Q	R	1.23849	0.9504	1.35377	1.26047	0.658147	0.804692	0.662445	0.56016	-0.888336	-0.750821	-1.07142	-0.598834	-1.02907	-1.24121	-1.07102	-0.837871	1.33549	0	4286	5	5	5	37.1	37.1	37.1	22.521	0	23.071	219190000	11	9.52067	0
HSPA14	Q0VDF9	Heat shock 70 kDa protein 14	NatA	M	A	A	0.659207	1.23536	1.14738	1.17679	0.603934	0.537735	1.12114	0.69524	-1.31909	-1.50449	-0.0704933	-0.906641	-1.04421	-1.07206	-0.429829	-0.82999	1.34238	0	2062	10	10	10	24	24	24	54.794	0	45.154	179090000	13	4.93879	0
CDCA8	Q53HL2	Borealin	NatA	M	A	P	1.0336	1.54483	0.835827	1.1531	0.39825	0.786506	1.01021	0.538356	-1.06417	-1.34384	-0.8353	-0.824306	-0.679463	-0.295137	-1.21492	-1.04354	1.34456	0	2573	8	8	8	37.5	37.5	37.5	31.323	0	35.382	216170000	11	6.20079	0
SPTY2D1	Q68D10	Protein SPT2 homolog	NatB	M	D	F	0.555023	1.04152	0.790009	0.666394	1.53824	1.03216	0.941666	0.661034	-1.23283	-1.27857	-1.00374	-1.05328	-0.344192	-0.135067	-1.12721	-1.05115	1.3487	0	2702	5	5	5	7	7	7	75.598	0	11.033	69225000	5	5.85787	0
AKAP1	Q92667	A-kinase anchor protein 1, mitochondrial	NatA	M	A	I	0.798662	0.651978	0.733174	0.665714	1.50798	1.31129	0.81366	0.811959	-1.47442	-0.941922	-0.623085	-1.15138	-0.631839	-0.296203	-1.16835	-1.00721	1.34996	0	3392	2	2	2	3.3	3.3	3.3	97.34	0	6.5738	40118000	2	6.06156	0
TRIM25	Q14258	E3 ubiquitin/ISG15 ligase TRIM25	NatA	M	A	E	0.899254	1.19401	1.07782	1.2935	0.741497	0.768743	0.765105	0.778907	-0.874011	-0.501786	-0.73341	-0.773333	-1.38356	-1.14046	-1.03899	-1.07329	1.35361	0	2278	10	10	10	17.8	17.8	17.8	70.973	0	49.39	396200000	17	10.3807	0
LDHA	P00338	L-lactate dehydrogenase A chain	NatA	M	A	T	0.948329	1.07899	1.25399	1.31059	0.891421	0.257543	0.73466	0.718562	-1.13977	-0.763259	-1.28457	-0.822317	-1.07353	-1.46689	-0.392235	-0.251514	1.35499	0	684	20	20	18	41.3	41.3	40.1	36.688	0	98.971	13623000000	95	5.58485	0
SLC25A6	P12236	ADP/ATP translocase 3;ADP/ATP translocase 3, N-terminally processed	NatA	M	T	E	0.77374	0.881748	0.491409	0.444954	1.42549	0.963673	1.2505	0.995911	-1.27243	-1.30744	-1.047	-0.991778	-0.276254	-0.283114	-1.06536	-0.984056	1.3555	0	910	17	17	7	48	48	21.1	32.866	0	82.432	27614000000	120	6.83511	0
EEA1	Q15075	Early endosome antigen 1	NatC/E/F	M	L	R	0.556967	0.817883	0.840932	0.725567	0.978112	1.05562	1.0035	0.847845	-1.52929	-1.25987	-1.41883	-1.66348	-0.363671	-0.0515886	-0.227872	-0.311827	1.35883	0	2367	30	30	30	25.5	25.5	25.5	162.46	0	132.05	587830000	36	10.572	0
NFYC	Q13952	Nuclear transcription factor Y subunit gamma	NatA	M	S	T	0.349136	0.591586	0.203918	0.854942	1.38742	1.22129	1.29377	1.21262	-1.25797	-1.33197	-0.953741	-1.09991	-0.814774	-0.847105	-0.475014	-0.334192	1.35896	0	2236	3	3	3	7	7	7	50.302	0	11.968	136260000	5	8.19198	0
MINA	Q8IUF8	Bifunctional lysine-specific demethylase and histidyl-hydroxylase MINA	None	M	P	K	0.353533	1.14861	1.48009	1.29972	1.15207	0.486866	0.635286	0.727109	-0.884404	-0.948207	-1.48228	-0.567721	-0.830933	-1.08646	-0.680141	-0.803132	1.36315	0	3015	5	5	5	11.6	11.6	11.6	52.8	0	11.357	172730000	6	5.54461	0
PHF8	Q9UPP1	Histone lysine demethylase PHF8	NatB	M	N	R	0.708853	1.16108	0.665439	0.979755	0.486659	1.13369	0.486787	1.42243	-1.78665	-0.82269	-0.648717	-1.35499	-0.795058	-0.374724	-0.998276	-0.263587	1.36627	0	4779	4	4	3	4.9	4.9	3.6	117.86	0	21.445	112250000	6	4.81176	3.51494e-06
TGS1	Q96RS0	Trimethylguanosine synthase	NatA	M	C	C	0.7056	1.29323	0.999834	1.18638	0.681486	0.622707	1.19112	0.688144	-0.627057	-0.792564	-1.24074	-0.993678	-0.907869	-1.00349	-1.48165	-0.321458	1.36691	0	3715	3	3	3	5.3	5.3	5.3	96.619	0	10.602	25706000	4	5.92152	0
SPTLC2	O15270	Serine palmitoyltransferase 2	NatC/E/F	M	R	P	0.968492	1.15043	0.846183	1.03691	1.01037	0.718803	1.03661	0.778456	-0.90584	-0.674707	-0.934526	-0.564218	-1.09862	-0.716573	-1.43859	-1.21319	1.36763	0	237	5	5	5	10.9	10.9	10.9	62.924	0	10.585	144530000	7	8.41944	0
CLTB	P09497	Clathrin light chain B	NatA	M	A	D	0.61074	0.725279	0.351863	1.54787	1.03006	1.07168	1.21674	0.792356	-0.924694	-1.14343	-0.94521	-0.734508	-1.41009	-0.511821	-0.761536	-0.915304	1.36786	0	833	6	6	6	22.3	22.3	22.3	25.19	0	14.45	355950000	11	5.71516	0
NAA15	Q9BXJ9	N-alpha-acetyltransferase 15, NatA auxiliary subunit	None	M	P	A	1.18895	0.632739	1.28078	1.13236	0.671226	0.598832	1.0354	0.73189	-1.65021	-0.391018	-0.63678	-0.924161	-1.22879	-1.17385	-0.733548	-0.53382	1.37159	0	3971	29	29	24	31.4	31.4	25.8	101.27	0	107.32	2380900000	64	5.38694	0
MRPL4	Q9BYD3	39S ribosomal protein L4, mitochondrial	NatC/E/F	M	L	Q	0.543404	1.14251	0.874153	0.960502	1.17572	1.03383	0.988056	0.825123	-0.914012	-0.654582	-0.667221	-0.668254	-0.998867	-1.26449	-1.31002	-1.06584	1.3724	0	3995	4	4	4	18	18	18	34.919	0	33.359	190530000	6	9.2071	0
ZC3H11A	O75152;A0A1B0GTU1	Zinc finger CCCH domain-containing protein 11A	None	M	P	N	0.356514	1.03081	0.350951	0.933726	1.27672	0.931195	0.830505	1.45109	-0.740032	-1.61357	-1.28215	-1.01937	-0.520671	-0.470679	-0.912801	-0.602236	1.37277	0	436	10	10	10	14	14	14	89.13	0	40.209	252710000	14	6.1553	0
ID1	P41134	DNA-binding protein inhibitor ID-1	NatC/E/F	M	K	V	0.481265	0.928102	1.30704	1.44083	0.204287	0.575351	1.07611	1.28406	-0.832386	-0.63824	-0.986566	-1.24096	-0.687368	-1.03738	-1.04827	-0.825872	1.37372	0	1354	2	2	2	14.2	14.2	14.2	16.132	0	5.5464	8759700	2	5.45471	0
GPATCH4	Q5T3I0	G patch domain-containing protein 4	NatB	M	N	V	0.333091	0.967432	0.543595	0.776508	0.839771	1.17098	1.17299	1.45822	-1.06721	-1.39579	-0.327659	-1.09036	-0.803096	-0.550632	-1.22406	-0.803774	1.37478	0	2638	4	4	4	13	13	13	50.381	0	44.92	80304000	4	5.97914	0
TOMM70A	O94826	Mitochondrial import receptor subunit TOM70	NatA	M	A	A	0.845624	1.25973	0.462971	1.14297	0.996415	0.784016	0.996136	0.817527	-0.94754	-1.41649	-0.985734	-0.850401	-0.394303	-0.268597	-1.44465	-0.997676	1.3764	0	553	18	18	17	33.9	33.9	27.8	67.454	0	42.677	1500200000	32	5.54147	0
HDGF	P51858	Hepatoma-derived growth factor	NatA	M	S	R	0.870207	1.19141	1.10573	1.39799	0.734115	0.618006	0.623942	0.920843	-0.751542	-0.581219	-0.788816	-0.828019	-1.3679	-1.31872	-0.925408	-0.90062	1.37677	0	1575	10	9	9	48.8	45.4	45.4	26.788	0	47.925	1153300000	27	8.82201	0
SNUPN	O95149	Snurportin-1	NatB	M	E	E	1.43522	1.40014	1.11104	0.88603	0.580434	0.77461	0.403691	0.791611	-1.12105	-0.546785	-0.780175	-0.959516	-1.06886	-1.15439	-1.13946	-0.612548	1.37757	0	585	2	2	2	4.7	4.7	4.7	41.142	0.00023613	3.6874	31266000	2	7.59391	0
SPTBN1	Q01082;P11277	Spectrin beta chain, non-erythrocytic 1	NatA	M	T	T	0.527488	0.821285	0.450457	0.747145	1.19871	1.13258	1.37648	1.13881	-0.876049	-1.15102	-0.714557	-1.00007	-0.701426	-0.480659	-1.22082	-1.24835	1.38199	0	1945	92	92	85	43.4	43.4	40.4	274.61	0	323.31	8712400000	202	7.62725	0
TRAPPC5	Q8IUR0	Trafficking protein particle complex subunit 5	NatB	M	E	A	1.06838	1.26577	1.10229	1.04198	0.672325	0.994975	0.423695	0.657856	-1.74902	-0.499784	-1.21748	-0.608175	-0.98429	-0.691934	-1.05657	-0.420012	1.38381	0	3017	3	3	3	16	16	16	20.783	0	7.0525	89515000	5	5.61936	0
OGT	O15294	UDP-N-acetylglucosamine--peptide N-acetylglucosaminyltransferase 110 kDa subunit	NatA	M	A	S	1.02052	1.26751	0.6088	1.00933	1.15235	0.758177	0.736167	0.472671	-1.32741	-1.56594	-1.38194	-1.03223	-0.0820559	-0.174716	-0.739883	-0.721354	1.3859	0	238	16	16	15	18.4	18.4	16.8	116.92	0	60.129	504320000	24	6.67424	0
ANK2	Q01484	Ankyrin-2	NatC/E/F	M	M	N	1.29524	1.17712	1.03154	1.23789	0.422469	0.579282	0.747057	0.927371	-0.660239	-1.26548	-0.506706	-0.875609	-0.822382	-1.09311	-0.912267	-1.28216	1.38753	0	1952	7	4	4	1.8	1.1	1.1	433.71	0	4.6101	42769000	4	7.80216	0
RRP15	Q9Y3B9	RRP15-like protein	NatA	M	A	A	0.417755	0.870863	0.843067	0.659006	1.08984	1.1877	1.16145	1.02986	-0.846044	-1.5544	-0.643088	-1.15209	-0.449176	-0.287578	-1.32008	-1.00708	1.38817	0	4890	6	6	6	16.7	16.7	16.7	31.484	0	18.178	307990000	11	5.89726	0
HIST1H1D	P16402;REV__P16402	Histone H1,3	NatA	M	S	E	0.346187	0.87722	0.470651	0.498097	1.21614	1.21295	1.22188	1.1692	-1.15437	-1.50018	-0.912379	-1.52416	-0.413274	-0.190442	-0.566273	-0.75125	1.3893	0	983	20	10	9	58.4	31.7	29.9	22.35	0	21.462	1980600000	19	7.98278	0
TBCD	Q9BTW9	Tubulin-specific chaperone D	NatA	M	A	L	0.909937	1.05148	0.696076	1.33471	0.545617	0.578073	0.650742	1.18602	-1.49718	-1.01187	-1.26455	-1.00336	-1.05128	-1.16668	0.0229626	0.0192854	1.39044	0	3892	26	26	26	26.5	26.5	26.5	132.6	0	174.78	1411000000	55	4.89299	3.64299e-06
UBE2S	Q16763	Ubiquitin-conjugating enzyme E2 S	NatB	M	N	S	0.891019	1.23109	1.11695	1.51039	0.907271	0.268497	0.475883	0.988202	-0.794644	-0.743629	-0.941255	-0.723017	-1.22496	-1.15985	-0.878462	-0.923481	1.39224	0	2497	7	7	6	30.6	30.6	24.3	23.845	0	25.577	195940000	8	7.63275	0
IQGAP2	Q13576	Ras GTPase-activating-like protein IQGAP2	None	M	P	H	0.967304	1.05532	1.19753	1.22086	0.61629	0.755454	0.912824	0.676324	-1.27263	-0.391629	-0.54585	-0.859798	-1.463	-0.909178	-1.18879	-0.771029	1.39289	0	2200	16	15	15	13	12.4	12.4	180.58	0	50.164	265030000	19	7.08542	0
HLTF	Q14527	Helicase-like transcription factor	NatA	M	S	W	0.383271	1.18596	0.900358	1.15455	0.402461	1.18459	0.831616	1.24758	-1.03889	-0.282899	-1.22656	-1.20591	-1.22485	-0.55924	-0.98537	-0.766654	1.39332	0	2288	15	15	15	11.8	11.8	11.8	113.93	0	47.972	251270000	19	5.21906	0
LBR	Q14739	Lamin-B receptor	None	M	P	S	0.632971	1.08594	0.817739	1.05105	1.00633	0.940252	1.08273	0.732182	-0.850394	-1.36318	-0.824883	-0.881022	-0.511739	-0.201372	-1.43269	-1.28391	1.39454	0	2315	11	11	11	17.6	17.6	17.6	70.702	0	33.902	1285800000	18	5.61575	0
CSTF3	Q12996	Cleavage stimulation factor subunit 3	NatA	M	S	G	0.738141	0.955184	0.873982	0.686106	0.842034	0.465685	1.2967	1.24637	-1.25439	-1.71657	-0.506571	-1.03283	-0.363498	-0.168492	-1.12528	-0.936579	1.39945	0	2108	15	15	13	23.8	23.8	21.3	82.921	0	38.109	472650000	25	4.97066	0
MRPL49	Q13405	39S ribosomal protein L49, mitochondrial	NatA	M	A	A	0.504481	0.945136	0.657135	1.03649	0.998529	1.00503	1.07079	1.0398	-0.681275	-1.57977	-1.54601	-0.584043	-0.519331	-0.491856	-1.23396	-0.621138	1.39996	0	2160	3	3	3	20.5	20.5	20.5	19.198	0	8.8173	132270000	5	5.68645	0
RANBP2	P49792	E3 SUMO-protein ligase RanBP2	NatC/E/F	M	R	R	0.48638	0.671899	0.520049	0.69507	1.18371	1.28967	1.30007	0.95027	-1.21544	-1.38769	-1.14863	-1.21237	-0.379848	-0.0216612	-1.04582	-0.685659	1.40242	0	1512	65	65	39	24.2	24.2	15.9	358.2	0	266.2	2412300000	104	7.47144	0
GBAS	O75323	Protein NipSnap homolog 2	NatA	M	A	A	1.03874	0.779335	1.03443	1.39849	0.843075	0.510403	0.980899	0.659604	-0.854519	-1.36622	-0.9029	-1.08084	-0.611266	-0.0577056	-0.911823	-1.45969	1.40875	0	450	2	1	1	5.9	3.5	3.5	33.742	0.00045177	3.2418	58172000	2	5.5338	0
SRSF5	Q13243	Serine/arginine-rich splicing factor 5	NatA	M	S	G	0.277338	1.03804	0.378021	0.965488	1.07592	1.00345	1.1976	1.24466	-1.06061	-1.20196	-1.3287	-0.912253	-0.622022	-0.0766698	-1.21895	-0.759356	1.41196	0	2141	10	9	9	31.6	28.3	28.3	31.263	0	17.408	491240000	13	6.00486	0
KIFAP3	Q92845	Kinesin-associated protein 3	NatB	M	Q	G	1.32899	1.18728	0.939816	0.877448	1.01658	0.0127854	0.879963	1.06808	-0.83881	-0.465603	-1.35587	-0.994651	-1.08066	-1.04625	-0.618591	-0.910506	1.41779	0	3417	3	2	2	4.9	4	4	91.204	0.0019772	2.9194	9397000	2	5.71656	0
NDUFS1	P28331	NADH-ubiquinone oxidoreductase 75 kDa subunit, mitochondrial	NatC/E/F	M	L	R	0.570827	0.843916	0.820678	0.723418	1.23353	1.23964	1.04671	1.01232	-0.766106	-0.985022	-0.717264	-0.782854	-0.789286	-0.696588	-1.40553	-1.3484	1.41966	0	1164	14	14	14	28.5	28.5	28.5	79.467	0	79.843	613730000	23	8.20428	0
DNAJC11	Q9NVH1	DnaJ homolog subfamily C member 11	NatA	M	A	T	0.691687	0.983253	0.368274	0.90837	1.48651	0.95237	0.543872	1.3689	-1.07275	-1.14372	-0.584611	-1.06802	-0.577958	-0.506843	-1.08614	-1.26319	1.41998	0	4395	8	8	7	17.2	17.2	13.4	63.277	0	18.215	146850000	11	5.73618	0
HIST1H4A	P62805	Histone H4	NatA	M	S	G	0.704034	0.915915	0.571751	0.924816	1.12797	0.936066	1.30628	0.649942	-1.37633	-1.44478	-0.422613	-1.19977	-0.509917	-0.0320103	-1.2002	-0.951146	1.42241	0	1804	19	19	19	71.8	71.8	71.8	11.367	0	187.48	151570000000	611	5.10773	0
FADS2	O95864	Fatty acid desaturase 2	NatA	M	G	K	1.21759	1.12434	1.00567	1.08068	0.902576	0.540622	0.86828	0.779085	-0.814062	-0.749364	-0.78065	-0.636201	-0.961099	-0.878238	-1.47205	-1.22717	1.42251	0	666	11	11	10	27.7	27.7	26.1	52.259	0	41.238	905890000	20	9.40806	0
MRPL41	Q8IXM3	39S ribosomal protein L41, mitochondrial	NatA	M	G	V	0.47726	0.947243	0.855831	1.07178	1.2624	1.27035	0.877303	0.700269	-0.797644	-1.13543	-0.657965	-0.568527	-1.07575	-0.849108	-1.45266	-0.925357	1.42497	0	3057	4	4	4	31.4	31.4	31.4	15.383	0	7.841	195730000	11	7.04584	0
ZFP91	Q96JP5	E3 ubiquitin-protein ligase ZFP91	None	M	P	G	0.966833	0.447185	0.515464	0.684202	0.621483	1.05418	1.61174	1.33432	-0.953349	-1.27901	-0.922752	-1.1307	-0.690595	-0.235059	-0.992518	-1.03142	1.42525	0	3643	2	2	2	6.5	6.5	6.5	63.444	0	5.3398	22605000	2	6.16214	0
SDE2	Q6IQ49	Protein SDE2 homolog	NatA	M	A	E	1.039	0.901345	1.25555	1.04609	0.800458	0.899242	0.492624	0.968925	-0.458317	-0.934684	-0.566072	-1.19943	-1.14838	-1.26451	-0.48689	-1.34496	1.4282	0	2735	2	2	2	4	4	4	49.741	0.00024564	4.1761	43691000	2	6.59033	0
RPRD2	Q5VT52	Regulation of nuclear pre-mRNA domain-containing protein 2	NatA	M	A	A	0.345194	1.05902	0.991253	1.43833	0.661481	0.168348	0.879651	1.53318	-1.26365	-1.21508	-0.994558	-0.890073	-0.499459	-0.313089	-0.716309	-1.18424	1.43075	0	2666	6	6	6	4.3	4.3	4.3	156.02	0	17.727	102880000	12	4.68764	3.38409e-06
FBN2	P35556	Fibrillin-2	NatA	M	G	R	1.44073	1.2571	1.56019	1.14245	0.500425	0.328431	0.475201	0.429571	-1.03348	-0.869133	-0.788178	-1.43663	-0.838954	-0.531883	-0.781478	-0.854361	1.44019	0	1280	2	2	2	1	1	1	314.77	0	7.8869	38714000	2	8.74327	0
ALDH9A1	P49189	4-trimethylaminobutyraldehyde dehydrogenase	NatA	M	S	T	0.7427	1.67982	0.934483	1.4687	0.374184	0.664841	0.92323	0.474685	-0.895876	-0.574289	-0.822026	-1.16868	-1.09463	-1.16747	-0.859522	-0.680155	1.44918	0	1471	12	12	12	25.3	25.3	25.3	53.801	0	77.439	693380000	19	6.38901	0
PFDN2	Q9UHV9	Prefoldin subunit 2	NatA	M	A	E	1.08586	1.29482	1.19953	1.46955	0.48521	0.423152	0.421117	0.908606	-0.65875	-0.900133	-1.12063	-0.784971	-1.12616	-1.33964	-0.560504	-0.797053	1.44953	0	4641	11	11	11	62.3	62.3	62.3	16.648	0	47.754	1131100000	21	7.46327	0
ALDH3A2	P51648	Fatty aldehyde dehydrogenase	NatB	M	E	L	0.696084	0.667746	0.608051	0.626894	1.23711	1.25228	1.46355	0.620558	-1.3729	-0.98113	-1.04068	-1.13513	-0.387704	-0.18095	-1.29068	-0.78309	1.45733	0	1562	10	10	10	17.9	17.9	17.9	54.847	0	41.212	457740000	19	6.11477	0
COA6	Q5JTJ3	Cytochrome c oxidase assembly factor 6 homolog	NatA	M	G	P	0.569817	0.554859	0.783726	1.04148	0.707604	1.19907	0.700304	1.71817	-1.41901	-0.833651	-0.801698	-0.765981	-0.434955	-0.77929	-0.973229	-1.26722	1.458	0	2605	2	2	2	13.6	13.6	13.6	14.116	0.00046157	3.4664	42477000	2	5.52592	0
RBM3	P98179	RNA-binding protein 3	NatA	M	S	S	0.321851	0.675518	0.579069	1.14956	1.05583	1.00292	1.33522	1.0282	-0.945388	-1.77114	-0.892013	-0.84235	-0.327279	-0.343239	-0.950411	-1.07635	1.4593	0	1925	6	6	6	35	35	35	17.17	0	32.14	2215000000	15	5.58357	0
RRS1	Q15050	Ribosome biogenesis regulatory protein homolog	NatB	M	E	G	0.390158	1.41715	0.464056	0.781009	1.13817	0.99181	0.959202	0.985333	-0.936415	-1.55439	-0.92275	-1.08824	-0.42213	-0.0420003	-1.09621	-1.06475	1.45952	0	2357	12	12	11	32.1	32.1	28.8	41.193	0	57.931	510990000	26	5.18212	0
CS	O75390	Citrate synthase, mitochondrial	NatA	M	A	L	0.569606	0.826867	0.329679	0.723584	1.34797	1.07647	1.2908	0.929631	-1.09218	-1.39944	-1.30433	-1.09953	-0.212646	-0.148665	-1.05262	-0.785194	1.46346	0	465	17	17	17	30.5	30.5	30.5	51.712	0	106.58	5675300000	64	6.85943	0
URB2	Q14146	Unhealthy ribosome biogenesis protein 2 homolog	NatA	M	A	A	0.678054	1.08801	0.89126	0.00323554	1.28944	1.36159	1.02608	0.742678	-1.14233	-1.30367	-0.773567	-1.40685	-0.569558	-0.144917	-0.849732	-0.889721	1.46667	0	2250	6	6	6	5.2	5.2	5.2	170.54	0	18.918	100710000	11	5.56887	0
NCL	P19338;REV__P19338	Nucleolin	NatC/E/F	M	V	K	0.641946	1.50113	0.583635	1.10685	0.922018	0.507255	0.880356	1.02888	-0.579763	-1.43459	-1.10371	-1.17717	-0.468008	-0.131689	-1.12195	-1.1552	1.46791	0	1035	59	59	59	52.8	52.8	52.8	76.613	0	323.31	46311000000	355	4.99911	0
NDUFV1	P49821	NADH dehydrogenase [ubiquinone] flavoprotein 1, mitochondrial	NatC/E/F	M	L	A	0.594937	0.765315	1.03273	0.530083	1.3451	1.15528	1.01604	1.04461	-0.658187	-0.825632	-0.63738	-0.863503	-0.844591	-1.13294	-1.29074	-1.23111	1.47115	0	1513	6	6	6	13.4	13.4	13.4	50.817	0	20.502	287010000	11	9.15022	0
ST6GAL1	P15907	Beta-galactoside alpha-2,6-sialyltransferase 1	NatC/E/F	M	I	H	1.0094	1.05674	0.678096	0.70041	0.874281	1.03914	0.890823	1.21772	-0.659514	-0.242066	-0.927247	-1.24524	-1.12492	-0.89961	-1.10989	-1.25812	1.47136	0	972	1	1	1	2.5	2.5	2.5	46.604	0	4.9435	16625000	1	7.16968	0
HEATR1	Q9H583	HEAT repeat-containing protein 1;HEAT repeat-containing protein 1, N-terminally processed	NatA	M	T	S	0.841756	0.963279	0.254	0.521707	1.27734	1.25331	1.25516	0.912124	-1.1545	-1.25939	-0.892477	-0.791115	-0.468023	-0.386586	-1.18325	-1.14333	1.47287	0	4151	36	36	36	17.8	17.8	17.8	242.37	0	116.8	1059800000	64	6.37873	0
GPC3	P51654;REV__Q96HE7	Glypican-3;Secreted glypican-3	NatA	M	A	G	0.802489	0.845345	0.631002	1.10618	1.18949	0.749744	1.00886	1.10849	-0.726408	-0.933878	-0.816354	-0.820965	-0.76378	-0.462649	-1.49282	-1.42475	1.47385	0	1564	8	8	8	14.8	14.8	14.8	65.562	0	30.702	447870000	19	6.57703	0
BPNT1	O95861	3(2),5-bisphosphate nucleotidase 1	NatA	M	A	S	1.38546	1.20437	1.36746	1.08176	0.759979	0.316334	0.537266	0.671428	-0.997683	-0.486833	-0.696479	-0.991296	-1.1771	-1.21861	-0.704604	-1.05145	1.47411	0	665	4	4	4	12.7	12.7	12.7	33.392	0	20.291	106230000	7	8.29225	0
FUNDC2	Q9BWH2	FUN14 domain-containing protein 2	NatB	M	E	T	0.422842	0.937962	0.774291	0.957984	1.46239	0.81459	1.2633	0.695115	-1.00962	-1.25592	-0.447635	-0.793795	-0.580691	-0.657521	-1.22267	-1.36062	1.47547	0	3957	4	4	4	18	18	18	20.675	0	11.979	109170000	5	5.73456	0
CLNS1A	P54105	Methylosome subunit pICln	NatA	M	S	F	0.842662	0.826734	0.65471	0.622127	0.738706	1.10713	1.00054	1.29722	-1.16598	-0.811166	-1.08626	-0.928324	-1.69355	-1.15791	0.0125575	-0.259204	1.48246	0	1628	4	4	4	35.9	35.9	35.9	26.215	0	28.816	278170000	10	4.61773	9.88468e-06
HNRNPU	Q00839	Heterogeneous nuclear ribonucleoprotein U	NatA	M	S	S	0.65518	0.837375	0.418034	0.487373	1.32078	1.16189	1.46055	0.87127	-0.919782	-1.1805	-1.01139	-1.20635	-0.412275	-0.25801	-1.25832	-0.965827	1.4864	0	1944	37	37	37	34.9	34.9	34.9	90.583	0	180.96	29291000000	166	6.57151	0
WDR75	Q8IWA0	WD repeat-containing protein 75	NatC/E/F	M	V	E	0.701773	1.02793	0.552823	0.932722	0.779377	1.03036	1.26543	0.896165	-0.985044	-1.16277	-1.40504	-0.95531	-0.271782	-0.0142804	-1.36493	-1.02742	1.48704	0	3029	13	13	13	18.1	18.1	18.1	94.498	0	51.71	295330000	23	5.38812	0
IPO7	O95373	Importin-7	NatB	M	D	P	1.03164	0.292132	0.498521	0.572107	1.24265	0.777446	1.63853	0.86089	-1.65928	-1.24945	-0.871979	-1.25446	-0.765928	-0.295845	-0.556423	-0.260543	1.48876	0	614	20	20	20	22.2	22.2	22.2	119.52	0	91.323	1378300000	43	6.04569	0
MRPL3	P09001	39S ribosomal protein L3, mitochondrial	None	M	P	G	0.696231	0.745718	0.858827	0.348558	1.05989	1.34921	1.46088	0.807251	-1.14694	-1.02686	-0.498139	-0.873706	-0.661402	-0.734204	-0.90304	-1.48227	1.49902	0	820	5	5	5	14.4	14.4	14.4	38.632	0	14.844	88084000	6	6.45249	0
PPA2	Q9H2U2	Inorganic pyrophosphatase 2, mitochondrial	NatA	M	S	A	1.30266	0.977079	0.720119	0.766056	1.20231	0.650824	1.11007	0.650192	-1.38153	-0.511535	-0.341857	-0.88122	-0.790344	-1.08673	-1.2306	-1.15548	1.50861	0	4107	4	4	4	15.3	15.3	15.3	37.92	0	18.252	110720000	7	6.08874	0
MYO1E;MYO1F	Q12965;O00160	Unconventional myosin-Ie;Unconventional myosin-If					0.437398	0.147066	0.846754	1.00186	0.99407	1.3899	1.12184	1.4059	-0.814404	-0.653889	-0.988976	-0.899095	-1.12953	-1.06431	-0.984243	-0.810339	1.51095	0	2104	4	4	4	4.3	4.3	4.3	127.06	0	10.142	33066000	4	7.54385	0
PLCD1	P51178	1-phosphatidylinositol 4,5-bisphosphate phosphodiesterase delta-1	NatB	M	D	S	1.37334	0.586348	0.510234	1.20076	1.17167	0.982337	1.10769	0.336549	-1.34939	-0.434739	-1.05993	-0.888701	-0.917087	-1.34497	-0.586221	-0.687892	1.51117	0	1551	5	5	4	12.6	12.6	11.4	85.664	0	44.942	29475000	5	5.10257	0
MRPL27	Q9P0M9	39S ribosomal protein L27, mitochondrial	NatA	M	A	S	0.882486	0.425361	0.773251	0.58551	1.10035	1.84087	0.788429	0.761636	-0.745596	-1.49174	-0.839877	-1.26317	-0.863317	-0.429367	-1.0113	-0.513534	1.5112	0	4526	2	2	2	17.6	17.6	17.6	16.073	0	7.2153	80028000	4	5.57805	0
UGP2	Q16851	UTP--glucose-1-phosphate uridylyltransferase	NatA	M	S	R	1.29362	0.756377	1.54721	1.18611	0.710694	0.326283	0.576228	0.779066	-1.01734	-0.627962	-0.896599	-0.968473	-1.21956	-1.52123	-0.421496	-0.502927	1.51424	0	2506	13	13	13	31.5	31.5	31.5	56.94	0	96.786	987970000	24	5.71202	0
MATR3	P43243	Matrin-3	NatA	M	S	K	0.428663	0.955987	0.311111	0.727975	1.15792	1.10656	1.26728	1.17661	-0.929415	-1.38125	-1.12755	-1.04413	-0.386091	-0.065689	-1.19324	-1.00474	1.51719	0	1394	34	34	34	34.5	34.5	34.5	94.622	0	242.55	8580600000	115	6.10593	0
MRPL11	Q9Y3B7	39S ribosomal protein L11, mitochondrial	NatA	M	S	K	0.578145	0.647413	0.64584	0.617293	1.45956	1.20535	1.35692	0.86797	-0.701889	-0.98527	-0.632877	-1.03929	-0.815517	-0.677227	-1.18733	-1.33908	1.52159	0	4888	12	12	12	60.4	60.4	60.4	20.683	0	39.263	681900000	19	7.86635	0
ME2	P23368;Q16798	NAD-dependent malic enzyme, mitochondrial	NatC/E/F	M	L	S	0.846358	1.27886	0.70798	1.08017	0.9282	0.740714	0.735276	0.912469	-1.18987	-1.25814	-0.73286	-0.718664	-0.24663	-0.34837	-1.70004	-1.03545	1.52379	0	1099	11	11	11	22.4	22.4	22.4	65.443	0	53.34	566200000	19	5.01514	0
CAPN5	O15484	Calpain-5	NatC/E/F	M	F	S	0.935494	1.05897	0.826941	1.21098	1.29898	0.719603	0.454498	0.87181	-0.566699	-0.814885	-1.43558	-0.536747	-1.06964	-0.757628	-1.4279	-0.768194	1.53167	0	259	3	3	3	7.5	7.5	7.5	73.168	0	10.51	172370000	6	5.96486	0
MRPL43	Q8N983	39S ribosomal protein L43, mitochondrial	NatA	M	T	A	0.872384	1.04463	0.617562	0.516498	1.0888	1.17429	1.04977	1.12771	-0.69372	-0.51698	-0.855621	-0.775916	-1.06274	-1.01538	-1.36469	-1.20661	1.53276	0	3157	4	4	4	16.7	16.7	16.7	23.431	0	10.504	235270000	5	9.56879	0
IMPAD1	Q9NX62	Inositol monophosphatase 3	NatA	M	A	P	0.644293	1.14438	0.734333	0.77101	0.736296	0.671378	0.614319	1.60236	-0.996816	-1.65603	-1.02081	-1.33479	0.134783	-0.28818	-0.873202	-0.88333	1.53974	0	4446	4	4	4	14.2	14.2	14.2	38.681	0	12.628	81135000	5	5.05229	0
FERMT2	Q96AC1;Q9BQL6	Fermitin family homolog 2	NatA	M	A	L	0.99653	0.330068	1.14904	0.787189	1.17427	0.916321	1.18424	0.829112	-1.19169	-0.612784	-0.513283	-0.577589	-1.47565	-1.01041	-1.20198	-0.783382	1.5459	0	3481	8	8	8	13.8	13.8	13.8	77.86	0	27.873	204670000	11	6.51606	0
SNW1	Q13573	SNW domain-containing protein 1	NatA	M	A	L	0.617635	0.844555	0.33582	1.17294	0.769475	1.40417	1.1365	0.998615	-0.731562	-1.04721	-0.771932	-1.12738	-0.971512	-0.1432	-1.17795	-1.30898	1.54648	0	2199	27	27	25	54.5	54.5	50	61.494	0	84.011	1181500000	37	5.50614	0
SATB2	Q9UPW6;Q01826	DNA-binding protein SATB2	NatB	M	E	R	1.47876	1.58137	0.362982	1.07755	0.480533	0.477181	0.60051	0.90957	-1.08242	-1.55577	-1.40442	-0.727108	-0.702017	-0.338489	-0.548915	-0.609316	1.54781	0	4787	3	3	3	3.8	3.8	3.8	82.554	0	5.3082	38124000	3	5.52251	0
DDX49	Q9Y6V7	Probable ATP-dependent RNA helicase DDX49	NatA	M	A	G	0.831232	0.917206	1.39812	1.2778	0.862001	0.991429	0.304103	0.62062	-0.638933	-1.63316	-1.16507	-0.310766	-1.16113	-0.60098	-0.793183	-0.899291	1.54798	0	5032	5	5	5	14.9	14.9	14.9	54.226	0	19.365	61335000	7	5.25711	0
SRRT	Q9BXP5	Serrate RNA effector molecule homolog	NatA	M	G	D	0.478703	0.912113	0.550461	0.909616	1.13731	0.968493	1.36753	0.932111	-0.660948	-1.23677	-0.646371	-1.17353	-0.658083	-0.196798	-1.38275	-1.30109	1.54839	0	3976	22	22	22	25.5	25.5	25.5	100.67	0	84.257	2174200000	46	5.50051	0
MRPL19	P49406	39S ribosomal protein L19, mitochondrial	NatA	M	A	A	0.99452	0.966031	0.600129	0.618433	1.16725	0.998253	1.24385	0.88253	-0.755455	-0.387631	-0.822892	-0.942382	-0.884134	-1.0822	-1.1555	-1.44079	1.54877	0	1482	4	4	4	14	14	14	33.535	0	8.0438	119610000	5	8.15767	0
UQCRB	P14927	Cytochrome b-c1 complex subunit 7	NatA	M	A	G	0.42756	0.650234	0.662178	0.51011	1.31024	1.35857	1.29771	1.10973	-0.748801	-1.04287	-0.652688	-0.983996	-0.848297	-0.563097	-1.3965	-1.09008	1.55046	0	961	6	6	6	42.3	42.3	42.3	13.53	0	40.501	491260000	12	8.12935	0
IPO5	O00410	Importin-5	NatA	M	A	A	0.796928	0.830042	1.22252	1.51637	0.857099	0.13837	0.75697	0.854914	-1.48292	-0.710485	-1.2607	-0.699389	-0.922568	-1.3036	-0.693855	0.100305	1.55348	0	117	34	34	30	37.6	37.6	34.1	123.63	0	230.16	4636800000	138	4.52372	9.6e-06
UHRF1	Q96T88	E3 ubiquitin-protein ligase UHRF1	NatC/E/F	M	W	I	0.600129	0.992994	0.877295	1.35887	0.992855	0.748481	0.876267	0.885291	-0.894828	-1.1012	-1.10325	-0.29522	-0.774501	-0.435983	-1.60199	-1.12521	1.55584	0	3747	14	14	14	17.8	17.8	17.8	89.813	0	53.26	757640000	24	5.53574	0
CLPB	Q9H078	Caseinolytic peptidase B protein homolog	NatC/E/F	M	L	G	1.1083	1.29364	0.320247	1.28763	0.740929	1.21932	0.395507	0.784572	-0.937064	-1.46655	-1.09426	-0.762539	-0.488541	-0.400159	-1.40135	-0.599672	1.56	0	4053	7	7	7	9.9	9.9	9.9	78.728	0	24.407	198040000	9	4.95601	0
RBMXL1	Q96E39	RNA binding motif protein, X-linked-like-1	NatC/E/F	M	V	E	0.510877	1.13793	1.37935	1.02213	0.776029	0.86777	1.1359	0.444796	-0.806524	-1.15331	-0.751659	-0.742229	-0.694603	-0.363212	-1.63134	-1.13191	1.56068	0	3548	24	5	5	48.5	11.5	11.5	42.141	0	11.03	146960000	9	5.27903	0
HLA-G	P17693	HLA class I histocompatibility antigen, alpha chain G	NatC/E/F	M	V	V	0.178501	1.11004	0.125474	1.216	1.15606	0.994657	0.932555	1.53857	-0.924818	-0.851164	-0.808851	-0.792434	-0.846014	-1.12211	-1.0644	-0.842072	1.56488	0	1006	2	1	1	6.8	3	3	38.224	0.0028292	2.8524	20234000	1	5.87157	0
MPST	P25325	3-mercaptopyruvate sulfurtransferase	NatA	M	A	S	0.949621	0.894287	0.323551	1.40451	1.30323	0.678764	0.955219	0.394198	-1.21282	-1.06297	-1.06448	-1.6057	-0.256366	-0.750697	-1.02341	0.0730517	1.56598	0	1123	4	4	4	16.5	16.5	16.5	33.178	0	14.369	58864000	5	4.8587	3.59389e-06
NDUFS4	O43181	NADH dehydrogenase [ubiquinone] iron-sulfur protein 4, mitochondrial	NatA	M	A	A	0.237478	0.785817	0.327236	1.08142	1.09921	1.19564	1.41123	1.16473	-0.821015	-1.11721	-0.913152	-0.640655	-0.665571	-0.755955	-1.31394	-1.07526	1.56684	0	274	1	1	1	5.1	5.1	5.1	20.108	0.0067554	2.1925	22865000	1	6.84308	0
MRPL30	Q8TCC3	39S ribosomal protein L30, mitochondrial	NatA	M	A	G	0.730204	0.792011	0.633182	0.642769	1.27459	1.02976	1.46414	0.727936	-0.887186	-0.87085	-0.453039	-1.26738	-0.645126	-0.512724	-1.10823	-1.55005	1.56701	0	3256	2	2	2	9.9	9.9	9.9	18.546	0.0013354	3.0515	42166000	4	5.87801	0
HERC4	Q5GLZ8	Probable E3 ubiquitin-protein ligase HERC4	NatC/E/F	M	L	C	1.11376	0.826632	1.41553	0.807352	0.887971	1.2592	0.592672	0.423762	-1.1201	-0.457157	-0.364233	-1.05042	-1.17685	-1.06253	-0.817114	-1.27848	1.56931	0	2591	1	1	1	1.1	1.1	1.1	118.56	0.0011216	3.1392	8294600	1	6.06816	0
ATAD3A	Q9NVI7	ATPase family AAA domain-containing protein 3A	NatA	M	S	W	0.303176	0.719413	0.278461	0.671598	1.3196	1.20829	1.45628	1.08778	-1.00364	-1.37107	-1.05431	-1.13899	-0.495897	-0.0884406	-1.0372	-0.855051	1.57114	0	4399	30	30	8	48.9	48.9	14.5	71.368	0	208.07	4329200000	62	7.03601	0
RNF19B	Q6ZMZ0	E3 ubiquitin-protein ligase RNF19B	NatA	M	G	S	1.61677	1.02714	1.48204	0.644696	0.480986	0.706333	0.211011	0.984803	-1.10532	-0.926657	-1.10496	-0.808518	-0.767576	-0.321286	-1.26078	-0.858681	1.5779	0	2825	2	2	2	3.6	3.6	3.6	77.924	0.00045455	3.2995	68469000	2	5.68408	0
MRRF	Q96E11	Ribosome-recycling factor, mitochondrial	NatA	M	A	L	0.417084	0.652574	0.337858	1.02274	0.924713	1.26339	1.24592	1.0689	-0.874164	-1.50528	-1.34181	-1.33883	-0.345076	-0.0182575	-1.08039	-0.42935	1.5781	0	3547	6	6	6	19.8	19.8	19.8	29.277	0	14.253	125370000	7	6.18155	0
STRAP	Q9Y3F4	Serine-threonine kinase receptor-associated protein	NatA	M	A	M	0.339473	0.639839	0.561033	1.79429	0.869625	0.474153	0.574073	1.60585	-1.37427	-1.24088	-1.31252	-0.930792	-0.354111	-0.557457	-0.489965	-0.598338	1.57844	0	4904	12	12	12	42.9	42.9	42.9	38.438	0	39.715	1245400000	30	4.5466	9.65406e-06
PDHX	O00330	Pyruvate dehydrogenase protein X component, mitochondrial	NatA	M	A	A	0.0916967	0.914296	0.492452	0.33779	1.29172	1.36798	1.15946	1.42565	-1.03186	-0.934575	-0.782732	-1.39448	-0.541099	-0.479164	-1.07435	-0.842778	1.58336	0	115	9	9	9	17.8	17.8	17.8	54.122	0	31.18	301900000	14	7.08373	0
RPF2	Q9H7B2	Ribosome production factor 2 homolog	NatB	M	D	T	0.637359	0.919128	0.823836	0.734154	0.879612	1.3518	1.2894	0.49975	-0.772571	-1.28509	-1.17678	-1.02525	-0.660724	-0.0165761	-1.58949	-0.608562	1.58443	0	4170	6	6	6	17.3	17.3	17.3	35.582	0	28.584	275210000	9	4.90049	3.65297e-06
KLRG2	A4D1S0	Killer cell lectin-like receptor subfamily G member 2	NatB	M	E	E	1.28842	1.33408	0.906515	1.06082	0.390382	0.690092	0.9461	0.603413	-1.27782	-0.749508	-0.0650285	-1.09625	-1.10229	-0.572224	-1.12739	-1.22931	1.58665	0	16	4	4	4	11.5	11.5	11.5	42.85	0	17.355	43050000	4	5.73123	0
LEO1	Q8WVC0	RNA polymerase-associated protein LEO1	NatA	M	A	D	0.324625	0.773181	1.12602	0.842826	1.23525	0.968078	0.875825	1.09561	-0.598267	-0.902316	-1.57651	-0.739332	-0.706393	-0.229664	-1.11245	-1.37649	1.58877	0	3322	5	5	5	7.2	7.2	7.2	75.403	0	10.401	82106000	6	5.20185	0
DDHD1	Q8NEL9	Phospholipase DDHD1	NatB	M	N	Y	0.608579	1.09281	0.242475	1.08373	0.823284	1.18951	1.37802	0.828102	-0.585138	-1.07116	-1.28772	-0.790503	-1.06171	-0.259138	-0.815485	-1.37566	1.59349	0	3208	2	2	2	1.6	1.6	1.6	100.43	0.0064063	2.295	127220000	3	5.24644	0
SERF2	P84101	Small EDRK-rich factor 2	NatA	M	T	R	0.453284	0.336364	0.536957	0.346831	1.36373	1.21064	1.03312	1.7164	-1.02996	-0.791817	-1.09901	-1.37371	-1.16282	-0.574103	-0.521997	-0.44391	1.5978	0	1915	4	4	4	32.2	32.2	32.2	6.8998	0	24.618	90962000	5	7.25685	0
ECI1	P42126	Enoyl-CoA delta isomerase 1, mitochondrial	NatA	M	A	L	0.234077	0.459111	0.537392	0.657829	1.46299	1.0019	1.63267	0.936049	-1.2571	-1.20892	-1.27318	-1.1886	-0.18956	-0.355492	-0.864346	-0.584829	1.59815	0	1369	6	6	6	20.9	20.9	20.9	32.816	0	70.16	881360000	13	7.49383	0
MIA3	Q5JRA6	Melanoma inhibitory activity protein 3	NatA	M	A	A	0.157369	0.568693	0.399264	0.804653	1.15353	1.50843	1.1979	1.18881	-1.0284	-1.49548	-1.17608	-1.04522	-0.423746	-0.143925	-0.961904	-0.703893	1.60048	0	2598	19	19	19	12.8	12.8	12.8	213.7	0	62.531	516940000	27	7.11606	0
PAPSS1	O43252	Bifunctional 3-phosphoadenosine 5-phosphosulfate synthase 1;Sulfate adenylyltransferase;Adenylyl-sulfate kinase	NatB	M	E	I	1.01085	1.17143	1.21028	0.77193	0.715382	1.21072	0.493787	0.428781	-1.03752	-0.76191	-1.85112	-0.75197	-0.764056	-1.32242	-0.159658	-0.364499	1.6042	0	278	6	6	6	10.9	10.9	10.9	70.832	0	17.454	229800000	9	4.70083	3.40426e-06
OGDH	Q02218;Q9ULD0	2-oxoglutarate dehydrogenase, mitochondrial	NatC/E/F	M	F	H	0.636199	0.570916	1.24122	0.865337	0.687706	0.798747	1.1113	0.747073	-1.76733	-1.24916	-1.08981	-1.59199	0.178027	-0.0085817	-0.567134	-0.562514	1.60477	0	1968	11	11	11	16.4	16.4	16.4	115.93	0	45.864	264520000	15	6.33211	0
CLIP1	P30622;Q9UDT6	CAP-Gly domain-containing linker protein 1	NatA	M	S	M	1.21853	1.2098	1.30579	1.31437	0.313077	0.523369	0.621288	0.821603	-0.677393	-0.762993	-0.51042	-0.814437	-1.04285	-1.22426	-1.15727	-1.1382	1.6092	0	1213	11	11	11	8.2	8.2	8.2	162.24	0	26.745	139110000	13	10.6162	0
PRCC	Q92733	Proline-rich protein PRCC	NatA	M	S	L	1.3282	0.701234	1.0684	0.818592	0.597302	0.623259	1.63327	0.371044	-0.887408	-0.332396	-1.3032	-1.46792	-0.72925	-0.586403	-0.727291	-1.10744	1.61143	0	3399	5	5	5	14.9	14.9	14.9	52.417	0	15.884	96197000	6	4.68086	6.73968e-06
MIPEP	Q99797	Mitochondrial intermediate peptidase	NatC/E/F	M	L	C	1.18198	1.63418	0.552056	1.08461	0.725962	1.02735	0.657543	0.349218	-0.766383	-0.563135	-0.548517	-1.43201	-1.16806	-0.949345	-0.577353	-1.2081	1.61496	1.59236e-05	3797	8	8	8	14.6	14.6	14.6	80.64	0	23.385	133400000	12	5.39932	0
SAFB	Q15424	Scaffold attachment factor B1	NatA	M	A	E	0.102939	0.917033	0.33382	0.958481	1.30717	1.17338	1.16853	1.1023	-0.729501	-1.35756	-0.988178	-1.19336	-0.52009	-0.131566	-1.28579	-0.857606	1.61762	1.5873e-05	2413	35	35	22	32.5	32.5	22.2	102.64	0	150.77	2698200000	64	5.53309	0
DHX36	Q9H2U1	ATP-dependent RNA helicase DHX36	NatA	M	S	Y	0.387882	1.34132	0.414038	0.522079	1.23434	0.646538	0.976335	1.1235	-1.71244	-1.79041	-1.00146	-0.795145	-0.595016	-0.488752	-0.287449	0.0246325	1.61843	1.58228e-05	4106	13	13	13	15.1	15.1	15.1	114.76	0	66.955	431000000	23	5.0983	0
ATP2B4	P23634	Plasma membrane calcium-transporting ATPase 4	NatA	M	T	N	0.813293	1.40385	0.885388	1.51192	0.831561	0.721099	0.332653	0.648583	-0.742801	-1.43061	-0.514537	-1.00983	-0.353612	-0.612536	-1.03504	-1.44937	1.62141	1.57729e-05	1108	5	1	1	5.6	1.3	1.3	137.92	0	10.704	30643000	1	5.26466	0
ERVK-9;ERVK-6;ERVK-24;ERVK-7;ERVK-19;ERVK-8;HERVK_113;ERVK-21;ERVK-10	P63128;Q7LDI9;P63145;P63130;P63126;Q9YNA8;P62685;P62684;P62683;P87889;Q9HDB9	Endogenous retrovirus group K member 9 Pol protein;Protease;Reverse transcriptase/ribonuclease H;Endogenous retrovirus group K member 6 Gag polyprotein;Endogenous retrovirus group K member 24 Gag polyprotein;Endogenous retrovirus group K member 7 Gag polyprotein;Endogenous retrovirus group K member 9 Gag polyprotein;Endogenous retrovirus group K member 19 Gag polyprotein;Endogenous retrovirus gro…					0.755085	0.814291	0.736057	0.842359	0.940922	1.16374	1.17625	1.03199	-0.544815	-0.791411	-0.567656	-0.614583	-1.19998	-0.999577	-1.3272	-1.41547	1.62748	1.57233e-05	1838	11	11	11	11.2	11.2	11.2	123.62	0	29.534	506990000	19	11.0528	0
TMEM9	Q9P0T7	Transmembrane protein 9	NatC/E/F	M	K	L	0.927744	0.598767	1.04482	0.740006	1.01189	0.525806	0.653849	1.04604	-1.54689	-1.60168	-1.50618	-1.40071	-0.0313191	-0.132103	0.00476786	-0.334798	1.62949	1.5674e-05	4528	1	1	1	10.4	10.4	10.4	20.574	0	6.6586	46293000	2	8.91641	0
MAOA	P21397;P27338	Amine oxidase [flavin-containing] A	NatB	M	E	N	1.17179	0.81224	1.10561	0.99764	1.22454	0.737157	0.951405	0.400996	-0.71025	-0.793409	-0.709925	-0.685289	-0.797876	-0.805268	-1.59955	-1.2998	1.63014	1.5625e-05	1070	6	6	6	14.6	14.6	14.6	59.681	0	23.587	145330000	7	6.85016	0
XIAP	P98170	E3 ubiquitin-protein ligase XIAP	NatA	M	T	F	1.28932	1.26925	0.912776	1.60575	0.656696	0.0430204	0.338326	0.955913	-0.935448	-0.776908	-0.96608	-1.13752	-0.311351	-1.2926	-0.91749	-0.733666	1.63402	1.55763e-05	1922	5	5	5	11.7	11.7	11.7	56.684	0	11.82	67669000	6	5.97777	0
HIST2H3PS2	Q5TEC6	Histone H3					0.536486	0.924601	0.461683	0.535346	1.62319	0.713095	1.49012	0.761544	-0.903172	-1.24785	-1.16408	-1.07449	-0.313761	-0.220104	-1.31801	-0.804594	1.63674	1.5528e-05	2655	7	1	1	33.1	8.1	8.1	15.43	0.00024307	4.0601	4059200000	8	5.31258	0
RAB1A	P62820	Ras-related protein Rab-1A	NatA	M	S	S	0.645544	1.00844	0.561041	1.21301	1.23702	0.487356	0.950051	0.753589	-1.12423	-1.588	-1.65023	-0.802817	0.0336127	-0.0612026	-0.814795	-0.848394	1.64325	1.54799e-05	1806	15	15	6	75.6	75.6	32.2	22.677	0	106.03	4443900000	75	5.1693	0
RRP12	Q5JTH9	RRP12-like protein	NatA	M	G	R	0.511366	1.15607	0.688789	0.785417	1.1122	1.07785	1.08048	0.87369	-0.84577	-1.15744	-0.538037	-0.661436	-0.712076	-0.39249	-1.71512	-1.26351	1.64526	1.54321e-05	2604	20	20	20	18.5	18.5	18.5	143.7	0	62.667	662860000	32	5.54111	0
FN3K	Q9H479	Fructosamine-3-kinase	NatB	M	E	Q	1.15423	1.11632	1.61372	0.91139	0.565064	-0.0356175	0.63389	0.789285	-1.29935	-0.690073	-1.06566	-1.41172	-1.11527	-0.946968	0.1935	-0.412745	1.65142	1.53846e-05	4132	6	6	6	24.6	24.6	24.6	35.171	0	19.549	260920000	9	4.79942	3.50877e-06
SMARCA5	O60264	SWI/SNF-related matrix-associated actin-dependent regulator of chromatin subfamily A member 5	NatA	M	S	S	0.570182	0.791521	0.534626	0.889705	1.00917	1.06901	1.46386	0.711969	-1.06639	-1.32321	-0.813805	-1.11384	-0.338385	0.108144	-1.50738	-0.985185	1.65344	1.53374e-05	363	46	46	30	40.8	40.8	29.2	121.9	0	197.15	4306000000	94	4.78095	3.50263e-06
DKC1	O60832	H/ACA ribonucleoprotein complex subunit 4	NatA	M	A	D	0.331709	0.934169	0.399866	0.540147	1.23035	0.897035	1.09531	1.53387	-1.12073	-1.36557	-1.18461	-0.933451	0.0464182	-0.309707	-0.987747	-1.10706	1.65939	1.52905e-05	412	20	20	20	40.9	40.9	40.9	57.673	0	81.167	1639800000	46	5.663	0
GFM1	Q96RP9	Elongation factor G, mitochondrial	NatC/E/F	M	R	L	0.418819	0.729923	0.333799	0.485453	1.34707	0.877855	1.52638	1.24101	-1.12698	-1.23337	-1.07171	-1.11032	-0.408853	0.0536689	-1.12987	-0.932875	1.66389	1.52439e-05	3711	15	15	15	20.1	20.1	20.1	83.471	0	53.621	649270000	20	6.17084	0
SNRPE	P62304	Small nuclear ribonucleoprotein E	NatA	M	A	Y	0.879107	1.3171	1.02056	0.940075	0.625021	1.22491	0.772786	0.159796	-0.854775	-1.31732	-1.79051	-0.909505	-0.184067	-0.191241	-1.00794	-0.684	1.66934	1.51976e-05	1785	2	2	2	25	25	25	10.803	0	8.4113	1776500000	20	5.16603	0
PFAS	O15067	Phosphoribosylformylglycinamidine synthase	NatA	M	S	P	1.09578	1.25798	1.18554	1.429	0.350603	0.528438	0.549704	0.817798	-0.691981	-0.613831	-0.778496	-0.697578	-1.4891	-1.45824	-0.729319	-0.756291	1.67266	1.51515e-05	210	16	16	16	12.6	12.6	12.6	144.73	0	70.25	1367500000	34	7.45525	0
CHMP4A	Q9BY43	Charged multivesicular body protein 4a	NatA	M	S	G	0.644868	0.7019	0.529644	1.18869	1.1489	0.321078	1.35088	0.987506	-1.82923	-0.608629	-0.683086	-0.862267	-0.928611	-1.44956	-0.53316	0.021079	1.67287	1.51057e-05	3987	2	2	2	10.8	10.8	10.8	25.098	0	5.5411	30132000	2	3.79276	4.12903e-05
NOL11	Q9H8H0	Nucleolar protein 11	NatA	M	A	A	0.290989	1.04984	0.845157	0.593837	1.16777	0.865171	1.53296	0.857248	-0.836968	-0.508896	-1.10509	-0.983253	-0.76992	-0.395225	-1.66463	-0.938992	1.67446	1.50602e-05	4182	7	7	7	12.2	12.2	12.2	81.123	0	28.302	384040000	17	5.26284	0
MPP1	Q00013	55 kDa erythrocyte membrane protein	NatA	M	T	L	0.715671	0.561787	1.83387	0.724402	0.930988	1.23062	0.56337	0.344834	-1.17164	-0.795169	-0.92869	-1.60324	-0.54559	-0.00278099	-0.881913	-0.976517	1.67551	1.5015e-05	1928	4	4	4	13.5	13.5	13.5	52.296	0	25.731	56243000	7	4.27868	8.93522e-06
SMEK1	Q6IN85	Serine/threonine-protein phosphatase 4 regulatory subunit 3A	NatA	M	T	D	1.24688	0.897074	1.05581	1.38774	0.3634	-0.377539	1.12382	1.0404	-1.6665	-1.2271	-0.862077	-0.921676	-0.475491	-0.387051	-0.524035	-0.673667	1.68048	1.49701e-05	2732	7	7	5	9.5	9.5	7	95.367	0	20.764	213060000	14	4.74278	3.44531e-06
SCAMP3	O14828	Secretory carrier-associated membrane protein 3	NatA	M	A	Q	-0.0414619	0.610254	0.464639	0.479972	0.983623	1.56273	1.4211	1.30177	-1.25361	-1.2051	-1.12508	-1.35048	-0.605285	-0.217839	-0.551531	-0.473698	1.68089	1.49254e-05	180	5	5	5	19.9	19.9	19.9	38.287	0	22.812	274960000	8	8.17619	0
SCNM1	Q9BWG6	Sodium channel modifier 1	NatA	M	S	F	1.13853	1.08429	0.552231	1.31236	1.13709	0.853911	0.123346	0.991204	-0.852469	-0.940571	-1.00662	-0.78996	-0.716093	-0.281172	-1.65277	-0.953305	1.68234	1.4881e-05	3956	1	1	1	3.9	3.9	3.9	25.949	0.0063799	2.2689	8951200	1	4.88164	3.62647e-06
MANF	P55145	Mesencephalic astrocyte-derived neurotrophic factor	NatC/E/F	M	R	R	1.10945	1.45996	1.12794	1.38523	0.3892	0.473073	0.0853629	1.01809	-0.964495	-0.708972	-1.48109	-0.829171	-0.368057	-0.612473	-1.16692	-0.917127	1.68445	1.48368e-05	1656	4	4	4	18.1	18.1	18.1	20.7	0	49.692	368750000	11	6.00248	0
GAR1	Q9NY12	H/ACA ribonucleoprotein complex subunit 1	NatA	M	S	F	0.526449	0.802096	0.301097	0.807261	0.835215	1.81896	1.26203	0.819684	-0.958271	-1.12525	-0.948808	-0.78868	-0.550692	-0.398865	-1.12389	-1.27834	1.68447	1.47929e-05	4462	4	4	4	15.7	15.7	15.7	22.348	0	8.1558	298070000	8	5.64064	0
NCAPG	Q9BPX3	Condensin complex subunit 3	NatA	M	G	A	0.766873	0.992861	0.182268	0.890654	1.45413	0.711163	0.526094	1.21836	-1.75964	-0.405974	-1.45285	-1.2999	-0.674378	-0.795822	-0.1229	-0.230928	1.68567	1.47493e-05	3819	16	16	16	17.6	17.6	17.6	114.33	0	54.875	491610000	28	4.45725	9.41176e-06
UBE2A	P49459	Ubiquitin-conjugating enzyme E2 A	NatA	M	S	T	0.133842	0.608105	1.0072	1.14316	1.33597	1.31196	0.968848	0.716012	-0.934881	-1.14974	-0.404631	-0.613284	-0.6179	-1.14915	-0.931429	-1.42408	1.68574	1.47059e-05	1489	1	1	1	11.2	11.2	11.2	17.315	0.004491	2.6933	58860000	2	5.45069	0
PAIP1	Q9H074	Polyadenylate-binding protein-interacting protein 1	NatA	M	S	D	0.923119	1.37174	1.24073	1.3279	0.41379	-0.000768939	0.590538	0.795558	-1.79499	-0.977549	-1.03255	-0.816512	-0.785498	-1.11159	-0.208226	0.0643184	1.68601	1.46628e-05	4052	4	4	4	8.8	8.8	8.8	53.524	0	14.631	105060000	4	4.9469	0
NDUFA10	O95299	NADH dehydrogenase [ubiquinone] 1 alpha subcomplex subunit 10, mitochondrial	NatA	M	A	L	0.043471	0.793991	0.203122	0.774495	1.34279	1.48167	1.23064	1.21816	-0.985389	-1.05678	-0.791664	-1.06217	-0.39878	-0.644323	-1.11526	-1.03396	1.68674	1.46199e-05	606	7	7	7	25.4	25.4	25.4	40.75	0	21.187	212310000	11	6.92737	0
BIRC5	O15392	Baculoviral IAP repeat-containing protein 5	NatA	M	G	A	0.855315	1.58155	0.115941	1.19162	0.78237	0.758347	0.771891	1.05933	-0.579672	-1.26317	-1.51448	-0.626295	-0.366404	-0.671755	-1.17355	-0.921038	1.68779	1.45773e-05	251	4	4	4	32.4	32.4	32.4	16.389	0	24.087	100660000	5	4.52735	9.61538e-06
LSS	P48449	Lanosterol synthase	NatA	M	T	E	0.457255	0.739153	0.384065	0.848907	1.39915	1.31982	0.952203	0.763627	-1.5124	-1.50857	-0.823347	-1.01171	-0.0990637	0.042094	-0.915031	-1.03615	1.68866	1.45349e-05	1454	15	15	15	24.2	24.2	24.2	83.308	0	67.269	552490000	24	5.22234	0
FOXRED1	Q96CU9	FAD-dependent oxidoreductase domain-containing protein 1	NatC/E/F	M	I	R	0.501577	1.15223	0.506616	0.629719	1.56383	0.641219	0.731338	1.33153	-1.42426	-1.20321	-0.219887	-0.615519	-1.02133	-0.314957	-1.18408	-1.07482	1.68923	1.44927e-05	3525	5	5	5	11.5	11.5	11.5	53.811	0	16.826	71275000	6	4.48244	9.48617e-06
SEC31A	O94979	Protein transport protein Sec31A	NatC/E/F	M	K	L	1.01158	0.473431	1.23801	1.44172	1.03807	0.322556	0.692617	0.776832	-1.87597	-0.698607	-0.533702	-0.505568	-0.608464	-1.34149	-0.455676	-0.975336	1.69382	1.44509e-05	577	19	19	19	16.1	16.1	16.1	133.01	0	89.386	775350000	30	4.19572	8.68307e-06
TIMM21	Q9BVV7	Mitochondrial import inner membrane translocase subunit Tim21	NatC/E/F	M	I	C	0.152664	0.635882	0.373066	0.613994	1.12601	1.33296	1.25843	1.28017	-1.46508	-1.47878	-0.50348	-1.37899	-0.341509	-0.132951	-0.533233	-0.939151	1.69432	1.44092e-05	3945	4	4	4	15.3	15.3	15.3	28.202	0	10.202	127250000	5	6.13623	0
RAVER1	Q8IY67	Ribonucleoprotein PTB-binding 1	NatA	M	A	A	0.436538	0.408873	1.06359	0.745995	0.974962	1.1729	0.31983	1.83918	-1.26663	-1.15111	-1.05931	-0.766377	-0.569225	-0.0792792	-0.908635	-1.1613	1.69584	1.43678e-05	3064	10	10	10	22.1	22.1	22.1	63.876	0	53.337	408990000	19	4.50459	9.52381e-06
LUC7L2	Q9Y383	Putative RNA-binding protein Luc7-like 2	NatA	M	S	A	0.945543	1.16911	1.09324	-0.518945	0.969885	1.17594	0.987564	1.23982	-0.710186	-1.01373	-1.01478	-1.05878	-0.782737	-0.976754	-0.920496	-0.584695	1.69874	1.43266e-05	4877	11	11	7	27.8	27.8	18.1	46.513	0	47.581	1176000000	23	4.63345	9.96678e-06
ALDH18A1	P54886	Delta-1-pyrroline-5-carboxylate synthase;Glutamate 5-kinase;Gamma-glutamyl phosphate reductase	NatC/E/F	M	L	S	1.11646	1.32028	1.01958	1.12639	0.85318	0.578496	0.853348	0.323003	-0.662394	-1.07771	-0.779712	-0.95274	-0.522678	-0.246187	-1.53815	-1.41117	1.69947	1.42857e-05	1645	24	24	24	35.1	35.1	35.1	87.301	0	114.64	2479500000	55	5.42057	0
SYNCRIP	O60506	Heterogeneous nuclear ribonucleoprotein Q	NatA	M	A	T	0.449945	1.07675	0.399431	1.08726	1.14141	0.821075	1.29241	0.65091	-1.20493	-1.50611	-1.09943	-0.823594	-0.0502513	0.0321719	-1.28342	-0.983611	1.70183	1.4245e-05	383	31	31	24	47.8	47.8	40.1	69.602	0	204.38	8586900000	115	4.51529	9.55414e-06
CHMP3	Q9Y3E7	Charged multivesicular body protein 3	NatA	M	G	L	0.676533	0.281004	0.508727	0.104956	1.71176	1.15444	1.4854	1.02218	-1.03487	-0.906057	-1.01609	-1.35735	-0.689158	-0.966346	-0.368321	-0.606817	1.70269	1.42045e-05	4903	3	3	3	13.1	13.1	13.1	25.073	0	10.023	42735000	4	7.24694	0
PVR	P15151	Poliovirus receptor	NatA	M	A	R	0.463795	0.748433	0.70089	0.889143	1.02053	1.17269	1.24888	0.835789	-0.760503	-1.2157	-0.888583	-1.22267	-0.135431	-0.106235	-1.13726	-1.61376	1.70297	1.41643e-05	963	3	3	3	7.2	7.2	7.2	45.302	0	30.041	66546000	3	4.75102	3.45125e-06
SLC25A5	P05141;Q9H0C2	ADP/ATP translocase 2;ADP/ATP translocase 2, N-terminally processed	NatA	M	T	D	0.649054	0.526432	0.335091	0.341888	1.54427	1.03304	1.61186	0.919335	-1.07452	-1.14106	-0.962957	-1.31007	-0.287611	-0.222409	-1.07973	-0.882602	1.70596	1.41243e-05	742	17	8	8	44	20.8	20.8	32.852	0	39.84	12369000000	63	6.46864	0
RELA	Q04206	Transcription factor p65	NatB	M	D	E	0.858256	1.42942	1.47502	0.362583	0.964837	1.04316	0.553004	0.452466	-1.32206	-0.294869	-0.397704	-0.978367	-1.31774	-0.812256	-1.05978	-0.955976	1.70633	1.40845e-05	1997	3	3	3	5.6	5.6	5.6	60.218	0	11.25	52491000	3	4.88941	3.63306e-06
NPM1	P06748	Nucleophosmin	NatB	M	E	D	0.270554	0.821811	0.329771	1.04537	1.06368	1.0056	1.31753	1.00371	-0.802588	-1.75346	-1.20599	-1.09067	-0.196101	0.0658566	-0.952643	-0.922421	1.70868	1.40449e-05	769	19	19	19	51	51	51	32.575	0	216.24	35412000000	210	5.13019	0
ARL6IP5	O75915	PRA1 family protein 3	NatB	M	D	V	0.732648	0.495948	0.298629	0.592582	1.5511	1.29018	0.911016	1.04891	-1.42483	-1.32584	-0.915006	-1.04325	0.147765	-0.437072	-0.936224	-0.986562	1.71085	1.40056e-05	527	6	6	6	31.9	31.9	31.9	21.614	0	24.103	626760000	15	5.83074	0
CHD2	O14647	Chromodomain-helicase-DNA-binding protein 2	NatC/E/F	M	M	R	1.33014	0.64849	1.30828	0.0336709	1.16045	1.02824	1.21385	0.156957	-0.977274	-1.58256	-0.886041	-1.217	-0.490672	-0.241483	-0.55814	-0.9269	1.71099	1.39665e-05	164	9	5	5	4.6	2.9	2.9	211.34	0	12.748	2745500000	8	4.32797	9.07716e-06
MRPL24	Q96A35	39S ribosomal protein L24, mitochondrial	NatC/E/F	M	R	L	1.04038	0.746088	0.566101	0.756526	1.37016	0.915988	1.36217	0.597004	-0.441798	-0.834083	-0.530283	-0.95218	-0.838638	-1.1112	-1.42754	-1.2187	1.71744	1.39276e-05	3475	6	6	6	24.5	24.5	24.5	24.915	0	16.444	199370000	10	6.89084	0
TOP2A	P11388	DNA topoisomerase 2-alpha	NatB	M	E	V	0.467215	0.901858	0.457943	0.738906	1.15918	0.99591	1.37028	0.73306	-1.35264	-1.35777	-1.07896	-1.14734	-0.0788123	0.271151	-1.22091	-0.859064	1.71907	1.38889e-05	893	62	62	49	36.4	36.4	28.9	174.38	0	280.29	7754300000	160	5.02894	0
RTN4IP1	Q8WWV3	Reticulon-4-interacting protein 1, mitochondrial	NatB	M	E	F	1.19622	1.88651	0.692932	1.25478	0.737249	0.115598	0.422653	0.553118	-0.883005	-1.53198	-1.05849	-0.661243	-1.14733	-0.484127	-0.344191	-0.74869	1.72055	1.38504e-05	3341	3	3	3	9.6	9.6	9.6	43.589	0	11.211	44162000	4	5.21631	0
NDUFB4	O95168	NADH dehydrogenase [ubiquinone] 1 beta subcomplex subunit 4	NatA	M	S	F	0.583845	0.858229	0.799832	0.723466	1.25628	0.905995	1.05325	1.17812	-0.847027	-0.399428	-0.387622	-0.698227	-1.10605	-1.2904	-1.2964	-1.33386	1.72058	1.38121e-05	589	3	3	3	33.3	33.3	33.3	15.208	0	9.899	229040000	5	9.74103	0
DDX18	Q9NVP1	ATP-dependent RNA helicase DDX18	NatA	M	S	H	0.445265	0.940022	0.322787	0.702003	1.28912	1.09402	1.40577	0.758953	-0.983669	-1.3246	-0.888679	-1.22889	-0.239241	0.0660993	-1.32798	-1.03099	1.72133	1.37741e-05	4404	20	20	20	34.3	34.3	34.3	75.406	0	121.62	2321900000	51	4.97289	0
UQCRC1	P31930	Cytochrome b-c1 complex subunit 1, mitochondrial	NatA	M	A	A	0.257656	0.634012	0.357806	0.916486	1.39866	1.34321	1.4562	0.780632	-0.703492	-1.22798	-0.796705	-0.838482	-0.920563	-0.291779	-1.15183	-1.21383	1.723	1.37363e-05	1231	9	8	8	24.8	23.3	23.3	52.645	0	45.185	859690000	18	6.02499	0
UQCRC2	P22695	Cytochrome b-c1 complex subunit 2, mitochondrial	NatC/E/F	M	K	L	0.489046	0.68425	0.590656	0.51135	1.57092	0.945184	1.37121	1.09262	-0.614548	-0.892819	-0.894203	-0.789588	-0.735244	-0.5862	-1.32672	-1.41592	1.72323	1.36986e-05	1092	15	15	15	42.8	42.8	42.8	48.442	0	88.7	1638500000	30	7.08307	0
LTA4H	P09960	Leukotriene A-4 hydrolase	None	M	P	E	1.20628	0.959068	1.45333	1.56588	0.507197	0.34124	0.470753	0.674904	-0.860281	-0.490676	-0.790496	-0.649285	-1.39255	-1.18352	-0.933495	-0.87835	1.72527	1.36612e-05	844	16	16	16	31.8	31.8	31.8	69.284	0	62.771	887490000	30	8.27257	0
MRPL40	Q9NQ50	39S ribosomal protein L40, mitochondrial	NatA	M	T	A	1.22576	1.25086	0.947122	0.314798	0.93412	0.732462	0.761827	1.09688	-0.880263	-0.764512	-0.0716939	-0.954986	-0.789273	-1.15937	-1.37612	-1.26761	1.72575	1.3624e-05	4298	4	4	4	21.8	21.8	21.8	24.49	0	10.516	150600000	9	5.83959	0
EZR	P15311	Ezrin	None	M	P	K	0.410829	0.202599	0.349407	0.618731	1.47256	1.47378	1.44284	1.06195	-1.13012	-0.585868	-0.909509	-1.09874	-1.26363	-0.897904	-0.474112	-0.672804	1.72741	1.3587e-05	966	38	26	25	55.5	41.5	40.3	69.412	0	167.27	6307900000	68	7.37618	0
RPAP1	Q9BWH6	RNA polymerase II-associated protein 1	NatC/E/F	M	L	S	1.43721	0.572659	1.36578	0.826964	0.598244	1.55071	-0.0220401	0.508765	-0.895718	-1.2477	-0.863843	-1.4785	-1.09585	-0.334005	-0.406659	-0.516021	1.73374	1.35501e-05	3958	3	3	3	3	3	3	152.75	0	16.069	23746000	3	4.30424	8.98876e-06
IBA57	Q5T440	Putative transferase CAF17, mitochondrial	NatA	M	A	T	0.37116	0.367089	1.0446	0.761561	1.56857	1.24697	1.15012	0.752817	-0.902527	-0.547947	-0.88115	-0.725129	-0.712984	-0.866602	-1.42666	-1.19989	1.73448	1.35135e-05	2640	2	2	2	16.6	16.6	16.6	38.155	0	4.3547	28570000	4	6.45918	0
EPB41L3	Q9Y2J2	Band 4,1-like protein 3;Band 4,1-like protein 3, N-terminally processed	NatA	M	T	T	0.763668	1.37792	1.04919	1.15465	0.988522	0.487735	0.741273	0.668809	-0.681728	-1.01954	-0.494206	-0.738404	-0.495695	-0.720707	-1.72192	-1.35957	1.73807	1.34771e-05	4835	15	13	12	16.8	15.5	14.6	120.68	0	72.374	582640000	21	5.68179	0
PPP1R14B	Q96C90	Protein phosphatase 1 regulatory subunit 14B	NatA	M	A	D	1.27809	1.11534	0.851692	1.15965	0.729656	0.910394	0.29421	0.923495	-0.692543	-0.171604	-0.908648	-0.847949	-1.53487	-1.31603	-0.952939	-0.837935	1.7431	1.34409e-05	3515	2	2	1	34.7	34.7	17	15.911	0	34.818	118610000	2	6.59118	0
TMEM70	Q9BUB7	Transmembrane protein 70, mitochondrial	NatC/E/F	M	L	F	1.13138	0.439155	0.285059	0.926437	0.829176	1.17974	1.42954	0.98699	-0.718282	-0.686005	-1.18343	-1.07141	-0.340344	-0.564439	-1.43781	-1.20575	1.74358	1.34048e-05	3903	2	2	2	6.9	6.9	6.9	28.969	0.00024114	3.9492	60007000	2	5.2687	0
FLAD1	Q8NFF5	FAD synthase;Molybdenum cofactor biosynthesis protein-like region;FAD synthase region	NatA	M	G	W	1.43597	0.805762	1.61611	0.927966	0.730622	0.598809	0.749501	0.378075	-0.690779	-0.58126	-0.858933	-0.588235	-1.30742	-1.28083	-1.18813	-0.747222	1.74493	1.3369e-05	3218	5	5	5	11.2	11.2	11.2	65.265	0	12.618	71933000	7	7.17933	0
FUS	P35637	RNA-binding protein FUS	NatA	M	A	S	0.109168	0.935486	0.354387	0.991135	1.0768	1.01183	1.01367	1.44578	-0.850512	-1.47832	-1.40727	-0.665226	-0.173449	-0.268056	-1.24114	-0.854284	1.74533	1.33333e-05	1289	11	11	9	21.5	21.5	21.5	53.425	0	71.775	3269400000	39	4.87663	3.61664e-06
HNRNPM	P52272	Heterogeneous nuclear ribonucleoprotein M	NatA	M	A	A	0.317974	0.998594	0.455075	0.907282	1.09204	1.11601	1.21157	0.939143	-0.658029	-1.34202	-1.01694	-1.00137	-0.507323	0.146086	-1.35277	-1.30533	1.74586	1.32979e-05	1581	50	50	49	65.1	65.1	62.3	77.515	0	323.31	19837000000	267	4.63488	9.97506e-06
CFAP20	Q9Y6A4	Cilia- and flagella-associated protein 20	NatC/E/F	M	F	K	0.982078	0.869442	1.00156	1.1568	0.644831	0.660243	1.05095	0.632472	-0.916329	-1.65082	-1.296	-0.245371	0.168602	-1.23549	-0.736987	-1.08598	1.75691	1.32626e-05	5003	2	2	2	10.4	10.4	10.4	22.774	0	6.696	224120000	6	4.29796	8.96861e-06
NCAPD2	Q15021;REV__Q02790	Condensin complex subunit 1	NatA	M	A	P	1.42181	1.10831	1.30091	1.37934	0.493361	0.303761	0.29662	0.62999	-1.20589	-0.421112	-0.55617	-1.20245	-1.29975	-1.26521	-0.786803	-0.196723	1.75757	1.32275e-05	2345	28	28	28	24.2	24.2	24.2	157.18	0	87.87	927370000	40	5.62809	0
YIF1B	Q5BJH7	Protein YIF1B	NatC/E/F	M	H	P	0.935594	1.31292	0.795614	0.499614	0.831284	1.2752	1.2615	0.346146	-1.05062	-0.478025	-1.00557	-0.485899	-0.598792	-1.19444	-1.48419	-0.960333	1.75792	1.31926e-05	2586	1	1	1	4.1	4.1	4.1	34.435	0	7.7291	62860000	2	5.31872	0
GLS	O94925	Glutaminase kidney isoform, mitochondrial	NatC/E/F	M	M	R	0.947888	1.194	0.756435	0.832721	1.15953	0.768879	1.03561	0.676721	-0.392464	-0.748008	-0.622694	-0.67625	-0.9579	-0.960218	-1.46801	-1.54624	1.76099	1.31579e-05	571	7	7	7	9.3	9.3	9.3	73.46	0	19.146	191740000	9	7.77531	0
HMGB3	O15347	High mobility group protein B3	NatA	M	A	K	0.772035	1.0604	1.6209	1.70833	0.474327	0.46954	0.270668	0.622881	-1.18478	-0.496415	-0.608614	-0.779227	-1.37466	-1.08068	-0.902322	-0.572381	1.76255	1.31234e-05	242	8	6	6	40	36	36	22.98	0	30.279	1180500000	16	5.96411	0
YLPM1	P49750	YLP motif-containing protein 1	NatC/E/F	M	Y	P	-0.152775	1.04414	0.45973	0.860684	1.09279	0.809361	1.66672	1.2361	-0.550222	-0.847212	-0.967265	-1.29925	-0.70165	-0.439088	-1.14654	-1.06552	1.76256	1.3089e-05	1503	13	12	12	8.3	8	8	241.64	0	29.461	150170000	15	5.02643	0
MP68	P56378	6,8 kDa mitochondrial proteolipid	NatC/E/F	M	L	Q	0.567602	0.971085	0.706368	0.486083	1.2134	1.26576	1.1835	0.803829	-0.889023	-1.02932	-1.35503	-0.221169	-0.336742	-0.750538	-1.45869	-1.15712	1.76305	1.30548e-05	1680	2	2	2	32.8	32.8	32.8	6.662	0	5.6065	300110000	8	5.27994	0
C1orf131	Q8NDD1	Uncharacterized protein C1orf131	NatC/E/F	M	R	V	0.525455	1.42996	0.946545	1.484	0.793545	0.941112	0.549943	0.612849	-0.624244	-0.515073	-0.704486	-0.676471	-1.03291	-1.02551	-1.3183	-1.3864	1.76373	1.30208e-05	3198	2	2	2	6.5	6.5	6.5	32.61	0	6.0694	64669000	4	7.07831	0
SSR4	P51571	Translocon-associated protein subunit delta	NatA	M	A	A	0.949541	0.895322	0.342817	0.403453	1.13501	0.957805	1.3396	0.913141	-1.44588	-1.19921	-1.19057	-0.679802	0.0286484	-0.107662	-1.26807	-1.07415	1.76406	1.2987e-05	1558	3	3	3	19.7	19.7	19.7	18.998	0	21.446	513200000	13	4.76149	3.4632e-06
GPCPD1	Q9NPB8	Glycerophosphocholine phosphodiesterase GPCPD1	NatA	M	T	P	0.308801	0.578196	1.09582	0.895442	0.485133	1.02538	0.813836	1.3424	-1.69571	-1.01123	-1.26752	-1.20685	-0.300484	-0.978706	0.591687	-0.676182	1.7656	1.29534e-05	4284	4	4	4	6.4	6.4	6.4	76.034	0	11.275	38689000	5	4.34947	9.15332e-06
ELAC2	Q9BQ52	Zinc phosphodiesterase ELAC protein 2	NatC/E/F	M	W	A	0.93872	1.02053	0.910389	1.33108	0.413104	1.05623	0.728404	0.743017	-1.01552	-0.237014	-0.640693	-1.10051	-0.917803	-1.20114	-1.74092	-0.287875	1.76919	1.29199e-05	3825	15	15	15	18.2	18.2	18.2	92.218	0	51.179	466420000	22	4.96226	0
ATAD2	Q6PL18	ATPase family AAA domain-containing protein 2	NatC/E/F	M	V	V	0.756464	1.20277	0.645047	0.605406	1.09726	0.921697	0.76893	0.553708	-1.17764	-1.98852	-1.00489	-1.48912	0.193569	0.0320641	-0.64993	-0.466801	1.77138	1.28866e-05	2800	15	15	13	11.6	11.6	9.9	158.55	0	53.575	212610000	19	5.68485	0
RPS13	P62277	40S ribosomal protein S13	NatA	M	G	R	0.785276	1.45601	1.03854	1.19353	0.926607	0.485551	0.856424	0.501132	-0.711817	-0.0287699	-0.947149	-0.917612	-1.17796	-0.961011	-1.27827	-1.22049	1.77228	1.28535e-05	1783	15	15	15	63.6	63.6	63.6	17.222	0	122.78	8318200000	91	6.58831	0
NDUFS2	O75306	NADH dehydrogenase [ubiquinone] iron-sulfur protein 2, mitochondrial	NatA	M	A	A	0.704457	1.03496	1.02206	0.512274	1.18028	0.892272	1.2925	0.645682	-0.617439	-0.755251	-0.504694	-0.552686	-1.56551	-0.671241	-1.37807	-1.2396	1.77469	1.28205e-05	448	11	11	11	35	35	35	52.545	0	49.836	492520000	15	6.78616	0
PQBP1	O60828	Polyglutamine-binding protein 1	None	M	P	L	0.38202	2.02973	0.398004	0.7973	1.05032	0.657669	0.927661	0.590592	-1.01843	-1.57066	-0.635285	-0.907691	-0.67588	-0.131582	-0.633685	-1.26007	1.77709	1.27877e-05	410	7	7	7	40.8	40.8	40.8	30.472	0	32.781	347100000	11	3.72303	5.03145e-05
ZNF598	Q86UK7	Zinc finger protein 598	NatA	M	A	A	0.87627	1.64657	0.716885	0.965877	0.886833	0.463185	1.09258	0.539675	-0.574495	-1.08475	-0.641653	-0.372002	-1.54669	-0.732484	-1.34497	-0.890818	1.77732	1.27551e-05	2956	8	8	8	10.2	10.2	10.2	98.636	0	29.349	105570000	9	5.60021	0
NDUFB9	Q9Y6M9	NADH dehydrogenase [ubiquinone] 1 beta subcomplex subunit 9	NatA	M	A	F	1.70919	0.518339	1.76755	0.570846	0.719656	0.96359	0.588894	0.285409	-0.781878	-0.923663	-0.855048	-0.860258	-0.680573	-0.841331	-1.11032	-1.07041	1.78063	1.27226e-05	5026	4	4	4	29.6	29.6	29.6	21.831	0	16.318	143770000	6	5.08138	0
CLIC4	Q9Y696	Chloride intracellular channel protein 4	NatA	M	A	L	0.767857	0.839529	1.28795	0.827081	1.5136	0.637769	0.380476	0.875467	-0.677348	-1.16438	-1.0736	-0.0428619	-1.35019	-1.35296	-0.571151	-0.897234	1.78083	1.26904e-05	5001	6	6	6	34.4	34.4	34.4	28.772	0	18.974	412850000	9	4.6895	3.38696e-06
ABCF2	Q9UG63	ATP-binding cassette sub-family F member 2	None	M	P	S	0.434456	0.316857	0.280197	0.422688	1.34728	0.928782	1.30581	1.72719	-1.33515	-1.14203	-1.16693	-1.14394	-0.0462539	-0.594375	-0.87265	-0.461929	1.78669	1.26582e-05	4611	13	13	13	21.3	21.3	21.3	71.289	0	52.471	389850000	22	7.46154	0
MRPL47	Q9HD33	39S ribosomal protein L47, mitochondrial	NatA	M	A	A	0.551343	1.05423	0.694725	0.376473	1.49876	1.13907	1.26841	0.525489	-0.887858	-0.590041	-0.888145	-1.17254	-0.535576	-0.25299	-1.47014	-1.3112	1.792	1.26263e-05	4264	6	6	6	22.4	22.4	22.4	29.45	0	16.651	163470000	10	4.83249	3.5524e-06
GNL2	Q13823	Nucleolar GTP-binding protein 2	NatC/E/F	M	V	K	0.829073	1.36508	1.11297	1.43498	0.511101	0.685406	0.632465	0.656472	-0.770318	-0.821506	-0.259557	-0.528375	-1.20556	-0.958237	-1.36472	-1.31927	1.7928	1.25945e-05	2224	13	13	13	18.7	18.7	18.7	83.654	0	28.665	301890000	18	8.1889	0
GSTP1	P09211	Glutathione S-transferase P	None	M	P	P	1.17221	0.85433	1.30746	1.47384	0.677387	0.57454	0.554511	0.564521	-0.847201	-0.468143	-0.833917	-0.421912	-1.45066	-1.54377	-0.813986	-0.799208	1.79436	1.25628e-05	825	11	11	11	56.2	56.2	56.2	23.356	0	147.76	17402000000	142	7.00676	0
MRPL17	Q9NRX2	39S ribosomal protein L17, mitochondrial	NatC/E/F	M	R	L	0.428083	0.495175	0.370706	1.02586	0.99346	1.13121	1.67278	0.859832	-0.577336	-1.40485	-1.47356	-0.791989	-0.378115	-0.278571	-1.26383	-0.808853	1.79539	1.25313e-05	4345	5	5	5	24	24	24	20.05	0	8.3694	175430000	6	4.99822	0
CARS2	Q9HA77	Probable cysteine--tRNA ligase, mitochondrial	NatC/E/F	M	L	R	0.542695	1.05087	0.886952	1.15101	0.698249	1.0253	1.42619	0.151213	-0.717401	-1.14754	-0.557574	-1.49512	-0.604217	-0.0898703	-1.63475	-0.686006	1.7954	1.25e-05	4216	3	3	3	6.9	6.9	6.9	62.223	0	8.7046	32701000	3	3.88127	3.42782e-05
HSPBP1	Q9NZL4	Hsp70-binding protein 1	NatA	M	S	D	1.19966	0.660662	1.41189	1.12011	0.426101	0.811194	0.71244	0.805338	-0.902764	-0.704296	0.00195361	-0.854038	-1.53577	-1.28158	-1.14639	-0.724494	1.79569	1.24688e-05	4504	5	5	5	18.7	18.7	18.7	39.302	0	21.743	121830000	8	5.97764	0
GTPBP10	A4D1E9	GTP-binding protein 10	NatC/E/F	M	V	H	1.05316	0.972224	0.548071	0.41667	1.48767	0.253161	0.894326	1.34854	-1.24757	-1.57087	-0.598943	-0.328454	-0.323398	-0.637981	-1.1833	-1.08329	1.79724	1.24378e-05	14	6	6	6	22.5	22.5	22.5	42.932	0	18.27	44513000	9	4.05226	2.22377e-05
RSU1	Q15404	Ras suppressor protein 1	NatA	M	S	K	0.439044	1.62522	0.683865	1.03251	1.16207	0.219718	0.272427	1.54289	-0.894178	-0.646551	-0.72315	-1.08148	-0.5138	-1.06271	-0.602544	-1.45334	1.80025	1.24069e-05	2410	5	5	5	23.1	23.1	23.1	31.54	0	14.294	197860000	8	3.96735	2.43902e-05
ARHGEF11	O15085	Rho guanine nucleotide exchange factor 11	NatA	M	S	V	0.853522	1.54294	0.950092	1.37322	0.701638	0.536079	0.875263	0.266723	-0.108843	-0.781581	-0.754314	-1.24219	-1.44145	-0.98752	-0.660215	-1.12336	1.80525	1.23762e-05	212	2	2	2	1.1	1.1	1.1	167.7	0.0078931	2.0794	52595000	2	5.56046	0
ESD	P10768	S-formylglutathione hydrolase	NatA	M	A	L	1.24172	1.26624	1.37777	0.777082	0.659784	0.532585	0.229086	1.00811	-0.730624	-0.511499	-0.595051	-0.800499	-1.57933	-1.51222	-0.502104	-0.861055	1.80562	1.23457e-05	874	5	5	5	18.8	18.8	18.8	31.462	0	28.286	800390000	16	5.75213	0
SCML2	Q9UQR0	Sex comb on midleg-like protein 2	NatA	M	G	Q	0.301211	0.402716	0.839032	1.02945	1.31731	0.929839	1.69193	0.56409	-0.599435	-1.02827	-1.31218	-0.420161	-0.928479	-1.36713	-0.982371	-0.437559	1.8059	1.23153e-05	4798	3	3	3	6.6	6.6	6.6	77.256	0	9.9054	95219000	3	4.80655	3.51185e-06
PRPF4	O43172	U4/U6 small nuclear ribonucleoprotein Prp4	NatA	M	A	S	0.619393	1.69822	0.819094	0.99963	0.969747	0.25386	0.787271	0.684321	-1.02732	-1.41353	-1.11656	-0.754355	-0.271946	0.156652	-1.43766	-0.966821	1.80602	1.2285e-05	272	15	15	15	31.6	31.6	31.6	58.449	0	68.412	660150000	26	4.06474	2.23152e-05
THOC3	Q96J01	THO complex subunit 3	NatA	M	A	V	0.00468542	1.64604	1.22987	1.076	0.843484	0.44155	0.570435	1.11448	-1.29027	-1.12578	-0.465533	-0.37212	-0.995698	-0.33746	-1.26072	-1.07897	1.80794	1.22549e-05	3630	4	4	4	10	10	10	38.771	0	9.0983	173720000	7	3.88803	3.43688e-05
TPX2	Q9ULW0	Targeting protein for Xklp2	NatA	M	S	Q	0.396331	1.27813	0.606314	1.14821	0.664291	1.26538	1.05592	0.770586	-0.281529	-0.609345	-0.797478	-1.25055	-1.05205	-0.46586	-1.55889	-1.16946	1.80831	1.22249e-05	4741	24	24	24	31.9	31.9	31.9	85.652	0	180.27	882450000	35	4.98791	0
RBM14	Q96PK6	RNA-binding protein 14	NatC/E/F	M	K	I	0.316171	1.08554	0.158098	0.788833	1.047	1.13865	1.32898	1.06725	-0.88405	-1.18316	-0.648073	-1.3612	-0.216201	-0.0843188	-1.21314	-1.34038	1.80866	1.21951e-05	3690	20	20	20	26.8	26.8	26.8	69.491	0	134.82	2361200000	49	4.58539	9.78793e-06
CBFB	Q13951	Core-binding factor subunit beta	None	M	P	R	0.405116	0.664001	0.445621	1.09919	0.232506	1.00691	1.24099	1.6956	-0.964287	-0.833212	-0.979331	-1.0481	-1.7294	-0.773992	-0.482842	0.0212194	1.8103	1.21655e-05	2235	4	4	4	23.1	23.1	23.1	21.508	0	9.1883	181220000	4	3.70278	5.23039e-05
ATP13A1	Q9HD20	Manganese-transporting ATPase 13A1	NatA	M	A	A	0.870772	0.535415	0.287337	0.0115804	1.51463	1.11136	1.48131	1.05269	-1.423	-1.29658	-0.854846	-0.764731	-0.601973	-0.144432	-0.727805	-1.05174	1.81088	1.21359e-05	4261	13	13	13	12	12	12	132.95	0	72.179	291610000	20	5.89353	0
DNM1L	O00429	Dynamin-1-like protein	NatB	M	E	A	1.28937	0.943888	1.42781	1.31368	0.687901	0.449077	0.479693	0.542943	-1.02791	-0.262915	-0.973087	-0.441982	-1.36069	-1.40892	-0.860947	-0.797915	1.81158	1.21065e-05	121	9	9	9	15.1	15.1	15.1	81.876	0	32.797	151010000	13	6.83625	0
MRPL12	P52815	39S ribosomal protein L12, mitochondrial	NatC/E/F	M	L	P	-0.0705793	1.4222	0.111066	0.965171	1.2754	0.944634	1.44164	0.612087	-1.26834	-1.59818	-0.951786	-0.808508	-0.571148	-0.102925	-0.790553	-0.610171	1.81326	1.20773e-05	1601	6	6	6	39.9	39.9	39.9	21.348	0	20.907	501320000	13	4.2024	8.70827e-06
NDUFS8	O00217	NADH dehydrogenase [ubiquinone] iron-sulfur protein 8, mitochondrial	NatC/E/F	M	R	C	-0.122982	0.621669	0.594863	1.25743	1.48336	0.860601	1.32422	0.927116	-0.536252	-1.47309	-1.20728	-0.719563	-0.631091	-0.282604	-1.02694	-1.06945	1.81386	1.20482e-05	102	6	6	6	25.7	25.7	25.7	23.705	0	14.056	304820000	9	4.56337	9.68523e-06
UTP14A	Q9BVJ6;Q5TAP6	U3 small nucleolar RNA-associated protein 14 homolog A	NatA	M	T	A	0.285957	1.09696	0.705126	1.07823	0.962171	0.99856	1.25926	0.830407	-0.575178	-0.866865	-0.5646	-0.753869	-0.845216	-0.462222	-1.60815	-1.54057	1.81473	1.20192e-05	3936	26	26	26	39.3	39.3	39.3	87.977	0	135.3	722560000	44	5.51321	0
STARD9	Q9P2P6	StAR-related lipid transfer protein 9	NatA	M	A	N	0.628848	1.46068	0.418037	0.971042	0.853136	1.17822	1.01765	0.736027	-0.449135	-0.986979	-0.324022	-0.689413	-1.02849	-1.08804	-1.45769	-1.23987	1.81679	1.19904e-05	4558	1	1	1	0.1	0.1	0.1	516.34	0.0017621	2.9515	48817000	1	6.35678	0
RBMX	P38159;O75526;Q8N7X1;P0DJD3;A6NDE4;Q15415;P0C7P1;A6NEQ0;P0DJD4	RNA-binding motif protein, X chromosome;RNA-binding motif protein, X chromosome, N-terminally processed	NatC/E/F	M	V	E	0.290869	1.01105	0.281467	0.654016	1.22028	1.17739	1.35723	0.851989	-0.7255	-1.34481	-1.08192	-1.35956	-0.287937	0.178636	-1.15024	-1.07296	1.82113	1.19617e-05	1323	32	32	12	57.8	57.8	21	42.331	0	103.26	13497000000	132	4.81793	3.53045e-06
NCOR1	O75376	Nuclear receptor corepressor 1	NatA	M	S	S	1.26575	0.92494	1.40033	0.789959	1.1591	0.633305	0.137404	0.824848	-0.221862	-0.5776	-1.02752	-1.1682	-1.14099	-0.919016	-0.593171	-1.48726	1.82433	1.19332e-05	461	8	8	8	5	5	5	270.21	0	19.251	49127000	10	5.11567	0
HMGCS1	Q01581;P54868	Hydroxymethylglutaryl-CoA synthase, cytoplasmic	None	M	P	G	1.43512	1.24822	1.42804	1.60835	0.215475	0.0477011	0.296409	0.641765	-0.881035	-0.941403	-0.854743	-0.683582	-1.02682	-1.16384	-0.666751	-0.702905	1.82537	1.19048e-05	1954	13	13	13	33.1	33.1	33.1	57.293	0	191.83	920940000	24	8.57535	0
TMEM65	Q6PI78	Transmembrane protein 65	NatA	M	S	R	0.923649	0.956958	0.485045	0.361534	1.12536	0.761511	1.28419	1.04052	-0.480259	-0.667476	-2.11255	-0.920532	-0.516339	-1.22692	-0.424281	-0.590408	1.8256	1.18765e-05	2793	1	1	1	4.6	4.6	4.6	25.498	0.00024337	4.0751	11756000	1	4.30299	8.98204e-06
RBM34	P42696	RNA-binding protein 34	NatA	M	A	L	0.273489	0.483975	0.569069	0.881288	1.13924	1.26318	1.66253	0.585692	-1.14546	-1.52392	-0.840982	-0.845012	-0.236836	-0.041538	-1.14192	-1.0828	1.82708	1.18483e-05	1383	7	7	7	20.5	20.5	20.5	48.564	0	15.767	127780000	10	4.72632	3.43348e-06
NDUFB7	P17568	NADH dehydrogenase [ubiquinone] 1 beta subcomplex subunit 7	NatA	M	G	A	0.611235	0.821507	0.584314	0.262482	1.23157	1.29411	1.04982	1.35958	-0.389407	-0.908968	-0.778639	-0.840469	-0.643742	-1.11756	-0.928773	-1.60706	1.8271	1.18203e-05	1004	1	1	1	7.3	7.3	7.3	16.402	0.00046264	3.475	163820000	4	6.96951	0
APRT	P07741	Adenine phosphoribosyltransferase	NatA	M	A	D	1.46261	1.0042	1.5377	1.20395	0.40746	0.46778	0.467548	0.43768	-1.05304	-0.449489	-0.785459	-0.724801	-1.47819	-1.4148	-0.449988	-0.633171	1.82715	1.17924e-05	787	8	8	8	41.7	41.7	41.7	19.608	0	37.619	1135400000	15	6.12147	0
TFB2M	Q9H5Q4	Dimethyladenosine transferase 2, mitochondrial	NatC/E/F	M	W	I	0.585711	1.43714	-0.140869	0.352769	1.34824	0.418035	1.02307	1.63198	-1.21632	-1.33008	-1.02872	-1.14222	-0.265549	-0.717757	-0.691179	-0.26425	1.82963	1.17647e-05	4152	2	2	2	5.3	5.3	5.3	45.348	0	6.0468	31159000	3	4.38175	9.22367e-06
NDUFA9	Q16795	NADH dehydrogenase [ubiquinone] 1 alpha subcomplex subunit 9, mitochondrial	NatA	M	A	A	0.268101	0.232336	0.627816	0.647373	1.47761	1.22619	1.40619	1.05934	-0.81686	-1.08975	-1.57996	-0.713274	-0.458634	-0.294892	-1.25473	-0.736864	1.83128	1.17371e-05	2500	11	11	11	34	34	34	42.509	0	66.485	513660000	25	6.0495	0
XRN2	Q9H0D6	5-3 exoribonuclease 2	NatA	M	G	V	0.325116	0.707419	0.410875	0.867648	0.786181	1.26301	1.69642	0.887633	-0.953615	-1.29935	-0.674191	-0.969354	-0.576566	0.0821959	-1.30979	-1.24364	1.83256	1.17096e-05	4060	24	24	24	22.4	22.4	22.4	108.58	0	114.48	2021500000	53	4.58738	9.79592e-06
RPP25	Q9BUL9	Ribonuclease P protein subunit p25	NatB	M	E	N	0.107136	1.0255	1.09902	1.20134	0.251806	0.981747	1.059	1.18425	-1.33213	-0.949228	-0.104361	-0.78996	-0.999734	-0.635743	-1.68899	-0.409657	1.83776	1.16822e-05	3911	1	1	1	6.5	6.5	6.5	20.632	0	6.6299	7906100	1	3.74666	4.06866e-05
GADD45GIP1	Q8TAE8	Growth arrest and DNA damage-inducible proteins-interacting protein 1	NatA	M	A	A	0.437703	1.06505	0.417362	1.02769	0.89675	0.437717	0.811155	1.94332	-0.783386	-1.24774	-0.888363	-0.348383	-0.514868	-0.788561	-1.17674	-1.28872	1.83997	1.1655e-05	3240	8	8	8	47.3	47.3	47.3	25.384	0	21.129	136140000	11	4.31144	9.01578e-06
KIF22	Q14807	Kinesin-like protein KIF22	NatA	M	A	A	0.413368	1.29096	0.63658	0.853307	0.864805	0.94033	1.47701	0.401883	-0.917688	-1.16521	-1.25083	-0.950685	0.0181349	-0.309175	-1.71637	-0.586424	1.84003	1.16279e-05	2320	11	11	11	22.3	22.3	22.3	73.261	0	53.088	315360000	14	3.95786	2.97498e-05
HSP90B1	P14625;Q58FF3	Endoplasmin	NatC/E/F	M	R	A	0.651954	0.620576	0.102171	0.509364	1.16905	1.12439	1.35499	1.1501	-1.05178	-1.55513	-1.1968	-1.35096	0.02928	0.0788406	-0.855552	-0.780489	1.84024	1.16009e-05	951	50	48	48	48.1	46.3	46.3	92.468	0	323.31	25184000000	224	6.28574	0
RABEPK	Q7Z6M1	Rab9 effector protein with kelch motifs	NatC/E/F	M	K	Q	1.30382	1.66823	1.05799	0.85405	-0.300394	0.255839	0.579383	1.32435	-0.825911	-0.908857	-0.612403	-1.45082	-1.14349	-0.731169	-0.634436	-0.436194	1.84115	1.15741e-05	2922	1	1	1	2.4	2.4	2.4	40.564	0.0050558	2.525	8794700	1	4.34288	9.11854e-06
TBL1XR1;TBL1X;TBL1Y	Q9BZK7;O60907;Q9BQ87	F-box-like/WD repeat-containing protein TBL1XR1;F-box-like/WD repeat-containing protein TBL1X;F-box-like/WD repeat-containing protein TBL1Y					0.881662	0.863096	0.790587	1.70522	0.69867	-0.00603751	1.18695	0.776878	-0.814321	-1.32085	-1.52922	-0.309815	-0.495204	-0.481106	-1.3131	-0.633421	1.84453	1.15473e-05	4016	3	3	3	5.1	5.1	5.1	55.594	0	4.969	127040000	4	4.07978	2.24404e-05
RCOR1	Q9UKL0	REST corepressor 1	None	M	P	A	0.851986	0.737435	0.687145	1.2051	0.922411	1.08869	0.929372	0.254175	-1.2804	-1.57572	-1.26016	-0.797885	-0.269207	-0.247232	-1.51308	0.267375	1.85196	1.15207e-05	4702	8	8	6	21.9	21.9	15.9	53.327	0	22.759	228880000	11	4.12997	1.41543e-05
MRPL45	Q9BRJ2	39S ribosomal protein L45, mitochondrial	NatA	M	A	A	1.3899	1.00994	1.24134	1.0587	0.764444	0.795443	0.780954	0.00168781	-1.61993	-0.524781	-0.984181	-0.0971812	-0.938121	-0.806518	-0.984257	-1.08744	1.85221	1.14942e-05	3848	4	4	4	11.8	11.8	11.8	35.351	0	6.9898	46378000	5	4.99254	0
TIA1	P31483	Nucleolysin TIA-1 isoform p40	NatB	M	E	D	1.18299	1.06655	1.6444	1.30245	0.703097	0.713542	-0.168755	0.463089	-0.890261	-1.19847	-1.296	-0.445395	-0.491751	-0.789759	-0.557732	-1.238	1.85378	1.14679e-05	1227	8	4	4	18.4	9.8	9.8	42.963	0	9.8182	169290000	8	5.58224	0
NUP50	Q9UKX7	Nuclear pore complex protein Nup50	NatA	M	A	K	1.02093	1.53826	0.610566	0.775347	0.777709	1.03279	0.482112	0.879016	-0.379015	-1.10528	-0.594473	-0.974702	-0.974177	-0.183334	-1.26866	-1.63709	1.8573	1.14417e-05	4711	10	10	10	32.1	32.1	32.1	50.144	0	69.198	387500000	18	4.64021	9.98336e-06
CCDC12	Q8WUD4	Coiled-coil domain-containing protein 12	NatB	M	E	A	0.583517	0.897203	0.313578	1.46907	0.481288	0.72878	1.24973	1.22784	-1.09339	-0.629636	-1.57382	-0.508244	-0.839808	0.0149225	-1.01978	-1.30125	1.85781	1.14155e-05	3304	5	5	5	41	41	41	19.181	0	44.908	170440000	5	3.90421	3.18725e-05
MTHFD1L	Q6UB35	Monofunctional C1-tetrahydrofolate synthase, mitochondrial	NatA	M	G	T	0.492428	1.34245	0.583834	0.96015	1.2664	0.577449	1.28579	0.492041	-0.679583	-1.05943	-0.864331	-1.0087	-0.298865	-0.147263	-1.66023	-1.28214	1.85998	1.13895e-05	2805	21	21	21	23.4	23.4	23.4	105.79	0	85.077	2158500000	39	4.00497	2.18878e-05
HAX1	O00165	HCLS1-associated protein X-1	NatA	M	S	L	0.714979	0.698482	1.21378	1.8184	0.18503	0.268941	1.46018	0.475891	-1.04184	-0.818832	-0.892025	-0.926274	-0.383557	-1.4824	-0.354996	-0.935769	1.86068	1.13636e-05	94	4	4	4	19.4	19.4	19.4	31.62	0	16.294	70672000	4	3.98481	2.18579e-05
PA2G4	Q9UQ80	Proliferation-associated protein 2G4	NatA	M	S	G	0.624577	0.84977	0.895541	1.41623	0.686026	0.679671	0.863533	1.12134	-0.646404	-0.395263	-0.216051	-0.916358	-1.72207	-1.367	-1.15432	-0.719216	1.86092	1.13379e-05	4793	21	21	20	51	51	46.2	43.786	0	102.97	5055000000	55	5.98036	0
ICT1	Q14197	Peptidyl-tRNA hydrolase ICT1, mitochondrial	NatA	M	A	A	0.433243	0.954758	0.853493	0.863043	1.3864	1.02586	1.25577	0.363402	-0.891083	-0.920501	-0.335203	-0.719412	-0.69887	-0.568065	-1.77805	-1.22479	1.86111	1.13122e-05	2266	4	4	4	27.2	27.2	27.2	23.63	0	15.342	122590000	5	4.92032	0
TVP23B;TVP23C	Q9NYZ1;Q96ET8	Golgi apparatus membrane protein TVP23 homolog B;Golgi apparatus membrane protein TVP23 homolog C					0.509112	0.512258	0.747854	0.754915	1.59014	0.48804	1.07307	0.864409	-1.30598	-0.936235	-1.11986	-1.90355	0.0184325	0.163243	-0.989978	-0.465876	1.86488	1.12867e-05	3563	2	2	2	7.3	7.3	7.3	23.576	0.004492	2.6946	19123000	2	4.7607	3.45722e-06
PAF1	Q8N7H5	RNA polymerase II-associated factor 1 homolog	NatA	M	A	P	0.579183	1.0297	0.700901	0.565492	0.996607	1.0622	1.2455	0.62656	-1.12194	-1.18878	-0.869931	-1.22928	-0.209999	0.402356	-1.63464	-0.953932	1.86521	1.12613e-05	3148	11	11	11	23	23	23	59.975	0	30.402	350290000	19	3.96915	2.16949e-05
NOP16	Q9Y3C1	Nucleolar protein 16	None	M	P	K	0.554739	0.802563	0.895368	1.25583	1.05227	1.3038	0.873121	0.234884	-0.722351	-0.849472	-1.16682	-1.13871	-0.553923	0.212292	-1.3687	-1.38489	1.87034	1.1236e-05	4892	7	7	7	42.1	42.1	42.1	21.188	0	22.632	208140000	11	3.97271	2.17539e-05
MRPL44	Q9H9J2	39S ribosomal protein L44, mitochondrial	NatA	M	A	S	0.749134	0.970192	0.908641	0.57234	1.30535	0.964619	1.0101	0.746768	-0.958069	-0.923266	-0.556483	0.0367286	-1.15663	-0.86253	-1.282	-1.5249	1.87367	1.12108e-05	4206	8	8	8	25.6	25.6	25.6	37.535	0	36.946	180560000	14	6.30456	0
TSPO	P30536	Translocator protein	NatA	M	A	P	0.887585	2.0958	0.840627	0.98398	0.66652	0.50045	0.577033	0.385632	-1.13178	-0.897255	-0.269981	-0.89336	-0.73061	-0.517678	-1.03357	-1.4634	1.87494	1.11857e-05	1211	1	1	1	4.7	4.7	4.7	18.828	0.0052236	2.434	91209000	3	4.76805	3.48432e-06
CPNE3	O75131;Q96A23;O95741	Copine-3	NatA	M	A	A	1.12445	0.949608	1.37805	1.37007	0.814363	0.204439	0.485664	0.725304	-1.01141	-0.353957	-0.836446	-0.393193	-1.35265	-1.5665	-1.01624	-0.521541	1.87585	1.11607e-05	431	8	8	7	15.6	15.6	14	60.13	0	24.836	441000000	10	5.93418	0
STAU1	O95793	Double-stranded RNA-binding protein Staufen homolog 1	NatA	M	S	Q	1.12348	1.17614	1.10192	1.22441	0.0647532	0.422995	1.28839	0.643966	-0.688074	-0.542703	-0.154336	-1.28461	-0.982475	-1.04187	-1.42563	-0.926353	1.88227	1.11359e-05	655	11	11	11	22.9	22.9	22.9	63.182	0	43.091	240140000	16	5.3597	0
USP39	Q53GS9	U4/U6,U5 tri-snRNP-associated protein 2	NatA	M	S	G	0.669804	0.880253	0.579697	0.237974	1.3866	1.30065	1.04905	0.669309	-1.07088	-1.32419	-1.48974	-0.888004	-0.139597	0.244908	-1.14267	-0.963171	1.88295	1.11111e-05	2568	15	15	15	25.1	25.1	25.1	65.38	0	79.681	515180000	25	4.74503	3.44828e-06
DHX8	Q14562	ATP-dependent RNA helicase DHX8	NatA	M	A	V	0.879029	1.28676	1.38999	0.973871	0.393003	1.16751	0.952083	-0.00256302	-0.446259	-0.970179	-1.19622	-0.862874	-0.390931	-0.514973	-1.33264	-1.32561	1.88484	1.10865e-05	2292	8	7	7	8.8	8	8	139.31	0	16.165	22591000	9	4.68389	6.75105e-06
CD109	Q6YHK3	CD109 antigen	NatB	M	Q	G	0.328819	0.539972	-0.04474	0.58739	1.33799	1.55224	1.48201	1.21629	-0.892316	-0.718594	-0.907911	-0.99589	-0.894501	-0.495385	-1.11231	-0.983066	1.88595	1.1062e-05	2822	10	10	10	7.6	7.6	7.6	161.69	0	23.905	96062000	10	8.06591	0
VPS35	Q96QK1	Vacuolar protein sorting-associated protein 35	None	M	P	T	0.88463	1.10036	0.723986	1.24044	1.17033	-0.378825	0.412517	1.43988	-1.17989	-1.4638	-1.51469	-0.376389	-0.72508	-0.600352	-0.541906	-0.191206	1.88659	1.10375e-05	3704	23	23	23	29.9	29.9	29.9	91.706	0	132.18	1161700000	48	3.64051	5.36258e-05
HNRNPA1;HNRNPA1L2	P09651;Q32P51	Heterogeneous nuclear ribonucleoprotein A1;Heterogeneous nuclear ribonucleoprotein A1, N-terminally processed;Heterogeneous nuclear ribonucleoprotein A1-like 2					0.315268	0.868443	0.21797	0.692444	1.08297	0.980693	1.31704	1.26366	-0.859324	-1.65406	-1.25836	-0.916026	-0.0398271	0.0772388	-1.22948	-0.858664	1.88687	1.10132e-05	838	23	22	20	53.2	53.2	50.8	38.746	0	323.31	28516000000	254	4.85375	3.58744e-06
PYCR1	P32322	Pyrroline-5-carboxylate reductase 1, mitochondrial	NatA	M	S	V	0.30467	0.705975	0.434865	1.13949	0.823217	1.33045	1.49366	0.646374	-0.83006	-1.31358	-1.00792	-0.982911	-0.246386	0.0934193	-1.26949	-1.32177	1.89306	2.1978e-05	1243	8	8	8	29.2	29.2	29.2	33.36	0	34.961	515460000	14	4.1699	1.1486e-05
HSD17B10	Q99714	3-hydroxyacyl-CoA dehydrogenase type-2	NatA	M	A	A	0.916964	0.90334	0.282975	0.795738	1.15311	0.789343	1.39764	0.59735	-0.899474	-1.13729	-1.28086	-1.17049	0.176179	0.00483416	-1.37409	-1.15526	1.89877	2.19298e-05	3787	11	11	11	61.7	61.7	61.7	26.923	0	167.81	4818400000	95	4.12593	1.41443e-05
SFT2D2	O95562	Vesicle transport protein SFT2B	NatB	M	D	K	0.251499	0.385116	0.275323	0.501805	1.15001	1.19774	1.97775	0.935056	-1.63377	-0.948572	-0.35608	-1.28663	-0.530805	-0.73332	-0.442753	-0.742375	1.90223	2.18818e-05	632	1	1	1	6.2	6.2	6.2	17.779	0.00046501	3.5236	31125000	1	5.35416	0
DHX15	O43143	Pre-mRNA-splicing factor ATP-dependent RNA helicase DHX15	NatA	M	S	K	0.475614	0.630669	0.323333	1.0332	1.40359	0.898303	1.42357	0.715249	-1.29	-0.82481	-0.651594	-0.974782	-0.563214	0.112281	-1.64205	-1.06936	1.90301	2.18341e-05	265	35	35	34	41.8	41.8	40.6	90.932	0	185.73	3782700000	99	4.17982	1.15108e-05
RPS24	P62847	40S ribosomal protein S24	NatB	M	N	D	1.07427	0.265674	1.28805	1.33921	0.877902	0.929707	0.906028	0.491846	-0.704282	-0.461554	-1.05407	-0.354751	-1.38557	-0.860117	-1.53155	-0.820799	1.90677	3.26797e-05	1811	7	7	7	45.9	45.9	45.9	15.423	0	25.995	3539900000	44	5.46107	0
HPCAL1;HPCA	P37235;P84074;P61601	Hippocalcin-like protein 1;Neuron-specific calcium-binding protein hippocalcin					0.602794	1.10514	0.429013	1.49294	1.23559	0.398242	0.737171	1.16567	-0.338594	-0.715343	-0.659763	-0.7369	-0.984117	-0.888687	-1.49299	-1.35017	1.90881	3.26087e-05	1317	4	4	4	22.3	22.3	22.3	22.313	0	13.998	63173000	4	5.52218	0
HNRNPK	P61978	Heterogeneous nuclear ribonucleoprotein K	NatB	M	E	T	0.421135	1.19346	0.353307	1.46827	0.924809	0.479988	0.926245	1.01065	-0.678402	-1.41989	-1.36476	-0.851863	-0.306272	0.249469	-1.3396	-1.06656	1.90987	3.2538e-05	1767	24	24	24	51.6	51.6	51.6	50.976	0	206.27	15998000000	138	3.69568	5.21092e-05
MRPL1	Q9BYD6	39S ribosomal protein L1, mitochondrial	NatA	M	A	A	0.896772	0.833131	0.481608	1.0172	0.726611	0.750379	1.3729	0.644316	-0.56505	-1.83954	-0.71112	-1.30071	-0.129616	-0.0203201	-1.62633	-0.530234	1.93224	3.24675e-05	3996	8	8	8	27.7	27.7	27.7	36.908	0	28.136	253230000	15	3.65452	5.13761e-05
CSTF1	Q05048	Cleavage stimulation factor subunit 1	NatC/E/F	M	Y	R	0.200476	0.814347	0.560925	0.830368	1.10532	0.842147	1.61556	0.518114	-0.967009	-1.56019	-1.15052	-1.59238	0.125374	0.101014	-1.0272	-0.416334	1.935	3.23974e-05	2009	6	6	6	14.2	14.2	14.2	48.357	0	34.315	323140000	7	4.71478	3.42173e-06
EIF4G1	Q04637;REV__Q8NEG2	Eukaryotic translation initiation factor 4 gamma 1	NatB	M	N	K	1.06292	1.31264	1.46829	1.69261	-0.176588	0.06044	0.437698	0.884855	-0.855955	-1.09379	-0.977757	-0.572572	-1.00687	-0.873382	-0.365609	-0.996916	1.94087	3.23276e-05	2001	54	54	50	33	33	31	175.49	0	258	4603100000	101	5.95947	0
PRPF3	O43395	U4/U6 small nuclear ribonucleoprotein Prp3	NatA	M	A	L	1.1458	1.65809	0.998272	1.04203	0.552117	0.507097	0.4481	0.661547	-0.528967	-0.981812	-0.569023	-0.881715	-0.737662	-0.274356	-1.33079	-1.70872	1.94209	3.22581e-05	292	15	15	15	26.8	26.8	26.8	77.528	0	56.276	397460000	18	5.28856	0
MRPL23	Q16540	39S ribosomal protein L23, mitochondrial	NatA	M	A	R	0.62937	0.406055	1.05409	0.982323	1.41445	0.933375	1.4326	0.230414	-1.00238	-0.895356	-0.562926	-0.282396	-1.00906	-0.555227	-1.43722	-1.3381	1.94582	3.21888e-05	2477	5	5	5	35.3	35.3	35.3	17.781	0	26.081	168320000	9	4.77098	3.4904e-06
DDX3X;DDX3Y	O00571;O15523;Q9NQI0	ATP-dependent RNA helicase DDX3X;ATP-dependent RNA helicase DDX3Y					0.75998	1.06736	0.844656	1.22201	1.07465	0.617394	0.666913	0.955893	-0.587093	-0.66899	-0.583644	-0.244116	-1.25676	-0.763755	-1.6144	-1.49009	1.94865	3.21199e-05	142	33	32	31	52.4	50.8	45.6	73.243	0	183.95	5202900000	89	7.14831	0
MGEA5	O60502	Protein O-GlcNAcase	NatC/E/F	M	V	Q	0.552053	0.480511	0.131287	0.266328	1.53012	0.732281	1.16513	1.57214	-1.36168	-1.11928	-1.47133	-1.11577	-0.864084	-0.555484	0.247899	-0.190121	1.9508	3.20513e-05	382	10	10	10	12.6	12.6	12.6	102.91	0	33.546	357750000	17	5.81605	0
PIAS1	O75925	E3 SUMO-protein ligase PIAS1	NatA	M	A	D	0.217383	1.5538	0.669949	0.966114	1.04159	0.0264329	1.605	0.426761	-0.921937	-1.98913	-0.354518	-1.08275	-0.417533	-0.555184	-0.697854	-0.488122	1.95333	3.19829e-05	528	4	4	2	5.5	5.5	3.1	71.835	0	10.372	34391000	4	3.16149	0.000173362
DCK	P27707	Deoxycytidine kinase	NatA	M	A	T	1.39537	0.932095	1.58957	1.47732	0.251748	0.063226	0.527176	0.563825	-1.20131	-0.289888	-0.975037	-0.689099	-1.38466	-1.15215	-0.564742	-0.543449	1.95442	3.19149e-05	1154	5	5	5	16.9	16.9	16.9	30.518	0	14.101	152060000	5	5.69305	0
CASK	O14936	Peripheral plasma membrane protein CASK	NatA	M	A	D	0.821627	0.741364	0.728985	1.36353	1.64672	1.11567	0.148782	0.018575	-1.29179	-1.39613	-1.40165	-0.858475	-0.238632	-0.0590576	-0.923429	-0.416091	1.95443	3.18471e-05	190	7	7	7	9.9	9.9	9.9	105.12	0	20.435	79857000	8	4.01618	2.19629e-05
NDUFS3	O75489	NADH dehydrogenase [ubiquinone] iron-sulfur protein 3, mitochondrial	NatA	M	A	A	0.347403	0.724954	0.349319	0.751917	1.43382	1.40634	1.44049	0.53246	-0.570062	-1.08087	-0.709804	-1.04245	-0.534997	-0.284384	-1.34252	-1.42161	1.9549	3.17797e-05	480	19	19	19	65.2	65.2	65.2	30.241	0	95.534	1478800000	40	4.91263	3.65965e-06
TMPO	P42167	Lamina-associated polypeptide 2, isoforms beta/gamma;Thymopoietin;Thymopentin	None	M	P	E	0.854144	1.56287	0.49635	1.0518	0.919174	0.709971	1.1339	0.259919	-0.638673	-1.00592	-0.567238	-0.854987	-0.95087	-0.0329432	-1.66975	-1.26775	1.95611	3.17125e-05	1371	17	8	8	50.4	22	22	50.67	0	32.222	1358400000	23	4.14501	1.42146e-05
TOMM22	Q9NS69	Mitochondrial import receptor subunit TOM22 homolog	NatA	M	A	A	0.563603	0.971482	1.08779	1.02721	1.04239	1.23563	0.724897	0.485658	0.159552	-0.930102	-1.36207	-0.513595	-1.07852	-1.27053	-1.21552	-0.927868	1.9597	3.16456e-05	4352	2	2	1	22.5	22.5	7.7	15.521	0.0011233	3.1706	15304000	1	5.03778	0
RPS7	P62081	40S ribosomal protein S7	NatC/E/F	M	F	S	1.33786	1.29842	1.08171	1.04944	0.677349	0.48059	0.697555	0.56346	-0.295736	-0.407909	-0.599504	-0.763961	-1.19884	-1.32809	-1.31736	-1.27499	1.96096	3.1579e-05	1770	18	18	18	77.3	77.3	77.3	22.127	0	131.79	5628700000	83	10.3651	0
THOC2	Q8NI27	THO complex subunit 2	NatA	M	A	A	0.391831	0.930089	0.586857	-0.0478687	1.30418	1.52521	1.33323	0.773893	-0.939803	-1.31454	-0.713094	-1.04991	-0.377414	-0.0321891	-1.35259	-1.01788	1.9632	3.15126e-05	3234	23	23	23	12.4	12.4	12.4	182.77	0	77.528	727680000	36	4.71465	3.4188e-06
PFKP	Q01813	ATP-dependent 6-phosphofructokinase, platelet type	NatB	M	D	A	1.33985	1.00875	1.43634	1.49809	0.31681	0.240011	0.362192	0.709299	-1.02277	-0.303534	-0.564996	-0.730608	-1.42621	-1.41299	-0.640867	-0.809374	1.96363	3.14465e-05	1958	24	24	21	31	31	26.4	85.595	0	130.37	2194500000	63	6.49763	0
ERBB2IP	Q96RT1	Protein LAP2	NatA	M	T	T	1.10823	0.669236	0.522661	0.184599	1.34437	1.18327	0.791475	0.747989	-1.00589	-0.81821	-1.67057	-1.77092	-0.0824145	0.108983	-0.396933	-0.915887	1.9669	3.13807e-05	3717	2	2	1	1.8	1.8	0.6	158.3	0.00023618	3.6924	20714000	4	4.84062	3.56189e-06
KDM2A	Q9Y2K7	Lysine-specific demethylase 2A	NatB	M	E	P	0.693303	0.399196	0.327687	1.31808	1.11797	0.955922	1.27685	0.786788	-1.43363	-0.644462	-0.521285	-1.05698	-0.00368285	-0.421833	-1.68132	-1.11259	1.96787	3.13152e-05	4836	6	6	6	7	7	7	132.79	0	33.129	50386000	6	3.84347	3.65297e-05
HNRNPA2B1	P22626	Heterogeneous nuclear ribonucleoproteins A2/B1	NatB	M	E	K	0.183448	0.830388	0.0667521	0.741912	1.16762	0.983449	1.1959	1.45585	-0.897587	-1.63202	-1.38878	-0.82522	-0.0233309	-0.0308124	-1.12755	-0.70001	1.97072	3.125e-05	1089	27	27	26	70.3	70.3	70.3	37.429	0	323.31	29913000000	244	4.95235	0
KIAA1210	Q9ULL0	Uncharacterized protein KIAA1210	NatC/E/F	M	R	A	0.903357	0.636263	0.542989	0.923745	1.24475	1.4677	0.588226	0.851372	-0.863999	-0.57631	-0.0218507	-0.691201	-1.21842	-1.25572	-1.13206	-1.39885	1.97123	3.1185e-05	4733	1	1	1	0.9	0.9	0.9	187.02	0.0092444	2.0032	2810100	1	6.57958	0
UMPS	P11172	Uridine 5-monophosphate synthase;Orotate phosphoribosyltransferase;Orotidine 5-phosphate decarboxylase	NatA	M	A	V	0.907147	1.20558	1.90975	0.858151	0.0230112	0.876088	0.324369	0.724257	-0.981914	-0.532709	-0.294457	-0.920333	-1.57628	-1.16198	-0.683986	-0.676693	1.97226	3.11203e-05	884	10	10	10	24.4	24.4	24.4	52.221	0	32.617	294940000	17	4.76641	3.47826e-06
CNDP2	Q96KP4	Cytosolic non-specific dipeptidase	NatA	M	A	A	1.25905	0.94512	1.03077	1.08371	0.588964	0.805391	0.272298	1.03178	-0.944591	-0.332136	-0.6162	-0.395488	-1.78047	-1.51895	-0.47687	-0.952381	1.97505	3.10559e-05	3655	15	15	15	42.9	42.9	42.9	52.878	0	65.958	975730000	27	5.35705	0
NHLRC2	Q8NBF2	NHL repeat-containing protein 2	NatA	M	A	A	0.914927	1.58615	0.859112	1.30672	1.18069	-0.390061	0.463471	0.553864	-1.71513	-1.39958	-0.167236	-0.909752	-0.5071	-0.399776	-0.770476	-0.605811	1.97637	3.09917e-05	3168	3	3	3	4.7	4.7	4.7	79.443	0	7.5347	57824000	3	3.73182	4.28752e-05
CYP51A1	Q16850	Lanosterol 14-alpha demethylase	NatC/E/F	M	L	L	0.327266	1.00648	0.255255	0.59877	1.52348	0.676427	1.44991	0.89618	-1.00842	-1.32358	-0.729538	-1.01249	-0.232328	0.165591	-1.25813	-1.33486	1.98585	3.09278e-05	2505	11	11	11	27.4	27.4	27.4	56.805	0	34.341	593070000	23	4.01961	2.20083e-05
ENSA	O43768	Alpha-endosulfine	NatA	M	S	Q	0.34469	0.636231	1.23113	1.01201	0.784677	0.28185	1.66972	0.654181	-0.740684	-0.658041	-1.07559	-1.13094	-1.54952	-1.27602	0.438174	-0.621866	1.98931	3.08642e-05	337	3	3	2	22.3	22.3	13.2	13.389	0	7.3644	168510000	5	3.02432	0.000227296
HCFC1	P51610;Q9Y5Z7	Host cell factor 1;HCF N-terminal chain 1;HCF N-terminal chain 2;HCF N-terminal chain 3;HCF N-terminal chain 4;HCF N-terminal chain 5;HCF N-terminal chain 6;HCF C-terminal chain 1;HCF C-terminal chain 2;HCF C-terminal chain 3;HCF C-terminal chain 4;HCF C-terminal chain 5;HCF C-terminal chain 6	NatA	M	A	S	1.66612	1.78314	0.736366	0.635926	0.767741	0.638264	0.336793	0.307822	-1.086	-0.74691	-0.992535	-0.648591	-0.736904	-0.236739	-0.887005	-1.53749	1.99291	3.08008e-05	1561	22	22	21	15.5	15.5	14.6	208.73	0	85.626	1046700000	38	4.52585	9.60769e-06
DCUN1D5	Q9BTE7	DCN1-like protein 5	None	M	P	V	1.34386	0.302082	0.485401	1.80111	1.05282	0.185619	0.252757	0.917371	-1.3186	-1.08152	-1.20303	-1.57085	-0.459781	-0.691454	-0.183906	0.168125	1.9931	3.07377e-05	3885	1	1	1	3.4	3.4	3.4	27.508	0.0063983	2.2871	47624000	3	4.08493	2.24877e-05
RBBP5	Q15291	Retinoblastoma-binding protein 5	NatB	M	N	L	0.695697	0.245375	0.465177	1.51536	0.602528	0.541949	1.41391	0.960497	-1.50335	-1.45713	-0.708015	-1.19885	-0.146816	-0.0899354	-1.41661	0.0802097	1.99876	3.06749e-05	2391	13	13	13	25.5	25.5	25.5	59.152	0	35.975	285820000	17	3.57925	5.72451e-05
HIST1H2AC	Q93077	Histone H2A type 1-C	NatA	M	S	G	1.01272	0.435328	0.868052	0.443388	1.263	1.51209	1.43898	-0.009635	-0.616012	-0.664126	-0.532447	-1.25689	-1.28568	-0.4451	-1.02332	-1.14034	1.99932	3.06123e-05	3450	9	2	0	46.2	13.8	0	14.105	0	22.588	4210100000	10	4.2046	8.73362e-06
UPF3B	Q9BZI7	Regulator of nonsense transcripts 3B	NatC/E/F	M	K	E	0.540085	0.144106	0.909173	1.11212	0.521267	1.58809	0.437281	1.50843	-0.579717	-1.65143	-0.0731292	-1.19927	-0.675197	-0.850867	-1.1646	-0.566352	1.99983	3.05499e-05	4014	7	7	7	14.7	14.7	14.7	57.761	0	27.115	118150000	10	3.49405	7.87949e-05
NDUFA5	Q16718	NADH dehydrogenase [ubiquinone] 1 alpha subcomplex subunit 5	NatA	M	A	G	0.989663	0.922009	0.281033	-0.0340657	1.44384	1.0366	1.28888	0.949036	-0.550493	-1.71043	-0.435034	-0.762539	-0.559119	-0.556644	-1.37063	-0.932101	2.00597	3.04878e-05	2494	2	2	2	21.6	21.6	21.6	13.459	0	7.1228	266070000	11	4.38599	9.24499e-06
DIDO1	Q9BTC0	Death-inducer obliterator 1	NatB	M	D	D	-0.0704354	1.45262	0.370882	0.0798752	1.0375	1.35241	1.03067	1.34711	-1.0107	-1.45627	-1.07761	-0.889105	-0.11326	-0.202601	-1.14634	-0.704737	2.00733	3.0426e-05	3879	11	11	11	7.9	7.9	7.9	243.87	0	28.401	116590000	14	4.35181	9.1673e-06
DDX21	Q9NR30	Nucleolar RNA helicase 2	None	M	P	G	0.168422	0.769932	0.110671	0.60686	1.33456	1.24901	1.42491	1.00734	-0.739296	-1.52368	-1.02568	-1.11851	-0.211875	0.111853	-1.22524	-0.939277	2.00821	3.03644e-05	4320	42	42	40	46.5	46.5	43	87.343	0	243.85	11146000000	134	4.95938	0
FYTTD1	Q96QD9	UAP56-interacting factor	NatB	M	N	R	0.444617	0.100892	0.995268	0.271178	1.70504	1.49306	0.73581	1.02676	-1.09914	-0.795623	-0.561019	-1.36451	-0.422656	-0.182229	-1.09897	-1.24847	2.0087	3.0303e-05	3701	6	6	6	19.8	19.8	19.8	35.818	0	15.783	104420000	8	4.56461	9.69305e-06
MRPL50	Q8N5N7	39S ribosomal protein L50, mitochondrial	NatA	M	A	A	0.245042	1.24969	0.583822	0.646146	0.839684	1.45183	1.60802	0.435799	-0.257979	-0.692164	-0.992348	-0.711046	-0.838794	-1.278	-1.28111	-1.00859	2.00943	4.03226e-05	3136	4	4	4	36.7	36.7	36.7	18.325	0	24.382	116780000	6	5.03773	0
PPID	Q08752	Peptidyl-prolyl cis-trans isomerase D	NatA	M	S	H	0.694344	1.39362	1.04839	1.17765	0.420541	0.510445	0.251613	1.31783	-0.768525	-0.141355	-0.831354	-0.937613	-1.44502	-1.78013	-0.448407	-0.462035	2.01322	4.02415e-05	2052	14	14	14	33	33	33	40.763	0	36.312	814570000	25	4.0238	2.20842e-05
EFNB1	P98172	Ephrin-B1	NatA	M	A	R	1.06097	1.58433	1.45255	0.959565	0.589521	0.565166	0.765335	-0.303221	-1.05742	-0.917944	-0.42043	-1.32638	-0.554438	-0.29406	-0.558923	-1.54463	2.01357	4.01606e-05	1923	4	4	4	16.2	16.2	16.2	38.006	0	22.114	284630000	7	4.43857	9.36768e-06
RPS5	P46782	40S ribosomal protein S5;40S ribosomal protein S5, N-terminally processed	NatA	M	T	E	1.05988	1.51703	0.891986	1.24617	0.430523	0.497281	0.836954	0.550198	-0.383572	-0.512525	-1.00766	-0.774839	-0.963079	-0.388465	-1.80589	-1.19399	2.01485	4.00802e-05	1431	8	8	6	23	23	14.2	22.876	0	26.617	2289600000	21	5.42637	0
TXLNG	Q9NUQ3	Gamma-taxilin	NatA	M	A	T	0.0728074	0.255666	0.880556	0.24316	0.842273	1.40069	1.45876	1.52121	-1.03775	-0.310964	-1.26457	-1.06558	-1.51534	-0.667688	-0.392039	-0.421192	2.01502	5e-05	4378	14	14	14	26.1	26.1	26.1	60.585	0	50.557	331300000	16	4.77733	3.4965e-06
SERPINB6	P35237	Serpin B6	NatB	M	D	V	1.21431	0.488997	1.29961	0.698406	1.04803	0.774655	0.833375	0.70763	-0.755189	-0.0395284	-0.612144	-0.70796	-1.91491	-1.00605	-0.891769	-1.13746	2.01548	4.99002e-05	1269	7	7	6	23.1	23.1	21	42.621	0	33.718	348100000	11	5.54833	0
TIMM13	Q9Y5L4	Mitochondrial import inner membrane translocase subunit Tim13	NatB	M	E	G	1.03699	0.318585	0.682448	0.745088	0.192282	1.07351	1.77027	0.795265	-0.542271	-1.63096	-1.19937	-1.10866	-0.447232	-0.450356	-1.34534	0.109748	2.01576	4.98008e-05	4969	4	4	4	53.7	53.7	53.7	10.5	0	42.069	661450000	13	3.5739	6.18312e-05
HNRNPH1	P31943	Heterogeneous nuclear ribonucleoprotein H;Heterogeneous nuclear ribonucleoprotein H, N-terminally processed	NatC/E/F	M	M	L	0.458135	0.545841	0.298474	0.418657	1.21302	1.40566	1.40506	0.953894	-0.860395	-1.58319	-0.834571	-1.05198	-0.156155	0.141375	-1.30315	-1.05067	2.01604	4.97018e-05	1234	16	16	9	43.9	43.9	26.9	49.229	0	162.1	9541100000	119	4.8417	3.56506e-06
RPS2	P15880	40S ribosomal protein S2	NatA	M	A	D	1.26272	1.34813	1.11359	1.25027	0.702244	-0.372236	0.959034	0.678212	-0.777582	-0.242331	-0.82703	-0.69904	-0.913336	-1.35726	-1.09767	-1.02772	2.01614	4.96032e-05	970	13	13	13	45.4	45.4	45.4	31.324	0	64.422	9996200000	68	5.74197	0
CD47	Q08722	Leukocyte surface antigen CD47	NatC/E/F	M	W	P	0.267977	0.654225	-0.203503	0.444973	1.37349	1.42951	1.43696	1.35023	-1.33391	-0.884944	-1.07264	-0.659166	-0.527847	-0.319326	-0.948401	-1.00761	2.01614	4.95049e-05	2051	3	3	3	8.7	8.7	8.7	35.213	0	8.4995	105920000	5	6.64774	0
BAZ1A	Q9NRL2	Bromodomain adjacent to zinc finger domain protein 1A	None	M	P	L	1.25445	1.21127	1.08997	1.32738	0.613085	1.11915	0.572116	-0.20838	-0.937235	-0.693593	-0.864489	-0.479973	-0.757593	-0.600771	-1.66833	-0.97707	2.01708	4.94071e-05	4334	12	12	12	8.1	8.1	8.1	178.7	0	32.266	266400000	19	5.19863	0
POU2F1;POU2F2;POU2F3	P14859;P09086;Q9UKI9;REV__Q6AHZ1	POU domain, class 2, transcription factor 1;POU domain, class 2, transcription factor 2;POU domain, class 2, transcription factor 3					0.300249	0.0584559	0.778292	0.561707	1.34161	1.28879	0.840768	1.42173	-1.93314	-0.245661	-0.429923	-1.11901	-1.1287	-0.843266	-0.745015	-0.146882	2.0211	4.93097e-05	957	3	3	3	5	5	5	76.471	0	21.073	55294000	6	3.97274	2.17687e-05
SPEN	Q96T58	Msx2-interacting protein	NatC/E/F	M	V	R	0.184739	0.87931	0.538392	0.335283	0.823652	1.58	1.34366	0.881585	-1.12392	-1.25594	-0.152424	-1.77748	-0.140364	-0.143873	-1.09519	-0.877417	2.02156	4.92126e-05	3744	5	5	5	1.6	1.6	1.6	402.24	0	10.103	27699000	5	3.95548	2.97297e-05
MBNL1	Q9NR56;Q5VZF2;Q9NUK0	Muscleblind-like protein 1	NatA	M	A	V	0.636294	0.70273	0.234019	0.907307	0.235515	0.796929	2.42193	0.799127	-1.06216	-0.839063	-1.00385	-0.691704	-1.14249	-0.501371	-0.885429	-0.607784	2.02195	4.91159e-05	4326	5	5	4	15.2	15.2	12.4	41.817	0	10.374	47272000	8	3.56708	6.16479e-05
RPLP0;RPLP0P6	P05388;Q8NHW5	60S acidic ribosomal protein P0;60S acidic ribosomal protein P0-like					0.915114	1.12296	0.820435	1.61487	0.448625	-0.0720604	0.495514	1.41145	-1.06627	-0.999328	-1.48577	0.0933559	-0.595867	-1.02342	-0.916069	-0.763541	2.02379	4.90196e-05	751	15	15	15	42.3	42.3	42.3	34.273	0	140.33	9876700000	114	3.7816	4.1052e-05
HYDIN	Q4G0P3	Hydrocephalus-inducing protein homolog	NatA	M	T	S	0.170969	1.10892	0.159151	0.707354	1.5477	1.14529	1.20593	0.425311	-1.19608	-1.65073	-1.36795	-0.847023	-0.15587	0.200947	-0.666576	-0.787346	2.02438	4.89237e-05	2547	2	2	2	0.3	0.3	0.3	575.89	0.0067306	2.1479	187320000	4	4.4812	9.47867e-06
KIAA1671	Q9BY89	Uncharacterized protein KIAA1671	NatA	M	A	T	0.592804	0.51686	0.202148	0.399919	1.20544	1.18545	0.85528	1.90655	-0.893494	-0.621865	-0.774268	-1.15958	-0.156649	-0.850803	-0.904322	-1.50348	2.02671	4.88281e-05	3991	5	5	5	3.2	3.2	3.2	196.71	0	10.109	28337000	5	5.16934	0
CHP1	Q99653	Calcineurin B homologous protein 1	NatA	M	G	S	0.41299	0.476415	0.26335	0.516846	0.972865	1.02362	1.85734	1.43898	-0.416013	-1.00458	-0.684068	-0.713838	-1.15158	-0.686611	-1.41349	-0.892216	2.02793	4.87329e-05	3783	7	7	7	51.3	51.3	51.3	22.456	0	67.397	458350000	14	6.54895	0
RPS27A;UBC;UBB;UBA52	P62979;P0CG48;P0CG47;P62987	Ubiquitin-40S ribosomal protein S27a;Ubiquitin;40S ribosomal protein S27a;Polyubiquitin-C;Ubiquitin;Polyubiquitin-B;Ubiquitin;Ubiquitin-60S ribosomal protein L40;Ubiquitin;60S ribosomal protein L40					0.748648	0.912889	1.08017	0.647584	1.30204	1.16638	1.18044	-0.0614035	-0.71219	-0.364837	-0.45081	-1.23456	-1.09895	-0.340147	-1.27576	-1.49948	2.02877	5.83658e-05	1829	11	11	11	48.1	48.1	48.1	17.965	0	94.488	11937000000	86	4.17136	1.14943e-05
RBM22	Q9NW64	Pre-mRNA-splicing factor RBM22	NatA	M	A	T	0.244443	0.478133	0.0860459	0.691303	0.932381	1.00906	1.85634	1.25824	-1.3371	-1.19207	-0.803256	-1.18432	-0.218893	0.152755	-1.11917	-0.85389	2.02969	5.82524e-05	4417	5	5	5	11.4	11.4	11.4	46.895	0	13.18	151930000	8	4.93242	0
PGAP1	Q75T13	GPI inositol-deacylase	NatC/E/F	M	F	L	0.997332	-0.190546	0.911172	0.541042	1.33224	0.932016	0.921472	1.35399	-0.191914	-1.0517	-1.16646	-0.957221	-1.45458	-1.25099	-0.0835231	-0.642337	2.02986	5.81395e-05	2854	2	2	2	2.1	2.1	2.1	105.38	0.007323	2.1204	1393900000	3	3.95008	3.23887e-05
FAM207A	Q9NSI2	Protein FAM207A	NatA	M	G	K	0.539712	1.14567	1.01003	0.826005	0.933727	1.40176	0.667523	0.256502	-1.50745	-0.842135	-1.25066	-0.245309	-0.237841	-0.0918938	-1.67694	-0.928701	2.0311	5.80271e-05	4359	5	5	5	25.2	25.2	25.2	25.456	0	20.022	111010000	7	3.45294	8.46198e-05
TYW1;TYW1B	Q9NV66;Q6NUM6	S-adenosyl-L-methionine-dependent tRNA 4-demethylwyosine synthase					-0.011044	0.450434	0.363115	0.389444	1.76806	1.20125	1.46466	0.721466	-1.15499	-1.22033	-1.0361	-1.59221	-0.729414	-0.364851	0.149647	-0.399144	2.03467	5.79151e-05	2743	1	1	1	2	2	2	83.701	0	4.719	22177000	2	5.94299	0
RPS12	P25398	40S ribosomal protein S12	NatA	M	A	E	0.585726	1.29242	0.859743	1.55123	0.0411009	0.387737	0.923161	1.25831	-0.120395	-1.19606	-1.12876	-0.400296	-0.920507	-0.944261	-1.44026	-0.748875	2.03667	5.78035e-05	1124	7	7	6	43.2	43.2	26.5	14.515	0	56.742	2991200000	20	4.16954	1.14778e-05
WDR44	Q5JSH3	WD repeat-containing protein 44	NatA	M	A	S	1.06148	0.350542	1.47248	0.757948	0.770585	0.390896	0.466915	1.55151	-0.363732	-1.00107	-0.0810841	-1.19019	-1.17151	-1.66079	-0.801521	-0.552456	2.0372	5.76923e-05	2600	3	3	3	5.5	5.5	5.5	101.37	0	10.324	33615000	4	3.7363	4.29836e-05
RDH13	Q8NBN7	Retinol dehydrogenase 13	NatA	M	S	R	0.672157	0.547491	0.47696	0.837031	1.16759	0.458247	1.32143	1.29995	-0.023526	-0.574884	-1.2219	-1.91782	-0.170601	-0.944762	-0.841395	-1.08596	2.03734	5.75816e-05	3175	3	3	3	13.6	13.6	13.6	35.932	0	6.4756	23627000	10	3.70213	5.22063e-05
CLINT1	Q14677;P51826	Clathrin interactor 1	NatC/E/F	M	L	N	1.13585	0.447159	0.558776	0.945974	0.396717	1.02323	0.491959	1.11117	-1.6861	-1.23957	-0.736846	-2.14059	-0.284907	-0.027435	-0.130385	0.134986	2.03747	5.74713e-05	2301	8	8	8	14.9	14.9	14.9	68.259	0	25.805	231340000	10	4.95672	0
UQCC2	Q9BRT2	Ubiquinol-cytochrome-c reductase complex assembly factor 2	NatA	M	A	A	0.174958	0.476367	0.188237	0.775755	1.28658	1.02382	1.29217	1.29	-0.775866	-1.19447	-1.19638	-1.62457	-0.330646	0.400966	-0.667637	-1.11928	2.04234	5.73614e-05	3857	5	5	5	34.9	34.9	34.9	14.875	0	14.45	137920000	9	4.95867	0
MCCC2	Q9HCC0	Methylcrotonoyl-CoA carboxylase beta chain, mitochondrial	NatC/E/F	M	W	A	0.409036	-0.199315	1.10775	0.589074	1.21239	0.683112	1.02858	1.79384	-1.49046	-0.724987	-0.944352	-0.740775	-0.792244	-0.0481487	-1.3973	-0.4862	2.04459	5.72519e-05	4246	7	7	7	14.7	14.7	14.7	61.332	0	30.991	87223000	8	3.8827	3.43008e-05
RBM8A	Q9Y5S9	RNA-binding protein 8A	NatA	M	A	D	0.893675	1.34346	0.904606	1.55712	0.498915	-0.234523	0.249094	1.57933	-0.607637	-0.90685	-1.06464	-0.509876	-0.64811	-0.889091	-1.35938	-0.806101	2.0479	5.71429e-05	4978	7	7	7	33.3	33.3	33.3	19.889	0	29.508	1087500000	18	4.16196	1.14204e-05
COX6C	P09669	Cytochrome c oxidase subunit 6C	NatA	M	A	P	0.40125	0.831766	-0.0348126	0.674067	1.42558	1.42988	1.11607	1.18112	-0.673174	-0.649794	-0.811558	-0.580811	-0.982356	-0.632979	-1.579	-1.11525	2.04848	5.70342e-05	840	5	5	5	36	36	36	8.7813	0	12.613	654990000	11	6.60263	0
PTBP1	P26599	Polypyrimidine tract-binding protein 1	NatB	M	D	G	0.580759	1.07233	0.531473	1.06667	0.851002	0.862874	0.98977	0.710546	-0.451012	-1.57923	-1.42826	-0.903285	-0.257043	0.460588	-1.54072	-0.966459	2.04957	5.6926e-05	1141	16	16	13	39.4	39.4	34.7	57.221	0	147.07	6421300000	84	3.47745	7.83862e-05
DDX51	Q8N8A6	ATP-dependent RNA helicase DDX51	NatA	M	A	L	0.19892	0.902054	0.25291	0.549544	1.29574	1.01724	1.34718	0.982887	-1.25405	-1.7576	-0.460061	-0.947148	0.0266019	0.058439	-1.28455	-0.928103	2.0497	5.68182e-05	3152	12	12	12	24.2	24.2	24.2	72.456	0	43.423	282580000	19	4.0456	2.2176e-05
AIMP2	Q13155	Aminoacyl tRNA synthase complex-interacting multifunctional protein 2	None	M	P	M	0.443258	1.60437	1.53676	1.54978	0.574185	0.265674	0.730228	0.0201417	-1.2506	-0.419814	-1.16885	-0.342016	-0.916081	-0.800314	-1.19672	-0.629987	2.05012	5.67108e-05	2130	7	7	7	26.2	26.2	26.2	35.348	0	30.065	168100000	13	4.67232	6.72269e-06
WDR43	Q15061	WD repeat-containing protein 43	NatA	M	A	A	0.935132	1.4357	0.734417	0.884335	0.63009	0.996837	0.649286	0.61963	-0.795773	-1.08892	-0.665726	-0.716775	-0.424015	0.137753	-1.76826	-1.56371	2.05178	5.66038e-05	2364	11	11	11	21.1	21.1	21.1	74.89	0	79.081	485820000	30	3.78219	4.10783e-05
DNAJB6	O75190;Q8WWF6	DnaJ homolog subfamily B member 6	NatC/E/F	M	V	D	0.914037	0.797654	0.441682	0.78028	1.33983	1.04676	0.95986	0.660786	-1.37207	-0.109619	-0.0639574	-0.826728	-1.69216	-0.537587	-1.11443	-1.22435	2.05663	6.59134e-05	443	3	3	3	10.7	10.7	10.7	36.087	0	20.615	94476000	3	4.5534	9.67742e-06
UBAP2	Q5T6F2	Ubiquitin-associated protein 2	NatC/E/F	M	M	T	0.687744	0.676797	1.24156	1.70926	-0.200503	1.08328	0.442722	0.99303	-1.09652	-0.869453	-1.10965	-0.681729	-1.17126	0.207354	-1.35116	-0.56147	2.05971	6.57895e-05	2646	5	5	5	5.8	5.8	5.8	117.11	0	11.618	113720000	7	3.44552	8.66591e-05
ACTL6A	O96019;O94805	Actin-like protein 6A	NatA	M	S	G	0.492714	0.556727	0.0280983	0.342697	0.952435	1.08876	1.48026	1.48281	-1.23993	-1.43758	-1.33746	-1.13564	0.270829	-0.100518	-0.859527	-0.584671	2.06459	6.5666e-05	682	10	10	10	27.3	27.3	27.3	47.46	0	34.824	523360000	17	6.13577	0
NUP133	Q8WUM0	Nuclear pore complex protein Nup133	NatC/E/F	M	F	P	0.174151	0.879764	0.393927	0.882246	1.278	1.04577	1.10627	0.892614	-1.1298	-1.46975	-0.663384	-0.796339	-0.0405365	0.188159	-1.69454	-1.04655	2.06799	6.55431e-05	3308	26	26	26	25.3	25.3	25.3	128.98	0	113.69	938430000	40	3.62607	5.56901e-05
MLLT1	Q03111	Protein ENL	NatB	M	D	N	0.638697	0.449773	0.532916	0.578535	1.54147	0.950405	0.930302	1.13757	-0.53388	-1.45561	-0.223873	-1.35117	-0.212407	-0.35847	-0.845479	-1.77878	2.0712	6.54206e-05	1986	2	2	2	3	3	3	62.055	0.0015521	3.0163	29534000	2	3.88671	3.43461e-05
NUCKS1	Q9H1E3	Nuclear ubiquitous casein and cyclin-dependent kinase substrate 1	NatA	M	S	R	1.19344	1.01772	1.44981	1.67889	0.399202	0.252235	0.476525	0.470533	-0.348979	-0.777006	-0.536496	-0.569007	-1.31628	-1.30145	-1.01196	-1.07717	2.07589	6.52985e-05	4083	5	5	5	24.3	24.3	24.3	27.296	0	10.946	403770000	7	8.68063	0
DNAJC2	Q99543	DnaJ homolog subfamily C member 2;DnaJ homolog subfamily C member 2, N-terminally processed	NatC/E/F	M	L	L	0.112426	1.13078	0.937368	1.60006	0.245438	0.228126	0.183701	1.99397	-1.15783	-1.39162	-0.351248	-0.77844	-0.780779	-1.02967	-0.353732	-0.58855	2.077	6.51769e-05	3764	9	9	9	15.6	15.6	15.6	71.996	0	22.145	193990000	13	2.79675	0.000352774
NVL	O15381	Nuclear valosin-containing protein-like	NatC/E/F	M	K	P	0.366934	0.605006	1.68662	0.359016	0.602034	1.23177	1.40517	0.494308	-0.963204	-1.08359	-1.16198	-0.396553	-0.401275	-0.239489	-1.73327	-0.771498	2.07769	6.50558e-05	248	11	11	11	16.5	16.5	16.5	95.05	0	54.628	228510000	13	3.36176	0.000102908
RBM28	Q9NW13	RNA-binding protein 28	NatA	M	A	G	0.204364	0.694811	0.830548	1.10429	0.670586	0.747471	1.29182	1.16497	-0.606548	-1.58922	-0.833873	-0.718218	0.00209733	-0.166533	-1.89278	-0.903779	2.08008	6.49351e-05	4415	16	16	16	22.5	22.5	22.5	85.737	0	82.413	607900000	27	3.34802	0.000111297
RIF1	Q5UIP0	Telomere-associated protein RIF1	NatA	M	T	A	0.133867	0.935828	0.00207548	0.474013	1.10825	1.30822	1.11417	1.26261	-1.35244	-1.49414	-1.35702	-1.11727	0.200662	0.104459	-0.780566	-0.54273	2.08012	6.48148e-05	2661	39	39	39	19.3	19.3	19.3	274.46	0	187.29	1235900000	71	5.87955	0
PLCH1	Q4KWH8	1-phosphatidylinositol 4,5-bisphosphate phosphodiesterase eta-1	NatA	M	A	D	1.11767	0.998337	0.000836775	0.2997	1.26569	0.389291	1.13839	1.36211	-1.28589	-1.19425	-0.893209	-1.05658	0.2788	-0.130736	-1.30054	-0.989616	2.08068	6.4695e-05	2551	3	2	2	1.9	1.4	1.4	189.22	0.0002457	4.1802	342460000	7	3.62652	5.57576e-05
UQCRQ	O14949	Cytochrome b-c1 complex subunit 8	NatA	M	G	R	0.533962	0.778373	0.813949	0.238025	1.24609	1.22377	1.2197	0.975664	-0.706997	-0.666863	0.10572	-0.709993	-1.28071	-1.05621	-1.3616	-1.35289	2.08419	6.45756e-05	192	5	5	5	51.2	51.2	51.2	9.9062	0	9.9378	424170000	7	7.16808	0
UBE3C	Q15386	Ubiquitin-protein ligase E3C	NatC/E/F	M	F	S	1.40543	0.706397	1.36618	1.28672	0.679294	-0.0642163	0.662717	0.228011	-0.686275	-1.99202	-0.890123	-1.27849	-0.864051	-0.181056	-0.595414	0.216901	2.08468	6.44567e-05	2404	4	4	4	5.3	5.3	5.3	123.92	0	7.8492	27481000	4	4.36413	9.1954e-06
TOR1AIP1	Q5JTV8	Torsin-1A-interacting protein 1	NatA	M	A	G	0.749346	0.626653	0.434046	1.23235	1.42292	0.790786	0.982414	0.535477	-0.492247	-1.28282	-1.67999	-0.58541	0.113703	-0.344633	-1.49683	-1.00577	2.08478	6.43382e-05	2606	9	9	9	16.5	16.5	16.5	66.248	0	19.376	202490000	11	3.55845	6.38298e-05
DDX56	Q9NY93	Probable ATP-dependent RNA helicase DDX56	NatB	M	E	D	0.944601	0.850358	0.489561	0.306542	1.03306	1.11383	0.396139	1.76807	-0.372376	-1.33776	-1.0999	-0.382107	-0.345118	-0.777702	-1.52318	-1.06401	2.0882	6.42202e-05	4468	9	9	9	20.1	20.1	20.1	61.589	0	37.178	229110000	12	4.05018	2.22068e-05
SSNA1	O43805	Sjoegren syndrome nuclear autoantigen 1	NatA	M	T	Q	0.249968	0.627043	0.639562	1.30184	0.708306	1.05833	0.975596	1.39449	-0.854283	0.0707091	-0.830542	-0.587987	-1.34619	-1.4696	-1.35825	-0.578991	2.08878	7.32601e-05	341	6	6	6	42	42	42	13.596	0	12.257	107260000	7	4.97471	0
MRTO4	Q9UKD2	mRNA turnover protein 4 homolog	None	M	P	K	0.2626	0.545596	0.314496	1.51882	0.92182	0.522684	1.77078	0.789691	-1.30273	-1.08828	-0.796315	-0.589797	-0.406074	0.0270395	-1.57343	-0.916902	2.09201	7.31262e-05	4695	10	10	10	44.4	44.4	44.4	27.56	0	34.264	611400000	18	3.28695	0.000135297
RMND1	Q9NWS8	Required for meiotic nuclear division protein 1 homolog	None	M	P	A	0.550633	0.533972	1.16912	-0.1528	1.59972	1.19762	0.939295	0.695408	-1.67283	-1.14881	-1.15671	-0.478739	-0.130912	0.0243865	-1.0847	-0.884657	2.09349	7.29927e-05	4425	2	2	2	5.6	5.6	5.6	51.603	0	6.8134	44163000	2	3.81741	3.6246e-05
SLC7A5	Q01650;Q92536;Q9UM01	Large neutral amino acids transporter small subunit 1	NatA	M	A	G	0.130452	0.900012	0.13949	0.602731	1.26063	0.932807	1.17051	1.66994	-0.368842	-1.28723	-1.18319	-0.530304	-0.3155	-0.853134	-1.52008	-0.748291	2.09449	7.28597e-05	1955	5	5	5	11.2	11.2	11.2	55.01	0	48.219	671580000	8	4.69894	3.40136e-06
SRSF10	O75494;Q8WXF0	Serine/arginine-rich splicing factor 10	NatA	M	S	R	0.307965	0.536594	0.312403	1.21325	1.02839	1.64659	1.32032	0.512821	-0.745382	-0.812505	-0.666954	-0.902027	-0.813742	-0.0689157	-1.52506	-1.34374	2.09464	7.27273e-05	481	10	10	10	25.2	25.2	25.2	31.3	0	185.47	878380000	19	4.18219	1.15191e-05
ASRGL1	Q7L266	Isoaspartyl peptidase/L-asparaginase;Isoaspartyl peptidase/L-asparaginase alpha chain;Isoaspartyl peptidase/L-asparaginase beta chain	NatB	M	N	P	0.848966	1.07358	1.84487	1.60998	-0.192856	0.564029	0.100456	0.657633	-0.839571	-0.898477	-0.79927	-0.985659	-1.44645	-0.542206	-0.903373	-0.0916589	2.09604	7.25953e-05	2863	2	2	2	8.4	8.4	8.4	32.054	0	10.939	34251000	3	4.65492	6.68896e-06
SUCLG1	P53597	Succinyl-CoA ligase [ADP/GDP-forming] subunit alpha, mitochondrial	NatA	M	T	A	0.60647	1.18614	0.0191503	0.925459	0.8707	1.2913	0.978162	0.673784	-1.01607	-1.55492	-0.996914	-0.923966	-0.296897	0.592288	-1.2849	-1.06979	2.09747	7.24638e-05	1614	5	5	5	17.6	17.6	17.6	36.249	0	33.118	667820000	16	3.45794	8.47167e-05
TSR1	Q2NL82	Pre-rRNA-processing protein TSR1 homolog	NatA	M	A	A	0.439637	0.725176	-0.141617	0.749929	0.908696	0.600942	0.99275	2.24473	-1.02164	-1.65509	-0.734272	-0.416473	-0.862253	-0.895816	-0.53316	-0.401538	2.10079	7.23327e-05	2516	17	17	17	24	24	24	91.809	0	58.212	571200000	28	3.67933	5.18519e-05
UBE3A	Q05086	Ubiquitin-protein ligase E3A	NatB	M	E	K	1.14499	0.765033	1.33808	1.51521	0.436251	-0.0837906	0.832393	0.258425	-2.04938	-0.85481	-1.08678	-0.980775	-0.166027	-0.422444	0.211515	-0.857883	2.10758	8.12274e-05	2010	13	13	13	19.1	19.1	19.1	100.69	0	44.11	220630000	19	4.51049	9.53895e-06
RAD18	Q9NS91	E3 ubiquitin-protein ligase RAD18	NatB	M	D	S	0.766192	1.63363	1.28807	0.94308	0.26466	0.686357	0.321444	0.687137	-0.539151	-1.25427	-0.871474	-1.29001	0.118877	-0.274648	-0.680006	-1.79989	2.10829	8.10811e-05	4354	1	1	1	2	2	2	56.222	0.001336	3.0603	19495000	1	3.7407	4.30925e-05
PRDX6	P30041	Peroxiredoxin-6	None	M	P	G	1.14887	0.909785	1.1926	1.41761	0.529046	0.122296	0.377157	1.04383	-0.884358	-0.457253	-0.973668	-0.28323	-1.5642	-1.75733	-0.444374	-0.376782	2.11025	8.09353e-05	1189	15	15	15	57.1	57.1	57.1	25.035	0	78.453	4442300000	57	4.23696	8.78477e-06
PHAX	Q9H814	Phosphorylated adapter RNA export protein	NatA	M	A	L	0.969757	1.04369	1.69678	1.18668	0.730556	-0.250201	0.231239	0.954248	-0.829095	-1.15653	-1.31097	-0.239425	-1.32294	-0.174216	-0.333857	-1.19571	2.1105	8.079e-05	4178	2	2	2	6.1	6.1	6.1	44.402	0	5.8928	40930000	4	3.85855	3.66972e-05
ARMT1	Q9H993	Protein-glutamate O-methyltransferase	NatA	M	A	V	1.15882	1.13894	1.53459	1.36552	0.340243	0.416933	0.506068	0.447542	-0.670305	-0.430644	-0.568542	-0.364601	-1.64872	-1.34499	-1.00102	-0.879835	2.11091	8.06452e-05	4196	12	12	10	28.6	28.6	23.4	51.172	0	50.468	644990000	21	8.20592	0
SDF2L1	Q9HCN8	Stromal cell-derived factor 2-like protein 1	NatC/E/F	M	W	S	1.13038	1.62294	0.0675936	0.684157	0.817201	1.2032	0.433639	0.610675	-0.817635	-0.937499	-0.716877	-1.81012	0.0550383	-0.120627	-1.35077	-0.87129	2.1121	8.94454e-05	4257	2	2	2	6.8	6.8	6.8	23.598	0	12.688	118900000	5	3.24002	0.000146948
NME2	P22392;O60361	Nucleoside diphosphate kinase B	NatA	M	A	N	1.41886	0.87744	1.34127	1.28386	0.698293	0.212618	0.330423	0.650353	-0.839585	-0.0302976	-0.739079	-0.767747	-1.59834	-1.57206	-0.499403	-0.766611	2.11564	8.92857e-05	1086	11	11	7	72.4	72.4	47.4	17.298	0	79.111	10016000000	63	5.20219	0
PPIA	P62937;F5H284;Q9Y536;P0DN26;A0A0B4J2A2;A0A075B767;A0A075B759;P0DN37	Peptidyl-prolyl cis-trans isomerase A;Peptidyl-prolyl cis-trans isomerase A, N-terminally processed	NatC/E/F	M	V	N	0.977134	0.757888	1.25119	1.41779	0.804243	0.478268	0.506546	0.47926	-0.459347	-0.276015	-1.46293	-0.853931	-1.80178	-1.42791	-0.282571	-0.107831	2.11724	8.91266e-05	1827	13	13	13	60.6	60.6	60.6	18.012	0	68.592	15049000000	106	3.55514	6.37168e-05
PLA2G16	P53816	HRAS-like suppressor 3	NatC/E/F	M	R	A	-0.034287	0.641546	0.694928	0.022598	0.824412	0.995347	1.96742	1.35936	-0.661379	-1.15696	-0.940902	-1.49035	-0.460833	-0.19429	-0.361878	-1.20473	2.11839	8.8968e-05	1623	1	1	1	7.4	7.4	7.4	17.936	0	4.6668	18958000	2	4.57478	9.73236e-06
ILF2	Q12905	Interleukin enhancer-binding factor 2	NatC/E/F	M	R	G	0.659892	1.06495	0.555705	1.02259	1.04406	0.451855	1.24619	0.656672	-0.905933	-1.47075	-0.949729	-0.42152	0.036525	0.0642888	-1.70435	-1.35045	2.12112	0.000106572	2093	19	19	19	55.6	55.6	55.6	43.062	0	190.92	5338200000	88	3.23785	0.00014671
SKIV2L2	P42285	Superkiller viralicidic activity 2-like 2	NatA	M	A	D	0.273854	1.41375	0.0602838	0.865461	0.942102	0.629304	1.08508	1.10765	-1.15805	-1.23328	-1.31181	-1.20012	0.165517	0.423471	-1.28405	-0.779161	2.12261	0.000106383	1374	31	31	30	29.4	29.4	29.3	117.8	0	103.51	1684300000	57	3.60502	5.52885e-05
TOMM40	O96008	Mitochondrial import receptor subunit TOM40 homolog	NatA	M	G	N	0.208084	0.999797	0.186867	0.496438	1.5099	0.669784	1.50253	0.935411	-1.44315	-1.51093	-0.782516	-0.520556	0.100394	-0.152014	-1.33722	-0.862814	2.12427	0.000106195	678	7	7	7	30.5	30.5	30.5	37.893	0	56.216	1512800000	44	3.78726	4.1184e-05
MCTS1	Q9ULC4	Malignant T-cell-amplified sequence 1	NatC/E/F	M	F	K	0.257401	0.309747	1.34937	1.79755	0.748325	0.686482	0.963787	0.527412	-1.33345	-1.08563	-1.04973	0.314116	-1.15359	-1.15085	-0.727733	-0.45322	2.12586	0.000106007	4724	5	5	5	35.4	35.4	35.4	20.555	0	25.646	473910000	17	3.10687	0.00019375
CXorf56	Q9H5V9	UPF0428 protein CXorf56	None	M	P	K	0.811603	0.876752	1.04838	1.69002	0.387053	0.519719	0.94221	0.713227	-0.547599	-0.249578	-0.527897	-0.458563	-1.3523	-1.61766	-1.17188	-1.06349	2.12905	0.000114638	4153	5	5	5	16.2	16.2	16.2	25.624	0	10.326	77937000	6	6.90275	0
EBNA1BP2	Q99848	Probable rRNA-processing protein EBP2	NatB	M	D	T	0.136318	1.19804	0.256618	0.732373	1.32063	0.743706	1.03443	1.08347	-0.710931	-1.88808	-1.06878	-0.700957	-0.0321483	0.181315	-1.30435	-0.981658	2.13126	0.000123239	3806	11	11	11	42.2	42.2	42.2	34.852	0	54.546	1010900000	22	3.47402	8.06452e-05
CD44	P16070	CD44 antigen	NatB	M	D	K	0.518425	1.52549	0.335556	0.998433	0.100478	1.41721	1.24938	0.606506	-1.22149	-0.485045	0.187079	-1.16732	-0.798914	-0.95061	-1.14381	-1.17137	2.13531	0.000123023	975	3	3	3	5	5	5	81.537	0	9.4093	74766000	5	3.47226	8.05524e-05
ETHE1	O95571	Persulfide dioxygenase ETHE1, mitochondrial	NatA	M	A	E	0.510808	0.602673	1.02199	0.452835	0.912833	1.27683	1.66421	0.461094	-0.237939	-0.730111	-1.20957	-0.734439	-0.195212	-1.59289	-1.30913	-0.893988	2.13696	0.000122807	634	1	1	1	5.5	5.5	5.5	27.873	0.0043178	2.7779	12472000	1	4.16626	1.14613e-05
MTX2	O75431	Metaxin-2	NatA	M	S	L	0.665838	0.410798	0.894307	0.249922	0.586433	0.935188	1.87112	0.775319	-0.645428	-2.24166	-0.9611	-0.765053	-0.520521	-0.019525	-0.949192	-0.286439	2.13833	0.000122592	471	2	2	2	7.6	7.6	7.6	29.763	0	6.6606	98202000	4	3.51205	7.44619e-05
GNB2L1	P63244	Guanine nucleotide-binding protein subunit beta-2-like 1;Guanine nucleotide-binding protein subunit beta-2-like 1, N-terminally processed	NatA	M	T	E	1.03808	0.858901	0.703703	1.97288	0.799672	-0.179163	0.969983	0.667844	-0.970539	-0.632836	-0.7379	-0.23812	-0.654871	-1.17404	-1.3715	-1.0521	2.1397	0.000122378	1848	15	15	15	42.3	42.3	42.3	35.076	0	129.27	7617100000	68	4.4369	9.35308e-06
IDH1	O75874	Isocitrate dehydrogenase [NADP] cytoplasmic	NatA	M	S	K	0.94212	0.485326	1.17029	1.24558	0.720604	0.512963	0.293919	0.947737	-1.14732	-0.671936	-1.85978	-0.647557	-1.44299	-1.13409	0.333099	0.252043	2.1404	0.000122164	521	19	19	18	43.5	43.5	41.3	46.659	0	80.395	2330800000	53	2.96835	0.000249252
PPP1R3D	O95685	Protein phosphatase 1 regulatory subunit 3D	NatA	M	S	R	1.93977	1.00272	0.764444	1.05009	0.371994	0.139038	1.14375	0.234445	-1.04085	-0.0537489	-1.54186	-1.02962	-0.801756	-0.486437	-1.1537	-0.538278	2.14646	0.000121951	642	1	1	1	4.3	4.3	4.3	32.559	0.00023787	3.7712	6251600	1	3.88097	3.42556e-05
PTBP2	Q9UKA9	Polypyrimidine tract-binding protein 2	NatB	M	D	G	1.16053	1.26278	1.24166	1.45056	0.316133	0.518591	0.539209	0.484921	-0.553503	-0.501217	-0.370662	-0.391077	-1.18784	-1.37548	-1.27347	-1.32113	2.14966	0.000121739	4694	7	7	7	26.7	26.7	26.7	57.49	0	61.638	243240000	12	12.1577	0
NCOA5	Q9HCD5	Nuclear receptor coactivator 5	NatB	M	N	T	-0.0929466	0.473867	0.866977	0.638161	1.13056	0.787625	1.38555	1.00826	-1.4575	-1.73515	-1.22477	-0.86569	0.186809	0.345373	-1.02954	-0.417587	2.15356	0.000121528	4247	9	9	9	13	13	13	65.536	0	29.604	246450000	14	4.47737	9.45626e-06
RNF20	Q5VTR2	E3 ubiquitin-protein ligase BRE1A	NatA	M	S	G	0.673625	1.22846	1.01609	0.671676	0.57141	0.743088	-0.479804	2.07	-0.805187	-0.676376	-0.655954	-1.39952	-0.738237	-0.827866	-0.212683	-1.17872	2.15437	0.000138648	2669	15	15	11	15.4	15.4	12.9	113.66	0	52.122	483070000	21	2.81788	0.000329838
COA1	Q9GZY4	Cytochrome c oxidase assembly factor 1 homolog	NatC/E/F	M	M	W	0.125617	-0.367297	1.11455	1.01704	0.787813	1.00789	1.82272	0.691837	-1.51463	-1.45822	-0.737611	-1.11431	-0.603076	-0.220682	0.151055	-0.702694	2.15991	0.000147059	4046	2	2	2	27.4	27.4	27.4	16.694	0	33.626	47831000	3	3.62644	5.57238e-05
MPC2	O95563	Mitochondrial pyruvate carrier 2	NatA	M	S	A	0.249386	1.6671	0.37691	0.739096	0.85393	1.91916	0.287847	0.24921	-1.5163	-1.21214	-1.38317	-0.679917	-0.264849	-0.116678	-0.61037	-0.55921	2.16121	0.000172712	633	4	4	4	33.1	33.1	33.1	14.279	0	12.84	106630000	13	3.28705	0.000135371
SAMD1	Q6SPF0	Atherin	NatA	M	A	G	0.341631	1.25586	0.652933	0.947917	1.27934	0.647062	0.574008	1.11603	-0.396535	-1.14961	-0.885085	-0.466837	-0.311453	-0.648603	-2.17907	-0.777586	2.16327	0.000172414	2804	2	2	2	4.3	4.3	4.3	56.051	0	5.5679	27247000	2	3.57201	6.17577e-05
LRRC59	Q96AG4	Leucine-rich repeat-containing protein 59	NatA	M	T	K	0.266167	1.08565	0.0954609	1.19613	1.1184	0.856453	1.0618	0.848543	-0.379342	-1.6718	-1.53382	-0.842434	0.24878	-0.164153	-1.09562	-1.09022	2.16482	0.000180723	3484	14	14	14	32.9	32.9	32.9	34.93	0	102.57	2358600000	44	3.39157	9.45946e-05
RPS3	P23396	40S ribosomal protein S3	NatA	M	A	V	1.19132	1.11636	0.944853	1.7283	0.70224	0.00101439	0.720296	0.473449	-0.75028	-0.623462	-0.948066	-0.0420197	-0.783681	-1.13221	-1.51723	-1.08089	2.17287	0.000180412	1101	20	20	20	72	72	72	26.688	0	115.13	12244000000	103	5.71743	0
DDX39A	O00148	ATP-dependent RNA helicase DDX39A	NatA	M	A	E	0.178669	0.893474	0.511331	0.882494	1.61458	0.719511	-0.144212	1.69625	-1.20515	-0.595661	-1.85004	-0.9211	-0.110284	-0.72378	-0.32292	-0.623157	2.17463	0.000180103	89	16	6	6	39.1	19.7	19.7	49.129	0	31.406	325980000	16	3.24117	0.000147027
RBP1	P09455	Retinol-binding protein 1	None	M	P	V	1.3451	0.77313	1.63273	1.47313	0.397383	1.01111	0.199036	-0.024226	-0.802818	-0.585078	-0.327468	-0.646462	-1.23006	-1.23922	-0.880748	-1.09553	2.17556	0.000179795	830	2	2	2	13.3	13.3	13.3	15.85	0.00046253	3.4741	39757000	3	6.09703	0
ANP32E	Q9BTT0	Acidic leucine-rich nuclear phosphoprotein 32 family member E	NatB	M	E	M	1.32655	1.28338	1.63657	1.43709	0.260344	0.301378	0.132641	0.307776	-0.82556	-0.515741	-0.486732	-0.653455	-1.31032	-1.51466	-0.739315	-0.639953	2.17642	0.000188034	3887	7	7	7	31.7	31.7	31.7	30.692	0	33.401	543170000	20	7.47332	0
MAX	P61244	Protein max	NatA	M	S	D	0.302302	0.90914	0.112441	0.507985	1.25046	1.50891	1.53689	0.49164	-0.749425	-0.66932	-0.886359	-1.51069	-0.341734	-0.102506	-0.745002	-1.61474	2.17809	0.000187713	1742	4	4	4	30	30	30	18.275	0	7.1427	48911000	6	3.92201	3.20856e-05
SLC30A1	Q9Y6M5	Zinc transporter 1	NatA	M	G	C	2.12318	0.909651	1.7982	0.687491	0.353737	0.139715	0.0940173	0.376093	-1.11918	-1.0626	-1.04765	-0.674161	-0.421875	-0.701479	-0.70464	-0.750496	2.17912	0.000187394	5024	1	1	1	2	2	2	55.299	0.0050676	2.5608	8619300	1	5.25518	0
HIRIP3	Q9BW71	HIRA-interacting protein 3	NatA	M	A	R	1.0988	1.02842	1.39915	1.47452	0.838616	-0.33272	0.698977	0.587767	-0.615633	-0.899657	-0.269004	-0.308591	-1.36519	-1.08576	-1.01088	-1.23882	2.17966	0.000187075	3950	2	2	2	4	4	4	61.956	0.0011231	3.1673	18393000	2	5.87247	0
IMP4	Q96G21	U3 small nucleolar ribonucleoprotein protein IMP4	NatC/E/F	M	L	R	-0.0271732	1.8492	1.15625	0.810208	0.732378	0.996095	0.888969	0.254888	-0.648859	-1.22351	-0.183741	-0.863181	-0.384712	-0.652776	-0.980744	-1.72329	2.18542	0.000186757	3582	6	6	6	19.2	19.2	19.2	33.756	0	16.916	109070000	8	3.21872	0.000152361
PNO1	Q9NRX1	RNA-binding protein PNO1	NatB	M	E	S	0.991298	0.406476	1.08061	1.54276	0.291215	0.484612	1.26999	0.862012	-0.296201	-0.945117	-0.60766	-0.420696	-0.688455	-0.830875	-1.63094	-1.50904	2.18558	0.000194915	4344	6	6	6	21.4	21.4	21.4	27.924	0	14.72	201480000	10	4.64891	1e-05
OTX2	P32243	Homeobox protein OTX2	NatC/E/F	M	M	S	0.930034	0.450526	0.588453	1.1111	0.592342	1.53458	-0.0898134	1.19861	-1.98025	-1.21835	0.128529	-1.20862	-0.154425	-0.422786	-0.572867	-0.887072	2.18631	0.000194585	1241	1	1	1	4.2	4.2	4.2	31.636	0	4.4374	58557000	5	2.79362	0.00035244
CHTOP	Q9Y3Y2	Chromatin target of PRMT1 protein	NatA	M	A	A	0.164888	0.856221	0.192696	0.848737	0.888435	1.31433	1.60815	0.758462	-0.610072	-1.21597	-0.0415874	-1.46465	-0.45993	-0.171766	-1.39028	-1.27767	2.18761	0.000202703	4913	4	4	4	21	21	21	26.396	0	15.399	275460000	10	3.58735	5.73477e-05
NHP2	Q9NX24	H/ACA ribonucleoprotein complex subunit 2	NatA	M	T	K	-0.0186011	0.623182	0.656372	1.17162	1.19139	1.46842	0.859709	0.39064	-1.20595	-1.5024	-1.53726	-0.642211	0.0438469	0.26192	-1.22147	-0.539206	2.19224	0.000227656	4440	3	3	3	25.5	25.5	25.5	17.201	0	16.632	317660000	6	3.60519	5.53217e-05
FAM208A	Q9UK61	Protein FAM208A	NatA	M	A	T	0.638249	0.76656	1.32012	-0.555916	1.32228	1.03522	0.701862	1.16567	-1.33535	-0.567143	-0.312358	-1.69755	-0.490265	-0.105157	-1.23241	-0.653821	2.2066	0.000227273	4690	9	9	9	6	6	6	189.03	0	27.62	126180000	11	3.0367	0.000226184
RNASET2	O00584	Ribonuclease T2	NatC/E/F	M	R	P	0.505015	0.96577	0.780966	1.20108	1.85868	0.350525	1.03781	-0.166633	-1.00124	-1.59542	-0.614308	-0.460457	-0.0772215	-0.518938	-1.3546	-0.91103	2.20898	0.000235294	143	3	3	3	12.9	12.9	12.9	29.48	0	7.622	64190000	5	2.89143	0.00028725
IARS2	Q9NSE4	Isoleucine--tRNA ligase, mitochondrial	NatC/E/F	M	R	W	0.310596	0.812231	0.314693	1.62877	1.10744	1.01465	1.26592	-0.0160224	-1.155	-1.24614	-0.727173	-0.984572	-0.512531	0.517424	-1.20116	-1.12912	2.21146	0.000243289	4358	17	17	17	18.2	18.2	18.2	113.79	0	52.826	569550000	29	2.89379	0.000287531
FCF1	Q9Y324	rRNA-processing protein FCF1 homolog	NatA	M	G	K	-0.125614	1.79828	0.400726	0.748062	1.6376	0.6642	0.606379	0.889206	-0.320068	-0.97517	-0.190094	-1.24543	-0.80369	-1.17736	-1.31256	-0.594476	2.21473	0.000242881	4871	1	1	1	4.5	4.5	4.5	23.369	0.007711	2.1039	10078000	1	3.18993	0.000161874
SMARCE1	Q969G3	SWI/SNF-related matrix-associated actin-dependent regulator of chromatin subfamily E member 1	NatA	M	S	K	0.172392	1.45212	0.367034	0.742452	0.563863	1.0801	1.20287	0.842787	-0.462239	-1.68445	-1.71143	-0.619133	-0.0890996	0.180975	-1.18144	-0.856795	2.2152	0.000250836	3455	10	10	10	26.5	26.5	26.5	46.649	0	39.146	666490000	18	3.18437	0.000161702
SUB1	P53999	Activated RNA polymerase II transcriptional coactivator p15	None	M	P	K	0.947496	0.844645	1.49137	1.88334	0.570528	0.0983899	0.483712	0.366714	-0.889912	-0.315227	-0.997233	-0.255882	-1.18258	-1.57658	-0.735506	-0.733271	2.21791	0.000250417	1627	7	7	7	31.5	31.5	31.5	14.395	0	47.734	745950000	19	5.12581	0
RNF169	Q8NCN4	E3 ubiquitin-protein ligase RNF169	NatA	M	A	A	1.02805	0.927197	1.02742	1.47979	0.912037	0.359088	0.2723	0.660052	-0.809047	0.492762	-0.657276	-1.52218	-1.45761	-1.13448	-0.968171	-0.609929	2.21829	0.00025	3192	4	4	4	8.1	8.1	8.1	77.193	0	8.4173	12293000	4	3.85166	3.66013e-05
SAPCD2	Q86UD0	Suppressor APC domain-containing protein 2	NatA	M	A	G	1.28236	1.37828	1.57659	0.800628	0.282869	0.203937	0.395443	0.767111	-0.429092	-0.196254	-0.925487	-0.912678	-1.12522	-1.65318	-1.2262	-0.219101	2.22015	0.000249584	2954	3	3	3	7.4	7.4	7.4	42.636	0	10.903	27677000	4	4.81234	3.52113e-06
SSR3	Q9UNL2	Translocon-associated protein subunit gamma	NatA	M	A	P	0.0610173	0.496502	0.291008	0.375013	1.39608	1.49085	1.57559	0.675266	-0.844941	-0.972018	-1.23368	-1.61058	-0.0385349	0.0869237	-1.10002	-0.648487	2.22323	0.000249169	4762	3	3	3	15.7	15.7	15.7	21.08	0	14.858	705520000	8	4.97979	0
LNPEP	Q9UIQ6	Leucyl-cystinyl aminopeptidase;Leucyl-cystinyl aminopeptidase, pregnancy serum form	NatB	M	E	P	1.49832	0.0940853	1.54368	0.736758	0.962357	1.13198	0.226259	0.33273	-1.12022	-0.872031	-1.39625	-0.658429	-0.50474	0.140245	-1.57803	-0.536715	2.22423	0.000248756	4662	2	2	2	2.6	2.6	2.6	117.35	0.0011238	3.1756	9578600	2	3.1245	0.000182199
EIF2D	P41214	Eukaryotic translation initiation factor 2D	NatC/E/F	M	F	A	1.16615	1.38693	1.43404	1.69439	-0.0503635	-0.0231602	-0.387013	0.939132	-1.41027	-1.11781	-0.819697	-0.868406	-0.761338	-0.563241	-0.285412	-0.33394	2.22502	0.000248344	1357	5	5	5	12	12	12	64.706	0	21.182	90782000	6	5.57984	0
C19orf53	Q9UNZ5	Leydig cell tumor 10 kDa protein homolog	NatA	M	A	Q	0.2556	0.432617	0.667431	1.18996	0.42786	1.12503	1.31966	0.907145	-0.521358	-1.80641	-1.28537	-0.961369	-0.643593	0.753193	-1.08746	-0.772936	2.22867	0.000264463	4773	4	4	4	25.3	25.3	25.3	10.576	0	8.0435	204070000	5	3.15676	0.00017529
LRRC40	Q9H9A6	Leucine-rich repeat-containing protein 40	NatA	M	S	R	1.23109	1.67427	1.1645	1.25895	0.685255	-0.171154	0.0359266	0.423236	-1.38112	-0.400967	-1.51561	-0.529457	-1.25754	-0.686242	-0.598637	0.0675053	2.2328	0.000280528	4199	16	16	16	28.1	28.1	28.1	68.249	0	40.28	342120000	24	4.26508	8.90208e-06
CCDC137	Q6PK04	Coiled-coil domain-containing protein 137	NatA	M	A	G	0.49955	0.631692	0.846916	1.11528	0.44301	1.38827	0.54092	1.43079	-0.327261	-0.698622	-0.0914	-0.731524	-1.26342	-0.748413	-1.62733	-1.40846	2.23696	0.000280066	2798	5	5	5	19.7	19.7	19.7	33.231	0	14.727	77108000	6	5.12781	0
FAM129B	Q96TA1	Niban-like protein 1	NatA	M	G	D	0.447216	1.52391	1.46517	1.2739	0.193593	0.800989	0.827522	-0.0233024	-1.67641	-0.489043	-0.0944582	-0.333164	-1.3096	-1.21727	-0.774523	-0.614541	2.23737	0.000279605	3748	4	4	4	5.1	5.1	5.1	84.137	0	8.132	100220000	7	3.6589	5.14076e-05
TOP2B	Q02880	DNA topoisomerase 2-beta	NatA	M	A	K	0.67091	1.31409	0.685572	1.13385	0.699753	0.838508	0.786682	0.624756	-0.776072	-0.772085	-0.570748	-0.678948	-0.44751	0.0861345	-2.12226	-1.47263	2.23774	0.000279146	1982	48	36	36	29.2	22.7	22.7	183.26	0	145.19	1745200000	62	3.49563	7.88863e-05
PNP	P00491	Purine nucleoside phosphorylase	NatB	M	E	N	1.17015	0.849417	1.37355	1.3615	0.78269	0.0271944	0.109331	0.906014	-1.23785	-0.0950287	-0.694181	-0.43852	-1.48866	-1.67131	-0.331244	-0.623035	2.23873	0.000295082	692	9	9	9	42.2	42.2	42.2	32.118	0	92.783	425880000	32	3.97741	2.18132e-05
GTF3C2	Q8WUA4	General transcription factor 3C polypeptide 2	NatB	M	D	T	0.0701269	0.237272	0.430272	0.211941	1.39367	0.583777	1.6955	1.49762	-1.86611	-0.740173	-0.505376	-1.51458	-0.180059	-0.564076	-0.594811	-0.154993	2.23908	0.000294599	3301	5	5	5	6	6	6	100.68	0	7.9898	85538000	5	4.58468	9.77995e-06
GNL3L	Q9NVN8	Guanine nucleotide-binding protein-like 3-like protein	NatC/E/F	M	M	K	0.356222	1.09838	0.678465	1.19221	0.570614	1.6447	0.363561	0.902332	-0.554976	-0.746455	-0.293106	-0.742843	-0.513881	-1.2796	-0.695898	-1.97973	2.2432	0.000294118	4403	3	3	3	7	7	7	65.572	0	9.7328	20837000	3	3.90168	3.45056e-05
MT-ND2	P03891	NADH-ubiquinone oxidoreductase chain 2	NatB	M	N	P	0.678909	0.722759	0.530442	0.246371	1.35795	0.868938	1.39021	0.955987	-1.02887	-0.522231	-1.192	-0.3027	-0.0482704	-0.806814	-2.00356	-0.847124	2.24643	0.000301794	712	1	1	1	2.6	2.6	2.6	38.96	0.0050463	2.5145	19616000	3	3.91433	3.19787e-05
YTHDF2	Q9Y5A9	YTH domain-containing family protein 2	NatA	M	S	A	0.533306	1.08994	0.192487	1.96857	0.454966	0.983792	0.0349725	1.1551	-1.4334	-1.09416	0.22355	-0.719382	-1.38806	-0.677027	-0.769997	-0.554662	2.24978	0.000301303	4957	9	6	6	16.2	11.9	11.9	62.333	0	25.917	348030000	10	2.71553	0.000426443
NDUFS6	O75380	NADH dehydrogenase [ubiquinone] iron-sulfur protein 6, mitochondrial	NatA	M	A	A	-0.172065	0.817391	0.167534	0.719199	1.2061	0.718095	1.28511	1.61787	-1.00616	-1.86483	0.0941067	-0.861407	-0.491496	-0.244943	-0.937042	-1.04745	2.25035	0.000308943	462	2	2	2	30.6	30.6	30.6	13.711	0	10.758	46015000	4	3.42673	8.84354e-05
BRD3	Q15059	Bromodomain-containing protein 3	NatA	M	S	T	0.368117	1.08437	-0.176237	1.24849	1.07223	0.988629	1.15929	0.892098	-0.597403	-0.834258	-0.791949	-1.07655	-0.576991	0.264782	-1.6012	-1.42341	2.25153	0.000308442	2363	11	11	8	20.1	20.1	16	79.541	0	57.718	459360000	17	3.2508	0.000145415
SFPQ	P23246	Splicing factor, proline- and glutamine-rich	NatA	M	S	R	0.0573804	0.795638	-0.000765991	0.395916	1.45707	1.10028	1.53759	1.14162	-0.76264	-1.22383	-0.989242	-0.988715	-0.147934	0.118126	-1.37394	-1.11656	2.2536	0.000307942	1096	33	33	31	40.5	40.5	39	76.149	0	235.34	13966000000	129	4.51988	9.58466e-06
DCPS	Q96C86	m7GpppX diphosphatase	NatA	M	A	D	0.920015	1.35368	1.32152	1.02057	0.724394	0.23484	0.0739514	0.900772	-1.05037	-0.801975	0.611472	-0.932941	-1.33698	-1.40551	-0.660748	-0.972685	2.25525	0.000307443	3514	7	7	7	24.3	24.3	24.3	38.608	0	18.79	181690000	11	3.97182	2.17244e-05
BMP2K	Q9NSY1	BMP-2-inducible protein kinase	NatC/E/F	M	K	K	1.53527	1.03135	0.0532813	0.453773	0.302755	0.58002	1.0832	1.00591	-1.67005	-1.61524	-1.05077	-0.786547	-0.831813	0.277925	-0.816645	0.44758	2.25535	0.000306947	4361	3	3	3	3.2	3.2	3.2	129.17	0	6.4531	30385000	3	3.26162	0.000141304
LDHB	P07195	L-lactate dehydrogenase B chain	NatA	M	A	T	1.40134	1.04122	1.54306	1.18019	0.620677	-0.0702846	0.324323	0.451	-0.732824	-0.448454	-0.8341	-0.707656	-1.71411	-1.5767	-0.181704	-0.295984	2.25551	0.000306452	775	14	14	14	34.7	34.7	34.7	36.638	0	90.014	12816000000	105	4.25055	8.84304e-06
FBL	P22087	rRNA 2-O-methyltransferase fibrillarin	NatC/E/F	M	K	P	0.0598351	0.623436	0.0719014	0.63275	1.52494	1.37001	1.41285	0.850788	-0.481459	-1.18254	-1.258	-0.993254	-0.146541	-0.0342655	-1.39188	-1.05857	2.25604	0.000305958	1080	9	9	8	32.7	32.7	29.3	33.784	0	127.8	2220600000	41	4.44676	9.39702e-06
RPN1	P04843	Dolichyl-diphosphooligosaccharide--protein glycosyltransferase subunit 1	NatB	M	E	A	0.202091	0.367242	0.0958285	0.24524	1.50427	1.0259	1.42405	1.42306	-1.00861	-1.42537	-1.16241	-1.12492	0.0626687	0.199872	-0.962843	-0.86608	2.25793	0.000305466	734	28	28	28	47.6	47.6	47.6	68.569	0	231.64	6502500000	90	5.77174	0
SLC4A1AP	Q9BWU0	Kanadaptin	NatC/E/F	M	L	A	0.459626	1.08559	1.48898	1.77809	0.103466	0.249393	0.872033	0.687935	-0.322345	-0.487802	-0.701425	-0.562536	-1.4124	-0.724584	-1.03947	-1.47455	2.26356	0.000304976	3963	10	10	10	16.1	16.1	16.1	88.813	0	28.642	246190000	17	5.06363	0
GOLIM4	O00461	Golgi integral membrane protein 4	NatA	M	G	N	-0.0954513	1.0636	0.650995	0.445947	0.9022	0.843737	1.30608	0.856677	-1.20035	-1.64682	-1.44972	-1.40566	0.563576	0.275022	-0.428716	-0.681127	2.26408	0.000320513	125	9	9	9	15.2	15.2	15.2	81.879	0	29.313	113530000	11	4.85337	3.58423e-06
RPL23A	P62750;REV__Q969S3	60S ribosomal protein L23a	NatA	M	A	P	0.92102	1.48579	1.17201	1.5421	0.524231	0.20192	0.447096	0.549229	-0.157134	-0.665678	-0.709245	-0.348445	-0.971086	-1.20906	-1.44793	-1.33482	2.26702	0.00032	1802	16	16	16	61.5	61.5	61.5	17.695	0	57.187	6634400000	60	7.67776	0
RPS11	P62280	40S ribosomal protein S11	NatA	M	A	D	0.802443	0.563999	1.26229	1.80471	0.553103	0.411684	0.665226	0.80706	-0.195634	-0.464343	-1.02466	-0.215879	-1.29288	-0.998666	-1.26181	-1.41664	2.26706	0.000327476	1784	8	8	8	31.6	31.6	31.6	18.431	0	19.126	4522700000	33	5.51274	0
MRPL22	Q9NWU5	39S ribosomal protein L22, mitochondrial	NatA	M	A	A	-0.168128	1.37568	0.601814	0.914004	1.1369	0.613264	1.11301	0.728359	-1.08584	-1.27116	-0.235483	-0.679492	-1.14359	-1.1748	0.68206	-1.4066	2.2694	0.000334928	4429	7	7	7	35.4	35.4	35.4	23.64	0	25.49	145120000	10	2.50436	0.000692274
ACO2	Q99798	Aconitate hydratase, mitochondrial	NatA	M	A	P	0.409625	0.549885	-0.0416291	0.834597	1.44852	1.27753	1.4024	0.582047	-0.919956	-1.40394	-0.770853	-0.91992	-0.137399	0.287069	-1.47489	-1.12309	2.28165	0.000334395	3798	27	27	27	38.5	38.5	38.5	85.424	0	211.55	3091700000	79	3.63685	5.34954e-05
NONO	Q15233	Non-POU domain-containing octamer-binding protein	NatB	M	Q	S	1.2434	1.50417	1.14737	1.2065	0.63484	0.279384	0.628354	0.157498	-0.245543	-0.650132	-0.479103	-0.770065	-0.835535	-0.616595	-1.5914	-1.61315	2.2818	0.000333863	2383	32	30	27	59.7	57.5	54.6	54.231	0	165.61	15858000000	149	6.12962	0
MTX1	Q13505	Metaxin-1	NatC/E/F	M	L	L	0.510887	1.55455	-0.356588	0.357298	1.55179	1.5131	0.745692	0.403991	-1.02947	-1.18455	-0.244476	-1.63874	-0.653151	-0.340823	-0.90484	-0.28466	2.28252	0.000333333	2185	3	3	3	9.7	9.7	9.7	51.462	0	16.228	66893000	4	2.96858	0.000249377
VARS	P26640	Valine--tRNA ligase	NatA	M	S	T	1.0125	0.734997	1.48915	1.788	0.23105	0.192619	0.403911	0.774096	-1.15662	-0.251521	-0.46024	-0.220473	-1.59135	-1.17422	-0.997293	-0.774606	2.28495	0.000332805	1143	37	37	37	32.4	32.4	32.4	140.47	0	281.48	3284900000	96	5.0685	0
CTDSPL2	Q05D32	CTD small phosphatase-like protein 2	NatC/E/F	M	R	L	0.561175	0.144039	-0.0216496	1.14159	1.1038	1.51517	1.53882	0.358127	-1.02971	-1.9335	-0.282872	-0.742977	-0.953969	0.0147428	-0.631354	-0.78143	2.28571	0.000332278	2018	3	3	3	7.3	7.3	7.3	52.998	0	10.945	56891000	3	3.22646	0.0001507
TRA2B	P62995	Transformer-2 protein homolog beta	NatA	M	S	D	0.154541	0.978961	0.0877499	0.529392	1.07384	1.01039	1.45784	0.848433	-1.08216	-1.66952	-1.35846	-0.997157	0.0757002	0.494185	-1.2358	-0.367936	2.28611	0.000331754	1831	8	8	7	24.7	24.7	21.5	33.665	0	77.288	2689000000	31	4.10853	1.69492e-05
CASC3	O15234	Protein CASC3	NatA	M	A	D	-0.343647	1.83576	0.272406	0.421381	0.994733	0.662213	0.305372	1.84002	-1.48492	-0.899441	-0.729988	-1.40244	-0.680871	-0.425462	0.07062	-0.435741	2.28615	0.000347003	231	1	1	1	1.6	1.6	1.6	76.277	0.00023866	3.8246	18596000	1	2.70709	0.000432683
ATP1A3	P13637	Sodium/potassium-transporting ATPase subunit alpha-3	NatA	M	G	D	-0.00667727	0.424554	0.205771	-0.0393613	1.69611	1.41622	0.754212	1.64725	-1.49297	-1.21814	-0.714182	-1.38499	-0.23789	-0.179345	-0.401254	-0.469308	2.28823	0.000377953	927	15	2	2	18.2	2.3	2.3	111.75	0	6.4372	20539000	2	6.32023	0
SUPT5H	O00267	Transcription elongation factor SPT5	NatA	M	S	D	0.751789	0.727931	1.29212	0.228256	1.11422	-0.126075	1.13837	1.26838	-1.07899	-1.1492	0.0418851	-1.04118	-0.797914	0.345869	-1.41839	-1.29707	2.29504	0.00038522	108	11	11	11	12.8	12.8	12.8	121	0	108.17	270830000	12	2.59481	0.000560579
MRPS30	Q9NP92	28S ribosomal protein S30, mitochondrial	NatA	M	A	A	0.86039	1.10872	1.34037	-0.00723019	0.605531	0.96874	0.971663	0.931759	-0.137083	-0.614708	-0.301897	-0.710329	-1.21928	-1.99457	-0.76809	-1.03399	2.29694	0.000384615	4279	2	2	2	11.8	11.8	11.8	50.364	0.0002381	3.7796	37118000	6	4.58464	9.77199e-06
GFPT2	O94808	Glutamine--fructose-6-phosphate aminotransferase [isomerizing] 2	NatA	M	C	G	0.695363	0.505471	1.36354	1.30618	0.751355	0.635276	0.995387	0.221548	-0.282617	-2.13943	-0.559242	-0.498108	-0.447694	0.00993402	-1.28818	-1.26879	2.29962	0.000384012	551	6	3	3	7.8	5.1	5.1	76.93	0	7.091	14564000	4	2.85489	0.000303235
SCLT1	Q96NL6	Sodium channel and clathrin linker 1	NatA	M	A	A	0.635461	0.206441	0.199601	-0.10485	1.61637	1.35584	0.985948	1.50242	-0.451506	-1.17536	-1.8025	-0.673975	-0.871018	-0.639089	-0.564448	-0.219337	2.29967	0.000383412	3681	1	1	1	1.9	1.9	1.9	80.909	0.0032559	2.8291	99257000	1	5.07933	0
RPS25	P62851	40S ribosomal protein S25	None	M	P	P	1.49609	1.57051	0.787579	0.939608	0.922847	0.661426	0.374925	0.116368	-0.247622	-0.274668	-0.718917	-0.590499	-1.22173	-1.26761	-1.28213	-1.26618	2.2999	0.000390625	1812	8	8	8	46.4	46.4	46.4	13.742	0	29.593	7723400000	53	6.61602	0
TRNT1	Q96Q11	CCA tRNA nucleotidyltransferase 1, mitochondrial	NatC/E/F	M	L	R	0.112958	1.1079	1.51588	0.762205	0.339012	0.65966	0.0329278	1.54069	-1.26383	-0.766774	-1.10035	-0.724415	-1.40667	-1.35162	0.0679696	0.474449	2.30082	0.000397816	3697	6	6	6	17.3	17.3	17.3	50.127	0	35.638	88054000	7	2.30251	0.00113973
NDUFA2	O43678	NADH dehydrogenase [ubiquinone] 1 alpha subcomplex subunit 2	NatA	M	A	A	0.917272	0.501462	0.652979	1.059	1.11306	1.29498	1.23604	0.115591	-0.0322654	-0.755457	-0.427461	-0.615136	-1.26896	-1.36584	-1.63255	-0.792717	2.30267	0.000397196	325	3	3	3	42.4	42.4	42.4	10.921	0	12.735	106450000	4	5.11399	0
CROCC	Q5TZA2	Rootletin	NatA	M	S	L	-0.358987	0.591924	0.159308	1.15145	1.12385	1.02359	0.843058	1.93899	-0.417368	-0.645925	-1.40613	-0.88648	-1.06223	-0.164389	-1.15889	-0.731778	2.30401	0.000404355	2659	3	3	3	1.2	1.2	1.2	228.52	0	5.7744	400940000	4	3.69641	5.21415e-05
STARD7	Q9NQZ5	StAR-related lipid transfer protein 7, mitochondrial	NatC/E/F	M	L	P	0.583082	-0.20997	0.631531	0.345104	1.12481	1.85706	1.54417	0.656618	-1.44311	-0.13607	-0.723738	-1.09394	-0.514164	-0.549817	-0.904316	-1.16725	2.30849	0.000403727	4315	1	1	1	3	3	3	43.113	0.0002439	4.091	17284000	1	4.24859	8.83002e-06
DBI	P07108	Acyl-CoA-binding protein	NatA	M	S	Q	1.72372	0.657788	0.754321	1.27438	0.0336255	0.241914	1.5802	0.24626	-0.796279	-0.472178	-0.248552	-1.17928	-1.32734	-1.15192	-1.1654	-0.171254	2.31004	0.000418605	774	6	6	6	72.4	72.4	72.4	10.044	0	31.912	982400000	13	3.31925	0.000132743
UCK2	Q9BZX2;Q9HA47	Uridine-cytidine kinase 2	NatA	M	A	G	1.22752	1.27955	1.31319	1.55054	0.52068	0.391635	0.149678	0.30368	-0.61283	-0.350939	-0.422586	-0.407251	-1.22695	-1.62481	-0.964198	-1.12692	2.31365	0.000425697	4019	4	4	4	17.6	17.6	17.6	29.299	0	18.026	191670000	6	8.91713	0
TACC3	Q9Y6A5	Transforming acidic coiled-coil-containing protein 3	NatA	M	S	L	0.959503	0.680303	1.45434	1.40757	-0.324181	1.41519	0.271517	0.438855	-1.26922	-0.345117	-0.584656	-1.01177	-1.46031	-1.37263	-0.11903	-0.14036	2.31757	0.000448223	5004	9	9	9	13.4	13.4	13.4	90.359	0	39.037	277210000	12	2.93713	0.000263236
SBNO1	A3KN83;Q9Y2G9	Protein strawberry notch homolog 1	NatC/E/F	M	V	E	1.15267	0.120211	1.46054	1.31752	0.138929	0.889835	-0.168474	1.47287	-1.01696	-0.913282	-0.536134	-0.590676	-0.98879	-1.58671	0.122523	-0.87407	2.32097	0.000455247	13	9	9	9	9.9	9.9	9.9	154.31	0	38.568	134540000	13	2.77276	0.00036552
HNRNPD	Q14103	Heterogeneous nuclear ribonucleoprotein D0	NatA	M	S	E	0.314325	1.40445	0.579575	1.33688	0.530343	1.04803	0.928896	0.379343	-0.813811	-1.0586	-1.06789	-0.37326	-0.561119	0.36749	-1.93312	-1.08153	2.32296	0.00046225	2240	15	15	14	38.3	38.3	36.1	38.434	0	155.65	11739000000	130	2.8528	0.000304725
TOMM20	Q15388	Mitochondrial import receptor subunit TOM20 homolog	NatC/E/F	M	V	G	1.46884	1.59284	-0.189704	0.521377	0.856703	0.190901	0.925002	1.29653	-0.501766	-1.18086	-0.615985	-0.211592	-0.658371	-1.24816	-1.35423	-0.891537	2.32721	0.000461539	2405	4	4	4	22.1	22.1	22.1	16.298	0	10.298	743720000	10	3.32733	0.000126246
SRSF7	Q16629	Serine/arginine-rich splicing factor 7	NatA	M	S	R	0.255007	0.972474	-0.0130007	0.773935	1.38247	1.29074	1.27479	0.589014	-0.319293	-1.02268	-0.843882	-1.2972	-0.402799	0.163947	-1.70108	-1.10245	2.32856	0.000483871	2484	11	11	10	31.5	31.5	31.5	27.366	0	55.253	3778700000	30	3.35996	0.000102851
RPS3A	P61247	40S ribosomal protein S3a	NatA	M	A	V	1.11525	1.63436	0.958414	1.29586	0.521698	0.359288	0.845736	0.0468195	-0.0233189	-0.284473	-0.853431	-0.827948	-1.00945	-1.00871	-1.38028	-1.38982	2.33242	0.000483129	1743	19	19	19	51.9	51.9	51.9	29.945	0	93.934	10297000000	68	6.05965	0
RNH1	P13489	Ribonuclease inhibitor	NatA	M	S	L	1.30508	1.08155	1.29352	1.55229	0.584202	0.0996549	0.497749	-0.00431973	-0.691026	-0.337553	-1.04062	-0.733576	-1.53695	-1.65401	-0.363367	-0.0526338	2.33459	0.000482389	926	5	5	5	11.3	11.3	11.3	49.973	0	31.915	497110000	9	4.14185	1.42045e-05
PINX1	Q96BK5	PIN2/TERF1-interacting telomerase inhibitor 1	NatA	M	S	M	0.87707	0.638698	1.2076	0.933755	0.563652	0.724904	0.377085	1.13469	-0.0317809	-1.54419	-0.99614	-1.03682	-0.11991	-0.00663679	-2.08483	-0.637136	2.3348	0.000489297	3498	2	2	2	10.7	10.7	10.7	37.034	0	5.2554	28735000	2	2.78509	0.000360547
PAK1IP1	Q9NWT1	p21-activated protein kinase-interacting protein 1	NatB	M	E	L	0.477746	1.01311	-0.152909	0.797625	1.39891	1.37831	1.34717	0.119402	-1.36257	-1.45321	-0.445247	-0.531716	-0.379518	0.0894397	-0.864096	-1.43245	2.33603	0.000496183	4426	4	4	4	12.8	12.8	12.8	43.963	0	12.52	103780000	6	2.97778	0.000244122
ABHD6	Q9BV23	Monoacylglycerol lipase ABHD6	NatB	M	D	L	0.318488	0.264081	0.813369	0.00941774	1.40152	1.86465	1.22486	0.503379	-0.435573	-0.858084	-1.12878	-1.55192	-0.225363	-0.406378	-1.41603	-0.377642	2.33705	0.000495427	3921	1	1	1	4.5	4.5	4.5	38.33	0.0071225	2.1293	3051600	2	3.89826	3.44828e-05
DDX50	Q9BQ39	ATP-dependent RNA helicase DDX50	None	M	P	G	0.248716	0.61327	0.127947	0.453446	1.27798	1.7146	1.0148	0.561066	-1.06041	-2.01836	-0.793559	-1.33144	-0.248705	0.474558	-0.508808	-0.525085	2.33817	0.000494673	3823	9	7	7	16.8	13.2	13.2	82.564	0	35.277	244710000	11	4.41789	9.31677e-06
RPS19	P39019	40S ribosomal protein S19	None	M	P	G	0.848065	0.888072	1.2761	1.57868	0.490824	0.458271	0.622755	0.683604	0.108926	-0.42365	-0.764923	-0.458121	-1.30625	-1.26457	-1.25509	-1.48269	2.33903	0.000516717	1332	14	14	14	62.8	62.8	62.8	16.06	0	77.127	8819600000	89	7.10864	0
STT3A	P46977	Dolichyl-diphosphooligosaccharide--protein glycosyltransferase subunit STT3A	NatA	M	T	K	0.305603	0.54387	-0.101309	0.393089	1.69969	1.18945	1.65888	0.587906	-1.12795	-1.28409	-1.04628	-0.954601	-0.027386	0.185784	-1.14697	-0.875687	2.34275	0.000523521	1440	10	10	10	13.9	13.9	13.9	80.529	0	27.622	1076900000	22	4.40233	9.28793e-06
NME1	P15531	Nucleoside diphosphate kinase A	NatA	M	A	N	1.10848	1.25782	1.12035	1.7237	0.250245	0.00359561	0.366332	0.659778	-0.819166	-0.793676	-1.26526	0.220657	-1.05403	-1.58633	-0.740632	-0.451877	2.34346	0.000545455	967	10	6	6	55.3	30.3	30.3	17.149	0	43.081	1398900000	21	4.37759	9.21659e-06
PPP5C	P53041;E7EU14	Serine/threonine-protein phosphatase 5	NatA	M	A	M	1.26165	0.929692	1.79168	1.67938	0.161499	-0.0923975	0.178266	0.494306	-0.6542	-0.779551	-0.337794	-0.739414	-1.39837	-1.39027	-0.615377	-0.489094	2.34563	0.000544629	1608	11	11	11	25.3	25.3	25.3	56.878	0	35.591	355440000	16	5.58439	0
QTRT1	Q9BXR0	Queuine tRNA-ribosyltransferase	NatA	M	A	G	0.922507	0.743118	1.60624	1.7137	0.12441	0.0223896	0.231137	0.981161	-0.514153	-1.09072	-1.59655	-0.418772	-0.387712	-0.510609	-1.54199	-0.284157	2.34593	0.00055136	3977	2	2	2	7.4	7.4	7.4	44.047	0	20.549	65012000	4	3.60862	5.53883e-05
AIFM1	O95831	Apoptosis-inducing factor 1, mitochondrial	NatC/E/F	M	F	R	0.00233841	0.540339	0.219804	0.462672	1.59155	1.12958	1.36566	0.909987	-0.855114	-1.19751	-1.05201	-1.43507	0.106109	0.400814	-1.24296	-0.946188	2.34663	0.000550528	663	22	22	22	38.8	38.8	38.8	66.9	0	111.78	3417100000	63	4.21154	8.75274e-06
NEK7;NEK6	Q8TDX7;Q9HC98	Serine/threonine-protein kinase Nek7;Serine/threonine-protein kinase Nek6					0.61765	-0.0223606	1.08338	2.06339	0.837023	1.06056	0.098793	0.555989	-1.69109	0.0446626	-0.833488	-0.852839	-1.17933	-1.01253	-0.232789	-0.537026	2.34803	0.000572289	3274	3	3	3	11.3	11.3	11.3	34.551	0	13.099	35553000	3	2.51914	0.000672269
DEK	P35659	Protein DEK	NatA	M	S	A	0.258059	1.29402	1.16077	1.71149	0.367628	0.590556	0.653853	0.490686	-0.836259	-0.782676	-0.845615	-0.25102	-0.978358	0.237124	-1.45291	-1.61734	2.35415	0.000578947	1291	13	13	13	28	28	28	42.674	0	49.254	1986800000	35	3.35488	0.000107143
CCDC86	Q9H6F5	Coiled-coil domain-containing protein 86	NatB	M	D	T	0.379689	1.05203	0.649361	1.32943	0.80342	0.906042	0.87502	0.827018	0.114821	-0.780027	-0.600027	-0.562101	-0.997774	-0.50554	-1.76097	-1.73039	2.35886	0.000585586	4159	8	8	8	24.7	24.7	24.7	40.235	0	17.551	381630000	15	4.67024	6.71704e-06
RPS4X	P62701;Q8TD47;P22090	40S ribosomal protein S4, X isoform	NatA	M	A	R	1.12056	1.09257	1.20282	1.58095	0.439154	0.341979	0.750801	0.25117	-0.233801	-0.0619625	-0.810465	-0.507112	-1.41548	-1.24047	-1.27949	-1.23121	2.36239	0.000592204	1800	20	20	20	60.1	60.1	60.1	29.597	0	73.751	10386000000	87	7.76611	0
NDUFS7	O75251	NADH dehydrogenase [ubiquinone] iron-sulfur protein 7, mitochondrial	NatA	M	A	V	0.330256	0.394159	0.220275	0.1811	1.79295	0.717519	1.58349	1.37983	-0.788018	-0.286129	-0.619994	-0.903334	-0.828284	-0.57244	-0.974526	-1.62686	2.36434	0.000591317	446	5	5	5	17.8	17.8	17.8	23.563	0	8.961	276870000	9	5.54945	0
SEMA6A	Q9H2E6	Semaphorin-6A	NatC/E/F	M	R	S	1.10481	0.571235	1.07479	0.781316	0.804514	1.0777	1.11899	0.27433	-0.135502	-0.663369	0.0388179	-0.994184	-1.125	-0.648352	-1.50301	-1.77708	2.36437	0.000590433	4097	3	3	3	3.3	3.3	3.3	114.39	0	8.0172	48868000	4	4.7521	3.45423e-06
HSD17B7	P56937	3-keto-steroid reductase	NatC/E/F	M	R	K	1.8996	0.661546	1.11971	0.917322	-0.0885561	-0.176583	0.938585	1.23478	-0.709659	-1.0408	-0.192165	-0.599685	-0.972104	-0.671834	-0.746143	-1.57401	2.36592	0.000597015	1687	3	3	3	8.2	8.2	8.2	38.206	0	6.4196	75248000	3	3.55518	6.37921e-05
CKB	P12277;P06732	Creatine kinase B-type	None	M	P	F	1.40065	1.2339	1.34155	1.575	0.228022	-0.0329359	0.33763	0.421887	-0.676332	-0.289449	-0.502093	-0.642124	-1.55905	-1.5563	-0.718434	-0.561922	2.36856	0.000603577	913	16	16	16	58.5	58.5	58.5	42.644	0	130.78	5331100000	84	6.29697	0
HDAC2	Q92769	Histone deacetylase 2	NatA	M	A	Y	1.12335	1.03489	0.97414	1.46816	0.344703	0.237659	1.34632	0.0259348	-0.717574	-0.475599	-0.429592	-0.999757	-0.799629	0.0295586	-1.6435	-1.51906	2.37148	0.000602679	3405	12	12	8	28.1	28.1	18.9	55.364	0	49.257	2633700000	39	3.62815	5.58591e-05
PDS5A	Q29RF7	Sister chromatid cohesion protein PDS5 homolog A	NatB	M	D	F	0.320229	0.916884	1.34704	1.35963	0.567207	0.666962	0.643697	0.201559	-1.36751	-1.76614	-1.31556	-0.341532	-0.244694	0.800611	-1.02734	-0.761056	2.37169	0.000609212	2512	30	30	29	25.4	25.4	24.8	150.83	0	132.64	835710000	47	3.08921	0.000198758
IMPDH2	P12268	Inosine-5-monophosphate dehydrogenase 2	NatA	M	A	D	0.0916176	-0.103661	0.505692	0.387992	1.16811	1.34878	1.24739	1.15421	-1.28465	-1.02537	-1.57177	-1.63281	-0.57289	-0.357055	0.29814	0.346274	2.37222	0.000615727	911	20	20	18	33.3	33.3	30.4	55.804	0	169.8	4781700000	58	6.27456	0
NAA10;NAA11	P41227;Q9BSU3	N-alpha-acetyltransferase 10;N-alpha-acetyltransferase 11					0.779073	0.797873	1.56359	0.927021	0.937386	0.549687	-0.107386	0.911129	-1.25839	-0.47071	-1.04522	0.108606	-1.66228	-1.63685	-0.182247	-0.211279	2.37274	0.000622222	1359	5	5	5	21.3	21.3	21.3	26.458	0	23.362	372900000	12	2.81104	0.000336982
FOXK1	P85037	Forkhead box protein K1	NatA	M	A	E	0.542185	1.32869	1.45942	0.658898	1.02831	0.450675	0.60474	0.632738	-0.734628	0.318173	-0.30717	-0.796656	-1.40713	-0.965684	-1.64313	-1.16944	2.3742	0.000628698	1919	4	4	4	7.6	7.6	7.6	75.456	0	10.557	47477000	4	4.97327	0
SLC27A6	Q9Y2P4	Long-chain fatty acid transport protein 6	NatC/E/F	M	L	L	1.14651	0.441086	-0.430482	0.93148	0.769668	1.14177	1.15181	1.11865	-0.344936	-1.07189	-0.530129	-2.00461	-0.181152	-1.11528	-1.05763	0.0351348	2.37494	0.00062777	4839	1	1	1	1.5	1.5	1.5	70.111	0.0050431	2.5068	2164800	2	2.85615	0.000303675
CHD4	Q14839;Q8TDI0	Chromodomain-helicase-DNA-binding protein 4	NatA	M	A	S	0.565601	0.607445	0.728797	-0.0882458	0.940244	0.896444	0.462693	1.96723	-1.70485	-0.885563	-0.316501	-1.39805	0.0250305	0.0862965	-0.459905	-1.42667	2.3777	0.000634218	2321	45	45	36	27.9	27.9	22.2	218	0	203.61	2613500000	80	2.90607	0.000284453
MRPL33	O75394	39S ribosomal protein L33, mitochondrial	NatC/E/F	M	F	L	0.315435	0.810363	0.270812	1.19332	0.888976	1.16934	1.43161	0.694256	-0.514119	-0.1698	-1.18632	-0.300943	-0.891929	-0.479575	-1.51664	-1.7148	2.37905	0.000640648	467	1	1	1	16.9	16.9	16.9	7.6191	0.00023629	3.6967	32064000	1	4.2652	8.90869e-06
SLC16A1	P53985	Monocarboxylate transporter 1	None	M	P	P	-0.343627	1.37529	0.114939	0.388121	1.0479	1.02449	0.896056	1.69887	-0.41467	-1.67888	-1.42012	-0.677309	0.0897651	-0.580743	-0.867744	-0.652338	2.37971	0.000661765	1624	5	5	5	6.2	6.2	6.2	53.944	0	72.432	511720000	9	3.32787	0.0001241
BTF3	P20290	Transcription factor BTF3	NatC/E/F	M	R	R	-0.283907	-0.00174696	0.228502	0.394554	1.30605	1.47187	1.56722	1.45156	-0.716319	-0.893603	-1.17968	-1.31425	-0.926852	-0.853974	0.211562	-0.460981	2.38399	0.000660793	1052	14	14	13	68	68	64.6	22.168	0	81.008	2289100000	38	5.86292	0
NDUFA11	Q86Y39	NADH dehydrogenase [ubiquinone] 1 alpha subcomplex subunit 11	NatA	M	A	P	0.89469	0.691006	-0.135784	0.878497	1.55483	0.402967	1.47857	0.939071	-0.975984	-0.574682	-0.258851	-0.236553	-0.747153	-1.0156	-1.66877	-1.22625	2.38442	0.000667155	2998	2	2	2	18.4	18.4	18.4	14.852	0	8.3997	106090000	6	4.35277	9.17431e-06
LAMC1	P11047	Laminin subunit gamma-1	NatC/E/F	M	R	G	0.270399	0.285279	0.222524	0.534621	0.949113	1.25882	1.27951	1.04486	-1.31497	-1.56496	-1.33724	-1.56837	0.579322	0.265169	-0.286174	-0.617903	2.38534	0.000688141	878	15	15	15	11.4	11.4	11.4	177.6	0	63.893	482880000	25	6.43957	0
PIP5K1A;PIP5K1C;PIP5K1B	Q99755;O60331;O14986	Phosphatidylinositol 4-phosphate 5-kinase type-1 alpha;Phosphatidylinositol 4-phosphate 5-kinase type-1 gamma;Phosphatidylinositol 4-phosphate 5-kinase type-1 beta					0.918454	0.954645	1.15716	0.909353	1.39806	0.862997	-0.0998638	0.629322	-0.903971	0.00498338	-0.647518	-0.500215	-0.445548	-0.989248	-1.4954	-1.75321	2.38766	0.000730994	3795	3	3	2	5.7	5.7	4.4	62.633	0	7.4792	51390000	4	4.09301	1.97044e-05
PRPF38B	Q5VTL8	Pre-mRNA-splicing factor 38B	NatA	M	A	N	0.756528	1.6825	1.69551	0.742023	-0.533843	1.17293	0.66692	0.274803	-0.465589	-0.403008	-0.831939	-0.959548	-0.925978	-0.826174	-1.45102	-0.594107	2.39132	0.000729927	2668	3	3	3	4.8	4.8	4.8	64.467	0	7.1404	202390000	5	3.71992	5.27307e-05
BRIX1	Q8TDN6	Ribosome biogenesis protein BRX1 homolog	NatA	M	A	A	0.26298	0.75396	0.0626085	0.368669	1.31549	0.877262	1.60571	0.939037	-0.921431	-1.69769	-0.857214	-0.878218	-0.00429764	0.427317	-1.51555	-0.738631	2.39139	0.000728863	3271	10	10	10	31.4	31.4	31.4	41.401	0	71.997	816200000	23	3.53461	6.79157e-05
SEC24A	O95486	Protein transport protein Sec24A	NatA	M	S	Q	0.685706	0.163941	1.08612	1.11205	-0.0347415	0.898827	0.613289	1.23976	-2.19894	-0.860481	-1.31641	-0.673924	-0.920368	-0.317697	-0.246919	0.769778	2.39258	0.000749636	629	7	7	7	7.7	7.7	7.7	119.75	0	24.139	104830000	12	2.83272	0.000318008
DSTN	P60981	Destrin	NatA	M	A	S	1.0422	0.423452	1.06885	1.99263	0.395384	-0.169348	0.692263	0.830805	-1.61248	0.110464	-0.660673	-0.629905	-1.59597	-0.772191	-0.72498	-0.390498	2.39657	0.000748546	1721	2	1	1	10.9	6.7	6.7	18.506	0.00024426	4.0999	304580000	5	2.95346	0.000256334
RAN	P62826	GTP-binding nuclear protein Ran	NatA	M	A	A	1.22746	0.778918	1.56288	0.987178	0.368938	0.355499	0.487972	0.828716	-0.641294	0.139789	-0.368287	-0.71927	-1.91739	-1.50275	-0.827805	-0.760548	2.39709	0.000754717	1807	12	12	12	44.9	44.9	44.9	24.423	0	91.338	9186900000	58	4.98882	0
SCAF11	Q99590	Protein SCAF11	NatC/E/F	M	K	K	0.316241	0.457187	-0.150484	0.710959	1.34821	1.3878	1.40409	0.667026	-0.595442	-1.49409	-0.739457	-1.66088	-0.39648	0.517462	-0.645859	-1.12628	2.39939	0.000775362	3773	7	7	7	4.9	4.9	4.9	164.65	0	14.866	200470000	10	3.71949	5.26646e-05
SRSF9	Q13242	Serine/arginine-rich splicing factor 9	NatA	M	S	G	0.3119	1.02317	0.0435143	0.586346	1.3065	0.915262	1.23761	0.897444	-0.428699	-1.44299	-1.17695	-0.966154	0.0343417	0.422011	-1.53421	-1.22909	2.4019	0.000781476	2140	12	11	11	50.2	47.1	47.1	25.542	0	45.892	1931100000	27	3.07881	0.000208247
PPIH	O43447	Peptidyl-prolyl cis-trans isomerase H	NatA	M	A	V	0.766933	0.451912	0.804231	0.392559	0.519262	0.790917	0.777858	2.02107	-0.0984656	-1.21935	-1.187	-0.218875	-0.941369	-0.822447	-0.234205	-1.80303	2.40367	0.000780347	301	4	4	4	23.7	23.7	23.7	19.208	0	9.3058	319110000	10	3.12834	0.000180294
SUPV3L1	Q8IYB8	ATP-dependent RNA helicase SUPV3L1, mitochondrial	NatA	M	S	F	-0.0771763	0.6288	1.16453	0.928139	1.19828	1.25253	0.786599	0.494019	-1.00375	-0.383968	-0.00212146	-1.4736	-0.513169	-0.566769	-2.12293	-0.30941	2.40409	0.000779221	3069	9	9	9	13.9	13.9	13.9	87.99	0	34.78	189240000	12	2.65876	0.000485071
TARS	P26639	Threonine--tRNA ligase, cytoplasmic	NatC/E/F	M	F	E	1.27546	1.1519	1.44847	1.57525	0.428593	-0.104169	0.342958	0.394816	-0.880297	-0.360286	-0.445873	-0.202089	-1.48543	-1.52862	-0.889184	-0.721504	2.40594	0.000778098	1142	31	31	29	42.7	42.7	39.1	83.434	0	112.53	2547900000	68	6.47404	0
CHAC2	Q8WUX2	Putative glutathione-specific gamma-glutamylcyclotransferase 2	NatC/E/F	M	W	V	0.446687	1.2679	1.26439	1.83519	0.671098	0.900627	0.375368	-0.374947	-0.844907	-0.547659	-0.837033	-0.34873	-1.76134	-0.761389	-0.230746	-1.05452	2.40629	0.000776978	3315	2	2	2	14.1	14.1	14.1	20.874	0	4.7565	21974000	2	3.52295	6.75991e-05
SMARCC1	Q92922;Q9UL12	SWI/SNF complex subunit SMARCC1	NatA	M	A	A	-0.164018	0.536964	0.186656	1.00808	1.26455	1.18969	1.12241	0.870555	-0.82709	-1.65934	-0.923098	-1.49877	0.271337	0.492294	-0.955673	-0.914548	2.40809	0.000775862	3429	25	25	17	23.8	23.8	15.2	122.87	0	88.797	1753000000	49	3.67345	5.16923e-05
UTS2	O95399	Urotensin-2	NatC/E/F	M	Y	K	0.450496	1.30356	-0.0603615	0.301527	1.54704	0.989888	0.958628	0.74872	-0.707211	-1.09706	-1.35924	-1.14714	-0.0330111	0.546798	-1.22567	-1.21696	2.40817	0.000774749	619	1	1	1	6.5	6.5	6.5	14.295	0.00023798	3.7793	1024100000	1	3.08099	0.000206292
MED17	Q9NVC6	Mediator of RNA polymerase II transcription subunit 17	NatA	M	S	G	0.192505	0.978542	-0.0333007	1.08072	0.425338	1.4556	1.15387	1.2295	-1.48297	-1.00738	-0.108484	-0.0457602	-0.250331	-0.976137	-1.44662	-1.1651	2.4103	0.000773639	4392	5	5	5	10.9	10.9	10.9	72.889	0	16.039	64807000	6	3.16911	0.000169492
DDX47	Q9H0S4	Probable ATP-dependent RNA helicase DDX47	NatA	M	A	A	0.601921	1.31101	0.859658	1.30784	0.796789	0.621288	0.886633	-0.00552822	-0.483258	-1.32739	-1.24108	-0.55654	-0.00865015	0.225868	-1.88164	-1.10692	2.41131	0.000772532	4071	9	9	9	24	24	24	50.646	0	80.352	605770000	15	2.8258	0.000328715
SSR1	P43307	Translocon-associated protein subunit alpha	NatC/E/F	M	R	L	0.267313	0.381867	0.124316	0.312251	1.61015	1.35243	1.06815	0.975379	-1.19065	-1.34273	-1.47764	-0.900257	0.198745	0.440837	-1.0698	-0.750356	2.41253	0.000778571	1398	3	3	3	11.9	11.9	11.9	32.235	0	16.862	716240000	14	4.73155	3.43643e-06
NDUFA6	P56556	NADH dehydrogenase [ubiquinone] 1 alpha subcomplex subunit 6	NatA	M	A	G	-0.0660033	-0.210761	0.744099	0.322645	1.3982	1.70395	1.17046	1.1229	-1.07091	-1.27337	-1.36353	-0.677358	-0.00184155	-0.0587476	-1.1869	-0.552827	2.41418	0.000798859	1685	2	2	2	18.8	18.8	18.8	15.136	0	13.683	94415000	7	4.87689	3.61991e-06
DNAJC3	Q13217	DnaJ homolog subfamily C member 3	NatC/E/F	M	V	A	0.228122	0.27974	0.342169	0.62977	1.38506	1.42942	1.8642	-0.0289307	-0.786318	-1.13761	-0.969836	-1.59052	-0.260315	0.258843	-0.979577	-0.664225	2.41742	0.000804843	2138	6	6	6	13.9	13.9	13.9	57.579	0	16.343	119860000	6	3.49012	7.87037e-05
SNRPF	P62306	Small nuclear ribonucleoprotein F	NatA	M	S	L	0.955717	1.17315	1.51523	0.200575	1.14662	0.588171	-0.376857	1.37924	0.02538	-0.469882	-0.891603	-0.832317	-1.03856	-1.09515	-0.935502	-1.34421	2.41789	0.000825036	1786	1	1	1	15.1	15.1	15.1	9.7251	0	6.921	819970000	16	3.45755	8.46682e-05
EIF4H	Q15056	Eukaryotic translation initiation factor 4H	NatA	M	A	D	0.728945	1.31608	1.17082	1.30965	0.263476	0.171816	0.543682	0.900898	-0.121246	-0.461969	-1.1981	-0.484751	-1.76205	-1.78329	-0.0913917	-0.502583	2.42139	0.000830966	2360	10	10	10	37.1	37.1	37.1	27.385	0	112.49	2186800000	23	3.42553	8.83853e-05
RPL30	P62888	60S ribosomal protein L30	NatC/E/F	M	V	A	1.10381	1.35522	0.863484	1.33297	0.635633	0.340718	1.03232	0.0672207	-0.459536	0.086939	-0.729383	-0.495054	-1.28149	-0.901336	-1.58987	-1.36166	2.42298	0.000836879	1820	5	5	5	26.1	26.1	26.1	12.784	0	25.16	2929900000	38	5.97013	0
RB1	P06400	Retinoblastoma-associated protein	None	M	P	P	0.563053	0.380355	0.459845	1.72062	1.02423	-0.35231	0.42474	1.61023	-1.46115	-2.06823	-0.449899	-0.534229	-0.432031	-0.46703	-0.326066	-0.0921218	2.42322	0.000864023	761	10	10	10	9.7	9.7	9.7	106.16	0	19.562	166650000	12	2.36915	0.000953767
UBXN6	Q9BZV1	UBX domain-containing protein 6	NatC/E/F	M	K	K	0.960539	1.11276	1.03694	1.41111	-0.0283984	1.12821	0.180608	0.227012	-0.674524	-1.0673	-2.27283	-0.967847	0.0748411	-0.0747069	-0.805648	-0.240767	2.42474	0.000884017	4018	2	2	2	8.8	8.8	8.8	49.753	0	5.7788	14831000	3	3.90675	3.19149e-05
MED15	Q96RN5	Mediator of RNA polymerase II transcription subunit 15	NatB	M	D	V	0.543305	0.237363	0.897648	0.917066	0.4281	0.0766419	1.16202	1.41446	-2.06257	-0.924382	-1.87862	-0.767624	0.174132	-0.280138	-0.217353	0.279958	2.42575	0.000882768	3710	5	5	5	10	10	10	86.753	0	16.042	150200000	8	3.75994	4.08685e-05
TOR1AIP2	Q8NFQ8	Torsin-1A-interacting protein 2	NatA	M	A	D	0.876767	0.243719	0.538221	0.824835	1.53154	0.551479	0.765875	0.732657	-0.950508	-1.50798	-1.81533	-0.824661	0.867138	-0.159577	-1.05726	-0.616915	2.42583	0.000895628	3223	2	2	2	5.5	5.5	5.5	51.263	0	7.0252	46628000	2	3.35966	0.000105028
PPA1	Q15181	Inorganic pyrophosphatase	NatA	M	S	G	1.23165	1.16153	1.27184	1.50732	0.296423	0.191125	0.154095	0.603419	-0.907697	-0.199145	-0.978545	-0.129573	-1.65162	-1.65899	-0.536388	-0.355437	2.42664	0.000894366	2380	13	13	13	49.8	49.8	49.8	32.66	0	76.95	1831900000	33	4.46912	9.44138e-06
SORD	Q00796	Sorbitol dehydrogenase	NatA	M	A	A	1.02777	1.95295	1.22333	1.18373	0.426953	0.247884	0.0892603	0.306516	-0.710101	-0.43853	0.0577389	-0.76107	-1.34881	-1.49272	-0.91583	-0.849075	2.42685	0.000893108	1943	5	5	5	16	16	16	38.324	0	14.64	194000000	7	5.93404	0
UTP15	Q8TED0;REV__Q8TED0	U3 small nucleolar RNA-associated protein 15 homolog	NatA	M	A	G	0.619576	1.15609	1.63415	0.844086	1.06334	0.429899	0.787602	-0.0416214	-0.976913	-0.893669	-0.655309	-0.0522647	-0.385039	-0.483701	-2.1363	-0.909918	2.42687	0.000891854	3281	11	11	10	21.8	21.8	18.5	58.414	0	34.274	155580000	17	3.21178	0.000152116
SMC3	Q9UQE7	Structural maintenance of chromosomes protein 3	NatC/E/F	M	Y	I	-0.375581	0.563245	0.335514	0.637483	1.06669	1.0723	1.49129	1.23403	-1.0451	-1.54232	-0.882794	-1.07647	-0.134365	0.66712	-1.22232	-0.788701	2.42707	0.000925666	4796	52	52	52	42.4	42.4	42.4	141.54	0	220.55	2260200000	84	3.73906	4.3038e-05
DAD1	P61803	Dolichyl-diphosphooligosaccharide--protein glycosyltransferase subunit DAD1	NatA	M	S	A	0.466961	0.741394	0.931074	1.12387	0.951114	1.7135	0.571869	-0.120092	-0.16324	-0.639805	-1.15518	-1.0994	-1.20442	-1.06531	0.422983	-1.47532	2.43376	0.000952381	1757	3	3	3	28.3	28.3	28.3	12.497	0	15.549	206270000	7	2.56457	0.000606661
PMM2	O15305	Phosphomannomutase 2	NatA	M	A	A	1.57928	0.925513	1.68602	1.0628	0.241291	0.456332	-0.160673	0.615269	-0.460616	-0.358159	-0.712188	-0.730512	-1.85963	-1.26824	-0.363861	-0.652618	2.43607	0.000951049	239	4	4	4	15.9	15.9	15.9	28.082	0	8.4885	83997000	6	4.5692	9.70874e-06
RPS16	P62249	40S ribosomal protein S16	None	M	P	S	1.44238	1.0133	0.944008	1.339	0.443983	0.203873	0.753885	0.60046	-0.27015	0.0421855	-0.480378	-0.684822	-1.1414	-1.46432	-1.54462	-1.19738	2.4365	0.000949721	1777	15	15	15	73.3	73.3	73.3	16.445	0	65.53	8296600000	63	7.35105	0
NUP107	P57740	Nuclear pore complex protein Nup107	NatB	M	D	R	-0.0186659	0.871602	0.710488	0.942647	0.897508	1.03934	0.887263	0.494757	-2.26848	-0.819763	-0.655941	-1.30764	0.370055	0.557564	-1.04603	-0.654702	2.43679	0.00097629	1695	19	19	19	24	24	24	106.37	0	79.648	807620000	32	2.94201	0.000259534
SCAF4	O95104	Splicing factor, arginine/serine-rich 15	NatB	M	D	A	1.16198	1.18492	0.677742	0.473465	0.307547	0.410556	1.04511	1.19699	-0.660363	-1.45009	-0.364417	-0.426113	0.410282	-0.742188	-1.61711	-1.60831	2.44377	0.00101671	582	8	8	5	7.9	7.9	5.7	125.87	0	24.536	239640000	16	2.74453	0.000396447
MRPS12	O15235	28S ribosomal protein S12, mitochondrial	NatA	M	S	W	0.751041	0.940278	0.530432	0.580596	1.23672	1.39275	0.931264	-0.339372	-0.741939	-1.98536	-1.11182	-0.905117	-0.520619	0.714252	-0.920886	-0.552221	2.44766	0.0010153	232	2	2	2	13.8	13.8	13.8	15.173	0	8.0242	23857000	3	2.78802	0.000359168
SPTAN1	Q13813	Spectrin alpha chain, non-erythrocytic 1	NatB	M	D	P	0.0807083	0.559001	-0.0846483	0.527822	1.41475	1.20287	1.56886	0.989809	-0.849512	-1.40978	-0.671144	-0.891132	-0.0276143	0.229769	-1.40464	-1.23512	2.44773	0.00101389	2223	132	132	132	55.7	55.7	55.7	284.54	0	323.31	11965000000	295	3.87935	3.42105e-05
ATP6AP2	O75787	Renin receptor	NatA	M	A	V	0.718463	0.347307	0.223644	1.1704	0.814466	0.909029	1.28833	0.501122	-1.43207	-1.64363	-1.37546	-0.717559	0.702383	0.305531	-1.18464	-0.627316	2.44845	0.00104022	510	8	8	8	26.3	26.3	26.3	39.008	0	47.466	342190000	14	3.32892	0.000124237
ZC3H15	Q8WU90	Zinc finger CCCH domain-containing protein 15	None	M	P	P	0.348092	0.858276	1.41921	1.46787	-0.0708395	0.145443	0.717645	1.56554	-0.415633	-0.923165	-1.11239	0.191602	-0.95221	-1.02024	-1.47849	-0.740708	2.45174	0.00108033	3299	13	13	13	31.7	31.7	31.7	48.602	0	61.093	701940000	17	3.19605	0.00016
ATF1	P18846	Cyclic AMP-dependent transcription factor ATF-1	NatB	M	E	D	0.0828232	1.17564	0.318192	1.9814	1.06072	0.660865	0.847516	0.341298	0.216068	-0.747039	-0.943602	-1.15446	-0.898726	-0.312388	-1.31015	-1.31814	2.45553	0.00111342	1028	3	3	1	8.9	8.9	3	29.232	0	8.0087	203000000	7	2.84733	0.000308137
SLC4A7	Q9Y6M7;Q6U841;Q2Y0W8	Sodium bicarbonate cotransporter 3	NatB	M	E	R	0.61473	0.641065	0.108221	1.04298	0.793881	0.302796	0.874296	1.26933	-1.36624	-1.98875	-1.65673	-0.795227	0.187375	0.073158	-0.670796	0.569905	2.4604	0.0011395	5025	10	10	10	9.3	9.3	9.3	136.04	0	18.706	93315000	14	4.24527	8.79765e-06
STX2	P32856	Syntaxin-2	NatC/E/F	M	R	D	1.61446	0.749866	0.564607	0.906249	0.377826	1.1629	0.826575	-0.0292137	-0.726871	-0.821491	-2.22452	-0.821798	-0.0797838	0.0773499	-0.324138	-1.25201	2.46311	0.00114483	1245	2	2	2	8	8	8	33.341	0.0024102	2.8981	22159000	2	2.99842	0.000233518
PTGES3	Q15185	Prostaglandin E synthase 3	NatB	M	Q	P	1.12774	1.43485	0.663988	1.02851	-0.234641	0.440984	0.833638	0.902111	-0.80995	0.392501	-0.983874	-1.4584	-1.49281	-1.43773	-0.4575	0.0505693	2.46388	0.00115014	2381	3	3	3	10.6	10.6	10.6	18.697	0	7.5935	1286600000	20	2.62399	0.000534789
INCENP	Q9NQS7;Q7Z3H0	Inner centromere protein	NatA	M	G	T	1.25714	0.636029	1.00039	0.213729	1.61043	0.89853	0.829201	-0.0735735	-0.806976	-1.00521	-0.202959	-0.843677	-1.41214	0.397841	-1.55424	-0.944506	2.46467	0.00114856	4307	11	11	11	14.8	14.8	14.8	105.43	0	33.108	153520000	17	2.57517	0.000580965
CANX	P27824	Calnexin	NatB	M	E	G	0.127867	0.293641	-0.071269	0.101439	1.48248	1.24105	1.47219	1.23602	-1.08662	-1.45796	-1.31559	-1.33129	0.152725	0.218094	-0.575428	-0.487351	2.46605	0.00116071	1158	28	28	28	37	37	37	67.567	0	117.31	10200000000	90	7.47057	0
PDE12	Q6L8Q7	2,5-phosphodiesterase 12	NatC/E/F	M	W	R	1.15695	1.20348	1.52881	0.691965	0.859796	0.636033	0.119749	0.37671	-0.812801	-0.152444	0.0932159	-0.650145	-1.46082	-0.90238	-0.885561	-1.80256	2.46828	0.00116598	2737	5	5	5	9.2	9.2	9.2	67.351	0	20.749	140600000	8	5.07749	0
SNRPG;SNRPGP15	P62308;A8MWD9	Small nuclear ribonucleoprotein G;Putative small nuclear ribonucleoprotein G-like protein 15					0.525264	0.397096	-0.0989942	1.00981	0.568787	0.907137	0.537208	2.50154	-0.126871	-1.05315	-1.20886	-0.66012	-0.778275	-0.916223	-1.01396	-0.59039	2.46889	0.00119178	42	4	4	4	35.5	35.5	35.5	8.496	0	14.459	1166100000	27	3.02096	0.000229093
AKAP8	O43823	A-kinase anchor protein 8	NatB	M	D	Q	-0.091835	1.09924	-0.269327	0.434194	1.52375	0.721967	1.49269	0.854907	-1.00953	-2.04319	-0.77483	-1.25297	-0.190959	0.182402	-0.168711	-0.507807	2.47237	0.00119015	348	5	5	5	12.6	12.6	12.6	76.107	0	13.14	81069000	7	3.93368	3.22364e-05
KIAA0020	Q15397	Pumilio domain-containing protein KIAA0020	NatB	M	E	V	0.662284	0.456003	0.402006	0.0995754	1.23851	1.18646	1.10643	0.890723	-1.05458	-1.82803	-0.713505	-0.999989	0.15203	0.715488	-1.3131	-1.0003	2.4731	0.00120902	2408	19	19	19	28.9	28.9	28.9	73.584	0	58.53	578400000	34	3.26533	0.000139206
PGK1	P00558	Phosphoglycerate kinase 1	NatA	M	S	L	1.16381	1.07335	1.41206	1.17056	0.445348	0.239147	0.508017	0.439899	-0.647032	0.0256397	-0.45649	-0.543397	-1.96276	-1.73167	-0.602386	-0.53411	2.47695	0.00121419	695	27	27	23	55.9	55.9	47.7	44.614	0	181.75	21558000000	163	4.76523	3.47524e-06
NDUFA12	Q9UI09	NADH dehydrogenase [ubiquinone] 1 alpha subcomplex subunit 12	NatB	M	E	L	0.178949	0.638374	0.721617	0.192091	1.2977	1.85263	1.47941	0.143923	-0.494739	-0.557145	-0.487751	-1.07514	-0.513534	-0.480913	-1.59143	-1.30404	2.48076	0.00125341	4647	4	4	4	33.1	33.1	33.1	17.114	0	8.4554	112780000	6	3.71526	5.25657e-05
TMEM33	P57088	Transmembrane protein 33	NatA	M	A	D	0.215792	0.664129	-0.295824	0.0233402	1.4548	1.2831	1.4744	1.07802	-1.39704	-1.1613	-1.36339	-1.12091	0.0562799	0.30609	-0.798382	-0.419115	2.48407	0.0012585	1691	7	7	6	29.1	29.1	20.6	27.978	0	47.253	1065900000	17	5.78476	0
SERBP1	Q8NC51	Plasminogen activator inhibitor 1 RNA-binding protein	None	M	P	G	1.1706	1.62351	1.25377	1.49319	0.157533	0.274994	0.093199	0.463309	-0.294507	-0.321084	-0.411474	-0.553234	-1.45066	-1.27233	-1.09352	-1.13329	2.48431	0.00125679	3181	21	21	21	44.6	44.6	44.6	44.965	0	94.002	6014000000	68	9.48133	0
C2orf43	Q9H6V9	UPF0554 protein C2orf43	NatB	M	D	S	1.61763	1.28841	0.537769	0.44839	1.08644	0.12126	0.43038	0.6145	-0.797835	-1.12143	-1.82373	-0.667649	0.481007	0.0540905	-1.1244	-1.14484	2.48538	0.00125509	4166	2	2	2	5.8	5.8	5.8	37.318	0	5.2951	39502000	3	2.83285	0.00031816
SNRPA	P09012	U1 small nuclear ribonucleoprotein A	NatA	M	A	V	0.598766	1.46945	-0.046153	0.550823	1.10337	0.72963	1.15171	0.621619	-0.873056	-1.46733	-1.21146	-0.526169	0.169632	0.481491	-1.43086	-1.32147	2.48699	0.00125339	821	11	11	8	38.3	38.3	26.2	31.279	0	76.398	2522400000	30	2.55468	0.000608501
CCDC51	Q96ER9	Coiled-coil domain-containing protein 51	NatC/E/F	M	M	G	0.419439	0.493263	0.164634	0.068591	1.89939	1.4287	0.844434	0.644699	-1.14711	-1.01727	-1.27494	-1.46958	0.155026	0.270811	-0.269494	-1.21059	2.48711	0.00125169	3562	6	6	6	15.6	15.6	15.6	45.811	0	15.247	109680000	6	4.16611	1.14531e-05
NDUFA13	Q9P0J0	NADH dehydrogenase [ubiquinone] 1 alpha subcomplex subunit 13	NatA	M	A	A	0.023126	0.532449	-0.0543037	0.418506	1.44975	1.49202	1.54614	0.998057	-0.80985	-0.764225	-0.768847	-0.662805	-0.582389	0.0592554	-1.62825	-1.24863	2.48792	0.00129054	4520	4	4	4	25	25	25	16.698	0	53.749	318930000	7	4.6643	6.69456e-06
CORO1C	Q9ULV4	Coronin-1C	NatC/E/F	M	R	R	0.21654	0.267496	0.427312	0.53798	0.756228	0.981191	1.0752	1.21351	-1.48476	-1.59689	-1.59502	-1.64539	0.299591	0.355216	0.0412709	0.150528	2.49045	0.0012888	4740	9	9	9	21.5	21.5	21.5	53.248	0	35.879	643080000	24	10.193	0
HIP1R	O75146	Huntingtin-interacting protein 1-related protein	NatB	M	N	S	0.315355	1.06452	0.831991	-0.53237	0.767678	1.79485	1.45711	0.335183	-0.807117	-0.782994	-0.343452	-1.66106	-1.4543	-0.336702	-0.0370982	-0.611588	2.49058	0.00128706	432	1	1	1	1.5	1.5	1.5	119.39	0.0046492	2.5704	3662200	2	2.55311	0.000609745
TMPO	P42166	Lamina-associated polypeptide 2, isoform alpha;Thymopoietin;Thymopentin	None	M	P	E	0.492821	0.824419	0.638024	1.36575	0.925926	0.700504	0.802584	0.599075	-0.598734	-1.39232	-0.471871	-0.567977	-0.494958	0.62965	-1.79378	-1.65911	2.49066	0.00132571	1370	20	20	11	39.5	39.5	20.9	75.491	0	180.69	4103500000	59	2.51901	0.000671972
ASH2L	Q9UBL3	Set1/Ash2 histone methyltransferase complex subunit ASH2	NatA	M	A	A	0.451507	0.686551	1.22439	1.57794	0.594384	-0.238751	1.35897	0.135367	-1.11385	-1.18959	-0.955524	-0.958011	-1.24953	-0.0202048	-1.14328	0.839612	2.4952	0.00133737	4578	8	8	8	17.4	17.4	17.4	68.722	0	41.14	324860000	13	2.37094	0.000953279
KCTD12	Q96CX2	BTB/POZ domain-containing protein KCTD12	NatA	M	A	L	1.46205	1.65219	0.361199	1.3915	0.902461	-0.544422	0.433565	0.35324	-1.22814	-1.25622	-0.702255	-0.430382	-0.646014	-0.80477	-1.29874	0.354736	2.4966	0.00134899	3529	4	4	4	12.9	12.9	12.9	35.7	0	7.7363	38151000	5	3.00424	0.000231972
H2AFY2	Q9P0M6	Core histone macro-H2A,2	NatA	M	S	G	0.31605	0.87721	1.04521	0.833901	0.608685	1.13715	0.880236	0.797255	-0.480143	-1.01904	0.878865	-0.935105	-1.14632	-0.900718	-1.59175	-1.30149	2.49709	0.00135389	4525	7	5	5	22.3	15.3	15.3	40.058	0	10.55	107450000	5	3.76412	4.09207e-05
ZNF217	O75362	Zinc finger protein 217	NatB	M	Q	S	0.196248	-0.457255	1.4106	1.00514	0.760748	1.3826	1.38749	0.566562	-0.777204	-1.21774	-0.86641	-0.736298	0.25384	-0.31115	-1.07253	-1.52465	2.49909	0.0014324	457	5	5	3	5.2	5.2	3.6	115.27	0	12.407	47641000	5	2.65464	0.00048557
ABCB10	Q9NRK6	ATP-binding cassette sub-family B member 10, mitochondrial	NatC/E/F	M	R	G	-0.0460055	0.380635	0.455981	0.070549	1.89711	1.25771	1.25205	0.837728	-0.805965	-1.65776	0.0289982	-1.23813	0.0295685	-0.431289	-1.081	-0.950178	2.50917	0.00144385	4333	7	7	7	11.4	11.4	11.4	79.147	0	25.19	100950000	8	3.69514	5.20769e-05
HIST1H1C	P16403	Histone H1,2	NatA	M	S	E	0.00468628	1.01448	0.116309	0.577792	1.1058	1.00398	0.799713	1.15392	-1.30201	-1.76199	0.159007	-1.6715	-0.219621	0.650428	-0.790952	-0.840025	2.51012	0.00145527	984	23	23	9	55.4	55.4	23	21.364	0	129.06	57999000000	245	2.71111	0.000431026
YBX1	P67809	Nuclease-sensitive element-binding protein 1	NatA	M	S	S	0.478249	1.20195	0.419404	1.38365	0.158508	0.708258	0.380269	1.68221	-0.746165	-0.847594	0.576354	-0.632768	-1.16062	-1.11983	-1.39316	-1.08873	2.51115	0.00148	1852	14	14	12	49.7	49.7	47.2	35.924	0	174.66	2170500000	57	3.3947	9.24464e-05
TSNAX	Q99598	Translin-associated protein X	NatA	M	S	N	0.355811	1.26521	1.21395	1.39918	0.787173	-0.60142	-0.0102045	1.51653	-0.583676	-1.09903	-1.72538	-0.316789	-0.79448	-1.05276	-0.433824	0.0797027	2.51372	0.00152463	3774	9	9	9	29	29	29	33.112	0	17.844	137480000	11	2.40803	0.000868739
SRFBP1	Q8NEF9	Serum response factor-binding protein 1	NatA	M	A	Q	0.1558	0.329682	0.65242	1.19047	1.24295	0.561148	0.919034	1.4334	-0.760216	-1.0969	-0.326165	0.0919981	-0.68171	-0.341373	-1.91717	-1.45338	2.51765	0.00152261	3206	4	4	4	9.8	9.8	9.8	48.633	0	10.174	65927000	5	3.44281	8.65604e-05
ADCK3	Q8NI60	Atypical kinase ADCK3, mitochondrial	NatA	M	A	A	1.05359	1.53367	-0.166052	0.771798	1.8531	0.599627	0.989821	-0.388978	-0.587995	-1.44512	-0.580899	-0.700357	-0.262902	-0.721806	-1.3212	-0.626299	2.51898	0.00153386	3237	1	1	1	1.5	1.5	1.5	71.949	0.0028322	2.858	11591000	1	2.35827	0.000974776
NUP85	Q9BW27	Nuclear pore complex protein Nup85	NatB	M	E	E	0.0117297	0.648809	-0.0924446	1.47622	0.38726	0.381513	1.97258	1.22777	-1.59485	-0.8018	-1.03828	-0.213287	-0.767207	-0.19978	-1.32407	-0.0741602	2.52027	0.00153183	3948	8	8	7	13.6	13.6	10.7	75.019	0	25.961	1104300000	9	2.32655	0.00107085
VPS28	Q9UK41	Vacuolar protein sorting-associated protein 28 homolog	NatC/E/F	M	F	H	1.2909	1.55999	0.892147	0.306405	1.42055	0.171754	0.704882	-0.0191128	-0.231779	-0.332615	-0.299806	-1.51804	-1.50171	-0.325379	-1.448	-0.670182	2.52057	0.00155629	4687	2	2	2	10	10	10	25.425	0	6.1808	12768000	2	2.85393	0.000302943
NOC4L	Q9BVI4	Nucleolar complex protein 4 homolog	NatB	M	E	R	0.458399	0.738543	-0.0572129	0.41839	1.48904	0.738755	1.45807	0.737485	-1.0134	-2.24689	-0.414483	-0.615761	0.200805	0.0161503	-0.683552	-1.22432	2.52202	0.00155423	3935	13	13	13	34.3	34.3	34.3	58.467	0	84.065	470220000	20	2.91883	0.000273757
NPM3	O75607	Nucleoplasmin-3	NatA	M	A	A	0.657869	1.7239	-0.101601	1.13439	0.308282	1.1366	0.322007	0.795188	-1.05517	-1.01406	-2.06099	-0.427341	-0.322756	0.395553	-1.08492	-0.406957	2.52238	0.00155879	495	3	3	3	21.9	21.9	21.9	19.343	0	75.347	572610000	6	2.59919	0.000559529
DCTPP1	Q9H773	dCTP pyrophosphatase 1	NatA	M	S	V	1.05594	0.942661	1.28623	0.693478	0.619585	1.05781	1.08404	-0.206081	-0.244179	-0.378358	0.00715627	-0.76483	-1.7313	-1.67921	-0.96308	-0.779858	2.52368	0.00155673	4169	9	9	8	49.4	49.4	49.4	18.681	0	67.171	196570000	13	4.45507	9.40439e-06
PTMA	P06454	Prothymosin alpha;Prothymosin alpha, N-terminally processed;Thymosin alpha-1	NatA	M	S	D	1.24949	1.54754	1.36803	1.44681	0.00441594	-0.00660613	0.0687602	0.713946	-0.226446	-0.505634	-0.719792	-0.394509	-1.29028	-1.58275	-0.75105	-0.92193	2.52676	0.00156785	762	6	6	6	36	36	36	12.203	0	54.351	3899400000	30	6.71982	0
MRPL48	Q96GC5	39S ribosomal protein L48, mitochondrial	NatA	M	S	G	0.21844	0.889222	1.09202	0.674326	1.29953	1.15203	1.01935	0.302061	-0.325358	0.122797	-0.507511	-0.683331	-1.28237	-0.732157	-1.83899	-1.40006	2.52857	0.00156579	3589	2	2	2	11.3	11.3	11.3	23.934	0	10.531	102870000	2	4.82145	3.53669e-06
MSN	P26038;REV__Q9H446	Moesin	None	M	P	K	1.07965	1.19483	1.05118	1.32418	0.373052	0.398327	0.634954	0.571902	-0.441654	-0.00710058	-0.249851	-0.259235	-1.74086	-1.40937	-1.21872	-1.30127	2.52868	0.00162944	1133	55	55	42	63.4	63.4	47.8	67.819	0	276.14	17129000000	191	9.33538	0
HYPK	Q9NX55	Huntingtin-interacting protein K	NatC/E/F	M	R	R	0.591731	0.867126	0.830278	2.08982	0.30926	0.241672	-0.222565	1.26961	-0.594083	-1.15021	-1.77978	-0.172513	-0.855133	-1.17581	-0.186258	-0.0631474	2.53327	0.00163386	4443	5	5	5	43.4	43.4	43.4	14.665	0	38.646	259310000	18	2.54463	0.000621151
ARHGDIA	P52565	Rho GDP-dissociation inhibitor 1	NatA	M	A	E	1.34201	1.30388	1.23918	1.35564	0.386658	-0.00523346	0.168625	0.526493	-0.388723	-0.166281	-0.340163	-0.88543	-1.94093	-1.48522	-0.589142	-0.521359	2.5343	0.00163172	1589	9	9	9	49	49	49	23.207	0	52.708	3636900000	27	4.93348	0
GLTSCR2	Q9NZM5	Glioma tumor suppressor candidate region gene 2 protein	NatA	M	A	A	0.962572	1.11235	0.61714	1.58802	0.315875	0.478694	0.726843	0.820938	-0.356425	-0.868073	-0.214656	0.144403	-1.21823	-0.90771	-1.49794	-1.7038	2.53437	0.00168194	4508	5	5	5	10.3	10.3	10.3	54.389	0	11.369	86417000	9	5.49523	0
MPHOSPH10	O00566	U3 small nucleolar ribonucleoprotein protein MPP10	NatA	M	A	P	0.544746	0.793066	0.529179	0.65002	1.10494	0.114015	0.940543	1.27677	-0.40925	-1.95803	-0.463025	-1.35789	0.302355	0.36293	-1.65506	-0.775309	2.54186	0.00167974	140	11	11	11	19.4	19.4	19.4	78.863	0	96.188	424570000	16	2.32215	0.00108305
NOP58	Q9Y2X3	Nucleolar protein 58	NatC/E/F	M	L	V	-0.091454	0.7501	-0.184014	0.526572	1.28922	1.09384	1.47517	1.22648	-0.768503	-1.41034	-0.928711	-0.819813	-0.157418	0.517572	-1.26006	-1.25865	2.54305	0.00170366	4858	15	15	15	31.4	31.4	31.4	59.578	0	90.57	1331200000	38	3.55097	6.35668e-05
PSMB1	P20618	Proteasome subunit beta type-1	NatC/E/F	M	L	S	0.82784	1.73059	1.03723	2.08734	0.218121	0.0726615	0.0727857	0.275552	-0.521422	-0.743533	-0.681541	-0.174563	-1.09699	-0.962698	-0.999223	-1.14214	2.54454	0.00174707	1057	8	8	8	39.4	39.4	39.4	26.489	0	140.26	1303600000	21	5.94879	0
YTHDC1	Q96MU7	YTH domain-containing protein 1	NatA	M	A	A	0.172692	1.58073	0.418869	0.524033	0.750235	1.5536	1.36207	-0.38162	-0.125849	-0.797766	-1.32001	-1.85579	-0.411309	-0.640749	-0.79001	-0.0391204	2.54874	0.00176432	3673	2	2	2	3.2	3.2	3.2	84.699	0	9.7297	157680000	4	2.27536	0.00119632
TARDBP	Q13148	TAR DNA-binding protein 43	NatA	M	S	E	0.461145	0.533806	0.14765	0.380189	0.962725	1.07517	2.00181	0.385036	-1.46671	-1.03251	-0.44954	-1.24435	-0.206352	0.549989	-1.58936	-0.508715	2.55056	0.00177503	2127	5	5	5	14.3	14.3	14.3	44.739	0	30.546	1004900000	12	2.81434	0.000331586
FKBP4	Q02790	Peptidyl-prolyl cis-trans isomerase FKBP4;Peptidyl-prolyl cis-trans isomerase FKBP4, N-terminally processed	NatA	M	T	A	1.36215	1.23853	1.33318	1.79003	-0.0720995	-0.416553	-0.0830812	0.890124	-1.10823	-0.512105	-1.04133	-0.296587	-0.967277	-1.25853	-0.653294	-0.20492	2.55231	0.00177922	1978	32	32	31	59.5	59.5	58	51.804	0	149.78	5166600000	88	4.54262	9.63082e-06
U2AF1	Q01081;P0DN76;Q8WU68	Splicing factor U2AF 35 kDa subunit					0.711178	1.31819	0.511641	1.19118	1.50167	-0.393722	0.750825	0.767582	-0.314909	-0.710095	-0.298172	-0.854671	-0.816307	-0.300357	-2.09747	-0.966556	2.55302	0.00189365	854	5	5	5	18.3	18.3	18.3	27.872	0	19.714	1003200000	9	2.88668	0.000294634
DHODH	Q02127	Dihydroorotate dehydrogenase (quinone), mitochondrial	NatA	M	A	W	-0.161377	0.411757	0.707213	0.67271	1.07349	0.985672	0.967637	1.26957	-0.446183	-1.85138	-1.91833	-0.433726	0.237026	0.252375	-0.834217	-0.932247	2.56083	0.00189119	1967	3	3	3	9.9	9.9	9.9	42.867	0	8.7225	39610000	3	3.09229	0.000195021
COX7A2	P14406	Cytochrome c oxidase subunit 7A2, mitochondrial	NatC/E/F	M	L	R	0.263303	0.195633	0.517513	0.857332	1.00848	1.25188	1.94979	0.407035	0.181664	-0.63946	-1.57897	-0.553677	-0.675692	-0.973714	-1.4571	-0.754018	2.56135	0.00192756	947	3	3	3	30.1	30.1	30.1	9.3959	0	21.039	288960000	5	3.42779	8.62167e-05
RPS26;RPS26P11	P62854;Q5JNZ5	40S ribosomal protein S26;Putative 40S ribosomal protein S26-like 1					0.829566	0.0199044	1.55871	0.777351	0.996342	0.34848	0.814276	0.915747	-1.1913	-0.761086	0.104841	-0.573573	-0.373756	-0.744054	-2.34228	-0.379175	2.5641	0.00192506	1813	3	3	3	27	27	27	13.015	0	13.923	1977600000	20	2.49455	0.000711894
SMC2	O95347	Structural maintenance of chromosomes protein 2	NatC/E/F	M	H	I	0.424743	1.50113	1.50535	1.96449	-0.0335924	-0.227979	-0.093557	0.968828	-0.551064	-0.55385	-0.638621	-0.852807	-1.52424	-0.977479	-0.47593	-0.435427	2.56456	0.00192258	610	36	36	36	29.2	29.2	29.2	135.65	0	177.17	1601300000	61	3.74206	4.31472e-05
DNAAF5	Q86Y56	Dynein assembly factor 5, axonemal	NatA	M	A	A	1.26549	1.312	1.81759	1.48698	0.128929	0.233452	0.0694577	-0.111885	-0.636093	-0.327289	-0.610576	-0.645597	-1.5401	-1.27249	-0.364471	-0.805392	2.56467	0.00193943	2999	14	14	13	19.8	19.8	16.5	93.52	0	45.945	226500000	19	6.28957	0
RPL5	P46777	60S ribosomal protein L5	NatA	M	G	F	0.894271	1.50955	1.29871	0.978162	0.205911	0.12515	0.333067	1.14664	0.237405	-0.544603	-0.422798	-0.500418	-1.48492	-1.44503	-1.19742	-1.13369	2.56714	0.00195624	1427	14	14	14	36	36	36	34.362	0	41.94	5825200000	47	5.72163	0
MRPL28	Q13084	39S ribosomal protein L28, mitochondrial	None	M	P	L	0.638543	0.950101	1.09113	-0.242655	1.45256	1.03582	0.517912	1.13157	-0.613182	-0.243906	-0.737804	0.00704857	-0.651104	-1.45384	-1.5783	-1.30388	2.56908	0.00197301	2116	8	8	8	34.8	34.8	34.8	30.156	0	20.816	127300000	11	4.3546	9.18133e-06
HSPA5	P11021	78 kDa glucose-regulated protein	NatC/E/F	M	K	L	0.270568	0.760802	-0.0594672	0.488451	1.20627	0.957106	1.23379	0.939105	-0.767316	-1.58115	-1.41313	-1.35433	0.437508	0.688505	-1.14106	-0.665656	2.57256	0.00197048	877	47	47	45	60.9	60.9	59.8	72.332	0	323.31	34373000000	258	3.67775	5.18199e-05
EIF2S3;EIF2S3L	P41091;Q2VIR3	Eukaryotic translation initiation factor 2 subunit 3;Putative eukaryotic translation initiation factor 2 subunit 3-like protein					-0.109874	-0.0746007	-0.125046	0.212829	1.52747	1.32284	1.92304	1.43029	-1.19116	-0.804766	-0.869088	-0.598561	-0.431027	-0.549296	-0.980042	-0.682996	2.57344	0.00201282	1353	14	14	14	33.9	33.9	33.9	51.109	0	167.51	1832800000	31	7.79925	0
PCBP2	Q15366;P57721	Poly(rC)-binding protein 2	NatB	M	D	T	0.989608	1.22772	1.21133	1.17164	0.956397	-0.528232	0.925724	-0.0156603	-1.37269	0.45686	-0.984276	-1.24325	-0.951883	-1.38711	-0.0271893	-0.428987	2.5773	0.00202945	2399	10	10	6	30.1	30.1	18.1	38.58	0	93.066	3392700000	50	2.55162	0.000613047
SRPRB	Q9Y5M8	Signal recognition particle receptor subunit beta	NatA	M	A	S	-0.341313	0.317896	-0.0634079	0.118034	1.52942	1.31561	1.47437	1.50037	-1.10111	-1.1616	-1.13102	-1.14305	0.0949136	0.0329367	-0.911147	-0.530897	2.57844	0.00203325	4970	7	7	7	33.6	33.6	33.6	29.702	0	64.062	1016100000	21	6.72159	0
EIF5A;EIF5AL1	P63241;Q6IS14;Q9GZV4	Eukaryotic translation initiation factor 5A-1;Eukaryotic translation initiation factor 5A-1-like					0.585581	0.927306	0.803123	1.556	0.142534	0.0575812	0.110241	1.72214	-0.419655	-1.13803	-1.81748	-0.277395	-0.711693	-1.52126	-0.178585	0.159586	2.5796	0.00206258	1847	10	10	10	44.8	44.8	44.8	16.832	0	71.261	5145600000	57	2.17701	0.00150897
NOL7	Q9UMY1	Nucleolar protein 7	NatC/E/F	M	V	Q	-0.24102	0.336846	0.153231	1.05824	1.11067	1.34067	1.0177	1.22093	-0.325804	-1.8566	-1.05131	-0.918751	0.326927	0.0228461	-1.33158	-0.862984	2.58503	0.00206633	4753	6	6	6	21.8	21.8	21.8	29.426	0	32.281	230350000	10	3.08978	0.000198861
TOP1	P11387;Q969P6	DNA topoisomerase 1	NatA	M	S	G	0.603182	0.940784	0.771646	-1.10088	1.22754	1.34289	1.36308	1.01044	-0.67942	-1.01246	-0.430771	-1.04681	-0.419789	-0.239416	-1.30366	-1.02636	2.58594	0.00207643	892	21	21	20	27.3	27.3	25.2	90.725	0	68.057	1669500000	42	3.18049	0.000163569
RBM4;RBM4B	Q9BWF3;Q9BQ04	RNA-binding protein 4;RNA-binding protein 4B					1.05041	1.34711	0.517304	1.06831	0.730324	0.461356	0.479251	0.327615	-0.361703	-1.79443	-1.27041	-0.884009	0.446759	0.451012	-1.54995	-1.01896	2.58855	0.00213741	3955	13	13	13	37.4	37.4	37.4	40.313	0	55.508	1816600000	31	2.62921	0.000527753
TONSL	Q96HA7	Tonsoku-like protein	NatA	M	S	L	0.521274	0.598269	-0.141794	0.878139	1.13896	0.656101	-0.125762	2.00133	-1.29727	-1.74356	-1.34474	-1.07771	0.032219	0.20873	0.000704721	-0.304887	2.59329	0.00219822	3604	3	3	3	2	2	2	150.93	0	7.3948	26009000	4	3.51771	7.21769e-05
DNTTIP1	Q9H147	Deoxynucleotidyltransferase terminal-interacting protein 1	NatA	M	G	A	0.124652	1.75278	0.0805098	-0.366153	0.915771	1.36276	1.143	0.75933	-1.14027	-0.693225	-0.105201	-1.84971	-1.13115	-0.221839	0.159602	-0.790852	2.59897	0.00223985	4076	1	1	1	5.2	5.2	5.2	37.013	0.00024125	3.969	23593000	1	2.26399	0.00123257
ZNF638	Q14966	Zinc finger protein 638	NatA	M	S	R	0.522441	1.89215	0.00921813	0.822096	1.02318	0.687466	1.06838	0.0432005	-0.447945	-1.34421	-0.310749	-1.20966	-0.381068	0.199186	-0.676981	-1.8967	2.6024	0.00224968	2325	13	13	13	8.1	8.1	8.1	220.62	0	39.112	243870000	18	2.12535	0.00168946
ISOC1	Q96CN7	Isochorismatase domain-containing protein 1	NatA	M	A	A	1.80271	0.240989	1.68278	0.983336	0.249371	0.239069	0.519515	0.553256	-0.687887	-0.355519	-0.383423	-0.387431	-1.94445	-1.2283	-0.948186	-0.335828	2.60463	0.00224684	3518	5	5	5	20.5	20.5	20.5	32.236	0	21.477	244470000	13	3.71968	5.26976e-05
TERF2	Q15554	Telomeric repeat-binding factor 2	NatA	M	A	A	0.819571	0.355149	1.285	1.13084	1.94847	0.762802	0.305637	-0.380509	-1.22577	-0.120081	-0.790091	-0.703316	-0.529483	-0.147075	-1.20961	-1.50153	2.60575	0.00224399	2425	4	4	4	8.9	8.9	8.9	59.593	0	8.4087	31584000	4	2.39195	0.000904393
CLASRP	Q8N2M8	CLK4-associating serine/arginine rich protein	NatC/E/F	M	W	H	-0.865873	1.44606	0.568527	1.34031	-0.0436237	1.50536	0.732004	1.00726	-0.733994	-1.75826	-0.602116	-1.14398	-0.482411	0.161512	-0.461649	-0.669131	2.60618	0.00225379	3110	3	3	3	7	7	7	77.16	0	6.3263	45769000	3	2.06568	0.00193569
KANK2	Q63ZY3	KN motif and ankyrin repeat domain-containing protein 2	NatA	M	A	Q	0.749378	0.913861	0.234727	-0.111224	1.41024	1.20345	0.304825	0.910515	-1.16846	-1.02207	-0.662602	-2.31736	0.372495	0.16214	-0.0946722	-0.885252	2.60775	0.00226986	2689	2	2	2	1.8	1.8	1.8	91.173	0.0043029	2.7491	574040000	4	3.16152	0.000173453
PPP6R3	Q5H9R7	Serine/threonine-protein phosphatase 6 regulatory subunit 3	NatC/E/F	M	F	W	1.5711	1.27294	0.958421	1.72512	0.627268	-0.689942	0.637739	-0.0779085	-1.0909	-1.01218	-0.502187	-0.109666	-0.983458	-1.34374	-0.490742	-0.491865	2.60837	0.00230479	2595	4	4	4	4.7	4.7	4.7	97.668	0	10.468	82440000	4	4.02026	2.20386e-05
POLR1A	O95602	DNA-directed RNA polymerase I subunit RPA1	NatC/E/F	M	L	I	1.36505	1.53409	0.565471	0.934733	0.364899	0.345641	0.281092	1.11757	-0.493499	-0.649375	-0.141482	-0.0395024	-0.976851	-0.847987	-1.63148	-1.72837	2.61219	0.00232704	636	22	22	21	18	18	17.5	194.81	0	94.378	384680000	27	4.95419	0
RALA	P11233;P11234	Ras-related protein Ral-A	NatA	M	A	A	-0.199152	0.869229	-0.0263549	0.712703	1.21837	1.07869	1.24355	1.03903	-0.716375	-1.45368	-1.07159	-0.778362	-0.427067	0.905565	-1.49071	-0.903854	2.61417	0.00234296	888	8	8	8	33.5	33.5	33.5	23.567	0	33.101	835540000	14	2.82706	0.000327116
SNF8	Q96H20	Vacuolar-sorting protein SNF8	NatC/E/F	M	H	R	0.913479	-0.00782632	0.00800573	2.3578	0.0772511	0.513134	0.601188	1.26432	-0.887834	-1.63081	-1.1394	-0.570559	-0.925257	-0.665939	0.074451	0.0180086	2.61528	0.00236512	3603	2	2	2	6.6	6.6	6.6	28.864	0.00023697	3.7141	24503000	2	2.10301	0.00177031
AFG3L2	Q9Y4W6	AFG3-like protein 2	NatA	M	A	H	0.666576	1.07878	1.30577	1.72525	0.455689	0.711711	0.819309	-0.674591	-1.45146	-0.340819	0.164693	-0.915961	-0.848871	-0.369986	-0.832858	-1.49323	2.6165	0.00237469	4945	17	17	16	19.8	19.8	18.8	88.583	0	46.874	660080000	33	2.96628	0.000249128
WDR12	Q9GZL7	Ribosome biogenesis protein WDR12	NatA	M	A	Q	0.168747	0.0873457	-0.160169	1.17873	1.3363	0.768391	1.74514	0.805781	-1.5759	-0.316039	-0.765436	-1.13047	-0.562692	0.482659	-1.45217	-0.610222	2.6175	0.00238423	4033	14	14	14	34.3	34.3	34.3	47.707	0	50.743	491610000	21	2.76826	0.00037218
UGDH	O60701	UDP-glucose 6-dehydrogenase	NatC/E/F	M	F	E	0.793077	1.44791	1.7674	1.34019	-0.0910045	0.646015	0.244795	0.187446	-0.459094	-0.137536	-0.406202	-0.482485	-1.22973	-1.62163	-0.817369	-1.18178	2.61791	0.00238125	401	12	12	12	31.6	31.6	31.6	55.023	0	50.668	389630000	22	6.19276	0
RPL11	P62913	60S ribosomal protein L11	NatA	M	A	Q	1.40785	1.60294	1.12115	1.25218	0.472636	-0.113893	0.266331	0.444225	-0.258577	-0.323519	-0.605745	-0.314707	-0.751024	-1.24147	-1.48997	-1.4684	2.6192	0.00241573	1825	6	6	6	29.2	29.2	29.2	20.252	0	19.525	10834000000	35	7.26402	0
CENPV	Q7Z7K6	Centromere protein V	NatC/E/F	M	R	R	0.389206	-0.278479	0.432728	1.1219	1.04613	1.47726	1.16922	0.388985	-1.09794	-1.41988	-0.166198	-1.84837	-0.126218	0.513264	-0.411923	-1.18967	2.62078	0.00245013	2932	4	4	4	19.6	19.6	19.6	29.946	0	14.819	307370000	12	2.65865	0.000484848
PES1	O00541	Pescadillo homolog	NatA	M	G	G	0.0761344	0.927293	0.0341362	0.533351	1.28336	1.13337	1.53674	0.335894	-1.03617	-1.52784	-1.32355	-0.607481	0.0776114	0.627697	-1.46564	-0.604891	2.62212	0.00244707	138	17	17	17	29.6	29.6	29.6	68.002	0	60.702	1272900000	28	2.8699	0.000305596
MT-CO2	P00403	Cytochrome c oxidase subunit 2	NatA	M	A	H	0.383631	0.286266	0.277173	0.639615	1.88817	1.26903	1.0701	0.695979	-0.698558	-0.396582	-0.607692	-0.0440269	-0.946266	-0.644336	-1.83157	-1.34094	2.62214	0.00248134	689	5	5	5	22	22	22	25.565	0	20.812	815860000	16	4.97417	0
GRPEL1	Q9HAV7	GrpE protein homolog 1, mitochondrial	NatA	M	A	A	0.520321	1.21417	-0.251442	1.00376	0.69871	0.712441	1.09479	0.934237	-0.399111	-1.6856	-1.60005	-0.743105	0.490111	0.314299	-1.22983	-1.07368	2.62434	0.00255901	4225	12	12	12	47	47	47	24.279	0	67.33	1254700000	31	2.45269	0.000774194
UBTF	P17480	Nucleolar transcription factor 1	NatB	M	N	G	-0.0979342	0.328895	-0.205622	0.632067	1.18241	1.00585	1.58817	1.20854	-1.19871	-1.6811	-0.999991	-1.14769	0.243722	0.58975	-0.648393	-0.799966	2.63413	0.00256824	1000	18	18	18	23.2	23.2	23.2	89.405	0	161.38	670860000	23	4.48786	9.50119e-06
RPL3	P39023;Q92901	60S ribosomal protein L3	NatA	M	S	H	1.12569	1.27323	1.03681	1.02354	0.58658	0.328124	1.02799	0.114573	-0.234496	-0.324707	-0.0345103	-0.544296	-1.12117	-0.733574	-1.81641	-1.70738	2.63573	0.00256506	1333	18	18	18	40.7	40.7	40.7	46.108	0	83.501	8268600000	86	5.7035	0
XPO1	O14980	Exportin-1	None	M	P	A	0.24109	0.056814	0.201728	0.774717	1.11206	0.709915	1.21428	1.01175	-1.88666	-1.61247	-1.78361	-0.658437	-0.0848013	0.0109099	0.209562	0.483144	2.63701	0.00264233	201	33	33	33	30.8	30.8	30.8	123.38	0	173.93	3295800000	90	5.42233	0
TXN	P10599	Thioredoxin	NatC/E/F	M	V	K	1.3486	1.47294	1.26037	1.73556	0.0347527	-0.29236	0.151156	0.50977	-0.536064	-0.407515	-0.48714	-0.280516	-1.36919	-1.31699	-0.892786	-0.930593	2.64445	0.0026576	869	7	7	7	49.5	49.5	49.5	11.737	0	23.507	1377500000	18	7.59334	0
POLR2C	P19387	DNA-directed RNA polymerase II subunit RPB3	None	M	P	Y	0.404495	0.239202	0.105796	1.57632	0.559386	0.445894	1.60236	1.21508	0.0590191	-1.48148	-1.02761	-0.440029	-0.663717	-0.360934	-1.89598	-0.337799	2.6473	0.00266667	1037	6	6	6	28	28	28	31.441	0	24.702	155530000	8	2.3451	0.00101236
BSG	P35613	Basigin	NatA	M	A	A	0.00476976	0.581831	-0.314396	0.613933	1.3485	0.719251	1.27795	1.35246	-0.957285	-1.43752	-1.49666	-1.05583	-0.18999	-0.17005	-1.12504	0.848083	2.64902	0.00277435	1288	9	9	9	25.7	25.7	25.7	42.2	0	99.392	2023200000	23	3.71247	5.25e-05
RBM12B	Q8IXT5	RNA-binding protein 12B	NatA	M	A	V	0.466761	1.19118	0.619769	0.33677	0.940022	1.65297	0.733539	0.236756	-0.859646	-0.837773	-0.325645	-0.900213	-0.154952	0.387941	-1.59786	-1.88962	2.65552	0.00277094	3060	17	17	17	24	24	24	118.1	0	52.426	452590000	22	2.30681	0.00113106
TPM3	P06753	Tropomyosin alpha-3 chain	NatC/E/F	M	M	E	0.19997	1.11274	0.225169	1.26493	0.266578	0.346149	0.255028	2.47644	-0.0525902	-0.819007	-0.859477	-0.434876	-1.15371	-1.14561	-0.949119	-0.732622	2.65553	0.00282288	770	23	10	9	37.9	18.2	15.8	32.95	0	71.57	2580100000	31	2.41635	0.000845655
OCLN	Q16625	Occludin	NatA	M	S	S	0.448941	0.441302	0.378471	-0.269727	1.16363	1.92621	1.42534	0.556244	-0.27814	-0.890932	-1.18932	-1.17674	0.29914	-1.52818	-0.522525	-0.783714	2.65946	0.00283784	2483	4	4	4	8.2	8.2	8.2	59.143	0	9.5889	43974000	4	3.30903	0.000136489
SAMM50	Q9Y512	Sorting and assembly machinery component 50 homolog	NatA	M	G	T	-0.312745	0.312314	0.233541	0.963336	1.31379	1.14689	1.56627	0.51634	-2.23095	-0.791564	-1.15862	-0.111204	0.154056	-0.204925	-0.873692	-0.522822	2.66152	0.00284049	4949	3	3	3	9.4	9.4	9.4	51.976	0	15.767	155500000	4	2.81937	0.000329995
DOHH	Q9BU89	Deoxyhypusine hydroxylase	NatC/E/F	M	V	T	0.150195	0.792099	1.20214	1.17127	0.940536	0.966053	1.56619	-0.856372	-0.38242	-1.1009	-1.04252	-0.534853	-1.26033	-1.28122	-0.671534	0.341659	2.66271	0.00286765	3901	3	3	3	14.9	14.9	14.9	32.904	0	14.703	25542000	4	1.95569	0.00250732
DDRGK1	Q96HY6	DDRGK domain-containing protein 1	NatC/E/F	M	V	A	0.680771	1.03442	-0.735764	-0.0860206	0.65808	1.09463	1.2492	1.87384	-0.948873	-1.05255	-0.692386	-1.42588	-0.208058	-0.411693	0.174706	-1.20442	2.66409	0.00286414	3615	6	6	6	25.8	25.8	25.8	35.61	0	38.07	188400000	15	3.07563	0.000207926
HNRNPL	P14866	Heterogeneous nuclear ribonucleoprotein L	NatA	M	S	R	-0.282466	0.454572	0.321088	0.817901	1.12276	1.22987	1.37648	0.815222	-0.69577	-1.33954	-1.39101	-0.857093	0.0701953	0.754599	-1.5258	-0.871013	2.66423	0.00290954	958	16	16	16	39.2	39.2	39.2	64.132	0	220.59	8506500000	91	2.90781	0.00028263
CXXC1	Q9P0U4	CXXC-type zinc finger protein 1	NatB	M	E	G	0.216794	0.544428	1.02647	1.20886	0.878704	-0.299768	0.815617	1.86772	0.0393241	-0.883308	-0.120015	-0.589428	-1.12242	-0.784143	-1.09044	-1.7084	2.66608	0.00291819	4530	2	2	2	3.4	3.4	3.4	75.711	0.00046577	3.5395	8670100	2	3.06145	0.000206967
POLR2H	P52434	DNA-directed RNA polymerases I, II, and III subunit RPABC3	NatA	M	A	G	0.86453	0.652481	0.505594	1.40821	1.3434	-0.783487	1.70472	0.350818	-0.369974	-0.653136	-0.276148	-1.39936	-0.483199	-0.47371	-0.858643	-1.5321	2.66873	0.00292683	1587	5	5	4	41.3	41.3	33.3	17.143	0	31.23	265940000	6	2.12899	0.00166989
RAP1B	P61224;A6NIZ1	Ras-related protein Rap-1b;Ras-related protein Rap-1b-like protein					0.537295	0.296492	0.083946	0.581108	1.38594	0.593118	1.58802	0.519798	-1.36346	-1.7425	-1.37932	-0.794622	0.523032	0.524854	-1.07655	-0.27716	2.66907	0.00301462	1740	8	8	1	40.2	40.2	8.2	20.825	0	37.486	1370200000	21	3.54696	6.58436e-05
SLC25A24	Q6NUK1	Calcium-binding mitochondrial carrier protein SCaMC-1	NatC/E/F	M	L	R	0.00597857	0.759987	0.640083	0.627965	0.806428	1.68987	1.30385	0.110947	-1.83888	-0.679531	-0.116691	-0.721301	-0.118031	0.315228	-1.51327	-1.27264	2.67328	0.00304745	2742	10	10	10	19.9	19.9	19.9	53.354	0	23.683	260090000	18	2.16199	0.00155519
CPSF7	Q8N684	Cleavage and polyadenylation specificity factor subunit 7	NatA	M	S	E	0.606405	1.23736	0.372426	1.24615	0.901015	0.708227	0.509742	0.372349	-0.629741	-1.92667	-0.469521	-0.614381	0.341437	0.377854	-1.25811	-1.77454	2.67485	0.0031288	3138	11	11	11	27.2	27.2	27.2	52.049	0	36.588	342890000	22	2.09621	0.00178914
RPS10	P46783;Q9NQ39	40S ribosomal protein S10	NatC/E/F	M	L	M	0.513173	1.05769	0.891198	1.90353	-0.0343005	0.390905	0.401194	1.20449	-0.240123	-0.524511	-0.967914	0.251123	-1.14219	-1.3276	-1.51276	-0.863905	2.68028	0.00313107	1432	16	15	15	68.5	64.2	64.2	18.898	0	66.408	5804600000	112	3.89697	3.44599e-05
ARCN1	P48444	Coatomer subunit delta	NatC/E/F	M	V	L	1.80986	0.365069	1.55837	1.28967	0.739502	-0.454716	-0.0802485	0.220044	-1.48258	-1.55536	-0.921468	-0.718752	-0.838204	0.0492429	-0.0275769	0.0471401	2.68129	0.00313333	1453	21	21	21	38.9	38.9	38.9	57.21	0	79.056	1251800000	43	3.74358	4.31746e-05
TAF4	O00268	Transcription initiation factor TFIID subunit 4	NatA	M	A	A	0.682262	1.36081	1.14984	0.301477	1.84718	-0.747022	0.440928	0.939201	-0.496768	-0.229271	-0.947377	-1.21115	-0.217244	-0.850612	-0.401305	-1.62096	2.68193	0.00317797	109	2	2	2	2.3	2.3	2.3	110.11	0.0021959	2.9172	11299000	2	2.03608	0.00206842
POLR2A	P24928	DNA-directed RNA polymerase II subunit RPB1	NatC/E/F	M	H	G	0.493955	0.687784	1.09068	1.34211	0.690275	1.06497	0.715539	0.299406	-0.61312	-0.461657	-0.0500559	-0.376715	-0.980435	-0.0816806	-2.10827	-1.71278	2.68624	0.00325877	1118	23	23	23	13.7	13.7	13.7	217.17	0	66.008	607130000	33	3.53117	6.77966e-05
MAGOHB;MAGOH	Q96A72;P61326	Protein mago nashi homolog 2;Protein mago nashi homolog					1.18317	1.02891	1.23377	0.865367	1.07588	0.274968	0.562763	0.203256	-0.275076	0.125269	-0.919321	-0.416118	-0.945902	-0.627029	-2.2343	-1.13561	2.69333	0.00325483	3478	8	8	8	56.1	56.1	56.1	17.276	0	58.042	1226800000	21	4.16055	1.14123e-05
QTRTD1	Q9H974	Queuine tRNA-ribosyltransferase subunit QTRTD1	NatC/E/F	M	K	L	0.525253	0.540928	1.99023	0.800063	0.95526	0.154715	0.155149	0.65104	-0.337414	-0.212808	0.0169661	-2.32734	-0.95972	-1.32305	-0.298347	-0.330927	2.69333	0.00326297	4195	5	5	5	17.6	17.6	17.6	46.712	0	20.591	107980000	7	1.93096	0.00263243
ACOX1	Q15067	Peroxisomal acyl-coenzyme A oxidase 1	NatB	M	N	P	0.228717	0.0803862	-0.214781	0.709724	1.10679	1.42143	1.38193	0.900271	-1.76562	-1.21685	-1.01617	-0.977104	0.450495	0.546728	-0.828868	-0.807083	2.69445	0.00326506	2365	13	13	13	28.5	28.5	28.5	74.423	0	49.241	317710000	22	3.97943	2.18281e-05
ACBD6	Q9BR61	Acyl-CoA-binding domain-containing protein 6	NatA	M	A	S	1.58048	-0.458399	0.557426	0.48045	1.11685	1.25314	0.895932	0.921628	-1.00126	0.191624	-0.919776	-0.228378	-0.808067	-1.71531	-0.876761	-0.989572	2.69608	0.00329122	3843	2	2	2	10.3	10.3	10.3	31.15	0	15.637	37252000	3	3.24961	0.000145336
U2AF2	P26368	Splicing factor U2AF 65 kDa subunit	NatA	M	S	D	0.145453	1.29584	0.150508	1.15735	0.788931	0.326281	0.817619	1.12792	-0.610577	-2.16114	-1.14027	0.0209594	0.25868	-0.139032	-1.63568	-0.402836	2.69698	0.00328726	1136	10	10	10	30.1	30.1	30.1	53.5	0	71.329	1939600000	41	1.98585	0.00232544
THOC5	Q13769	THO complex subunit 5 homolog	NatA	M	S	S	-0.45605	1.58325	0.574098	0.244124	1.33491	0.777054	0.839813	0.780796	-0.548973	-2.24307	-0.56147	-0.794656	0.331767	-0.0297291	-0.663799	-1.16807	2.69732	0.00328932	2221	8	8	8	10.2	10.2	10.2	78.507	0	13.801	132940000	10	2.14695	0.00161781
PLSCR1	O15162	Phospholipid scramblase 1	NatB	M	D	K	2.12392	-0.245787	1.85939	-0.0308424	0.542491	0.62572	0.394886	0.483178	-1.26108	-0.414821	-0.882792	-1.52214	-0.332906	0.0170134	-0.624998	-0.731231	2.69759	0.00330336	223	1	1	1	5.3	5.3	5.3	35.049	0.0092537	2.0076	7409800	1	2.15924	0.00156105
LYAR	Q9NX58	Cell growth-regulating nucleolar protein	NatC/E/F	M	V	F	-0.591224	1.03217	0.73963	1.19381	0.682569	0.612491	0.352591	1.84003	-0.542868	-1.86439	-0.728242	-0.172721	0.105817	-0.312058	-1.35649	-0.991116	2.69929	0.00331737	4444	8	8	8	19.5	19.5	19.5	43.614	0	36.665	418720000	16	1.93708	0.0026109
AGPAT9	Q53EU6	Glycerol-3-phosphate acyltransferase 3	NatB	M	E	G	1.25362	0.192084	0.598241	0.167476	1.00368	1.01267	1.38165	0.807142	-0.470397	0.410015	-0.38055	-0.758873	-1.71607	-1.2666	-0.758219	-1.47586	2.70098	0.00331938	2561	5	5	5	12.7	12.7	12.7	48.705	0	13.264	174530000	5	4.57201	9.7166e-06
SMARCA4	P51532;P51531	Transcription activator BRG1	NatA	M	S	T	0.246436	0.849199	0.387548	0.120092	1.59136	1.04862	0.739569	0.891671	-0.781809	-0.950048	-0.669341	-1.38787	-0.0314984	0.776399	-1.95473	-0.875597	2.70156	0.00332139	1555	31	31	30	20.7	20.7	20.2	184.64	0	113.23	1351400000	50	2.409	0.000867387
BRD7	Q9NPI1	Bromodomain-containing protein 7	NatA	M	G	K	0.959469	1.59157	0.841673	-0.184739	1.05315	1.15286	-0.595153	0.862283	-0.957472	-1.0517	-1.68816	-0.83858	0.600294	-1.03574	-0.295985	-0.413773	2.70177	0.00334725	4290	2	2	2	6.1	6.1	6.1	74.138	0	5.7073	14231000	5	2.26294	0.00123372
RPS27;RPS27L	P42677;Q71UM5	40S ribosomal protein S27;40S ribosomal protein S27-like					1.29917	0.961474	1.45447	0.885942	0.989382	-0.218801	1.36102	-0.607415	-0.997944	0.124895	-1.07235	-0.264566	-1.2507	-0.683445	-0.906672	-1.07445	2.70317	0.00336114	1380	3	3	3	32.1	32.1	32.1	9.461	0	11.913	858960000	11	2.98714	0.000243216
VPS36	Q86VN1	Vacuolar protein-sorting-associated protein 36	NatB	M	D	R	0.925736	0.304377	2.28972	0.790479	-0.148295	0.767569	0.556483	-0.087621	-1.75385	-1.55414	-1.11362	-0.472151	-0.125395	-0.324039	-0.32553	0.270275	2.70514	0.00339881	2968	1	1	1	2.8	2.8	2.8	43.816	0.0026224	2.8797	6084700	1	3.02807	0.000227642
FARS2	O95363	Phenylalanine--tRNA ligase, mitochondrial	NatC/E/F	M	V	G	0.36394	1.16871	0.623198	1.40808	0.524704	0.868683	0.0114913	0.735507	-1.21885	-1.70645	-0.959941	-0.246883	-0.0309612	0.524519	-0.0921627	-1.97358	2.71012	0.00344828	613	3	3	3	6.7	6.7	6.7	52.356	0	7.4394	30796000	4	2.09954	0.00178257
MT-ND5	P03915	NADH-ubiquinone oxidoreductase chain 5	NatA	M	T	M	0.611252	0.173625	1.01762	0.000626223	1.27651	0.600091	1.48376	1.18124	-0.940497	-0.131401	0.0866328	-0.110667	-1.3189	-1.22546	-1.63008	-1.07436	2.71247	0.00346793	714	2	2	2	5.1	5.1	5.1	67.026	0	33.509	43028000	3	5.02045	0
FRG1	Q14331	Protein FRG1	NatA	M	A	E	-0.0462551	1.08134	0.0831228	0.954445	0.504683	0.376562	1.10362	1.46154	-0.040459	-1.37833	-0.863072	-1.65403	-0.849013	-1.58845	0.136406	0.717885	2.71567	0.00349348	2282	2	2	2	11.2	11.2	11.2	29.172	0	4.3342	34098000	2	1.82938	0.00329071
NAA25	Q14CX7	N-alpha-acetyltransferase 25, NatB auxiliary subunit	NatA	M	A	T	1.62266	-0.0268271	1.16839	-0.121998	-0.0906879	0.990953	1.2109	1.17143	-0.912056	-0.415498	-0.966891	-0.471484	-1.84318	-0.914268	-0.784696	0.383259	2.71843	0.00356635	2333	8	8	8	8.4	8.4	8.4	112.29	0	20.269	162270000	11	1.94894	0.00254196
CUX1	P39880;Q13948	Homeobox protein cut-like 1;Protein CASP					1.04383	1.6449	1.63273	0.873269	0.0143964	-0.504377	0.726654	0.207941	-0.70173	-1.47668	-0.354967	-0.457936	-1.27635	-1.51367	-0.00437577	0.146372	2.72294	0.00366272	1338	4	4	4	3.1	3.1	3.1	164.19	0	11.944	39344000	5	2.90089	0.000285994
NDUFS5	O43920	NADH dehydrogenase [ubiquinone] iron-sulfur protein 5	None	M	P	F	-0.412634	0.510153	-0.252361	1.09358	1.18404	1.10583	1.23652	1.52654	-0.515581	-1.45435	-1.07676	0.0511668	-0.766394	0.0875825	-1.1215	-1.19583	2.72957	0.00373522	355	1	1	1	9.4	9.4	9.4	12.517	0.0054268	2.4173	26843000	1	3.09176	0.00019492
MEMO1	Q9Y316	Protein MEMO1	NatA	M	S	N	1.67553	1.27181	0.265115	1.31656	-0.312031	0.0674874	1.41455	0.138442	-1.39978	-0.759688	-1.27137	0.176669	-0.40131	-1.35806	-0.657445	-0.166481	2.73679	0.00374262	4869	3	3	3	11.8	11.8	11.8	33.733	0	10.356	27000000	3	2.40498	0.000880449
NOP10	Q9NPE3	H/ACA ribonucleoprotein complex subunit 3	NatC/E/F	M	F	L	-0.0545341	0.469892	-0.32278	0.702528	1.12463	1.36359	1.56539	1.04909	-1.12262	-0.173172	-1.52413	-0.824982	-0.290253	0.280015	-1.63711	-0.605547	2.73812	0.00385613	4287	3	3	3	46.9	46.9	46.9	7.7059	0	9.51	207360000	9	3.20274	0.000158204
CPOX	P36551	Oxygen-dependent coproporphyrinogen-III oxidase, mitochondrial	NatA	M	A	L	0.61692	0.0541067	-0.387552	0.0494562	1.10446	1.02339	0.905584	2.07098	-1.12786	-1.44993	-0.747955	-1.67827	0.351376	-0.253679	-0.200668	-0.330365	2.74692	0.00387515	1304	8	8	8	22.5	22.5	22.5	50.151	0	32.833	186170000	14	4.62132	9.90917e-06
DHX33	Q9H6R0	Putative ATP-dependent RNA helicase DHX33	None	M	P	E	0.629467	1.04824	-0.206063	-0.461829	1.73696	1.61997	1.41688	0.162648	-0.738699	-0.766726	-1.10593	-0.913282	-0.306558	0.023968	-1.0493	-1.08975	2.74992	0.00391177	4162	3	3	3	4.5	4.5	4.5	78.873	0	7.352	38108000	3	2.98243	0.000244612
AARS2	Q5JTZ9	Alanine--tRNA ligase, mitochondrial	NatA	M	A	A	0.972294	0.497806	0.82535	0.459727	0.475016	1.241	0.951302	0.281727	-1.48917	-0.284639	-0.0243082	-2.05866	0.0170599	0.632628	-1.01561	-1.48153	2.75177	0.00391304	2608	10	10	10	12.4	12.4	12.4	107.34	0	23.666	143400000	10	1.86851	0.00303729
RPL10A	P62906	60S ribosomal protein L10a	NatA	M	S	S	1.23157	1.25846	0.884816	1.87363	0.424249	-0.156068	0.328449	0.443719	-0.254989	-0.202992	-0.357548	-0.349468	-1.12652	-1.03569	-1.56296	-1.39866	2.75226	0.00390845	1823	10	10	10	34.6	34.6	34.6	24.831	0	112.83	7554500000	59	6.76236	0
TRMT11	Q7Z4G4	tRNA (guanine(10)-N2)-methyltransferase homolog	NatA	M	A	L	1.84696	1.37922	0.528791	1.57421	-0.507747	0.607517	0.183493	0.489557	0.0806723	-0.972083	-1.26876	-0.25485	-0.91601	-0.971729	-0.885337	-0.913906	2.75255	0.00393318	2905	3	3	3	4.8	4.8	4.8	53.42	0	10.02	23409000	3	3.8595	3.67454e-05
PRRC2C	Q9Y520	Protein PRRC2C	NatA	M	S	E	0.573617	1.33617	0.744284	1.03857	-0.263657	0.896218	0.0706579	1.74426	-0.446728	0.282582	-0.324336	-1.18827	-1.01893	-0.551591	-1.51543	-1.37741	2.75557	0.00399297	4950	32	32	32	12.7	12.7	12.7	316.91	0	108.38	740740000	44	2.78568	0.000360888
ZMPSTE24	O75844	CAAX prenyl protease 1 homolog	NatA	M	G	M	0.0391735	0.198074	0.141556	0.397584	1.67404	0.781088	1.73284	0.544032	-1.1933	-1.10575	-1.14359	-1.4741	0.389902	0.622737	-1.04274	-0.561534	2.75897	0.00400585	519	12	12	12	24.6	24.6	24.6	54.812	0	30.743	604090000	23	3.66687	5.15021e-05
THAP11	Q96EK4	THAP domain-containing protein 11	None	M	P	G	0.941039	1.62857	0.773739	0.753203	0.825293	0.245034	-0.0944695	0.792339	-1.11403	-0.983317	0.250259	-1.08351	0.453667	-0.234861	-1.22847	-1.92449	2.7609	0.00401869	3554	3	3	3	8.6	8.6	8.6	34.455	0	4.9862	22244000	3	2.12957	0.00167056
IGBP1	P78318	Immunoglobulin-binding protein 1	NatA	M	A	A	1.36328	0.985941	0.911522	1.45932	0.806462	0.248327	0.542971	-0.151413	-0.791932	0.320389	-0.110174	-0.677006	-1.44369	-1.92318	-0.703755	-0.837063	2.76182	0.00401984	1866	9	9	9	31.9	31.9	31.9	39.221	0	50.416	350380000	14	4.24565	8.80411e-06
MRPL16	Q9NX20	39S ribosomal protein L16, mitochondrial	NatC/E/F	M	W	R	-0.288634	0.546149	0.121378	0.859157	1.03412	1.46305	1.39152	1.01899	-0.235582	0.179907	-1.46943	-0.439783	-1.79294	-0.789895	-1.04905	-0.548954	2.76272	0.00402681	4439	1	1	1	7.2	7.2	7.2	28.449	0	4.4219	42063000	2	3.55448	6.36417e-05
NOP56	O00567	Nucleolar protein 56	NatC/E/F	M	V	L	-0.356426	1.05759	-0.104885	0.230906	1.01597	1.23888	1.46756	1.16977	-0.728242	-1.38532	-1.02041	-0.881141	0.15949	0.453247	-1.6161	-0.700899	2.76351	0.00402212	141	27	27	27	42.9	42.9	42.9	66.049	0	256.41	3130700000	61	2.97739	0.000244
CDKN2AIP	Q9NXV6	CDKN2A-interacting protein	NatA	M	A	Q	0.466948	0.818008	0.948875	1.26209	0.787357	0.0914613	0.304929	1.0446	0.025665	-2.45129	-0.597291	-0.441782	-0.361182	-0.0370577	-1.76182	-0.0995178	2.76374	0.00411046	4461	4	4	4	10	10	10	61.124	0	11.279	34529000	4	1.84145	0.00320269
LARP1	Q6PKG0	La-related protein 1	NatA	M	A	T	0.869661	1.41901	1.11981	1.16221	-0.100009	0.0575399	0.615819	0.993267	-0.626492	-0.15505	0.353312	-0.423471	-1.95157	-1.1992	-1.07382	-1.06102	2.7689	0.00412311	2799	19	19	18	20.5	20.5	19.3	123.51	0	64.928	914670000	33	4.81227	3.51803e-06
SCRIB	Q14160	Protein scribble homolog	NatC/E/F	M	L	K	0.168589	0.348914	-0.0755751	-0.0818594	1.28203	1.47864	1.21562	1.02408	-1.22898	-1.57028	-1.12015	-1.53479	0.506131	0.485243	-0.451729	-0.445872	2.77025	0.00412993	2257	18	18	17	13.9	13.9	13.1	174.88	0	78.217	485070000	29	5.96781	0
WDR76	Q9H967	WD repeat-containing protein 76	NatA	M	S	R	0.267483	1.56551	0.593341	2.1233	-0.485308	0.398504	0.903956	0.20109	-1.35174	-0.346211	-1.43182	-0.923935	-0.052855	0.138404	-0.473561	-1.12615	2.7717	0.00413673	4194	4	4	4	6.1	6.1	6.1	69.768	0	7.9408	41606000	4	2.52751	0.000656028
FAM50A	Q14320	Protein FAM50A	NatA	M	A	Q	-0.1059	0.626346	0.910973	2.16695	0.185715	0.50501	1.13268	0.178429	-1.74791	-0.305673	-0.12868	-0.764384	-1.7783	0.149332	-0.45061	-0.573986	2.77248	0.00413194	2281	6	6	6	17.4	17.4	17.4	40.241	0	15.896	193390000	9	1.69062	0.00459249
PLS1	Q14651	Plastin-1	NatB	M	E	N	1.42686	1.1246	0.394692	2.18042	0.00136142	0.288553	0.866945	-0.35326	-0.314769	-0.16376	-0.740068	-1.32921	-0.884839	-1.21359	-1.03523	-0.248697	2.77298	0.00413873	2295	4	1	1	8.9	3.3	3.3	70.253	0.00045269	3.2697	5105400	3	3.17376	0.000165429
ACBD3	Q9H3P7	Golgi resident protein GCP60	NatA	M	A	A	-0.475561	0.801392	0.788363	0.668053	0.828368	0.512916	1.46183	0.571436	-1.22025	-1.99166	-0.877399	-1.47122	0.380539	0.8549	-0.556352	-0.275365	2.77519	0.00413972	4122	7	7	7	18.9	18.9	18.9	60.593	0	77.612	248930000	12	3.30979	0.00013679
MRPL39	Q9NYK5	39S ribosomal protein L39, mitochondrial	NatB	M	E	A	-0.264652	0.479364	0.467709	0.58346	1.48966	0.272301	1.32754	1.08448	-1.35685	-1.2775	-1.8784	-0.465605	0.448079	0.451776	-1.10468	-0.256677	2.77606	0.00415225	4475	5	5	5	17.8	17.8	17.8	38.711	0	26.072	267050000	9	3.03681	0.0002263
DCP1A	Q9NPI6	mRNA-decapping enzyme 1A	NatB	M	E	A	0.728342	0.14447	1.61051	1.4265	-0.441291	0.618895	1.46522	0.541853	-0.0768223	-0.642425	-1.14825	0.0604853	-1.60384	-1.07944	-0.666483	-0.937715	2.77728	0.00414747	4291	2	2	2	5.7	5.7	5.7	63.278	0	6.0888	14605000	3	2.6939	0.000453704
ESF1	Q9H501	ESF1 homolog	NatA	M	S	S	0.407307	1.20512	-0.492626	0.987119	0.756506	0.890386	0.695112	1.11144	-0.994583	-1.16634	-0.221461	-1.8689	0.102576	0.822589	-1.17488	-1.05936	2.77763	0.00414845	4147	11	11	11	14.8	14.8	14.8	98.795	0	28.015	197300000	13	2.02773	0.00211063
PPP1R9A	Q9ULJ8	Neurabin-1	NatC/E/F	M	L	K	0.492384	1.01181	0.417398	-0.662382	1.44615	1.06347	-0.0590837	2.05765	-0.664383	-1.28047	-0.707607	-0.546634	-0.676466	-0.741005	0.170122	-1.32095	2.77798	0.00414942	4730	2	2	2	4.5	4.5	4.5	123.34	0	4.8577	10078000	2	2.31506	0.00110013
LETM1	O95202	LETM1 and EF-hand domain-containing protein 1, mitochondrial	NatA	M	A	S	-0.0587162	0.265643	-0.0806886	0.289996	1.45803	1.2701	1.5467	0.760345	-1.08971	-1.55335	-1.23189	-1.20471	0.195341	0.776055	-0.756276	-0.586865	2.77813	0.00416762	593	20	20	20	29.4	29.4	29.4	83.353	0	108.76	1709300000	39	4.64334	9.99167e-06
SUPT6H	Q7KZ85	Transcription elongation factor SPT6	NatA	M	S	D	0.527016	0.713983	0.962489	0.123795	1.12396	0.172221	0.976892	0.638618	-1.34265	-1.95285	-0.281891	-1.68493	0.597913	0.794353	-0.963213	-0.405701	2.78016	0.00416858	2856	22	22	22	16.6	16.6	16.6	199.07	0	113.63	622700000	26	2.6773	0.000473951
CIRH1A	Q969X6	Cirhin	NatA	M	G	E	0.699606	0.466769	0.651673	0.256233	1.44733	1.42037	1.41832	0.0117104	-0.326417	-0.560462	-0.193125	-0.203447	-0.938122	-0.823479	-1.87141	-1.45555	2.78174	0.00418098	3471	11	11	11	19	19	19	76.889	0	41.551	390190000	21	4.31712	9.04295e-06
UBE2D3;UBE2D2	P61077;P62837	Ubiquitin-conjugating enzyme E2 D3;Ubiquitin-conjugating enzyme E2 D2					0.727816	0.93403	1.76961	1.03776	0.338412	0.159197	0.82889	-0.310921	-2.10003	-0.480638	-1.53766	0.265206	-1.01399	-0.37557	-0.430439	0.188327	2.78301	0.00421625	1730	1	1	1	7.5	7.5	7.5	16.687	0.00024044	3.9123	164570000	3	2.28856	0.00117331
TAF7	Q15545	Transcription initiation factor TFIID subunit 7	NatA	M	S	K	-0.758735	1.57119	0.485578	0.737868	1.04555	1.28251	0.552408	1.02503	-0.00887498	-1.64277	-1.05692	0.160764	-0.422973	-1.22568	-0.73785	-1.0071	2.78723	0.00425143	2424	1	1	1	2.6	2.6	2.6	40.259	0.0067347	2.1661	8440200	1	2.16254	0.00155483
TMA16	Q96EY4	Translation machinery-associated protein 16	None	M	P	K	1.06385	1.76719	1.40947	1.31071	0.0992893	0.373766	0.17939	-0.0621081	0.0228883	0.0710552	-0.615444	-0.842332	-1.34563	-1.2384	-1.16997	-1.02373	2.79262	0.00425228	3569	5	5	5	21.2	21.2	21.2	23.864	0	24.212	271290000	9	6.5075	0
ARID1B	Q8NFD5	AT-rich interactive domain-containing protein 1B	NatA	M	A	H	1.74027	1.41831	-0.600728	-0.320466	1.23988	0.753532	1.18554	0.398724	-1.08246	-1.36654	0.0322324	-0.799287	-0.126756	-0.857653	-0.592212	-1.02238	2.79323	0.00425884	3217	3	3	3	1.6	1.6	1.6	236.12	0	7.2937	17964000	3	1.90073	0.00280622
TTYH1	Q9H313	Protein tweety homolog 1	NatA	M	G	A	1.07914	0.831501	0.322666	-0.534212	0.526577	1.20614	1.04229	1.68223	-0.432819	-0.169746	-0.763032	-0.19582	-1.99625	-0.846255	-1.00444	-0.747971	2.79361	0.00437358	4113	2	2	2	6	6	6	49.05	0	9.9205	24532000	3	3.42966	8.62656e-05
MRPL2	Q5T653	39S ribosomal protein L2, mitochondrial	NatA	M	A	L	0.306041	1.61551	-0.199852	0.678517	1.15776	1.49292	0.702457	0.511167	0.310756	-0.728293	-0.318507	-0.475727	-1.55299	-1.15421	-1.27912	-1.06643	2.79812	0.00438567	2645	1	1	1	8.2	8.2	8.2	33.3	0	13.692	72851000	3	3.70271	5.22713e-05
SRSF3	P84103	Serine/arginine-rich splicing factor 3	NatC/E/F	M	H	R	-0.492473	0.924187	0.0360181	0.478365	1.11954	1.11609	1.17894	1.2093	-0.342978	-1.68891	-1.41733	-1.05298	0.436589	0.42451	-1.00437	-0.924479	2.79882	0.00440341	1916	7	6	6	34.8	34.8	34.8	19.329	0	28.91	4552200000	23	2.98387	0.000244857
IDI1	Q13907	Isopentenyl-diphosphate Delta-isomerase 1	None	M	P	E	1.6969	1.09236	1.45445	1.24206	0.421729	-0.371646	0.286224	-0.122204	-1.31034	-0.134749	-0.895636	-0.363551	-1.23378	-1.6136	-0.232102	0.0838861	2.79976	0.00449489	2234	8	8	8	40.1	40.1	40.1	26.319	0	33.908	308420000	21	3.45232	8.45231e-05
RPSA	P08865	40S ribosomal protein SA	NatA	M	S	G	0.683419	1.04941	0.861784	1.87307	0.157086	0.523527	0.961559	0.121094	0.0133047	0.176718	-0.299646	-0.810614	-1.61105	-1.19439	-1.29802	-1.20725	2.80573	0.00449546	818	15	15	15	50.5	50.5	50.5	32.854	0	172.19	7981500000	54	4.84832	3.57462e-06
ACSL1	P33121	Long-chain-fatty-acid--CoA ligase 1	NatB	M	Q	A	1.73159	0.915865	1.10731	1.71536	0.196057	0.183834	-0.0905767	0.344046	-0.823271	-0.0784408	-0.408328	-0.10823	-1.68628	-0.756741	-1.1604	-1.08179	2.80687	0.00451869	1248	8	8	8	13.2	13.2	13.2	77.942	0	23.058	178870000	12	5.6786	0
MRPL20	Q9BYC9	39S ribosomal protein L20, mitochondrial	NatC/E/F	M	V	F	1.05699	0.687723	0.547766	0.977303	0.518492	-0.824611	0.92547	1.72951	-1.81266	-0.41385	0.24127	-0.863603	0.0104471	-1.44873	-0.902066	-0.429446	2.8081	0.00455317	3992	2	2	2	14.1	14.1	14.1	17.442	0	4.8546	114080000	5	1.62978	0.00529296
EGLN1	Q9GZT9	Egl nine homolog 1	NatA	M	A	N	1.13187	1.20404	1.39241	1.10438	-0.329458	0.202986	0.107822	1.24798	-0.217063	-1.09392	0.0585897	0.0670246	-1.48297	-1.3541	-1.13682	-0.90278	2.81224	0.00457062	4043	4	4	3	10.3	10.3	6.8	46.02	0	5.9119	23644000	3	4.24888	8.83652e-06
DTYMK	P23919	Thymidylate kinase	NatA	M	A	A	0.492319	1.24742	1.38641	1.68332	0.629292	0.110926	-0.235764	0.629897	-0.821517	-0.629285	-0.450795	0.419462	-1.5672	-1.67099	-0.874803	-0.348682	2.81309	0.00457111	1110	6	6	6	23.6	23.6	23.6	23.819	0	18.923	221240000	8	3.47019	8.04598e-05
RSL1D1	O76021	Ribosomal L1 domain-containing protein 1	NatB	M	E	D	-0.245691	0.416084	-0.21726	0.443116	1.3826	1.38282	1.3078	1.09603	-0.637162	-1.59187	-1.01223	-1.20133	0.223913	0.623238	-1.00185	-0.968215	2.8141	0.00460541	539	25	25	25	38.8	38.8	38.8	54.972	0	98.238	3100600000	58	3.74109	4.31198e-05
INTS3	Q68E01	Integrator complex subunit 3	NatB	M	E	L	0.969334	0.947193	1.03985	2.18958	-0.318102	0.3883	0.0735956	0.444491	-1.31893	-1.08494	-0.691937	0.0171072	-0.531068	0.334677	-1.13164	-1.32752	2.81608	0.00461712	2706	9	9	9	10.1	10.1	10.1	118.07	0	19.357	115290000	11	2.93337	0.000262846
RPL4	P36578	60S ribosomal protein L4	NatA	M	A	C	0.69013	1.34758	0.963751	1.03146	0.651383	0.574219	0.350937	0.522793	-0.428717	-0.542712	0.891815	-0.7716	-1.64465	-0.666547	-1.22384	-1.74601	2.81708	0.00463442	1305	26	26	26	45.7	45.7	45.7	47.697	0	268.76	15584000000	122	4.05797	2.22841e-05
NDUFB3	O43676	NADH dehydrogenase [ubiquinone] 1 beta subcomplex subunit 3	NatA	M	A	H	-0.105768	0.392988	-0.052555	1.52899	1.02695	0.320856	1.30395	1.35241	-1.04675	-0.755722	-1.20268	-0.524306	0.547662	0.0725419	-1.31129	-1.54728	2.81781	0.00463483	324	3	3	3	28.6	28.6	28.6	11.402	0	8.9016	164480000	7	2.07619	0.00186794
THOC1	Q96FV9	THO complex subunit 1	NatA	M	S	P	-0.407626	0.955072	0.308203	0.121437	0.984998	1.32343	1.43741	0.579009	-0.947627	-1.09139	-1.29986	-1.78086	-0.0566811	1.02955	-0.512884	-0.64218	2.81815	0.00470819	3576	8	8	8	14.8	14.8	14.8	75.665	0	21.604	180270000	11	3.35595	0.000107203
ZC3H4	Q9UPT8	Zinc finger CCCH domain-containing protein 4	NatB	M	E	A	0.599897	0.239346	-0.635467	0.478055	1.10328	1.5733	1.81789	0.612417	-0.700658	-0.828932	-1.96291	-0.31548	-0.635686	-0.0909594	-0.97979	-0.274299	2.82284	0.00475336	4784	3	3	3	2.8	2.8	2.8	140.26	0.0013345	3.0391	16877000	3	3.19234	0.00015983
MTA2	O94776	Metastasis-associated protein MTA2	NatA	M	A	A	-0.270368	0.636195	0.427817	1.50235	1.04623	0.542836	1.16928	0.817816	-0.73388	-1.19635	-0.538591	-0.124847	-0.811564	0.699477	-1.91508	-1.25133	2.82711	0.00492721	549	23	23	19	35.8	35.8	31	75.022	0	135.13	1339900000	38	1.96419	0.00245465
PPP2R2A	P63151;Q66LE6;Q00005;Q9Y2T4	Serine/threonine-protein phosphatase 2A 55 kDa regulatory subunit B alpha isoform	NatA	M	A	G	1.23628	1.4508	1.04162	1.75629	0.120115	-0.104363	0.311454	0.0469859	-0.731895	0.214049	-0.851341	-0.478827	-1.7653	-1.26903	-0.896674	-0.0801663	2.83804	0.00493289	1839	9	9	9	27.5	27.5	27.5	51.691	0	29.232	306140000	15	4.16667	1.14695e-05
MYDGF	Q969H8	Myeloid-derived growth factor	NatA	M	A	A	0.833705	0.21997	-0.352042	0.515814	1.15068	0.611368	1.667	0.734088	-1.29904	-1.65705	-0.755264	-1.29041	0.734037	0.5347	-0.829871	-0.817689	2.839	0.00496648	3456	4	4	4	27.2	27.2	27.2	18.795	0	21.908	826370000	13	3.02943	0.000227758
NDUFA4	O00483	Cytochrome c oxidase subunit NDUFA4	NatC/E/F	M	L	R	0.43925	0.390865	0.0956829	0.12461	1.3815	1.62947	1.9166	0.20398	0.0696614	-0.646715	-0.93856	-0.427881	-0.809714	-0.840858	-1.57017	-1.01772	2.84147	0.005	132	4	4	4	40.7	40.7	40.7	9.3697	0	7.4381	294980000	5	4.03227	2.21453e-05
SLC29A1	Q99808	Equilibrative nucleoside transporter 1	NatA	M	T	T	0.480628	0.713601	-0.433919	0.0342952	1.78018	0.910967	1.58997	0.672252	-0.65534	-1.42287	-0.940888	-0.58847	-0.242071	0.525719	-1.46977	-0.954286	2.84417	0.00505574	3800	5	5	5	14	14	14	50.219	0	32.443	175370000	6	2.84441	0.000311389
CCAR1	Q8IX12	Cell division cycle and apoptosis regulator protein 1	NatA	M	A	Q	-0.0785604	0.470596	-0.0648727	0.0413951	1.36397	1.7105	1.52754	0.58094	-0.763716	-1.34994	-0.933863	-1.24657	-0.0790979	0.76284	-1.02292	-0.918241	2.8473	0.00505011	3047	18	18	18	15.6	15.6	15.6	132.82	0	46.387	659550000	25	3.56642	6.16114e-05
MCAT	Q8IVS2	Malonyl-CoA-acyl carrier protein transacylase, mitochondrial	NatA	M	S	V	0.618906	0.0405962	2.04951	1.52864	-0.0366193	-0.129899	0.596183	1.0544	-1.38066	-0.545178	0.173917	-0.11267	-1.55232	-0.881749	-0.982225	-0.440821	2.84736	0.0050723	3024	4	4	4	16.4	16.4	16.4	42.961	0	19.041	64692000	9	2.28857	0.0011738
SLTM	Q9NWH9	SAFB-like transcription modulator	NatA	M	A	A	-0.312227	0.859277	0.323346	-0.190008	1.10008	1.64214	1.32745	0.931468	-0.210544	-1.38069	-0.951389	-1.16139	-0.100885	0.551116	-1.31753	-1.11021	2.85052	0.00512222	4420	12	12	11	10.2	10.2	10.2	117.15	0	50.95	230840000	11	2.89513	0.000287671
RPS28	P62857	40S ribosomal protein S28	NatB	M	D	T	0.746018	1.27466	0.802419	1.33212	0.570499	0.652986	0.737761	0.137156	0.405686	0.252185	-0.579147	-0.816025	-1.71216	-1.16065	-1.52567	-1.11785	2.85454	0.00511654	1814	4	4	4	40.6	40.6	40.6	7.8409	0	93.693	2892700000	21	5.0254	0
RAB14	P61106	Ras-related protein Rab-14	NatA	M	A	T	0.294713	0.269144	0.327894	1.10974	1.36811	-0.418186	1.52199	0.856307	-1.38252	-1.27346	-1.56144	-0.662145	0.623683	0.541638	-0.74251	-0.872957	2.85528	0.00511087	1734	12	12	12	53	53	53	23.897	0	56.314	1029100000	30	2.35749	0.000977778
ATL3	Q6DD88	Atlastin-3	NatC/E/F	M	L	S	0.197683	0.120007	0.0904367	-0.0835334	1.31951	1.13985	1.39325	0.988195	-1.67541	-1.46616	-1.28206	-1.18495	0.637884	0.490166	-0.551313	-0.133556	2.85585	0.00517719	2715	13	13	13	30.1	30.1	30.1	60.541	0	73.668	964520000	28	6.12491	0
C1orf52	Q8N6N3	UPF0690 protein C1orf52	NatA	M	A	A	-0.26531	0.6115	1.45999	1.25346	0.0856334	-0.406217	0.974278	1.90099	-0.585247	-0.00200087	-0.666944	-0.97466	-1.20684	-1.51317	0.121582	-0.787029	2.85986	0.00517146	3142	3	3	3	20.9	20.9	20.9	20.599	0	5.2034	90651000	3	1.65812	0.00496102
NFYA	P23511	Nuclear transcription factor Y subunit alpha	NatB	M	E	Q	0.594674	1.46878	0.431619	0.864912	0.56479	0.364579	0.849393	0.919591	-0.540902	0.365136	0.302825	-1.18894	-1.42278	-0.589709	-2.11665	-0.86732	2.85992	0.00523757	1103	2	2	2	7.8	7.8	7.8	36.876	0.0002419	4.0104	22488000	3	3.14096	0.000176749
OXSM	Q9NWU1	3-oxoacyl-[acyl-carrier-protein] synthase, mitochondrial	NatA	M	S	N	1.64937	1.04181	0.895357	0.0136558	1.49582	-0.620366	0.500558	0.594096	-1.21523	-0.631288	0.320726	-1.2274	-0.557478	-1.40498	0.290968	-1.14562	2.86631	0.00525938	4428	2	2	2	5.4	5.4	5.4	48.842	0	5.3443	26067000	3	1.66185	0.0049269
KIF23	Q02241	Kinesin-like protein KIF23	NatC/E/F	M	K	S	1.23115	0.461462	1.05921	1.93986	0.978309	0.273828	0.656328	-0.549508	-0.538534	-0.363705	0.0143565	-0.752042	-0.463114	-0.930731	-1.53995	-1.47692	2.86806	0.00528115	1970	15	15	15	16.6	16.6	16.6	110.06	0	49.881	519510000	25	3.37385	9.86547e-05
LPGAT1	Q92604	Acyl-CoA:lysophosphatidylglycerol acyltransferase 1	NatA	M	A	I	0.935554	1.12778	1.28005	1.8407	0.547731	0.324258	-0.185887	-0.122799	-1.58636	-0.86666	0.0362553	0.220539	-1.18392	-0.067945	-1.10428	-1.19502	2.87039	0.00539097	3381	3	3	3	11.9	11.9	11.9	43.089	0	12.045	11061000	6	3.1349	0.000180672
MID1IP1	Q9NPA3	Mid1-interacting protein 1	NatC/E/F	M	M	Q	1.4346	1.31547	0.767624	0.342289	-0.170418	0.47734	0.673662	1.31617	0.348651	-0.333878	-0.488573	-0.35614	-1.74696	-1.49472	-1.00022	-1.0849	2.87716	0.00540704	4282	2	2	2	10.9	10.9	10.9	20.201	0.00046479	3.5171	61808000	3	4.04658	2.21914e-05
AP2A2	O94973	AP-2 complex subunit alpha-2	None	M	P	A	0.980289	-0.635988	0.956017	0.839349	0.727684	1.60004	0.558812	0.95304	0.231157	-0.862626	-0.94392	-1.20182	0.0826284	-0.290842	-1.49106	-1.50276	2.87792	0.0054011	576	18	10	10	23	14.9	14.9	103.96	0	51.166	168130000	13	2.14937	0.00160778
NME4	O00746	Nucleoside diphosphate kinase, mitochondrial	NatA	M	G	G	0.333624	1.84275	0.620427	1.28774	0.143019	-0.761703	0.662767	1.22552	-1.12694	-1.49561	-1.49914	0.125714	0.0389358	-0.033277	-1.0023	-0.361524	2.87797	0.00539517	148	2	2	2	13.4	13.4	13.4	20.658	0.0050526	2.5197	23688000	2	2.02306	0.00212769
SEC23A	Q15436	Protein transport protein Sec23A	NatA	M	T	T	1.5333	0.0187409	1.67544	1.16818	0.230938	0.911161	0.771821	-0.428187	-1.29413	-0.0341764	-0.283909	-0.83914	-0.119418	-0.433778	-1.51913	-1.35772	2.8782	0.00542215	2417	13	13	11	19.6	19.6	16.5	86.16	0	78.631	507410000	27	2.38259	0.000923077
ELAVL1	Q15717	ELAV-like protein 1	NatA	M	S	N	-0.0326125	0.878516	0.100739	0.573614	1.12231	1.22458	1.23631	0.425648	-0.433408	-1.56625	-1.26509	-1.08755	0.464644	0.765461	-1.58851	-0.818397	2.87939	0.00544907	2440	14	14	13	43.6	43.6	40.8	36.091	0	105.29	3621400000	56	2.31147	0.00111055
RAD23A	P54725	UV excision repair protein RAD23 homolog A	NatA	M	A	V	-0.610952	1.18268	0.560697	2.36963	-0.437985	0.27834	0.672205	1.3189	-1.01134	-1.32066	-0.14536	-0.73366	-1.01348	-0.334744	-0.196687	-0.57758	2.88109	0.00549781	1641	5	3	3	18.5	13.8	13.8	39.609	0.00024667	4.2584	87140000	5	1.49667	0.00743462
CTR9	Q6PD62	RNA polymerase-associated protein CTR9 homolog	NatA	M	S	R	-0.00367271	-0.0376288	0.390955	1.46247	0.691631	1.2708	0.610895	1.06759	-0.665522	-1.49626	-1.02039	-0.886378	-0.880555	1.35106	-1.29551	-0.559488	2.88478	0.00554098	2788	11	11	11	8.9	8.9	8.9	133.5	0	28.221	240950000	12	1.91128	0.00274829
GTPBP4	Q9BZE4	Nucleolar GTP-binding protein 1	NatA	M	A	H	-0.157697	0.757693	-0.372283	0.970569	1.00106	1.12049	1.00757	1.13565	-1.05962	-1.71412	-1.34912	-0.210706	0.12767	0.747261	-1.35494	-0.649478	2.88694	0.00554585	4009	18	18	18	28.2	28.2	28.2	73.964	0	62.3	1128200000	33	2.42872	0.000817708
RPUSD3	Q6P087	RNA pseudouridylate synthase domain-containing protein 3	NatC/E/F	M	R	A	1.66028	1.11884	1.27371	0.960707	0.411423	1.04076	-1.21525	0.378039	-1.40883	-1.1641	-0.0843831	-0.331412	-0.271079	-0.574495	-0.668911	-1.12531	2.88781	0.00556707	2756	3	3	3	11.4	11.4	11.4	38.46	0	8.1669	30445000	5	2.65379	0.000485126
NDUFA8	P51970	NADH dehydrogenase [ubiquinone] 1 alpha subcomplex subunit 8	None	M	P	G	0.12143	0.0388461	0.197139	0.400038	1.39634	1.20828	1.53556	0.938194	-0.00808713	-1.69559	-0.45778	-0.597535	-0.600821	0.254633	-1.88553	-0.845117	2.88869	0.00560457	1578	5	5	5	30.8	30.8	30.8	20.105	0	17.02	273220000	8	2.94641	0.000258193
RPL22L1	Q6P5R6	60S ribosomal protein L22-like 1	NatA	M	A	P	1.46388	1.49209	1.46673	1.72054	-0.0733549	-0.153109	0.00301459	0.014678	-0.279752	-0.380864	-0.537286	-0.351641	-1.08622	-0.955589	-1.26185	-1.08128	2.8915	0.00560392	2780	3	2	2	22.1	15.6	15.6	14.606	0.00045579	3.3247	130410000	3	11.5864	0
NIFK	Q9BYG3	MKI67 FHA domain-interacting nucleolar phosphoprotein	NatA	M	A	T	-0.149207	1.11156	0.433744	0.3199	0.609642	1.47418	0.966383	0.903379	-0.642928	-0.687724	-1.53179	-0.858739	0.373785	0.674244	-1.72524	-1.27119	2.89342	0.00561413	3997	11	11	10	49.1	49.1	41.3	34.222	0	40.228	355660000	15	2.03469	0.00207547
APOO	Q9BUR5	Apolipoprotein O	NatC/E/F	M	F	K	-0.776786	1.33113	1.20989	1.10746	0.234209	0.335787	1.36804	0.393151	-0.703142	-0.616653	-2.24179	-1.01864	-0.538828	0.502927	-0.502392	-0.0843534	2.89431	0.0056569	3917	3	3	3	18.2	18.2	18.2	22.284	0	12.594	112030000	8	1.91498	0.00273115
EIF4B	P23588;REV__P23588	Eukaryotic translation initiation factor 4B	NatA	M	A	A	0.980529	1.16032	1.14182	1.23036	0.289337	0.382589	0.455207	0.547988	0.193129	0.203786	-0.105876	-0.673563	-1.71771	-1.53165	-1.39988	-1.15638	2.89665	0.0057538	1106	28	28	28	43	43	43	69.15	0	116.73	2358800000	46	7.37018	0
TRIP4	Q15650	Activating signal cointegrator 1	NatA	M	A	V	1.397	1.11813	1.22	1.73864	-0.615587	0.597101	0.131117	0.41312	-0.0469318	-0.333957	-0.472376	-0.413458	-1.21941	-1.468	-1.26963	-0.775762	2.90467	0.00580173	2436	6	6	6	10	10	10	66.145	0	11.858	31643000	6	5.65894	0
RPL12	P30050	60S ribosomal protein L12	None	M	P	P	0.61282	1.16233	1.50837	1.74544	-0.263077	0.278963	0.418492	0.610742	-0.14453	-0.129126	-0.521664	-0.0767701	-1.10056	-1.29491	-1.64268	-1.16384	2.90708	0.00580628	1195	8	8	8	38.8	38.8	38.8	17.818	0	30.708	6422800000	48	5.64164	0
EIF6	P56537	Eukaryotic translation initiation factor 6	NatA	M	A	V	0.672998	0.560432	1.26758	1.02136	0.323479	1.58498	0.567518	0.0825599	-0.0958344	0.359091	-1.14186	-0.333008	-2.133	-0.757351	-0.950101	-1.02885	2.90851	0.00588108	1683	5	5	5	30.2	30.2	30.2	26.599	0	46.907	861430000	18	3.05433	0.000212788
ZNF131	P52739	Zinc finger protein 131	NatB	M	E	A	1.46912	0.265914	0.932837	0.26681	1.92096	1.41101	-0.101636	-0.629179	-1.43895	-0.784226	-0.876658	-0.726572	-0.567707	0.422588	-0.9162	-0.648104	2.91334	0.00588553	1596	1	1	1	3.5	3.5	3.5	71.421	0.0034677	2.8181	6147100	1	1.7144	0.00430382
PPIL3	Q9H2H8	Peptidyl-prolyl cis-trans isomerase-like 3	NatA	M	S	V	1.20354	0.216234	1.44052	0.854349	0.247987	-0.49602	1.92402	0.32304	-0.952338	0.0282768	-1.38504	-0.296648	-1.06342	0.0958052	-1.41759	-0.722703	2.91453	0.00588457	4101	1	1	1	11.8	11.8	11.8	18.154	0.00024522	4.144	31094000	2	1.83634	0.00324001
STAG2	Q8N3U4;Q8WVM7	Cohesin subunit SA-2	NatC/E/F	M	I	A	-0.357351	0.245662	-0.0157097	0.649833	1.6809	0.820554	1.23983	0.976519	-1.37387	-1.3147	-1.51413	-0.795484	0.556829	0.665716	-0.860441	-0.604157	2.91464	0.00588901	3117	13	13	13	11.1	11.1	11.1	141.32	0	29.67	250640000	20	3.67753	5.17879e-05
PPIB	P23284	Peptidyl-prolyl cis-trans isomerase B	NatC/E/F	M	L	R	0.563174	1.08259	0.159786	0.912911	1.35138	0.610892	1.12241	-0.181263	-0.493828	-1.14106	-1.12144	-0.997265	0.284027	0.851961	-1.64783	-1.35645	2.91565	0.00589882	1098	16	16	16	57.4	57.4	57.4	23.742	0	84.837	18150000000	124	1.75655	0.00388638
PSMB4	P28070	Proteasome subunit beta type-4	NatB	M	E	A	1.4531	0.282647	1.48999	1.83267	0.218446	0.00255351	0.485204	0.222731	-0.384059	-0.0281848	-0.577057	-0.196575	-1.57852	-1.149	-1.49231	-0.581627	2.91656	0.00592473	1160	6	6	6	31.8	31.8	31.8	29.204	0	25.948	938150000	14	4.48067	9.47119e-06
GTF3C4	Q9UKN8	General transcription factor 3C polypeptide 4	NatB	M	N	T	-0.145044	-0.0802876	0.0501729	0.343178	2.03687	0.9711	2.02116	0.0478437	-0.963846	-1.0748	-0.604561	-1.6098	-0.618767	-0.486028	-2e-05	0.112831	2.91876	0.00591837	4706	8	8	8	13.9	13.9	13.9	91.981	0	24.102	92073000	11	3.1766	0.000163395
BLMH	Q13867	Bleomycin hydrolase	NatA	M	S	S	1.78944	0.619878	1.65557	1.0786	0.336355	-0.157989	-0.290037	0.560869	-0.927135	-0.224959	0.0763789	-1.03983	-1.29169	-1.65863	0.193229	-0.720045	2.91923	0.00596567	2227	6	6	6	15.8	15.8	15.8	52.562	0	28.249	265720000	9	2.91301	0.00027532
KIF20A	O95235	Kinesin-like protein KIF20A	NatA	M	S	Q	0.556752	1.27804	0.206144	1.84846	-0.0276416	0.348813	0.11203	1.12368	-1.50453	-1.30887	-1.09859	0.211696	0.4213	-0.326002	-1.62502	-0.216258	2.92091	0.00597535	598	8	8	8	10.7	10.7	10.7	100.28	0	24.244	168780000	8	1.84098	0.00320598
DDX31	Q9H8H2	Probable ATP-dependent RNA helicase DDX31	NatA	M	A	P	0.533295	0.248169	0.0791617	0.880902	1.13449	1.1225	0.446414	1.24155	-1.46352	-1.23913	1.23877	-0.458396	-1.33014	-0.464948	-1.32934	-0.639782	2.92205	0.00602784	4183	4	4	4	5.1	5.1	5.1	94.086	0	9.1119	23303000	4	2.06011	0.00194693
TSR2	Q969E8	Pre-rRNA-processing protein TSR2 homolog	NatA	M	A	G	0.70216	0.340646	-0.648502	0.783158	0.872875	0.278667	0.554215	2.11465	-1.06392	-1.60318	-1.36844	-1.33302	-0.0324594	-0.043449	0.600281	-0.153671	2.92427	0.00604813	3453	2	2	2	9.9	9.9	9.9	20.894	0	4.9645	26500000	4	3.18753	0.000161788
ENAH	Q8N8S7	Protein enabled homolog	NatA	M	S	E	0.657236	0.967235	1.14435	1.24159	0.0633699	0.227842	0.363008	1.44105	0.0371735	-0.0908956	-0.539805	0.0341289	-1.27848	-1.90323	-0.897203	-1.46737	2.92613	0.00605235	3156	12	12	12	25.9	25.9	25.9	66.509	0	53.556	502950000	17	4.66772	6.71141e-06
GCN1L1	Q92616	Translational activator GCN1	NatA	M	A	A	0.938602	0.806296	1.69093	1.73298	-0.27283	-0.0842584	0.0896335	0.314734	-1.93197	0.179825	-1.10984	-0.674728	-1.23014	-0.650879	0.166994	0.0346508	2.92623	0.00613127	3384	74	74	74	32.2	32.2	32.2	292.75	0	323.31	2261300000	128	2.74137	0.000399813
GSPT1	P15170	Eukaryotic peptide chain release factor GTP-binding subunit ERF3A	NatB	M	E	L	1.365	0.744978	1.34864	0.105139	0.618274	0.644161	1.07828	0.0323735	-0.0364795	0.265416	-0.362705	-0.988545	-2.04181	-1.68663	-0.484269	-0.601825	2.93065	0.00615139	964	13	13	7	25.5	25.5	15	55.755	0	36.562	1021500000	23	2.84559	0.00030784
NF2	P35240	Merlin	NatA	M	A	G	-0.743487	1.68569	0.100793	1.2182	1.32066	0.415857	0.393184	1.04628	-1.23976	-0.643721	0.0895202	-1.32652	0.130794	0.026806	-0.965928	-1.50838	2.93133	0.00616081	1270	2	2	2	3.2	3.2	3.2	69.689	0	6.8954	16941000	4	1.48596	0.00764986
SRSF2	Q01130;Q9BRL6	Serine/arginine-rich splicing factor 2	NatA	M	S	Y	-0.180726	0.3391	0.658247	1.10475	1.23621	0.96082	1.74768	-0.119225	0.0258863	-1.04115	-1.28499	-0.594294	-0.670457	0.426104	-1.83209	-0.77586	2.93221	0.00615425	1948	9	9	7	29.4	29.4	22.2	25.476	0	29.155	2899400000	32	1.89444	0.00286364
TRANK1	O15050	TPR and ankyrin repeat-containing protein 1	NatC/E/F	M	W	D	0.49545	1.35099	0.212583	1.36886	0.339432	-0.0976379	0.457812	1.47459	-0.046894	-1.50133	-0.258517	-0.908421	-0.734032	0.556992	-2.00014	-0.709746	2.93252	0.0061796	208	2	2	2	0.5	0.5	0.5	336.22	0.0046521	2.5758	133100000	3	1.64633	0.00509117
RABGGTB	P53611	Geranylgeranyl transferase type-2 subunit beta	NatA	M	G	T	0.687986	0.31782	2.36862	0.723846	0.500068	0.294157	0.785412	-0.0921909	-1.97855	-0.00183901	-0.365338	-0.321184	-0.060548	-0.447117	-1.38962	-1.02152	2.934	0.00620488	1616	3	3	3	9.4	9.4	9.4	36.924	0	4.8289	63982000	4	1.8748	0.00299208
ARMC8	Q8IUR7	Armadillo repeat-containing protein 8	NatA	M	A	C	-0.565837	0.6656	-0.317325	0.0669573	0.971336	1.87045	1.1215	1.80912	-0.700917	-1.44934	-0.0829702	-0.516236	-0.624062	-0.389141	-1.04034	-0.818792	2.93697	0.00626723	3018	3	3	3	5.5	5.5	5.5	75.509	0	6.5463	46534000	3	4.02645	2.20994e-05
EIF1AX;EIF1AY	P47813;O14602	Eukaryotic translation initiation factor 1A, X-chromosomal;Eukaryotic translation initiation factor 1A, Y-chromosomal					-0.308016	0.201838	-0.163453	-0.0798055	1.15148	1.12526	1.08944	1.97887	-1.14581	-1.07758	-1.24759	-1.60995	-0.218797	-0.373434	0.559038	0.118521	2.93994	0.00627648	158	7	7	7	38.2	38.2	38.2	16.46	0	26.63	1699200000	27	5.78422	0
SNRPC	P09234	U1 small nuclear ribonucleoprotein C	None	M	P	K	-0.269832	-0.189868	0.60896	0.355874	0.532808	1.21899	1.78528	1.33349	-1.13741	-0.958984	-1.64525	-0.674069	0.646312	0.281298	-0.996083	-0.891516	2.94174	0.0062963	826	4	4	4	20.1	20.1	20.1	17.394	0	13.256	521020000	7	3.09738	0.000195223
EHD4	Q9H223	EH domain-containing protein 4	NatC/E/F	M	F	S	1.48762	1.34416	0.90304	1.27401	0.772613	-0.242132	-0.385499	0.506328	-1.35565	0.0163335	0.146606	-0.401481	-1.52028	-1.65905	-0.400767	-0.485857	2.94258	0.00628964	4091	7	7	5	15	15	11.8	61.174	0	21.803	111730000	10	3.12826	0.000180199
BAP18	Q8IXM2	Chromatin complexes subunit BAP18	NatA	M	T	S	0.265442	1.45387	1.69189	1.50732	-0.332433	0.857404	0.0303025	0.265899	-0.190643	-0.173596	-0.714288	-0.434371	-1.83848	-1.32374	-0.919413	-0.145172	2.94295	0.00631468	3056	1	1	1	8.1	8.1	8.1	17.9	0	6.6967	46425000	3	3.20109	0.000160171
RBM10	P98175	RNA-binding protein 10	NatB	M	E	Y	-0.418912	0.636368	0.118594	0.550583	1.49585	1.17331	1.65185	0.313374	-0.769916	-1.36117	0.205079	-1.20533	-0.421444	0.531438	-1.51127	-0.988395	2.94476	0.00637131	1924	18	18	14	22.9	22.9	19.4	103.53	0	105.77	784900000	26	2.20427	0.00142963
RAD23B	P54727	UV excision repair protein RAD23 homolog B	NatB	M	Q	V	-0.186442	1.15214	1.44216	1.5412	0.460602	-0.0252309	-0.352819	1.11217	-0.994448	-1.5943	-1.7653	0.325176	-0.610371	-0.640902	-0.109532	0.245893	2.94821	0.00638567	1642	11	11	9	29.6	29.6	27.6	43.171	0	36.775	1267300000	33	1.86087	0.00306581
HNRNPR	O43390	Heterogeneous nuclear ribonucleoprotein R	NatA	M	A	N	0.0481064	0.767835	-0.0950022	0.71534	1.20016	0.679016	1.3669	0.579615	-0.753568	-1.62173	-1.21688	-1.17773	0.496147	1.08808	-1.29335	-0.782937	2.94926	0.00638421	291	27	20	20	38.7	31.1	31.1	70.942	0	138.23	6581200000	82	2.43036	0.000818774
INTS9	Q9NV88	Integrator complex subunit 9	NatC/E/F	M	K	L	-0.0678666	-0.280048	0.426242	1.06943	1.60144	1.53744	0.162017	1.17344	-0.821297	-1.72368	-0.664602	0.59491	-1.09578	-1.153	-0.401187	-0.357455	2.94953	0.00641956	4390	4	4	4	6.7	6.7	6.7	73.814	0	9.8951	26770000	5	2.14186	0.00163364
CASP8	Q14790	Caspase-8;Caspase-8 subunit p18;Caspase-8 subunit p10	NatB	M	D	F	1.96058	1.00272	1.47637	0.762328	0.00608843	-0.437068	1.1256	-0.00254798	0.063826	-0.651507	-0.639167	-0.339229	-0.836385	-1.34439	-0.784255	-1.36296	2.95298	0.00645483	2319	6	6	6	15	15	15	55.391	0	10.655	320960000	6	3.92689	3.215e-05
TEX2	Q8IWB9	Testis-expressed sequence 2 protein	NatA	M	T	S	-0.836014	0.293792	0.307303	0.392085	1.28564	1.34966	1.32917	0.915522	-1.14972	-1.29581	-1.55158	-1.29478	0.41666	0.389361	-0.678915	0.12764	2.9539	0.00650577	3032	2	2	2	1.2	1.2	1.2	125.3	0.00732	2.1185	86503000	2	4.78004	3.49956e-06
PLK1	P53350	Serine/threonine-protein kinase PLK1	NatA	M	S	A	0.178781	0.0645253	-0.157902	-0.255111	0.619163	1.43111	1.54771	1.61218	-1.54406	-1.57717	-1.09834	-1.01923	0.221213	0.359319	0.00896538	-0.391158	2.95738	0.00650419	1609	16	16	16	25.9	25.9	25.9	68.254	0	42.279	856410000	25	5.85313	0
SFSWAP	Q12872	Splicing factor, suppressor of white-apricot homolog	NatC/E/F	M	Y	G	0.385202	1.72762	-0.695578	0.381972	0.557649	0.647852	0.257727	1.86447	-0.844283	-1.76892	-0.648258	-1.25647	0.598709	-0.823297	-0.272292	-0.112102	2.9575	0.0065288	2087	6	6	6	7.7	7.7	7.7	104.82	0	16.539	95610000	8	1.91959	0.0026992
HNRNPA0	Q13151	Heterogeneous nuclear ribonucleoprotein A0	NatB	M	E	N	-0.0979546	0.904501	-0.16421	1.89901	0.872644	0.13326	0.500789	1.23646	-0.726771	-1.7091	-1.55174	-0.403264	0.788804	-0.0480565	-0.830213	-0.804155	2.95973	0.00658473	2128	14	14	14	41.6	41.6	41.6	30.84	0	134.12	4603900000	63	1.8189	0.00338005
PSD3	Q9NYI0	PH and SEC7 domain-containing protein 3	NatB	M	E	G	0.127233	-0.310588	0.289371	0.181936	1.43837	0.700845	1.87103	0.984926	-0.440226	-1.57024	-1.00573	-1.55307	0.684485	0.127682	-0.702038	-0.823981	2.96199	0.00667189	4474	2	2	2	2.1	2.1	2.1	116.03	0.0015511	3.0041	76057000	2	3.4516	8.44749e-05
TNPO1	Q92973	Transportin-1	NatC/E/F	M	V	W	-0.156836	-0.299155	0.307846	0.0953744	1.46423	1.14978	1.59789	0.850643	-1.52168	-1.25771	-1.6158	-1.00232	0.346116	0.150147	-0.489145	0.38061	2.96597	0.00671712	3434	16	16	10	17.3	17.3	10.8	102.35	0	91.932	1092000000	44	5.98051	0
MSL1	Q68DK7	Male-specific lethal 1 homolog	NatA	M	T	M	0.331074	0.38864	0.456253	1.17182	1.00399	1.18937	0.613822	0.43244	-0.837454	-0.655872	0.0625897	-0.3271	-2.9206	-0.533655	-0.0390898	-0.336222	2.96992	0.00671012	2705	1	1	1	2.1	2.1	2.1	67.128	0.0021949	2.9141	3259300	1	1.79053	0.00360236
PPAN	Q9NQ55	Suppressor of SWI4 1 homolog	NatA	M	G	Q	0.282773	0.177915	-0.430367	0.154342	1.37594	1.29095	1.30327	1.1513	-1.46865	-1.69599	-0.303476	-0.782052	0.334285	0.550714	-0.797413	-1.14353	2.96999	0.00677083	4299	10	10	10	27.9	27.9	27.9	53.193	0	54.556	266410000	15	3.27382	0.000135076
TMOD3	Q9NYL9;P28289;Q9NZR1	Tropomodulin-3	NatA	M	A	L	-0.744096	0.380619	-0.157479	0.554675	1.5488	1.37327	1.63669	0.823165	-0.0471911	-1.61656	-1.214	-0.988497	-0.0816579	0.0600871	-0.558733	-0.969077	2.97464	0.00683663	4477	12	12	12	42.9	42.9	42.9	39.594	0	75.293	618780000	21	3.43143	8.63146e-05
LENG1	Q96BZ8	Leukocyte receptor cluster member 1	NatB	M	N	I	0.614796	1.17032	2.05196	1.08022	0.374521	-0.646778	-0.126465	0.784783	-0.98417	0.22668	-0.329166	-1.38845	-1.02228	-1.59927	-0.0569461	-0.149761	2.9786	0.00683992	3508	1	1	1	6.1	6.1	6.1	30.529	0.0092388	1.9977	11036000	2	2.28155	0.00118277
USMG5	Q96IX5	Up-regulated during skeletal muscle growth protein 5	NatA	M	A	G	-0.219931	0.242854	-0.150716	0.0368594	1.7572	1.35864	1.62172	0.937058	-1.12198	-0.792546	-0.943173	-0.477351	0.22368	0.0856845	-1.49515	-1.06283	2.9789	0.00685358	3626	4	4	4	44.8	44.8	44.8	6.4575	0	29.511	898360000	9	3.85173	3.66252e-05
SLC25A19	Q9HC21	Mitochondrial thiamine pyrophosphate carrier	NatC/E/F	M	V	G	1.13311	-0.11963	0.0121292	0.102413	1.29238	0.478521	1.3229	0.562716	-1.75695	-1.16552	-0.508742	-2.08362	-0.426833	0.269301	0.319942	0.567878	2.97988	0.00692427	4241	4	4	4	11.6	11.6	11.6	35.511	0	6.3619	33213000	5	3.29967	0.00013589
DNTTIP2	Q5QJE6	Deoxynucleotidyltransferase terminal-interacting protein 2	NatC/E/F	M	V	V	-0.222235	0.642029	0.637483	1.06836	1.02167	0.565442	0.622331	1.19902	-0.729917	-1.64468	0.518502	-0.807821	0.0455065	0.368358	-1.40464	-1.87941	2.98273	0.00701036	2617	15	15	15	22.9	22.9	22.9	84.468	0	71.429	459440000	21	1.58407	0.00595122
PSAP	P07602	Prosaposin;Saposin-A;Saposin-B-Val;Saposin-B;Saposin-C;Saposin-D	NatC/E/F	M	Y	A	0.699521	0.132583	-0.454028	0.820839	0.866475	0.897338	2.33312	0.462773	-0.259558	-1.0313	-0.389657	-0.833915	-0.253738	-0.296395	-1.91279	-0.781261	2.98556	0.00702898	784	6	6	6	7.4	7.4	7.4	58.112	0	13.815	365950000	8	2.35503	0.000983355
MRPL46	Q9H2W6	39S ribosomal protein L46, mitochondrial	NatA	M	A	A	-0.116523	0.548996	0.092918	0.454263	1.35215	0.648103	1.1812	0.972244	-0.711609	-1.6339	-1.35381	-1.33475	0.834881	0.853667	-1.07677	-0.711055	2.98655	0.00705274	4109	5	5	5	21.9	21.9	21.9	31.705	0	15.484	396700000	8	2.96519	0.000249004
KARS	Q15046	Lysine--tRNA ligase	NatA	M	A	A	0.683354	0.819328	1.72944	1.95665	0.38509	-0.326165	0.912775	-0.522895	-0.935098	-0.222472	-0.975637	0.16804	-0.749711	-1.39713	-0.985643	-0.539926	2.98968	0.00714359	2355	19	19	18	27.3	27.3	27.3	68.047	0	117.24	1514700000	29	3.1097	0.000189781
SMAD5	Q99717	Mothers against decapentaplegic homolog 5	NatA	M	T	S	-0.00339886	1.27522	-0.787486	0.345118	1.69733	1.13715	0.407949	0.989704	-1.10369	-0.820713	-0.174878	-2.2293	-0.0523532	-0.563383	0.15987	-0.277142	2.99438	0.00718782	3788	3	3	1	8.2	8.2	2.2	52.258	0	5.7593	16517000	2	2.21484	0.00139918
CD2AP	Q9Y5K6	CD2-associated protein	NatC/E/F	M	V	D	0.565206	0.407938	2.01235	-0.325352	0.554613	0.559399	1.71023	0.146173	-0.484843	-1.53156	0.11573	0.14661	-1.49957	-0.822508	-0.923823	-0.630594	2.99562	0.00725258	4966	6	6	6	9.2	9.2	9.2	71.45	0	12.983	119880000	12	1.81336	0.00342878
RPL7A	P62424	60S ribosomal protein L7a	None	M	P	K	0.624297	0.903472	1.34439	1.49057	0.364007	0.797594	0.208925	0.298796	0.23465	-0.113639	-0.37793	-0.173093	-2.06652	-0.838899	-1.42664	-1.26998	3	0.00727085	1797	15	15	15	37.6	37.6	37.6	29.995	0	68.278	8474200000	61	5.30119	0
HMBOX1	Q6NT76	Homeobox-containing protein 1	NatC/E/F	M	L	S	1.06927	0.287453	0.335705	1.15431	1.18792	1.63937	0.448804	-0.272588	-0.930236	-0.746512	0.224729	-0.607908	0.347584	-0.954747	-1.67285	-1.51031	3.00106	0.00727366	2740	1	1	1	2.6	2.6	2.6	47.278	0.00024172	3.9995	5661100	1	1.98448	0.0023323
SMC1A	Q14683	Structural maintenance of chromosomes protein 1A	NatA	M	G	F	-0.49985	0.767264	-0.230892	0.611759	0.957608	1.03348	1.51443	1.07122	-0.565216	-1.82672	-0.883717	-1.01209	0.0978447	0.936919	-1.07057	-0.901468	3.00127	0.00740493	2303	39	39	39	32.5	32.5	32.5	143.23	0	133.27	2276300000	65	2.54937	0.000618133
HOOK1	Q9UJC3	Protein Hook homolog 1	NatB	M	E	E	-0.22808	1.11514	0.759811	0.824734	0.347591	0.522175	1.3003	1.33216	0.515412	-0.513011	-0.621382	-0.0610961	-1.67293	-0.629261	-1.49565	-1.49591	3.00992	0.00740246	4671	2	2	2	3.6	3.6	3.6	84.647	0.0060191	2.3471	264830000	2	3.53541	6.79953e-05
SRSF1	Q07955	Serine/arginine-rich splicing factor 1	NatA	M	S	G	-0.261009	0.739302	-0.576215	0.875915	1.44965	0.958238	1.70547	0.595153	-0.296978	-1.24831	-0.915808	-0.936049	-0.16547	0.554909	-1.5819	-0.896901	3.01047	0.00746154	2040	15	15	14	48.4	48.4	45.6	27.744	0	179.7	6226800000	73	2.30818	0.00112864
NTHL1	P78549	Endonuclease III-like protein 1	NatA	M	C	S	0.920053	1.0572	-0.0402917	-0.592822	1.75278	-0.0200991	1.65198	0.667761	-0.774787	-1.30358	-1.0014	-0.170479	-1.03836	0.120247	0.17863	-1.40683	3.01306	0.00748975	1883	1	1	1	5.4	5.4	5.4	34.389	0.00023878	3.8347	10526000	1	1.75653	0.00388497
ATP6AP1	Q15904	V-type proton ATPase subunit S1	NatC/E/F	M	M	A	0.347798	0.0559007	-0.134933	0.292263	1.24795	0.810167	1.23141	1.13771	-1.41943	-1.62663	-1.27257	-1.11959	1.02953	0.630678	-0.714888	-0.49537	3.01477	0.00748721	2459	8	8	8	20.2	20.2	20.2	52.025	0	57.368	387130000	14	4.15722	1.42552e-05
HMGN5	P82970	High mobility group nucleosome-binding domain-containing protein 5	None	M	P	K	-0.295706	1.90305	0.574655	1.79363	0.248661	0.0931336	-0.648131	1.62291	-0.234804	-1.49338	-0.486805	-0.711766	-0.328811	-0.606633	-0.500816	-0.929188	3.01496	0.00750511	1900	4	4	4	16	16	16	31.524	0	15.993	147040000	7	1.60393	0.00563331
C5orf51	A6NDU8	UPF0600 protein C5orf51	NatA	M	A	A	0.818894	0.591129	1.30678	1.39458	1.10103	-0.256883	1.71239	-1.16018	-0.389153	-0.917465	-0.663219	-0.333372	-1.48071	-0.74367	-0.510685	-0.469458	3.01553	0.00758427	25	2	2	2	7.1	7.1	7.1	33.62	0	4.8328	4856000	2	1.85404	0.00311562
EIF4A3	P38919	Eukaryotic initiation factor 4A-III;Eukaryotic initiation factor 4A-III, N-terminally processed	NatA	M	A	T	0.737423	0.667825	0.942258	1.20277	0.782655	0.0647009	1.35301	0.100317	-0.727233	-0.472129	0.0373263	-0.343105	-0.0118629	-0.350333	-2.37252	-1.6111	3.021	0.00764286	1330	22	17	17	41.8	35.8	35.8	46.871	0	94.561	3050900000	42	2.35188	0.000993174
ALPL	P05186;REV__Q86WI3	Alkaline phosphatase, tissue-nonspecific isozyme	NatC/E/F	M	I	S	-0.266495	0.387652	-0.264531	0.371517	1.70445	1.22791	1.41045	0.906845	-0.428217	-1.3904	-1.05855	-0.663136	0.10737	0.54656	-1.32008	-1.27134	3.02309	0.00766055	745	10	10	10	20.6	20.6	20.6	57.304	0	34.703	624540000	24	3.01733	0.000230653
RPL17	P18621	60S ribosomal protein L17	NatC/E/F	M	V	R	1.09852	0.528945	1.5099	1.92369	-0.237552	0.403351	0.255063	0.422456	-0.265262	-0.286383	-0.603318	0.306648	-1.46804	-1.12686	-1.28735	-1.1738	3.02402	0.00770367	1024	9	9	9	45.7	45.7	45.7	21.397	0	48.777	3910300000	60	5.01359	0
FUBP3	Q96I24	Far upstream element-binding protein 3	NatA	M	A	E	0.879544	0.958742	0.899158	1.3879	0.224269	0.648083	0.851687	0.214505	-0.101054	0.143956	0.00395789	-0.468425	-1.24184	-0.658041	-2.09734	-1.64511	3.0258	0.00776195	3618	16	13	13	29.9	26.7	26.7	61.64	0	59.782	638980000	16	5.07766	0
ATP1B1	P05026	Sodium/potassium-transporting ATPase subunit beta-1	NatA	M	A	R	0.377987	1.27441	-0.100474	0.567781	-0.0743902	0.0647491	0.731116	2.36554	-1.12563	-1.70671	-0.391515	-0.418713	0.370978	0.0340677	-0.689314	-1.27988	3.02888	0.00775407	739	5	5	5	21.5	21.5	21.5	35.061	0	13.162	47339000	6	1.4398	0.00861435
COX4I1	P13073	Cytochrome c oxidase subunit 4 isoform 1, mitochondrial	NatC/E/F	M	L	A	-0.194894	0.432467	-0.348949	0.441741	1.31349	1.29579	1.47072	0.778535	-0.696333	-1.86424	-1.03199	-0.904547	0.270074	0.781218	-1.21705	-0.526042	3.03014	0.00777665	923	12	12	12	49.1	49.1	49.1	19.576	0	65.426	3237200000	39	3.10052	0.000195325
NUDT4	Q9NZJ9;A0A024RBG1	Diphosphoinositol polyphosphate phosphohydrolase 2					1.31756	1.05638	1.82581	1.28108	-0.0380031	-0.0801192	-0.302904	0.68446	-0.28386	0.19031	-0.762528	-0.237856	-1.58307	-1.3942	-0.858167	-0.814903	3.03227	0.0078499	4503	4	3	3	18.9	13.9	13.9	20.306	0	10.167	76345000	5	5.12874	0
PPP1R8	Q12972	Nuclear inhibitor of protein phosphatase 1;Activator of RNA decay	NatA	M	A	A	1.16901	1.41104	0.758451	2.11469	-0.295167	-1.12661	0.314886	0.933963	-0.781932	-0.463897	-0.868362	-0.712222	-0.426944	-1.07774	-0.91347	-0.0356995	3.03539	0.00786727	2105	5	5	5	18.2	18.2	18.2	38.478	0	36.36	86420000	5	2.99824	0.000235412
SF1	Q15637	Splicing factor 1	NatA	M	A	T	-0.207426	0.676232	1.12042	1.06443	0.0711507	1.48522	1.01078	0.757177	0.108948	-0.0596356	-0.529574	-0.23867	-1.43016	-0.536836	-1.96245	-1.32959	3.03617	0.00790992	2430	9	9	9	18.2	18.2	18.2	68.329	0	59.856	780140000	24	3.42262	9.06002e-05
BUD31	P41223	Protein BUD31 homolog	None	M	P	K	-1.15689	0.420182	-0.217815	0.919834	0.879104	1.48786	1.47994	1.21801	-1.03257	-1.80688	-0.402874	-0.897841	-0.450224	0.329912	-0.275407	-0.494348	3.03976	0.00790698	1358	5	5	5	33.3	33.3	33.3	17	0	23.322	223750000	10	2.96875	0.000249501
DMAP1	Q9NPF5	DNA methyltransferase 1-associated protein 1	NatA	M	A	T	1.88587	0.896874	-0.529569	1.16273	-0.185509	-0.0892548	1.19519	0.621419	-1.07844	-0.941196	-0.941105	-1.36134	-0.71637	-1.08262	0.578693	0.584614	3.04007	0.00800505	4288	4	4	4	9.2	9.2	9.2	52.992	0	12.38	69168000	6	1.73164	0.00412437
PLA2G4A	P47712	Cytosolic phospholipase A2;Phospholipase A2;Lysophospholipase	NatA	M	S	F	1.4433	0.701403	0.769514	0.199923	-0.141385	-0.00261723	1.13871	1.38293	-0.735397	-1.60551	0.246248	0.380111	-1.63819	-1.41201	0.0227131	-0.749746	3.04426	0.00811806	1441	4	4	4	6	6	6	85.238	0	17.482	72443000	5	1.67968	0.00471368
RPS14	P62263	40S ribosomal protein S14	NatA	M	A	P	0.961062	1.5828	0.762995	1.89354	0.125917	0.0360967	0.54137	-0.0763881	-0.364967	0.214988	-0.676701	-0.236508	-1.2036	-0.676788	-1.84763	-1.03619	3.04941	0.00813004	1779	10	10	10	41.7	41.7	41.7	16.273	0	191.7	4434600000	39	4.5831	9.76404e-06
SEH1L	Q96EE3	Nucleoporin SEH1	NatC/E/F	M	F	V	0.328304	-0.266903	-0.638466	0.628348	1.95022	1.06255	1.49829	0.52054	-1.61956	-0.619503	-1.11675	-1.24522	-0.191541	0.556025	-0.599052	-0.247282	3.05079	0.00812689	3552	5	5	5	18.6	18.6	18.6	39.648	0	26.51	176140000	5	3.50845	7.90238e-05
CDKAL1	Q5VV42	Threonylcarbamoyladenosine tRNA methylthiotransferase	None	M	P	S	0.376354	0.880015	-0.146216	-1.01528	1.79394	1.00214	0.90681	1.3117	-1.4567	-1.39467	-0.925439	-0.634333	0.530496	-0.151641	-0.705778	-0.371402	3.05138	0.00816398	2672	6	6	6	11.1	11.1	11.1	65.111	0	19.7	93732000	9	3.21476	0.000152197
PDHA1	P08559;P29803	Pyruvate dehydrogenase E1 component subunit alpha, somatic form, mitochondrial	NatC/E/F	M	R	K	0.00824182	0.710908	-0.411562	0.157421	1.26827	0.700874	1.24887	1.25845	-1.17166	-1.68228	-1.25217	-1.07814	0.65005	0.911847	-0.66307	-0.656066	3.05382	0.0081809	809	13	13	13	33.1	33.1	33.1	43.295	0	51.607	1873500000	29	3.60036	5.52221e-05
ITGAV	P06756	Integrin alpha-V;Integrin alpha-V heavy chain;Integrin alpha-V light chain	NatA	M	A	F	-0.0050276	-0.512891	-0.121474	-0.197711	1.71555	1.74195	1.3814	1.1407	-0.898878	-1.21817	-0.914723	-1.35761	-0.104995	0.253669	-0.305358	-0.596438	3.05485	0.00824799	771	6	6	6	7.8	7.8	7.8	116.04	0	21.504	98757000	9	6.79743	0
RPL26;RPL26L1	P61254;Q9UNX3	60S ribosomal protein L26;60S ribosomal protein L26-like 1					1.26027	1.23467	0.611036	1.52467	0.169669	0.035293	0.874343	0.267595	0.214341	-0.192538	-0.00498526	-0.330444	-1.44706	-1.21075	-1.66539	-1.34073	3.05937	0.00823972	1744	11	11	11	46.9	46.9	46.9	17.258	0	39.964	5134000000	31	6.25993	0
NDUFB5	O43674	NADH dehydrogenase [ubiquinone] 1 beta subcomplex subunit 5, mitochondrial	NatA	M	A	A	0.381012	-0.208547	-0.45384	0.8115	0.812033	1.39358	1.96976	0.921077	-0.554467	-0.974137	-0.878211	-0.366005	-0.225695	0.218985	-1.8132	-1.03385	3.05943	0.00825651	323	3	3	3	19.6	19.6	19.6	21.75	0	6.5873	209410000	7	2.74701	0.000392891
ARID1A	O14497	AT-rich interactive domain-containing protein 1A	NatA	M	A	A	0.453631	0.406398	-0.421926	0.243029	1.06141	0.820177	1.35015	1.0823	-0.790237	-2.27397	-0.937788	-0.978829	0.493481	0.760285	-1.04627	-0.221823	3.06094	0.0083984	153	12	12	12	6.8	6.8	6.8	242.04	0	49.853	342140000	19	3.01497	0.000230536
COX6B1	P14854	Cytochrome c oxidase subunit 6B1	NatA	M	A	E	0.0316427	0.0911624	0.562731	0.00460442	1.0352	1.82352	1.54482	0.806942	0.573306	-0.438131	-1.11572	-0.307766	-1.32174	-1.07833	-1.21217	-1.00008	3.06841	0.008395	956	4	4	4	36	36	36	10.192	0	5.6852	344850000	6	4.38296	9.23788e-06
ADSS	P30520;Q8N142	Adenylosuccinate synthetase isozyme 2	NatA	M	A	F	1.46168	1.38655	1.63793	1.54246	-0.0956211	-0.410086	0.103679	0.0191226	-0.505387	-0.196534	-0.278295	-0.152407	-1.22924	-1.45023	-0.90043	-0.933203	3.06863	0.00842158	1209	11	11	11	29.4	29.4	29.4	50.097	0	45.832	758330000	28	8.59289	0
LONP2	Q86WA8	Lon protease homolog 2, peroxisomal	NatA	M	S	S	2.2262	1.19726	1.16953	0.576974	-0.356499	0.698066	-0.397951	0.170258	-1.33712	-0.474912	-0.964223	-0.903839	0.465063	-0.0715765	-0.741504	-1.25572	3.06995	0.00843812	2979	4	4	4	4.6	4.6	4.6	94.615	0	19.625	21605000	7	2.85818	0.000303822
NDUFB10	O96000	NADH dehydrogenase [ubiquinone] 1 beta subcomplex subunit 10	None	M	P	D	0.0924138	0.199022	-0.206409	0.455707	1.15944	0.841515	1.47778	1.3079	-0.888564	-1.60432	-1.42202	0.0111612	0.702009	0.24423	-1.24974	-1.12012	3.07164	0.00847458	675	5	5	5	36.6	36.6	36.6	20.776	0	59.824	563090000	10	2.52867	0.000653061
CNOT1	A5YKK6	CCR4-NOT transcription complex subunit 1	NatB	M	N	L	0.0691399	2.18923	0.286231	0.0155332	1.07669	0.977227	-0.65666	0.905159	-1.68176	-1.24143	-0.812067	-0.490597	-0.262508	-0.916275	0.735032	-0.192934	3.07398	0.00874004	19	23	23	23	11.3	11.3	11.3	266.94	0	60.026	443500000	33	1.47072	0.00796203
ANXA2;ANXA2P2	P07355;A6NMY6	Annexin A2;Putative annexin A2-like protein					0.0531958	0.0356998	-0.494546	0.0727967	1.84852	1.42117	1.88394	0.849825	-0.140877	-0.604176	-0.992392	-0.595064	-0.430423	-0.517903	-1.14474	-1.24503	3.08773	0.00890547	781	32	32	32	62.5	62.5	62.5	38.604	0	290.07	29997000000	200	5.05832	0
UTP3	Q9NQZ2	Something about silencing protein 10	NatC/E/F	M	V	G	0.666947	1.72983	0.589829	-0.112382	1.22348	0.653327	0.637339	0.167069	-0.0730245	-1.44238	0.0312967	-0.841515	0.221914	-0.0217239	-1.47274	-1.95726	3.09466	0.00890656	4314	6	6	6	13.2	13.2	13.2	54.557	0	35.479	185360000	11	1.56862	0.00620278
ATP5H	O75947	ATP synthase subunit d, mitochondrial	NatA	M	A	G	0.40637	0.666935	-0.545719	0.413053	1.49672	0.817177	1.22921	0.518833	-0.595891	-1.55481	-1.47137	-1.37138	0.479206	1.01028	-0.604023	-0.894585	3.09588	0.00894737	534	13	13	13	77	77	77	18.491	0	41.664	4297300000	56	2.77992	0.000362264
SH3PXD2B	A1X283;Q5TCZ1	SH3 and PX domain-containing protein 2B	None	M	P	P	1.3136	1.49022	1.40025	1.27823	0.279676	-0.0833755	-0.290987	0.356901	0.0177069	0.0767907	-0.250185	-0.466822	-1.49463	-1.59943	-0.89819	-1.12976	3.09701	0.00894345	8	5	5	5	6.7	6.7	6.7	101.58	0	10.074	139230000	10	7.13814	0
FASN	P49327	Fatty acid synthase;[Acyl-carrier-protein] S-acetyltransferase;[Acyl-carrier-protein] S-malonyltransferase;3-oxoacyl-[acyl-carrier-protein] synthase;3-oxoacyl-[acyl-carrier-protein] reductase;3-hydroxyacyl-[acyl-carrier-protein] dehydratase;Enoyl-[acyl-carrier-protein] reductase;Oleoyl-[acyl-carrier-protein] hydrolase	NatB	M	E	E	1.71919	1.15415	1.47612	1.53117	-0.0281303	-0.268024	-0.168159	0.0362942	-0.712669	0.0310499	-0.131691	-0.642067	-1.73876	-1.28335	-0.452078	-0.523054	3.09761	0.00895441	1476	84	84	84	37.7	37.7	37.7	273.42	0	323.31	14880000000	273	5.10323	0
RPS9	P46781	40S ribosomal protein S9	None	M	P	V	0.788973	0.998199	1.24197	1.40215	0.218123	0.251809	1.02935	-0.155038	-0.299843	-0.528354	0.672285	-0.306624	-1.5686	-0.67721	-1.79819	-1.269	3.09786	0.00895049	1430	21	21	21	66.5	66.5	66.5	22.591	0	80.797	13652000000	84	4.20584	8.74636e-06
HIST1H1T	P22492	Histone H1t	NatA	M	S	E	0.401729	0.519849	0.114669	1.30867	0.630593	0.328713	0.810962	1.28202	-1.78363	-0.666068	0.152703	0.347654	-1.41555	0.123741	-2.05862	-0.0974252	3.09829	0.00903066	1087	5	1	1	17.9	5.8	5.8	22.019	0.005058	2.5313	18229000	2	1.50234	0.00731557
TLN2	Q9Y4G6	Talin-2	NatC/E/F	M	V	A	1.43241	1.33183	0.990839	0.641503	0.431532	-0.291666	0.457951	0.796547	0.659598	0.0667123	-0.185597	-1.16768	-1.34543	-1.48405	-0.954343	-1.38016	3.10254	0.00906127	4937	26	16	16	11.6	7.8	7.8	271.61	0	58.323	1459300000	22	3.83976	3.65059e-05
DNAJB11	Q9UBS4	DnaJ homolog subfamily B member 11	NatA	M	A	P	0.2145	0.393371	0.460291	0.700469	0.897016	1.29833	1.60815	-0.542159	-0.639536	-1.88001	-1.29551	-0.919078	0.335312	0.941884	-0.893842	-0.679201	3.10369	0.00917078	4588	7	7	7	25.7	25.7	25.7	40.513	0	33.832	683930000	15	2.03941	0.00205035
COA3	Q9Y2R0	Cytochrome c oxidase assembly factor 3 homolog, mitochondrial	NatA	M	A	S	0.987757	0.48519	0.649891	-0.0969875	-0.0486246	1.6798	1.85018	0.134838	0.0667082	-0.346647	-0.834518	-0.906781	-0.501956	-1.32529	-1.85377	0.0602112	3.10851	0.00919625	4844	3	3	3	29.2	29.2	29.2	11.731	0	10.513	219480000	6	1.84916	0.00314179
ISCA1	Q9BUE6	Iron-sulfur cluster assembly 1 homolog, mitochondrial	NatA	M	S	A	-0.27499	0.0168406	0.747632	1.44175	1.16602	0.736418	1.12437	0.727688	-0.311708	-0.190045	-0.535293	-0.564115	-0.80972	0.443642	-2.06751	-1.65098	3.10962	0.00919704	3904	1	1	1	11.6	11.6	11.6	14.179	0	4.4663	33117000	1	2.12602	0.00168531
BOP1	Q14137	Ribosome biogenesis protein BOP1	NatA	M	A	G	-0.37842	0.134284	-0.00391509	-0.112084	1.33475	1.34168	1.41462	1.20046	-0.995113	-1.48824	-0.855122	-1.33851	0.251482	0.779985	-1.17958	-0.106288	3.10999	0.00920768	2245	17	17	17	30.2	30.2	30.2	83.629	0	118.19	963010000	32	4.25287	8.85609e-06
SLC25A22;SLC25A18	Q9H936;Q9H1K4	Mitochondrial glutamate carrier 1;Mitochondrial glutamate carrier 2					0.0839153	-0.374045	-0.0546384	-0.24583	2.03412	1.30516	1.24501	1.07497	-0.997788	-1.19924	-1.06762	-1.09091	0.0947062	0.388271	-1.14772	-0.0483688	3.11124	0.00920354	4192	3	3	3	9	9	9	34.47	0.00023958	3.8702	82860000	3	4.76329	3.46921e-06
CCNT1	O60563	Cyclin-T1	NatB	M	E	G	1.18028	0.569958	1.15572	0.349182	0.586044	-0.536226	1.09518	0.893022	-0.333271	-0.178804	0.457672	-1.56368	-2.2948	-0.841901	0.104413	-0.642772	3.11141	0.00929273	390	3	3	3	6.1	6.1	6.1	80.684	0	9.6375	28012000	4	1.53331	0.00675568
EMC4	Q5J8M3	ER membrane protein complex subunit 4	NatA	M	T	A	-0.43826	-0.249684	0.0360391	1.61745	0.56463	1.64027	1.13176	1.06831	-0.552602	-1.07307	-1.32345	-0.414838	0.572485	-0.23548	-0.866082	-1.47747	3.11433	0.00930324	2596	3	3	3	19.7	19.7	19.7	20.086	0	19.888	741730000	4	1.97872	0.00236251
CWC22	Q9HCG8	Pre-mRNA-splicing factor CWC22 homolog	NatC/E/F	M	K	S	1.51883	1.68264	0.347578	0.108935	1.20482	0.192774	0.158684	-0.0681494	-0.668962	-1.86317	-1.37393	-0.187328	0.162845	0.627443	-1.27532	-0.567689	3.11507	0.00936765	4250	6	6	6	7.7	7.7	7.7	105.47	0	12.184	36066000	9	1.7621	0.00383947
BICD1	Q96G01	Protein bicaudal D homolog 1	NatA	M	A	A	2.42554	0.355845	0.936992	0.808732	-0.128822	-0.301893	-0.546525	1.61038	-0.708	-1.13348	-0.787796	-0.869587	0.214367	-0.637886	-0.423379	-0.814492	3.11748	0.00936827	3580	2	2	2	3	3	3	110.75	0	5.2672	10619000	2	2.00128	0.00224318
QRSL1	Q9H0R6	Glutamyl-tRNA(Gln) amidotransferase subunit A, mitochondrial	NatC/E/F	M	L	G	0.295723	0.240309	0.607628	1.20115	1.40936	0.98185	1.02203	-0.656734	-1.55963	-0.604622	-1.02493	-0.913581	-0.0157983	1.21788	-0.980679	-1.21997	3.11766	0.00937378	4070	3	3	3	5.5	5.5	5.5	57.46	0	5.2162	24260000	3	1.53773	0.00669469
PPIP5K2	O43314	Inositol hexakisphosphate and diphosphoinositol-pentakisphosphate kinase 2	NatA	M	S	E	1.33428	-0.420889	1.32813	1.64634	-0.068266	1.48421	-0.471861	0.311068	-1.86307	-0.35464	0.10646	-0.901591	-0.848938	-0.453437	0.00521324	-0.833012	3.11817	0.00943304	287	5	5	5	4.9	4.9	4.9	140.41	0	16.232	34189000	6	1.48606	0.00765111
NACA	E9PAV3;Q13765;Q9BZK3	Nascent polypeptide-associated complex subunit alpha, muscle-specific form;Nascent polypeptide-associated complex subunit alpha					-0.208242	-0.374901	-0.435602	0.0477433	0.898968	1.53197	1.58881	1.92619	-1.38279	-0.909341	-0.722367	-0.773816	-0.989159	-0.551767	0.0563223	0.297977	3.11981	0.00952637	84	7	7	7	3.8	3.8	3.8	205.42	0	62.287	2852800000	41	4.82773	3.54925e-06
TIMM23	O14925;Q5SRD1	Mitochondrial import inner membrane translocase subunit Tim23	NatB	M	E	G	0.00209997	0.733817	0.24161	1.06533	1.21382	1.47171	0.598467	-0.00473824	-1.52054	-0.892349	0.296258	-0.717845	-0.0506148	0.710359	-1.79638	-1.351	3.12384	0.00951707	187	5	5	5	31.1	31.1	31.1	21.943	0	22.882	446220000	11	1.39291	0.0096245
PGP	A6NDG6	Phosphoglycolate phosphatase	NatA	M	A	A	1.49429	1.03568	0.840592	1.00722	-0.0426698	1.22711	-0.761819	0.164969	-0.633984	-1.06294	0.181855	-1.89222	-0.754713	-1.40153	0.296057	0.302103	3.12386	0.00951754	23	4	4	4	11.2	11.2	11.2	34.006	0	7.4713	98396000	5	1.77033	0.00376126
NOL8	Q76FK4	Nucleolar protein 8	NatC/E/F	M	K	V	0.861221	0.273568	1.3107	0.734503	0.490759	0.739197	0.887973	0.0452689	-1.98538	0.623115	0.596845	-1.40588	0.127353	-1.08592	-1.24923	-0.964103	3.12432	0.00960078	2855	6	6	6	7.3	7.3	7.3	131.61	0	16.241	39152000	8	1.42612	0.00894355
CD97	P48960	CD97 antigen;CD97 antigen subunit alpha;CD97 antigen subunit beta	NatA	M	G	G	-0.290993	0.104507	-0.172668	-0.51143	1.61982	1.67868	1.42202	1.06318	-0.979187	-0.928442	-1.25068	-1.53203	-0.036825	0.341847	-0.384571	-0.143234	3.12763	0.00962062	1467	2	2	2	4.1	4.1	4.1	91.868	0	6.0309	70387000	3	6.77496	0
RPS18	P62269	40S ribosomal protein S18	NatA	M	S	L	1.42033	1.41856	1.38969	0.146138	0.50106	0.618682	0.341608	-0.0534918	-0.018016	0.434017	-0.0809748	-0.776043	-1.60936	-1.62378	-1.14754	-0.960885	3.12873	0.00965986	1781	15	15	15	63.2	63.2	63.2	17.718	0	88.747	7941800000	58	4.19618	8.69565e-06
GOLM1	Q8NBJ4	Golgi membrane protein 1	NatC/E/F	M	M	G	0.380692	0.541603	-0.720132	0.737752	0.303857	0.294317	1.86757	1.21626	-1.22503	-1.55896	-0.907938	-1.71359	0.555683	0.157715	-0.367966	0.43816	3.13049	0.00965049	3171	3	3	3	6.5	6.5	6.5	45.333	0	10.027	75524000	3	3.07731	0.00020814
NOP14	P78316	Nucleolar protein 14	NatA	M	A	K	0.0353051	1.21986	-0.451108	0.0792844	1.44626	1.1471	0.919401	0.756243	-0.218658	-1.79714	-0.265833	-1.40954	0.141907	0.590503	-0.66875	-1.52485	3.13099	0.00967022	1865	7	7	7	6.7	6.7	6.7	97.667	0	31.284	254760000	10	1.887	0.00291046
TP53BP2	Q13625	Apoptosis-stimulating of p53 protein 2	NatC/E/F	M	M	P	0.262072	-0.673459	-0.580168	1.56476	1.11348	0.787681	1.29585	1.25724	-0.792432	-0.898381	-1.86352	-0.554775	-0.334143	-1.01748	-0.024443	0.457719	3.13221	0.00971899	2212	3	3	3	4.1	4.1	4.1	125.61	0	6.702	28630000	3	2.21758	0.00139539
ANP32B	Q92688	Acidic leucine-rich nuclear phosphoprotein 32 family member B	NatB	M	D	M	0.976442	1.06339	1.21615	1.69324	0.366711	-0.314265	0.0802604	0.247064	0.130418	-0.216158	-1.04783	-0.668505	-1.7781	-1.79979	-0.333803	0.384777	3.13413	0.00986447	3395	7	6	6	20.3	17.5	17.5	28.787	0	32.987	2671900000	36	2.51008	0.00068228
NOM1	Q5C9Z4	Nucleolar MIF4G domain-containing protein 1	NatA	M	A	A	0.174211	0.534463	0.345158	-0.970126	0.615476	2.0842	1.18642	1.18947	-1.28681	-1.01574	0.267109	-0.844707	-0.419518	-1.30107	0.259866	-0.818417	3.13903	0.00987428	2588	4	4	4	6	6	6	96.256	0	9.5971	22619000	4	2.37707	0.000936937
UTP18	Q9Y5J1	U3 small nucleolar RNA-associated protein 18 homolog	None	M	P	P	0.0761076	1.21072	-0.128097	0.92989	0.365559	1.29472	1.0067	0.706174	-0.545086	-0.433407	-0.712737	-0.944356	0.111094	0.631819	-2.35886	-1.21024	3.13963	0.00994686	4963	7	7	7	15.8	15.8	15.8	62.003	0	22.258	167450000	12	1.5166	0.00706584
AHCTF1	Q8WYP5	Protein ELYS	NatC/E/F	M	R	D	-0.0250373	0.490638	-0.413669	0.677434	0.331781	1.37227	1.52914	0.895245	-1.08177	-1.73394	-0.569747	-1.32103	0.360851	0.91973	-1.32746	-0.104431	3.14231	0.010029	3358	21	21	21	12.9	12.9	12.9	252.5	0	75.916	425880000	30	2.43742	0.000801739
ETFDH	Q16134	Electron transfer flavoprotein-ubiquinone oxidoreductase, mitochondrial	NatC/E/F	M	L	V	0.409801	0.910571	-1.04729	0.609794	1.41902	0.32634	0.976761	1.48784	-1.03302	-1.4129	0.542482	-0.917102	-1.41398	0.43675	-0.744909	-0.550157	3.14569	0.0101543	2463	2	2	2	5.3	5.3	5.3	68.495	0	5.2272	9558500	2	1.59715	0.00574624
ARL1	P40616	ADP-ribosylation factor-like protein 1	NatA	M	G	G	-0.432503	0.14836	0.035842	1.21482	0.527864	0.946605	1.11081	0.97474	-1.57871	-1.10818	-2.10555	-0.842812	0.157213	-0.186608	0.130949	1.00716	3.14981	0.0101541	1344	6	6	6	37	37	37	20.417	0	25.521	83575000	8	3.48394	7.85673e-05
ZNF148	Q9UQR1	Zinc finger protein 148	NatB	M	N	I	1.70872	0.375722	1.30113	0.425303	0.601293	0.272694	0.456075	0.0338045	-1.92119	0.0459487	-0.480952	-1.06853	1.11189	-0.577262	-1.43788	-0.846774	3.15018	0.0101588	4799	1	1	1	2.5	2.5	2.5	88.975	0.00023652	3.7002	20324000	1	1.55873	0.00634984
MDH2	P40926	Malate dehydrogenase, mitochondrial	NatC/E/F	M	L	S	-0.155109	0.091044	-0.250187	0.556134	1.36643	1.14198	1.65639	0.441764	-1.05663	-1.63488	-1.15889	-1.10704	0.397258	1.00446	-0.896939	-0.395775	3.1509	0.010149	1349	16	16	16	48.5	48.5	48.5	35.503	0	208.31	20421000000	168	3.34929	0.000109131
NDUFA7	O95182	NADH dehydrogenase [ubiquinone] 1 alpha subcomplex subunit 7	NatA	M	A	S	-0.418308	0.603728	-0.16588	0.942923	2.04035	0.425891	1.03867	0.945569	-0.56198	-0.611185	-0.109065	-0.705791	0.314382	-2.0592	-0.468147	-1.21195	3.15097	0.0101393	591	4	4	4	40.7	40.7	40.7	12.551	0	11.327	64838000	5	2.05538	0.00196364
ERCC6L	Q2NKX8	DNA excision repair protein ERCC-6-like	NatB	M	E	A	1.18775	1.38662	1.6861	1.81517	0.0817954	-0.648336	-0.629808	0.231546	-0.83603	-0.40112	-0.699414	-0.407698	-1.15565	-1.32543	-0.102689	-0.182788	3.15128	0.0101536	2515	12	12	12	12.6	12.6	12.6	141.1	0	50.917	205710000	15	4.50425	9.51626e-06
ATP5F1	P24539	ATP synthase F(0) complex subunit B1, mitochondrial	NatC/E/F	M	L	S	-0.247059	0.175389	-0.220369	0.934383	1.1199	0.528875	1.55264	1.10955	-0.375726	-2.13705	-1.36515	-0.622522	0.499467	0.504994	-1.10628	-0.351031	3.15224	0.0101486	1115	12	12	12	35.2	35.2	35.2	28.908	0	40.835	1543600000	28	2.40118	0.000886207
AAMDC	Q9H7C9	Mth938 domain-containing protein	NatA	M	T	S	1.06421	1.02893	0.279634	2.53475	-1.00432	-0.0333869	0.598414	0.520243	-0.726669	-1.37	-1.02931	-0.304565	-0.499254	-0.774183	-0.47451	0.190018	3.15269	0.0101868	4172	1	1	1	13.1	13.1	13.1	13.332	0	10.871	16765000	1	2.26209	0.00123269
HECTD1	Q9ULT8	E3 ubiquitin-protein ligase HECTD1	NatA	M	A	D	0.523896	0.253101	1.05004	1.08923	0.62856	0.349845	0.0570932	0.645837	-1.65559	-0.347078	-1.48206	-0.996627	-0.828944	-1.48173	1.3128	0.881634	3.15476	0.0102488	4737	23	23	23	10.7	10.7	10.7	289.38	0	49.009	365510000	26	1.58038	0.00600766
POLR2E	P19388	DNA-directed RNA polymerases I, II, and III subunit RPABC1	NatB	M	D	D	1.49375	1.48694	-0.837793	0.805883	1.31328	-0.0660268	0.825554	0.4136	-0.385077	-0.760816	-1.23532	0.0097412	-0.132465	-1.87568	-0.901051	-0.154515	3.15743	0.0103059	1038	7	7	7	45.2	45.2	45.2	24.551	0	38.081	227820000	12	1.45193	0.00832951
PPP4C	P60510	Serine/threonine-protein phosphatase 4 catalytic subunit	NatA	M	A	E	0.547043	1.04554	1.26757	1.43229	-0.413224	-0.0111761	-0.595745	1.81687	-1.49213	-0.327676	-0.191302	-0.0519536	-1.2508	-1.37115	0.131999	-0.536162	3.16074	0.0103534	1708	4	4	4	15.6	15.6	15.6	35.08	0	17.997	107280000	7	1.67209	0.00480939
PPHLN1	Q8NEY8	Periphilin-1	NatC/E/F	M	W	S	0.24848	1.02563	-0.301219	0.987665	0.435083	1.30891	0.972727	0.41708	-0.326706	-1.36771	-0.543795	-1.53199	-0.238211	1.41283	-1.21322	-1.28555	3.16273	0.0103769	3212	6	6	6	12.4	12.4	12.4	52.736	0	9.8218	221390000	7	1.43133	0.00882396
DDX39B	Q13838	Spliceosome RNA helicase DDX39B	NatA	M	A	E	0.512675	1.13946	-0.0489322	0.717544	0.831924	-0.0863844	1.02371	0.886318	-0.881855	-1.55386	-1.1859	-0.747328	0.937519	0.978993	-1.58525	-0.938636	3.16371	0.0104385	2226	16	16	6	40.2	40.2	20.8	48.991	0	164.81	5032800000	70	1.62085	0.00542004
TUBA1C	Q9BQE3	Tubulin alpha-1C chain	NatC/E/F	M	R	E	1.26067	0.891495	1.36973	2.05293	0.1943	-0.687555	-0.18018	0.434671	-0.614012	-0.110627	-0.816686	-0.0432951	-1.30109	-1.64982	-0.40852	-0.392006	3.16567	0.0105476	3836	25	25	2	53	53	6	49.895	0	304.95	59461000000	340	3.70838	5.24345e-05
RPS20	P60866	40S ribosomal protein S20	NatA	M	A	F	0.220016	0.786197	1.5214	2.1921	0.0466123	0.243719	0.562806	-0.011226	-0.0540609	0.115657	-0.701967	-0.563509	-0.761096	-0.904788	-2.04861	-0.643244	3.16972	0.0107422	1716	4	4	4	23.5	23.5	23.5	13.373	0	52.204	2876900000	21	2.94352	0.000259921
HMGB2	P26583	High mobility group protein B2	NatA	M	G	K	1.0327	1.25147	1.54296	1.59972	-0.115129	-0.165413	-0.0605335	0.472446	-0.293904	0.177968	-0.143645	-0.25111	-1.60165	-1.68707	-0.871957	-0.886847	3.17633	0.0107367	1140	12	11	9	40.7	36.4	32.5	24.033	0	28.14	1714900000	22	6.13301	0
ILF3	Q12906	Interleukin enhancer-binding factor 3	NatC/E/F	M	R	P	0.546853	1.40473	0.858677	1.45384	0.345741	0.30523	0.835213	-0.471842	-0.191584	-1.15647	-0.843834	-0.702209	-0.0303839	0.866861	-1.94602	-1.2748	3.17671	0.0108072	2094	29	29	25	33.9	33.9	30.8	95.337	0	210.15	7961200000	102	1.74475	0.00401017
PRDX3	P30048	Thioredoxin-dependent peroxide reductase, mitochondrial	NatA	M	A	A	-0.191689	0.807389	-0.471674	0.605446	1.29246	0.199928	1.05397	1.52685	-1.09693	-1.79407	-1.43793	-0.356639	0.89964	0.293203	-0.959321	-0.370626	3.17905	0.0108065	1193	7	7	7	30.9	30.9	30.9	27.692	0	67.329	2016300000	22	2.36113	0.000973898
GBF1	Q92538	Golgi-specific brefeldin A-resistance guanine nucleotide exchange factor 1	NatC/E/F	M	V	D	1.71199	0.502477	1.94159	0.690238	-0.436162	0.775826	-0.812682	1.0173	-0.997762	-0.552609	-0.298341	0.209936	-0.99277	-1.09875	-1.02742	-0.632853	3.1793	0.0108531	3367	11	11	11	7.3	7.3	7.3	206.44	0	47.777	155340000	12	2.53825	0.00063608
ROCK1	Q13464	Rho-associated protein kinase 1	NatA	M	S	T	-0.745977	1.20341	0.352592	1.89475	0.642029	0.726644	-0.201813	0.878142	-0.74733	-1.76636	-1.51771	-0.582017	0.850725	-0.309771	-0.0566528	-0.620671	3.18105	0.010928	2180	6	6	6	4	4	4	158.17	0	9.5984	72766000	6	1.7015	0.00445895
TBCB	Q99426	Tubulin-folding cofactor B	NatB	M	E	V	1.21065	0.750881	0.598398	2.24573	0.259556	-0.206248	-0.00639707	0.272767	-0.561568	-0.16193	-0.66101	-0.783825	-1.59457	-1.71685	-0.291211	0.645638	3.18407	0.0110975	3752	8	8	8	36.9	36.9	36.9	27.325	0	42.923	640190000	19	2.07947	0.00185106
FAR1	Q8WVX9	Fatty acyl-CoA reductase 1	NatC/E/F	M	V	S	0.860705	1.28912	0.719197	1.60075	0.626542	0.426822	0.101008	0.124854	-0.170432	-0.443177	-0.132425	0.142409	-0.915837	-0.428885	-2.35239	-1.44826	3.19003	0.0110964	3330	9	9	9	20.4	20.4	20.4	59.356	0	34.352	427820000	15	3.86637	3.41431e-05
SCARB1	Q8WTV0	Scavenger receptor class B member 1	NatA	M	G	C	0.149565	0.146165	0.264734	0.869089	1.11459	0.478905	0.631075	0.841262	-2.07716	-1.53545	-0.838224	-1.22302	1.36028	0.654627	-0.582407	-0.254032	3.19024	0.0111379	3295	5	5	5	8.5	8.5	8.5	60.877	0	10.489	53765000	8	3.20169	0.000160256
CTH	P32929	Cystathionine gamma-lyase	NatB	M	Q	E	1.06492	1.28762	1.49885	1.79104	-0.539154	-0.203291	-0.304277	0.768138	-0.767291	0.254385	-0.279511	-0.377142	-1.58235	-0.648399	-0.900616	-1.06293	3.19241	0.011184	1246	8	8	8	24.4	24.4	24.4	44.508	0	36.968	177910000	12	4.47048	9.44882e-06
MLF2	Q15773	Myeloid leukemia factor 2	NatC/E/F	M	F	R	0.953902	0.0825205	0.72195	0.671886	0.780871	1.4408	0.418452	0.656205	-0.225496	-0.157254	-1.02271	0.22445	-1.50005	0.215723	-2.34924	-0.912005	3.19402	0.011197	2446	2	2	2	12.1	12.1	12.1	28.147	0	14.472	21914000	3	2.32561	0.00107379
NUDCD1	Q96RS6	NudC domain-containing protein 1	NatB	M	E	V	1.60434	2.04448	0.0526922	0.453612	0.495344	-1.10873	1.1963	0.518387	-0.563155	-0.943074	0.0348365	-0.534491	-0.208225	-1.21322	-1.21592	-0.613177	3.19445	0.0112194	3716	3	3	3	6.7	6.7	6.7	66.755	0	11.025	78469000	5	1.7259	0.00418752
AHCY	P23526	Adenosylhomocysteinase	NatA	M	S	D	1.23025	0.993922	1.43787	0.858846	0.00970728	-0.223057	-0.14613	0.535521	-1.82037	-0.112677	-0.746853	-0.670834	-1.36348	-1.43688	0.6263	0.827863	3.19566	0.0112465	1104	20	20	19	43.3	43.3	41.7	47.716	0	91.484	5762000000	67	1.76672	0.0037894
PPP2R4	Q15257	Serine/threonine-protein phosphatase 2A activator	NatA	M	A	E	0.952711	1.0998	0.340773	1.30696	0.353777	0.484149	-0.662558	0.772365	-1.65175	-1.04837	-2.04044	0.207731	-0.95595	-0.281349	0.502273	0.619882	3.19613	0.0112359	2384	2	2	2	6.4	6.4	6.4	40.667	0	8.8887	51717000	3	1.92522	0.00266565
LSG1	Q9H089	Large subunit GTPase 1 homolog	NatA	M	G	R	-0.0086169	-0.196399	-0.236441	0.687607	0.437945	1.79919	1.63313	1.48257	0.203854	-0.721812	-0.714585	-0.441706	-0.765907	-0.345058	-1.08591	-1.72786	3.19627	0.0112723	4054	6	6	6	11.9	11.9	11.9	75.225	0	19.475	111540000	9	3.54697	6.58824e-05
RPL13A	P40429;Q6NVV1	60S ribosomal protein L13a	NatA	M	A	E	1.38393	0.966892	1.17253	1.09415	-0.139627	0.142463	0.566453	0.546988	-0.139969	-0.0292767	0.512486	-0.269293	-1.6849	-1.20514	-1.54449	-1.3732	3.1985	0.0114728	1343	15	15	15	45.8	45.8	45.8	23.577	0	49.09	5786000000	72	6.80613	0
S100A10	P60903	Protein S100-A10	None	M	P	S	0.6788	-0.374495	-0.261969	0.249951	1.09193	1.55697	2.27747	0.24536	-0.288479	-0.186104	-0.118375	-1.25643	-1.08967	-0.582171	-1.34579	-0.596998	3.20627	0.0114902	1719	5	5	5	33	33	33	11.203	0	12.938	2442500000	16	2.92738	0.000264691
LARS2	Q15031	Probable leucine--tRNA ligase, mitochondrial	NatA	M	A	S	0.104193	-0.058092	0.78453	1.15704	0.884894	0.0410106	0.712514	0.803722	-1.16559	-1.75977	-1.33771	-1.43268	0.33735	1.53556	-0.0391049	-0.567867	3.20704	0.0116948	2350	10	10	10	11.4	11.4	11.4	101.97	0	23.87	194090000	14	3.02688	0.000227527
TANC1	Q9C0D5	Protein TANC1	NatC/E/F	M	L	K	1.12153	0.892884	1.27571	1.23823	1.569	-0.143091	-0.840671	0.158664	0.329881	-1.51123	-0.519546	-0.3887	-1.2157	-0.0613084	-0.473769	-1.43189	3.21352	0.0117259	4025	2	2	2	1.5	1.5	1.5	202.22	0	4.6275	6529200	2	1.96613	0.00244668
HNRNPC;HNRNPCL1;HNRNPCL2	P07910;O60812;B2RXH8;B7ZW38;P0DMR1	Heterogeneous nuclear ribonucleoproteins C1/C2;Heterogeneous nuclear ribonucleoprotein C-like 1;Heterogeneous nuclear ribonucleoprotein C-like 2					0.68892	1.34214	-0.0200707	0.384961	0.815384	0.0434222	0.751683	0.856043	-0.516949	-1.52843	-1.22811	-1.22915	0.884958	1.14892	-1.29768	-1.09606	3.21621	0.0117196	792	23	23	23	47.4	47.4	47.4	33.67	0	112.75	30608000000	180	1.65018	0.00504883
RPIA	P49247	Ribose-5-phosphate isomerase	NatB	M	Q	R	1.41677	0.762713	0.894946	1.6363	-0.142629	-0.883223	0.825837	0.881048	-0.699892	0.526904	-1.07756	-0.147183	-0.956948	-1.25468	-1.45918	-0.323227	3.21634	0.0117227	1473	3	3	3	10.3	10.3	10.3	33.269	0.00023776	3.7662	22325000	3	2.54039	0.000631016
NPTN	Q9Y639	Neuroplastin	NatA	M	S	G	-0.412769	0.472417	-0.379251	0.0281619	0.709498	1.15196	1.61116	1.39448	-1.77298	-0.510584	-0.537342	-1.59673	-0.382961	-0.296202	1.12034	-0.599198	3.2167	0.0117258	4995	3	3	3	9.5	9.5	9.5	44.387	0	15.656	58066000	3	2.92678	0.00026443
ATP5A1	P25705	ATP synthase subunit alpha, mitochondrial	NatC/E/F	M	L	S	0.0249487	0.130742	-0.341344	0.369117	1.40725	1.02312	1.47085	0.729624	-0.798456	-1.67734	-1.31642	-0.97147	0.362304	1.17361	-1.02963	-0.556905	3.21741	0.0121016	1128	36	36	36	62.9	62.9	62.9	59.75	0	262.12	29024000000	192	3.06112	0.000208909
MRPS28	Q9Y2Q9	28S ribosomal protein S28, mitochondrial	NatA	M	A	A	-0.860275	0.284543	0.772477	-0.493199	1.34629	1.66732	1.09547	1.14605	-1.21847	-1.38519	-0.296591	-0.54155	0.180564	0.416471	-1.1204	-0.993509	3.23024	0.0120996	4843	4	4	4	26.7	26.7	26.7	20.843	0	12.872	154850000	5	2.71386	0.000427708
PCNP	Q8WW12	PEST proteolytic signal-containing nuclear protein	NatA	M	A	D	1.1951	1.50201	1.48412	1.51051	0.0206617	-0.190896	-0.10728	0.0953707	0.194784	-0.0960612	-0.465016	-0.234123	-1.42172	-1.65829	-0.83832	-0.990852	3.23049	0.0121395	3332	7	7	7	46.6	46.6	46.6	18.925	0	42.82	656370000	16	7.25459	0
SUCLA2	Q9P2R7	Succinyl-CoA ligase [ADP-forming] subunit beta, mitochondrial	NatA	M	A	A	-0.450773	0.137732	-0.0710753	0.268858	1.45323	1.19122	1.63134	0.704243	-0.76722	-1.35009	-1.43951	-0.854303	0.3297	0.936716	-1.26841	-0.45165	3.23184	0.0121376	4561	10	10	10	22.9	22.9	22.9	50.317	0	50.649	595760000	17	3.11046	0.000187891
THOC6	Q86W42	THO complex subunit 6 homolog	NatB	M	E	R	0.0988285	0.89942	0.21955	0.310752	0.762532	-0.00426512	0.652692	2.24909	-1.45342	0.837148	0.0985176	-1.24782	-0.653295	-0.334811	-1.00851	-1.4264	3.23235	0.0121356	2974	3	3	3	14.4	14.4	14.4	37.535	0	10.872	147590000	9	1.50765	0.00720821
WRN	Q14191	Werner syndrome ATP-dependent helicase	NatA	M	S	E	0.505521	0.913716	-0.995045	-0.366705	1.94114	0.945481	0.967612	1.26331	-0.648751	-1.06058	-1.25396	-0.383277	0.501902	-0.393579	-1.11566	-0.821135	3.23258	0.0122403	2263	4	4	4	3.3	3.3	3.3	162.46	0	9.2701	247230000	5	2.56314	0.000607367
SLC9A3R1	O14745	Na(+)/H(+) exchange regulatory cofactor NHE-RF1	NatA	M	S	A	1.15042	0.758555	1.08064	1.7084	0.174825	0.136942	0.377856	0.346249	0.187529	0.254337	0.0337133	-0.402965	-1.38878	-1.47462	-1.52261	-1.42049	3.23487	0.0123448	172	10	10	10	36.9	36.9	36.9	38.868	0	68.832	760760000	17	7.23431	0
EHD1	Q9H4M9;Q9NZN4	EH domain-containing protein 1	NatC/E/F	M	F	S	-0.772481	0.589648	0.150075	1.42093	1.24166	-0.110687	0.758868	1.36376	-0.922895	-1.9362	-1.48063	-0.105432	0.46234	-0.133213	-0.915035	0.389283	3.23808	0.0126157	4145	6	5	4	14.8	13.1	11.4	60.626	0	15.449	54002000	6	1.6576	0.00496351
C1QBP	Q07021	Complement component 1 Q subcomponent-binding protein, mitochondrial	NatC/E/F	M	L	P	-0.432117	1.05094	-0.539032	1.46356	0.844877	-0.0210658	0.462729	1.79938	-0.548266	-1.97616	-1.20175	-0.82658	0.682734	0.0259137	-0.362661	-0.422494	3.2456	0.012692	2030	6	6	6	19.1	19.1	19.1	31.362	0	41.881	1361800000	25	1.68689	0.00463165
LSM11	P83369	U7 snRNA-associated Sm-like protein LSm11	NatB	M	E	E	0.22308	0.491443	0.034161	0.798452	1.92981	0.99124	-0.360687	0.686531	-1.36843	0.101825	-1.37942	-1.70194	0.346956	0.61076	-0.153813	-1.24997	3.2484	0.0126987	1903	1	1	1	5	5	5	39.499	0	4.6868	6245000	2	1.6336	0.00525396
FBLL1	A6NHQ2	rRNA/tRNA 2-O-methyltransferase fibrillarin-like protein 1	NatC/E/F	M	K	S	0.87879	0.223432	0.741099	-0.291751	1.79571	0.855779	0.173955	0.736373	-1.07673	-0.480819	-1.31338	-0.623803	0.246461	1.03769	-1.73309	-1.16972	3.24865	0.0128116	28	2	1	1	6.6	3.3	3.3	34.803	0.00024149	3.9891	167720000	3	1.45512	0.00825532
PCBP1	Q15365;P57723	Poly(rC)-binding protein 1	NatB	M	D	A	1.27809	1.05578	1.8291	1.53625	-0.597705	0.252843	0.342403	-0.384437	-0.504497	0.272648	-0.236484	-0.671733	-1.62262	-0.698564	-1.23359	-0.617489	3.25211	0.0128552	2398	9	5	5	29.8	17.4	17.4	37.497	0	63.521	1468100000	26	4.60474	9.83607e-06
TTC19	Q6DKK2	Tetratricopeptide repeat protein 19, mitochondrial	NatC/E/F	M	F	R	0.182069	-0.216374	-0.32504	-0.0825575	0.948203	1.30149	1.28324	1.31922	-1.31187	-1.48801	-1.49547	-1.41691	0.216793	0.687923	0.355391	0.0419024	3.25346	0.013023	2718	2	2	2	6.6	6.6	6.6	42.456	0	11.398	67749000	4	8.48615	0
DERA	Q9Y315	Deoxyribose-phosphate aldolase	NatA	M	S	A	0.666383	1.42908	2.20757	-0.191487	-0.0350884	1.47431	0.18126	-0.611934	-0.666925	-0.188259	-0.648821	-0.786823	-0.165398	-1.66318	-0.822011	-0.178682	3.25705	0.0131492	4868	3	3	3	15.4	15.4	15.4	35.23	0	22.388	43422000	3	1.55877	0.00635204
MAT2B	Q9NZL9	Methionine adenosyltransferase 2 subunit beta	NatC/E/F	M	V	G	0.461643	0.72245	2.10279	1.71175	-0.0161091	0.741961	-0.699609	-0.0117793	-0.812265	0.092618	-0.244014	-0.857007	-1.84314	-0.873391	-0.499875	0.023982	3.26033	0.0131785	4505	4	4	4	10.8	10.8	10.8	37.551	0	14.284	177950000	7	2.28609	0.00117805
ALDH16A1	Q8IZ83	Aldehyde dehydrogenase family 16 member A1	NatA	M	A	A	1.59945	0.547883	0.721881	0.477023	0.396915	0.328643	0.262117	1.39363	0.578395	0.0811919	-0.0138917	-0.590667	-1.63194	-1.34935	-1.30395	-1.49733	3.26225	0.0131801	3082	3	3	3	4.6	4.6	4.6	85.126	0	8.7216	45704000	3	4.31584	9.02935e-06
DCUN1D1	Q96GG9;Q6PH85	DCN1-like protein 1	NatB	M	N	K	1.40943	1.45521	1.06949	1.11327	0.311447	-0.634022	-0.387185	0.0941266	-1.12258	-0.874396	-2.0669	-0.758729	-0.396733	-0.361735	0.704502	0.444795	3.26259	0.0136364	3592	4	4	4	15.4	15.4	15.4	30.124	0	9.0305	77643000	5	4.05316	2.22531e-05
DIEXF	Q68CQ4	Digestive organ expansion factor homolog	NatA	M	G	K	1.6059	1.02239	-0.192053	0.195484	-0.0327048	0.601502	1.13093	0.45332	-1.06366	-1.59372	-1.677	-0.189236	0.14803	1.15089	-0.349658	-1.21041	3.27625	0.0136697	2700	5	5	5	7.8	7.8	7.8	87.054	0	10.208	25583000	5	1.63829	0.00518999
MAD2L2	Q9UI95	Mitotic spindle assembly checkpoint protein MAD2B	NatA	M	T	T	1.14463	0.636567	0.530095	1.69698	0.675573	-0.7424	0.713381	-0.131404	-2.34058	-0.60776	-0.539569	-0.804184	-0.136098	0.901598	-0.986445	-0.0103955	3.27743	0.0137397	4654	1	1	1	4.7	4.7	4.7	24.334	0.00046232	3.4714	33967000	2	1.89121	0.00288242
UAP1	Q16222	UDP-N-acetylhexosamine pyrophosphorylase;UDP-N-acetylgalactosamine pyrophosphorylase;UDP-N-acetylglucosamine pyrophosphorylase	NatB	M	N	I	1.06986	0.968815	1.62773	1.49709	-0.032133	0.20249	-0.297296	0.493951	0.131587	-0.29457	0.120142	-0.234948	-0.914764	-1.69027	-0.950351	-1.69733	3.27933	0.0137454	2467	3	2	2	8.6	7.1	7.1	58.768	0	21.159	31909000	2	5.76061	0
FAM208B	Q5VWN6	Protein FAM208B	NatA	M	A	P	0.0718005	1.52932	0.458295	0.366492	0.889173	0.712515	-0.444716	0.973058	-0.520391	-1.62326	-1.22572	-1.55793	1.58539	-0.322109	-0.542088	-0.349827	3.28007	0.013742	2677	5	5	5	2.4	2.4	2.4	268.84	0	13.345	49004000	6	1.89427	0.00286558
CAPRIN1	Q14444	Caprin-1	None	M	P	S	1.43972	1.69648	0.524341	1.19721	-0.747614	-0.155128	0.687274	0.324229	0.482123	-0.581606	-1.09772	-1.55915	-1.37426	0.382889	-0.922374	-0.296421	3.28018	0.0137477	2285	17	17	17	16.8	16.8	16.8	78.365	0	57.241	2381400000	37	2.0214	0.00213146
RAB3D	O95716	Ras-related protein Rab-3D	NatA	M	A	S	0.754195	0.887094	-1.12047	0.812007	0.944662	0.87024	-0.48718	2.24305	-0.468427	-1.37943	-1.32588	-0.420184	0.028536	-0.65498	-0.12814	-0.5551	3.2805	0.0137763	646	6	5	5	25.1	21.5	21.5	24.267	0	29.28	70815000	7	1.39363	0.00960773
ABR	Q12979	Active breakpoint cluster region-related protein	NatB	M	E	P	1.25759	-0.101928	0.197927	-0.768833	1.42862	0.64969	0.295247	2.0994	-1.14727	-0.0149992	0.428771	-1.3557	-1.1915	-0.640321	-0.623601	-0.513092	3.28121	0.0139005	2106	5	5	5	7.5	7.5	7.5	97.597	0	22.896	90525000	6	1.76833	0.00377607
KIAA1143	Q96AT1	Uncharacterized protein KIAA1143	NatA	M	S	K	1.78842	1.42942	1.32348	1.08218	0.422809	0.0956238	-0.383233	-0.351426	-0.206713	0.220517	-0.0827886	-0.613948	-1.49924	-1.39208	-0.781244	-1.05178	3.28434	0.0139289	3486	4	4	4	24	24	24	17.465	0	11.534	48215000	6	5.75677	0
HOMER2	Q9NSB8	Homer protein homolog 2	NatA	M	G	E	1.68932	0.304825	1.02912	2.20001	-0.333996	-0.124804	-0.415536	0.618936	-0.371764	-0.830867	-0.112354	-0.805515	-1.22303	-1.42123	-0.573214	0.370104	3.28536	0.014112	4355	2	1	1	5.9	2.5	2.5	40.627	0.0063944	2.2833	4646700	1	2.46266	0.000762905
TMSB15A;TMSB15B	P0CG34;P0CG35	Thymosin beta-15A;Thymosin beta-15B					1.79726	0.468458	1.22617	0.745628	-0.543911	0.192939	1.45947	-0.17106	-0.724221	0.247319	0.361034	-1.27679	-1.16528	-1.40035	-1.15302	-0.0636536	3.29021	0.0142175	849	1	1	1	31.1	31.1	31.1	5.2288	0	5.9184	99730000	1	1.91832	0.00271341
AASDHPPT	Q9NRN7	L-aminoadipate-semialdehyde dehydrogenase-phosphopantetheinyl transferase	NatC/E/F	M	V	F	1.2297	0.550976	0.649679	1.57825	-0.26646	0.749417	0.373816	0.0540014	-1.0361	0.299174	-1.41189	-0.346567	-1.66638	-1.71628	0.342381	0.616272	3.29311	0.0143773	4336	7	7	7	19.1	19.1	19.1	35.776	0	17.653	341610000	9	1.38127	0.00990242
RANGAP1	P46060	Ran GTPase-activating protein 1	NatA	M	A	S	-0.390669	0.359996	-0.437869	0.123807	1.15358	1.13904	0.815616	1.51505	-1.11068	-1.45044	-1.47577	-1.65004	0.310522	0.685167	0.0778314	0.334854	3.29887	0.0145368	1414	24	24	23	42.9	42.9	41.6	63.541	0	118.59	1371100000	50	6.48687	0
TIGAR	Q9NQ88	Fructose-2,6-bisphosphatase TIGAR	NatA	M	A	R	-0.359836	0.578176	0.151134	1.55926	1.53721	1.24911	1.09675	-0.449254	-0.964381	0.00648738	-0.139801	0.298528	-1.55152	-1.39828	-0.966655	-0.646931	3.30274	0.0145236	4300	1	1	1	4.1	4.1	4.1	30.062	0.00023861	3.8204	11651000	3	2.11526	0.00172231
WBP11	Q9Y2W2	WW domain-binding protein 11	NatA	M	G	R	-0.260356	0.758184	-0.627361	0.391718	1.30735	1.04862	1.30944	1.06114	-0.0127185	-1.30692	-0.411365	-1.48422	0.265795	0.626646	-1.15469	-1.51127	3.30275	0.0145739	4856	12	12	12	20.1	20.1	20.1	69.997	0	43.75	574430000	21	2.00068	0.00224698
NAA50	Q9GZZ1	N-alpha-acetyltransferase 50	NatC/E/F	M	K	G	-0.462353	-0.250029	0.390298	0.107235	0.917621	1.26579	0.825679	1.48454	-1.51466	-0.808842	-1.62987	-1.05075	-0.839473	-0.283743	1.041	0.80755	3.3045	0.0146331	4048	10	10	10	40.2	40.2	40.2	19.398	0	38.351	694940000	18	3.33835	0.00011562
SPCS2	Q15005	Signal peptidase complex subunit 2	NatA	M	A	A	-0.244807	0.95473	-0.961644	0.829676	1.32145	0.717967	1.79986	0.324605	-1.13819	-0.922849	-0.960348	-1.03377	0.403171	0.567597	-1.4661	-0.191353	3.30586	0.0149095	2336	7	7	7	32.7	32.7	32.7	25.003	0	35.166	533650000	10	1.86969	0.00302487
MIF	P14174	Macrophage migration inhibitory factor	None	M	P	M	0.819281	0.267991	1.79462	1.08072	0.313564	0.906956	0.0429573	0.263724	0.228794	0.233386	-0.932522	0.106044	-1.79106	-1.89204	-0.895012	-0.547397	3.31287	0.0151763	940	2	2	2	15.7	15.7	15.7	12.476	0	6.4383	840400000	16	3.10398	0.000195528
POLR2B	P30876	DNA-directed RNA polymerase II subunit RPB2	NatC/E/F	M	Y	D	-0.350074	0.939766	-0.215713	1.01991	0.48792	0.698768	1.52777	1.12063	-1.38386	-0.121914	0.20364	0.330726	-1.47135	-0.339787	-2.00988	-0.436555	3.31901	0.0152078	1218	18	18	18	19	19	19	133.9	0	81.853	455520000	23	1.9831	0.0023398
EPG5	Q9HCE0	Ectopic P granules protein 5 homolog	NatA	M	A	E	1.53725	1.07848	0.138038	-0.027007	1.63939	1.08606	1.13879	-1.15487	-0.130807	-0.425643	-0.318872	-0.439382	-0.897501	-0.816352	-1.41949	-0.988093	3.31981	0.0152031	4248	2	2	2	1	1	1	292.48	0.0062202	2.3303	193480000	2	1.76501	0.00380709
PITRM1	Q5JRX3	Presequence protease, mitochondrial	NatC/E/F	M	W	R	-0.258585	0.183704	-0.421791	-0.284318	1.57517	1.0028	0.819491	1.97807	-1.08719	-1.41858	-0.361847	-1.31561	0.105713	0.761522	-0.410123	-0.868422	3.32063	0.0154644	2599	8	8	8	7	7	7	117.41	0	18.004	195670000	9	3.59727	5.51559e-05
THOC7	Q6I9Y2	THO complex subunit 7 homolog	NatA	M	G	A	-0.281037	1.32892	-0.861979	1.23009	1.46837	0.673604	0.34958	0.91252	-0.794228	-1.13004	-1.59127	-0.360759	1.01354	-0.0988131	-0.930928	-0.927564	3.32704	0.015473	2725	3	3	3	15.2	15.2	15.2	23.743	0	10.899	86927000	4	1.42147	0.00902482
RPL23	P62829;REV__Q99959	60S ribosomal protein L23	NatA	M	S	K	1.32391	0.919872	1.36512	1.37866	0.551884	0.107025	0.136012	-0.182141	0.139085	-0.00378901	-0.300431	0.240496	-1.49337	-1.22971	-1.48902	-1.46361	3.32758	0.0155761	1808	10	10	10	58.6	58.6	58.6	14.865	0	122.57	3953100000	51	7.79159	0
TLCD1	Q96CP7	Calfacilitin	None	M	P	R	1.84611	0.597188	-0.0224498	1.58008	0.41625	-0.760676	0.81801	0.369977	-1.54298	-0.523995	-1.41244	-0.121551	0.770363	-0.0770594	-0.826984	-1.10985	3.33003	0.0157059	3521	1	1	1	3.2	3.2	3.2	28.548	0.0065735	2.2542	9193600	1	1.56367	0.00627383
NHP2L1	P55769	NHP2-like protein 1;NHP2-like protein 1, N-terminally processed	NatA	M	T	E	0.437566	0.642686	-0.00108983	-1.16934	0.646294	0.791852	1.19945	2.3551	-0.166078	-0.849279	-0.706739	-1.37388	0.120724	-0.0961637	-0.630907	-1.20019	3.33322	0.0157412	1667	8	8	8	38.3	38.3	38.3	14.173	0	23.624	1455700000	12	2.20478	0.00142857
RPL7	P18124	60S ribosomal protein L7	NatB	M	E	G	1.23118	1.47778	1.09876	1.39832	0.0293894	0.0788477	0.321655	-0.107721	0.0908212	0.23807	-0.209517	-0.133212	-1.56922	-0.916661	-1.52935	-1.49915	3.33461	0.0159425	1019	19	19	19	49.2	49.2	49.2	29.225	0	148.19	10016000000	91	7.94449	0
APEX1	P27695	DNA-(apurinic or apyrimidinic site) lyase;DNA-(apurinic or apyrimidinic site) lyase, mitochondrial	None	M	P	K	0.276178	1.56906	0.958931	1.62275	-0.334134	-0.958027	-0.075089	1.90287	-0.429519	-0.625934	-0.382881	0.0717397	-1.07945	-1.24045	-0.57985	-0.696212	3.34089	0.0161256	1153	8	8	8	25.2	25.2	25.2	35.554	0	46.728	955210000	16	1.879	0.00296414
RPL27	P61353	60S ribosomal protein L27	NatA	M	G	K	0.435212	1.46424	1.44582	1.97429	-0.236552	-0.047813	0.0931511	0.176454	-0.0174709	-0.465564	0.0138864	-0.0542345	-1.13817	-0.619526	-1.7458	-1.27792	3.34654	0.016147	1747	12	12	12	55.1	55.1	55.1	15.798	0	143	7598700000	49	4.63328	9.95851e-06
LPCAT1	Q8NF37	Lysophosphatidylcholine acyltransferase 1	NatC/E/F	M	R	L	-0.509917	0.364909	-0.798019	0.398325	1.21888	1.08305	1.04301	2.00557	-0.571214	-1.54747	-0.488917	-0.741789	0.118483	0.448403	-1.37927	-0.644025	3.34769	0.0166294	3215	9	9	9	16.1	16.1	16.1	59.151	0	42.339	452920000	19	2.77211	0.000367232
ZFAND5	O76080	AN1-type zinc finger protein 5	NatA	M	A	Q	1.5818	1.34628	1.48435	1.58705	-0.432513	0.109109	-0.325309	-0.0930578	-0.237597	0.00134437	-0.0392884	-0.358515	-1.43861	-1.01234	-1.15238	-1.02031	3.35908	0.0171646	543	1	1	1	4.2	4.2	4.2	23.132	0.0080727	2.0517	7833700	1	8.86125	0
TLE3;TLE4;TLE1;TLE2	Q04726;Q04727;Q04724;Q04725	Transducin-like enhancer protein 3;Transducin-like enhancer protein 4;Transducin-like enhancer protein 1;Transducin-like enhancer protein 2					1.90779	0.901777	1.14485	1.72791	-0.417469	-0.0828482	0.471375	-0.38792	-0.591366	0.13091	-0.101744	-0.348752	-0.563387	-1.28714	-1.04108	-1.46292	3.37102	0.0172118	2003	2	2	2	2.7	2.7	2.7	83.416	0	4.5163	23232000	2	4.8928	3.63967e-06
NFYB	P25208	Nuclear transcription factor Y subunit beta	NatA	M	T	M	0.0437261	0.51076	-0.373883	0.055222	0.788019	1.64656	0.700988	1.47413	-1.15387	0.364313	-1.91349	-0.578036	-0.0863772	-0.473815	-1.59799	0.593739	3.37229	0.017317	1122	2	2	2	8.2	8.2	8.2	22.831	0	4.7728	63095000	2	1.86288	0.00305493
RETSAT	Q6NUM9	All-trans-retinol 13,14-reductase	NatC/E/F	M	W	L	0.763295	0.438625	0.125876	-1.1034	0.441872	1.80657	1.59247	0.930268	-1.27498	-1.03083	-0.289975	0.0594186	-0.150262	-0.198298	-0.325174	-1.78547	3.37428	0.017364	2744	6	6	6	11.1	11.1	11.1	66.819	0	12.469	88053000	10	1.93982	0.0025914
PPP1CC	P36873	Serine/threonine-protein phosphatase PP1-gamma catalytic subunit	NatA	M	A	D	-0.0746421	-0.32426	0.54126	-1.12588	1.0685	1.56843	1.24641	1.5986	-1.1937	-0.854452	-0.963272	-1.3244	0.0596651	0.561017	-0.112374	-0.670905	3.37503	0.0173975	1309	8	2	2	27.9	7.4	7.4	36.983	0	13.155	700170000	5	4.1956	8.67679e-06
MRPL34	Q9BQ48	39S ribosomal protein L34, mitochondrial	NatA	M	A	V	0.538914	0.754868	-0.0741054	0.473665	0.996635	0.793108	0.400303	1.17129	-0.72826	-1.54426	1.57987	-0.574157	-0.822112	-0.260178	-1.90553	-0.800048	3.37671	0.0178629	3824	1	1	1	10.9	10.9	10.9	10.165	0.0028316	2.8563	14189000	1	1.47073	0.00796473
JUND	P17535	Transcription factor jun-D	NatB	M	E	T	0.517748	0.222593	1.13763	1.4903	-0.653277	1.52884	-0.232978	1.02708	-0.969429	-0.154184	0.862057	-1.12509	-0.217335	-1.01346	-0.81177	-1.60873	3.38442	0.0179315	1002	2	2	2	11	11	11	35.173	0	6.0123	21881000	4	1.4118	0.0092249
CCDC59	Q9P031	Thyroid transcription factor 1-associated protein 26	NatA	M	A	P	1.2973	1.1569	1.24377	0.487527	-0.545399	-0.584969	0.944931	0.741723	-0.473807	-0.378145	0.804004	-1.87534	-0.237271	-1.78867	-0.32297	-0.469593	3.38583	0.0179778	4516	3	3	3	12.4	12.4	12.4	28.669	0	7.4439	69628000	3	1.41841	0.00908445
HSPA9	P38646	Stress-70 protein, mitochondrial	NatC/E/F	M	I	S	-0.119662	0.952308	-0.290124	0.620744	1.44655	0.872802	1.14976	0.518236	0.0992018	-1.22518	-0.625607	-0.396414	0.118284	0.547763	-2.00964	-1.65903	3.38704	0.0181838	1329	47	47	46	54.2	54.2	54.2	73.68	0	323.31	24410000000	269	1.53399	0.00674974
KLC2	Q9H0B6	Kinesin light chain 2	NatA	M	A	M	0.941228	1.44483	1.66752	1.62333	-0.303493	-0.220489	-0.180021	0.27224	-0.211007	-0.166354	-0.213687	0.268338	-1.35387	-1.12324	-1.43385	-1.01148	3.39073	0.0184561	4058	7	4	4	13.3	7.6	7.6	68.934	0	13.109	93808000	5	7.13921	0
LMBRD1	Q9NUN5	Probable lysosomal cobalamin transporter	NatA	M	A	T	-1.06914	0.173036	0.0532664	-0.550713	1.38822	1.0591	2.21209	1.21785	-1.26598	-0.996615	-0.569634	-0.910013	-0.156881	0.144089	-0.230069	-0.498613	3.39617	0.0190514	4376	1	1	1	3.3	3.3	3.3	61.388	0	6.632	27266000	3	4.51714	9.56175e-06
BROX	Q5VW32	BRO1 domain-containing protein BROX	NatA	M	T	H	1.52603	0.701837	0.930034	1.86418	-0.498332	0.518734	0.751747	-0.745808	-0.161682	-0.595482	-0.107877	-0.236193	-1.89108	-1.14801	0.0177396	-0.925828	3.40666	0.019039	2673	2	2	2	6.6	6.6	6.6	46.476	0	5.9913	37089000	2	2.7368	0.000403173
MRPS35	P82673	28S ribosomal protein S35, mitochondrial	NatA	M	A	A	-0.689836	-0.464401	0.194232	1.26223	1.3682	1.39001	0.93748	1.09529	0.0736989	-1.22039	-0.866235	-0.157682	0.0658151	0.0175271	-1.46822	-1.53771	3.40675	0.0191416	1891	5	5	5	25.7	25.7	25.7	36.844	0	12.563	118390000	10	2.04299	0.00204017
C4orf32	Q8N8J7	Uncharacterized protein C4orf32	NatA	M	C	S	-0.0721806	0.741432	0.516036	2.12927	-0.0726429	1.66927	0.286404	-0.582912	-0.590388	-0.941886	-2.01917	-0.448286	0.43556	-0.156782	-0.836755	-0.0569818	3.409	0.0192529	3153	1	1	1	12.9	12.9	12.9	14.652	0.0098275	1.9712	5244400	2	1.3853	0.0097915
CFDP1	Q9UEE9	Craniofacial development protein 1	NatB	M	E	E	1.76463	1.57899	0.353226	0.547539	0.0676411	-0.34074	-0.375134	1.37154	-0.172024	0.268977	-0.0734016	-1.4499	-0.676726	-1.47286	0.0184076	-1.41017	3.41067	0.0198277	4602	5	5	5	22.1	22.1	22.1	33.592	0	10.015	125460000	6	1.73013	0.00413858
RPL7L1	Q6DKI1	60S ribosomal protein L7-like 1	NatC/E/F	M	I	S	0.627582	0.334624	-0.581242	0.0387519	1.10551	1.69413	1.3856	0.374059	-0.509116	-1.21551	-1.31072	-0.147851	0.786755	0.197972	-1.35559	-1.42494	3.42159	0.0198853	2716	7	7	7	30.2	30.2	30.2	29.669	0	33.803	405500000	13	1.84379	0.00317634
CKAP5	Q14008	Cytoskeleton-associated protein 5	NatA	M	G	D	0.33962	0.349704	0.274529	0.844028	0.6211	0.132595	0.812695	0.562719	-1.7039	-1.9154	-1.93599	-0.640915	0.900456	0.989696	0.135249	0.233814	3.42265	0.0201764	2237	64	64	63	32.9	32.9	32.2	225.49	0	258.68	3667600000	121	4.59295	9.80392e-06
ZNF281	Q9Y2X9	Zinc finger protein 281	NatC/E/F	M	K	I	0.127676	0.876426	1.80787	1.67517	-1.2931	0.630242	0.742383	0.141255	-0.503232	-1.34574	-1.20753	0.231208	0.328086	-0.512436	-0.612014	-1.08626	3.42679	0.0201982	4860	3	3	3	5.5	5.5	5.5	96.914	0	9.1929	39748000	5	1.60475	0.00562408
RPL18	Q07020	60S ribosomal protein L18	NatA	M	G	V	0.766367	1.20282	1.91757	1.15921	0.0182993	0.1814	0.182289	-0.234076	-0.301233	-0.480505	0.497043	0.0691467	-1.36625	-0.657332	-2.01882	-0.935936	3.42728	0.0208451	2029	8	8	8	36.7	36.7	36.7	21.634	0	82.065	4795900000	57	4.31715	9.04977e-06
ZNF521;ZNF423	Q96K83;Q2M1K9	Zinc finger protein 521;Zinc finger protein 423					0.147204	1.40993	1.33745	1.27877	0.402154	-0.0150346	0.13827	0.414886	-0.0913522	0.710297	-0.268056	-0.342681	-2.31647	-1.52474	-0.650332	-0.630298	3.43843	0.0210554	3648	2	2	2	1.6	1.6	1.6	147.86	0.0060203	2.3495	119520000	2	3.11973	0.000182104
SNTB2	Q13425;Q13884	Beta-2-syntrophin	NatC/E/F	M	R	V	-0.448903	0.177541	-0.147835	0.188359	1.64638	1.25116	1.39588	0.757249	-1.38819	-0.208718	-0.865754	-0.435582	0.279402	0.744794	-1.59583	-1.34996	3.44224	0.0212346	2167	8	8	7	18	18	16.7	57.949	0	24.719	181390000	13	2.1903	0.00146809
RAB10	P61026	Ras-related protein Rab-10	NatA	M	A	K	0.0552362	0.693758	-0.316682	0.675978	1.18177	0.265144	1.56566	0.197309	-0.729117	-1.29786	-1.95993	-1.05982	0.998816	0.900379	-0.180847	-0.989789	3.44527	0.0213521	1729	10	9	8	52.5	47	43.5	22.541	0	48.991	830650000	15	2.17656	0.00150836
EIF1B;EIF1	O60739;P41567	Eukaryotic translation initiation factor 1b;Eukaryotic translation initiation factor 1					0.497918	0.176625	-0.217257	0.94982	-0.182691	1.11806	0.505508	2.3285	-0.273333	0.243709	-0.640933	0.0921074	-1.613	-1.45462	-1.19444	-0.335965	3.44746	0.0216974	404	3	3	2	42.5	42.5	27.4	12.823	0	11.072	95814000	3	2.19138	0.00146214
RPL19	P84098	60S ribosomal protein L19	NatA	M	S	M	0.695782	1.27526	0.864466	1.23905	0.0782219	0.727578	0.15747	0.288554	0.300029	0.0627157	0.825318	-0.681973	-1.81122	-1.15317	-1.43991	-1.42817	3.45318	0.0221253	1914	13	13	13	39.3	39.3	39.3	23.466	0	57.263	4550100000	52	4.95634	0
RPL9	P32969	60S ribosomal protein L9	NatC/E/F	M	K	T	1.12163	1.22242	1.05544	2.03507	-0.0476205	-0.503518	0.0622909	0.166424	-0.413398	-0.595396	0.20969	0.383622	-1.02033	-0.850828	-1.75302	-1.07248	3.45947	0.0221935	1247	9	9	9	35.9	35.9	35.9	21.863	0	72.947	3065500000	38	4.76781	3.48129e-06
EPB41L5	Q9HCM4;Q9H329	Band 4,1-like protein 5	NatC/E/F	M	L	S	-0.235713	-0.483013	-0.133643	0.0968997	1.07583	1.71633	1.03628	1.03973	-1.47769	-1.64947	-0.683606	-1.3402	0.266209	1.0445	0.0356498	-0.3081	3.46109	0.0223097	4255	5	5	5	10	10	10	81.855	0	11.537	49397000	7	4.77115	3.49345e-06
APLP2	Q06481	Amyloid-like protein 2	NatA	M	A	A	-0.526494	0.911198	-0.725962	0.800712	1.91189	0.417468	0.646469	1.34586	-0.940882	-1.08869	0.126339	-0.326867	0.0637782	0.165534	-1.92662	-0.853727	3.46228	0.0225656	2024	3	2	2	4.3	3.3	3.3	86.955	0	9.3263	25666000	2	1.49129	0.0075307
NDUFAF1	Q9Y375	Complex I intermediate-associated protein 30, mitochondrial	NatA	M	A	L	0.541791	0.227327	0.456292	-1.48643	1.5552	1.72062	0.686295	0.699723	-1.40264	-0.190101	-0.227346	-1.78694	-0.600615	0.0765487	-0.485543	0.215818	3.46651	0.022738	4875	4	4	4	12.2	12.2	12.2	37.763	0	14.875	95031000	4	1.95459	0.00251156
TRIM23	P36406	E3 ubiquitin-protein ligase TRIM23	NatA	M	A	T	0.16373	0.91588	1.65372	1.2451	-0.242802	0.178523	-0.116681	0.391026	-1.40782	-1.79558	-0.666131	0.270439	-0.16777	-1.14913	-0.698266	1.42577	3.46914	0.0227705	1299	1	1	1	1.7	1.7	1.7	64.066	0.00046371	3.4978	35788000	7	1.39477	0.0095912
RANBP1	P43487	Ran-specific GTPase-activating protein	NatA	M	A	A	0.481467	0.830486	1.09932	2.06379	0.0572487	0.0631226	-0.108809	0.482304	0.191887	-0.238273	-1.14885	0.368804	-1.72358	-1.91382	-0.408343	-0.0967534	3.46973	0.0227637	1400	7	6	6	30.8	27.4	27.4	23.31	0	22.571	2094200000	18	2.24223	0.00130951
CCDC124	Q96CT7	Coiled-coil domain-containing protein 124	None	M	P	K	-0.598785	0.570974	-0.884599	-0.054552	1.20786	1.19494	0.690524	2.17445	-0.405706	-0.63437	-1.03134	-1.86508	-0.469112	-0.19584	0.262651	0.0379794	3.46992	0.0227439	3524	11	11	11	40.4	40.4	40.4	25.835	0	115.74	491410000	22	3.08365	0.000202584
MCMBP	Q9BTE3	Mini-chromosome maintenance complex-binding protein	None	M	P	C	0.986578	0.746247	1.42256	0.674389	-0.815459	0.261705	0.0110188	1.47387	-1.13398	0.275808	0.293127	-0.436336	-1.27596	-2.1281	0.159235	-0.514702	3.47003	0.0227502	3883	11	11	11	20.2	20.2	20.2	72.979	0	44.203	290490000	15	1.51633	0.00706891
GNA11;GNA14	P29992;O95837	Guanine nucleotide-binding protein subunit alpha-11;Guanine nucleotide-binding protein subunit alpha-14					-0.353387	-0.127588	0.0784378	0.0425107	1.08461	1.36249	1.87445	0.163977	-1.30143	-1.8162	-0.466529	-1.24624	0.170801	0.749675	-0.778675	0.563098	3.47028	0.0227348	1187	7	3	3	21.4	11.7	11.7	42.123	0	18.477	81479000	4	3.04599	0.000222563
CDV3	Q9UKY7	Protein CDV3 homolog	NatA	M	A	E	0.358785	1.45965	0.530631	2.22782	-0.243625	0.342363	-0.489371	0.331185	-0.174555	-0.410537	-1.98223	-0.262117	-1.16765	-1.11134	0.287818	0.30317	3.47041	0.0227324	4713	8	8	8	54.7	54.7	54.7	27.335	0	55.629	494530000	13	1.61318	0.00550877
PPIE	Q9UNP9	Peptidyl-prolyl cis-trans isomerase E	NatA	M	A	T	1.50301	0.82195	1.32345	0.728424	-0.364649	-0.135219	0.740327	0.291058	0.134554	-0.491135	-2.0107	-0.189919	0.113742	0.451676	-1.76709	-1.14949	3.47067	0.0227561	4765	3	2	2	10	7.6	7.6	33.43	0	5.1299	70774000	4	1.58717	0.00589613
COX20	Q5RI15	Cytochrome c oxidase protein 20 homolog	NatA	M	A	A	2.05942	0.732548	1.28413	0.505886	0.613589	0.569427	0.515824	-1.12681	0.66029	-0.436573	-0.902883	-0.699222	-0.385565	-1.17327	-1.39804	-0.818753	3.47162	0.0228794	2619	2	2	2	11	11	11	13.291	0	7.1802	4945800	2	2.17045	0.0015307
MAP2K2	P36507	Dual specificity mitogen-activated protein kinase kinase 2	NatC/E/F	M	L	A	0.592615	0.373005	0.675928	0.895011	0.252523	0.0455914	0.589477	0.191234	-1.7059	-1.55703	-1.6281	-1.60092	0.574946	0.45046	0.866833	0.984323	3.47414	0.0230936	1300	9	3	3	17.5	6.8	6.8	44.424	0	7.0934	121670000	5	8.42525	0
GLYR1	Q49A26	Putative oxidoreductase GLYR1	NatA	M	A	A	0.824526	1.10622	1.90508	1.57233	0.384648	0.154003	-0.493864	-0.378735	-0.137396	-0.485596	-0.412602	0.0466477	-0.330781	-0.468459	-2.01782	-1.2682	3.47753	0.0233593	2542	6	6	6	16.1	16.1	16.1	60.547	0	32.644	119800000	12	3.56797	6.16845e-05
HYOU1	Q9Y4L1	Hypoxia up-regulated protein 1	NatA	M	A	D	-0.411718	0.106983	-0.508254	0.198895	1.24315	1.1193	1.34141	1.14986	-0.82846	-1.70508	-1.34468	-1.01589	0.665799	1.06773	-0.507697	-0.571336	3.48122	0.0237111	4939	36	36	35	39.1	39.1	39.1	111.33	0	173.1	3380900000	80	3.83589	3.64583e-05
RPL27A	P46776	60S ribosomal protein L27a	None	M	P	S	0.411836	0.800887	1.04907	2.17202	0.247591	0.439258	-0.192391	0.281174	0.245678	-0.451425	0.161498	0.258622	-1.78954	-1.11259	-1.36942	-1.15226	3.48595	0.0238202	1426	4	4	4	23	23	23	16.561	0	25.894	1943000000	17	4.16521	1.14449e-05
THRAP3	Q9Y2W1	Thyroid hormone receptor-associated protein 3	NatA	M	S	K	-0.41919	0.927336	-0.568507	0.0148265	1.26085	1.17676	1.32439	0.809954	-0.379883	-1.45636	-0.894595	-1.00702	0.450776	1.10548	-1.20618	-1.13864	3.48773	0.0238083	4855	22	22	22	23.5	23.5	23.5	108.66	0	86.085	2585700000	37	1.96034	0.0024759
FMR1	Q06787	Fragile X mental retardation protein 1	NatB	M	E	E	0.00491172	-0.455285	-0.442553	-0.619708	1.42016	1.07185	1.23377	2.15018	-1.1934	-1.33045	-1.00241	-0.555394	0.266936	0.176332	-0.242166	-0.482766	3.48789	0.0244564	2027	11	10	9	17.9	16.6	13.6	71.174	0	46.414	364230000	18	5.36695	0
RNPEP	Q9H4A4	Aminopeptidase B	NatA	M	A	S	1.18723	1.31678	1.45603	1.61314	-0.314364	-0.720781	-0.238161	0.477833	-0.41527	0.418914	0.130913	-0.895097	-1.71519	-1.23662	-0.4185	-0.646847	3.49587	0.0244612	4136	11	11	11	20	20	20	72.595	0	43.314	287140000	16	3.8563	3.66732e-05
RPS17	P08708	40S ribosomal protein S17	NatA	M	G	R	0.354841	0.62825	1.11583	2.35601	-0.0458375	0.644551	0.758033	-0.702918	-0.123075	-0.182909	0.048915	-0.160874	-1.24485	-0.529177	-1.59417	-1.32262	3.49611	0.0246253	815	10	10	10	57	57	57	15.55	0	84.456	3932100000	64	2.79913	0.000349644
RPN2	P04844	Dolichyl-diphosphooligosaccharide--protein glycosyltransferase subunit 2	NatA	M	A	P	-0.0651223	-0.0618997	-0.299088	-0.074605	1.28974	1.12164	1.45902	0.878317	-1.35824	-1.61437	-1.15902	-0.61266	0.635402	1.23396	-0.821607	-0.551474	3.49878	0.025099	735	17	17	17	30.9	30.9	30.9	69.283	0	246.8	2097700000	59	3.29371	0.000135593
POLR1B	Q9H9Y6	DNA-directed RNA polymerase I subunit RPA2	NatB	M	D	P	2.30362	1.52467	0.558762	0.333604	-0.0934209	-1.1814	0.266742	0.847658	-1.26609	-1.12029	0.331	-0.100317	-0.534786	-0.210201	-0.647794	-1.01176	3.50495	0.02546	4213	12	12	12	10.7	10.7	10.7	128.23	0	27.383	130060000	16	1.69599	0.00452149
LYRM7	Q5U5X0	Complex III assembly factor LYRM7	NatA	M	G	R	0.78413	1.37688	0.731854	1.23467	1.04867	-0.0374454	0.528927	-1.3723	-0.317711	-1.33676	-0.400831	-1.78945	0.732001	-0.153354	-1.15711	0.127827	3.50976	0.0255327	2660	1	1	1	9.6	9.6	9.6	11.955	0.00045096	3.2218	19940000	1	1.6345	0.00524313
CSNK1A1;CSNK1A1L	P48729;Q8N752	Casein kinase I isoform alpha;Casein kinase I isoform alpha-like					-0.249711	-0.817722	1.11506	-0.0722434	1.14592	1.96998	1.09572	0.234291	-1.96451	-0.573681	-1.13058	-0.0655054	0.157619	0.393739	-0.896109	-0.342259	3.51079	0.0259871	1463	7	7	7	22.6	22.6	22.6	38.914	0	18.7	269200000	10	1.83056	0.00329114
SLC1A3	P43003	Excitatory amino acid transporter 1	NatA	M	T	K	-0.371354	0.0152504	0.469346	-0.303815	1.39574	1.25726	1.20537	0.715401	-0.796237	-1.69678	0.0248529	-0.780258	-0.40264	0.416634	0.828781	-1.97755	3.51684	0.0261964	1390	1	1	1	2.2	2.2	2.2	59.572	0.00023998	3.8885	3545400	2	1.7011	0.00446022
CARM1	Q86X55	Histone-arginine methyltransferase CARM1	NatA	M	A	A	1.95463	0.981547	1.50747	0.940639	-0.0883766	-0.553365	0.271338	-0.149918	-0.251047	-0.129923	0.182979	-0.361359	-1.59962	-1.84356	-0.235635	-0.625788	3.51937	0.026611	2990	9	9	9	13.3	13.3	13.3	65.853	0	45.115	303990000	12	3.78968	4.12371e-05
GOLGA4	Q13439	Golgin subfamily A member 4	NatC/E/F	M	F	K	-0.445452	-0.275381	0.30882	0.357314	1.35496	0.771503	1.13355	0.568491	-1.81789	-1.90821	-1.00675	-0.834796	0.868188	-0.248062	0.197662	0.976048	3.52487	0.0266652	2174	4	4	4	2.2	2.2	2.2	261.14	0	11.261	59374000	5	3.96193	2.70636e-05
ZNF512B	Q96KM6	Zinc finger protein 512B	NatA	M	T	D	0.323379	0.486027	0.298456	-0.179178	1.06482	-0.412458	1.05367	1.03958	-2.47541	-0.641976	0.00395423	-1.79755	-0.493631	0.504759	0.719209	0.50636	3.5259	0.0267408	3653	3	3	3	3.4	3.4	3.4	97.263	0	4.5869	17302000	4	1.81759	0.00338918
ATP5O	P48047	ATP synthase subunit O, mitochondrial	NatA	M	A	A	-0.151761	0.261462	-0.533713	0.360532	1.43721	1.10726	1.48362	0.32152	-0.881591	-1.525	-1.04391	-0.965888	0.453708	1.40186	-1.10012	-0.625174	3.52724	0.026812	1447	10	10	10	51.2	51.2	51.2	23.277	0	50.618	3451100000	41	2.28045	0.00118729
MTPAP	Q9NVV4	Poly(A) RNA polymerase, mitochondrial	NatA	M	A	V	-0.21114	0.991867	1.84369	1.44742	-0.0612601	-0.0176447	1.10592	-0.932986	-1.24039	-1.20557	-1.27632	-0.349965	1.04116	-0.108283	-0.43011	-0.596385	3.52816	0.027199	4411	4	4	4	10.1	10.1	10.1	66.171	0	26.183	78435000	5	1.73628	0.00408837
PREPL	Q4J6C6	Prolyl endopeptidase-like	NatB	M	Q	Q	-0.0130004	-0.967961	0.389252	0.587483	0.573154	1.14955	1.096	1.01628	-1.63271	-0.843088	-1.90795	-1.23588	0.161131	0.452509	0.258435	0.916798	3.53237	0.027244	2549	2	2	2	2.3	2.3	2.3	83.926	0.00046566	3.5376	16840000	2	4.10674	1.69252e-05
SNX24	Q9Y343	Sorting nexin-24	NatB	M	E	V	1.08246	0.449259	2.11772	1.73959	0.157923	0.265933	-0.741144	-0.333481	-0.58254	-0.717633	-0.688367	0.611839	-1.05028	-1.33231	-0.876425	-0.102549	3.53357	0.0276982	4873	2	2	2	10.1	10.1	10.1	19.818	0.0034662	2.813	12702000	2	2.82939	0.000323445
WASL	O00401	Neural Wiskott-Aldrich syndrome protein	NatA	M	S	S	1.92751	-0.139041	1.36132	-0.292216	1.06723	-0.522365	0.995411	0.529472	-0.318565	-0.153582	-0.298604	0.15728	-1.48127	-1.95613	-0.431659	-0.444803	3.53972	0.0280664	116	6	6	6	14.7	14.7	14.7	54.826	0	13.9	67984000	9	1.58105	0.00599582
NOB1	Q9ULX3	RNA-binding protein NOB1	NatA	M	A	P	0.747858	1.35836	1.58932	1.11081	-0.167448	-0.136083	0.574438	0.0575773	-0.044219	-0.151883	0.534735	0.133307	-1.24154	-1.06494	-1.70333	-1.59697	3.54483	0.0281745	4743	7	7	7	16	16	16	46.674	0	20.39	254840000	8	5.95623	0
ATP5B	P06576	ATP synthase subunit beta, mitochondrial	NatC/E/F	M	L	G	-0.4251	0.119171	-0.185412	0.287917	1.50521	1.12536	1.48959	0.26443	-0.935245	-1.58639	-1.16809	-0.960285	0.727005	1.23206	-0.871875	-0.618355	3.54633	0.028648	764	28	28	28	75.4	75.4	75.4	56.559	0	323.31	21267000000	268	2.61249	0.000547597
NHEJ1	Q9H9Q4	Non-homologous end-joining factor 1	NatB	M	E	E	1.75392	0.477921	1.58886	1.48132	-0.669005	-0.414069	-0.122889	0.271346	-1.42918	-0.43586	-0.6692	-0.183953	0.404861	-1.7545	-0.51557	0.215987	3.55233	0.0287043	4210	1	1	1	3	3	3	33.337	0.0063825	2.2763	5437700	2	2.35719	0.00097736
RPS15A	P62244	40S ribosomal protein S15a	NatC/E/F	M	V	R	1.13631	0.463579	1.23309	1.37901	0.406688	0.214782	1.18273	-0.830214	0.15467	0.156984	0.146727	-0.173871	-1.49801	-1.07486	-1.64158	-1.25603	3.55343	0.0288413	1776	9	9	9	65.4	65.4	65.4	14.839	0	42.998	5185800000	62	3.92068	3.20641e-05
CD63	P08962	CD63 antigen	NatA	M	A	V	-0.185274	-0.462573	0.576964	0.0824795	1.04566	1.52213	1.32491	0.163375	-2.00742	-1.30369	-1.14795	-0.399807	0.84934	0.885085	-0.64917	-0.294059	3.55553	0.0292621	819	2	2	2	7.6	7.6	7.6	25.636	0.00024516	4.1426	55371000	3	2.55675	0.000609046
KPNA3	O00505	Importin subunit alpha-4	NatA	M	A	E	0.446862	-0.247203	-0.442337	0.268951	2.08208	1.04032	1.21176	0.103636	-1.55262	-0.872513	-1.15849	0.0549551	-0.0118193	0.989763	-1.30846	-0.604903	3.56096	0.0294322	136	10	10	6	26.3	26.3	17.9	57.81	0	49.066	561220000	18	1.72165	0.00422767
CELF1	Q92879	CUGBP Elav-like family member 1	NatB	M	N	G	0.722948	0.26932	0.199049	0.935123	0.203002	0.748978	0.328172	0.796909	-0.135499	-1.96026	-1.53524	-1.06477	0.95698	1.35849	-1.34217	-0.481028	3.56298	0.0294242	3421	9	9	6	16.7	16.7	11.3	52.063	0	20.739	277560000	13	1.55485	0.00641162
RPS29	P62273	40S ribosomal protein S29	NatA	M	G	H	1.41416	1.02755	0.859173	0.506555	0.658998	0.00219493	1.11224	-0.49433	0.245579	0.412793	0.480992	-1.11639	-1.50312	-0.506652	-1.60048	-1.49926	3.56306	0.0294289	1782	3	3	3	46.4	46.4	46.4	6.6767	0	7.3722	1624700000	13	2.76873	0.000370649
SON	P18583	Protein SON	NatA	M	A	T	-0.487692	0.603992	0.129796	-0.908853	0.553806	1.16208	1.18484	1.82199	-0.526978	-1.75508	-0.913102	-1.3177	0.652892	0.631432	-0.221886	-0.609543	3.56336	0.029683	1022	20	20	20	9.5	9.5	9.5	263.83	0	86.06	601890000	30	2.92683	0.000264561
HSPA6	P17066;P48741	Heat shock 70 kDa protein 6	NatB	M	Q	A	0.419006	1.02981	-0.0111024	1.18302	0.65517	0.224648	0.679625	-0.118801	-0.207615	-1.68742	-2.65971	-0.297735	0.0515139	0.506513	-0.614552	0.847625	3.56628	0.0297086	993	10	1	1	14.5	1.7	1.7	71.027	0	8.1993	4267000000	13	1.73035	0.00413863
TRIM26	Q12899	Tripartite motif-containing protein 26	NatA	M	A	T	0.691108	0.142241	-0.177858	-1.36509	1.77896	1.63763	0.624479	1.24769	-1.35484	-0.784031	-0.388891	-0.189137	0.41792	-0.845141	-1.07662	-0.358429	3.56696	0.0298608	2091	5	5	5	12.4	12.4	12.4	62.165	0	11.958	41784000	5	2.38508	0.00092043
HMGB1;HMGB1P1	P09429;B2RPK0;P23497	High mobility group protein B1;Putative high mobility group protein B1-like 1					1.2816	1.21387	1.41396	1.41314	-0.183037	-0.308958	-0.0588624	0.165834	-0.0383654	0.342311	0.13716	-0.286004	-1.73466	-1.76855	-0.561679	-1.02776	3.56925	0.0300759	829	12	12	11	45.6	45.6	41.4	24.893	0	81.094	3555300000	45	5.74785	0
UTP6	Q9NYH9	U3 small nucleolar RNA-associated protein 6 homolog	NatA	M	A	E	-0.558198	0.420816	-0.179332	0.624842	0.852056	1.15156	1.81872	0.486022	-0.580444	-1.33589	-0.374898	-0.252636	0.189983	0.948844	-1.79766	-1.41379	3.57161	0.0301474	4473	6	6	6	9.9	9.9	9.9	70.193	0	17.902	101000000	7	1.41468	0.0091641
SRPK1	Q96SB4	SRSF protein kinase 1	NatB	M	E	R	0.331901	0.283685	-0.268852	0.0979533	0.49783	0.982371	-0.232779	2.10237	-1.14296	-0.737587	-1.09276	-2.19399	0.124556	0.681641	-0.237106	0.803726	3.57301	0.030181	3728	7	7	7	13.1	13.1	13.1	74.324	0	31.896	279380000	15	2.46927	0.000746386
CMBL	Q96DG6	Carboxymethylenebutenolidase homolog	NatA	M	A	N	1.40016	0.874969	1.46603	1.32963	-0.2294	-0.519272	0.194828	0.0865103	-0.742283	0.356241	-0.727214	0.114381	-2.15121	-1.4534	-0.120913	0.120947	3.57368	0.0301892	3539	3	3	3	10.2	10.2	10.2	28.048	0	5.2168	146120000	4	2.4589	0.000767147
RPS21	P63220	40S ribosomal protein S21	NatB	M	Q	N	0.5868	1.02265	0.795437	1.59737	-0.214663	1.00523	0.0632793	0.199881	-0.717865	0.700246	0.503281	-0.0137618	-1.64624	-1.56914	-0.824781	-1.48771	3.57421	0.0312521	1846	4	4	4	39.8	39.8	39.8	9.1113	0	31.259	2748900000	20	3.748	4.07125e-05
AKR1A1	P14550	Alcohol dehydrogenase [NADP(+)]	NatA	M	A	A	1.5411	1.02277	1.45145	1.63217	-0.335538	-0.0710107	-0.374087	-0.130852	-0.5655	0.255844	0.337208	-0.4308	-1.76113	-1.4198	-0.760701	-0.391131	3.58624	0.0313014	949	11	11	11	38.5	38.5	38.5	36.573	0	48.849	300120000	24	4.70231	3.40716e-06
FKBP5	Q13451	Peptidyl-prolyl cis-trans isomerase FKBP5;Peptidyl-prolyl cis-trans isomerase FKBP5, N-terminally processed	NatA	M	T	T	1.0012	1.10255	1.47399	2.26508	-0.582146	0.0814032	-0.456793	-0.185203	-0.238943	0.489852	-0.618636	-0.636232	-1.13091	-1.13794	-0.387049	-1.04022	3.587	0.0315981	2178	5	5	5	14.7	14.7	14.7	51.212	0	20.196	151500000	9	4.26451	8.89548e-06
PSMA2	P25787	Proteasome subunit alpha type-2	NatA	M	A	E	1.24599	1.52802	1.75387	0.71149	-0.128315	-0.0371065	-0.076271	-0.152119	-0.253489	0.866753	0.0105969	-0.802626	-1.2358	-1.73375	-0.689951	-1.0073	3.59026	0.0317603	1130	11	11	11	52.1	52.1	52.1	25.898	0	62.629	1180000000	39	4.08963	1.96906e-05
NUP88	Q99567	Nuclear pore complex protein Nup88	NatA	M	A	A	-1.00002	-0.00631531	0.304497	-0.3758	0.285177	1.96863	1.65678	1.50972	-0.804322	-0.746824	-1.568	-0.250432	0.0825103	0.0649992	-0.10203	-1.01857	3.59224	0.0319598	3767	10	10	10	16.3	16.3	16.3	83.541	0	38.061	295760000	16	2.85603	0.000303528
LRRFIP1	Q32MZ4	Leucine-rich repeat flightless-interacting protein 1	NatA	M	T	S	0.969816	1.10162	0.622534	0.49537	0.376647	0.905531	1.21353	-0.82651	-0.21744	0.666727	0.679217	-1.45455	-1.73165	-0.836825	-0.535393	-1.42862	3.59442	0.0321381	2523	5	5	5	7.2	7.2	7.2	89.252	0	18.011	77223000	5	1.77596	0.00371533
MRPS36	P82909	28S ribosomal protein S36, mitochondrial	NatC/E/F	M	M	G	-0.143261	-0.77001	1.33773	-0.829882	1.58536	1.67553	0.939747	0.66551	-0.776749	-0.745557	0.138896	-1.23908	0.0261583	0.262483	-1.39233	-0.734546	3.59649	0.0322742	1893	2	2	2	30.1	30.1	30.1	11.466	0	9.6258	87838000	4	1.82259	0.00335561
ARAF;RAF1;BRAF	P10398;P04049;P15056	Serine/threonine-protein kinase A-Raf;RAF proto-oncogene serine/threonine-protein kinase;Serine/threonine-protein kinase B-raf					2.48941	0.098091	1.61842	0.834984	-0.0343852	-0.478226	0.0782146	-0.236061	-0.802953	-1.75401	0.248288	-0.143237	-0.0835896	-0.965367	-0.614404	-0.255182	3.59795	0.0323977	864	2	2	2	3.6	3.6	3.6	67.585	0	5.9829	43137000	3	1.9659	0.00244573
RPL13	P26373	60S ribosomal protein L13	NatA	M	A	P	0.76142	1.3178	0.955025	1.43304	-0.217375	-0.293318	-0.106803	0.992147	-0.161131	-0.552814	1.2588	-0.257131	-1.42632	-1.22424	-1.2565	-1.2226	3.60016	0.0334474	1137	15	15	15	47.9	47.9	47.9	24.261	0	120.24	8573900000	57	3.46493	8.03213e-05
PRUNE	Q86TP1	Protein prune homolog	NatB	M	E	D	1.5012	1.28869	1.2772	0.497176	0.511698	0.596568	-0.317451	-0.605797	-0.641213	0.217866	-0.218739	0.147368	-1.6257	-2.20346	-0.162763	-0.262643	3.61022	0.0336864	2943	3	3	3	10.2	10.2	10.2	50.199	0	12.267	18913000	5	2.37158	0.000953688
ITPA	Q9BY32	Inosine triphosphate pyrophosphatase	NatA	M	A	A	1.55092	0.69957	1.7572	0.444932	-0.650466	0.359317	0.269619	0.376016	-1.06501	0.549113	-0.275355	0.55079	-1.51815	-1.73435	-0.833194	-0.480939	3.61253	0.0338042	3985	3	3	3	21.6	21.6	21.6	21.445	0	12.139	302510000	8	2.57998	0.0005784
WDR47	O94967	WD repeat-containing protein 47	NatA	M	T	A	1.48279	1.32064	0.162673	1.14074	-0.491816	-0.301723	-0.100071	0.647103	-0.900538	-1.67811	-1.51092	-0.252458	0.2453	-1.30146	0.59905	0.938795	3.61373	0.033851	575	2	2	2	2.4	2.4	2.4	101.95	0.00046992	3.6251	25849000	3	2.01312	0.00217585
USP22;USP27X	Q9UPT9;A6NNY8	Ubiquitin carboxyl-terminal hydrolase 22;Ubiquitin carboxyl-terminal hydrolase 27					1.15252	-0.23919	-0.0162905	1.10922	0.634121	1.08971	0.28557	1.01938	-0.702314	0.510432	0.210709	-0.185701	-0.381538	-1.88428	-2.23892	-0.363433	3.61459	0.034218	4785	4	4	4	7.4	7.4	7.4	59.96	0	7.7763	85679000	5	2.10997	0.00173878
RNPS1	Q15287	RNA-binding protein with serine-rich domain 1	NatB	M	D	L	0.295574	2.43194	0.425813	1.5424	0.150893	0.34789	-0.808406	0.286227	0.571159	-0.723979	0.0191438	-0.774271	-1.12478	-0.303559	-1.06151	-1.27453	3.6185	0.034734	2390	5	5	5	21.3	21.3	21.3	34.208	0	53.62	351280000	10	2.12298	0.00169614
HM13	Q8TCT9	Minor histocompatibility antigen H13	NatB	M	D	S	-0.317548	0.137968	-0.336836	-0.415752	1.63078	1.11721	1.21516	0.984927	-1.36092	-1.2174	-1.42149	-0.671631	0.924507	0.852695	-0.894596	-0.227076	3.62366	0.0354693	3263	6	6	6	18.8	18.8	18.8	41.488	0	16.516	683960000	14	3.68441	5.19159e-05
RPL35A	P18077	60S ribosomal protein L35a	NatA	M	S	G	2.10072	0.857502	1.56272	0.88842	-0.100688	-0.545295	0.449514	-0.329906	0.116708	-0.0836852	0.191719	-0.306541	-1.0801	-1.44548	-1.08632	-1.1893	3.63082	0.0354855	1017	11	11	11	55.5	55.5	55.5	12.538	0	23.429	4862700000	32	5.0093	0
PPIL1	Q9Y3C6	Peptidyl-prolyl cis-trans isomerase-like 1	NatA	M	A	A	1.27881	0.352027	1.06579	0.573299	-0.297671	0.82044	0.810635	0.374904	0.18153	0.379551	0.633957	-0.820659	-2.18885	-0.416625	-1.03719	-1.70996	3.63123	0.0358914	4893	4	4	4	31.9	31.9	31.9	18.237	0	17.721	477670000	7	2.79178	0.000352106
PSMB7	Q99436	Proteasome subunit beta type-7	NatA	M	A	A	0.929497	1.24664	1.15965	2.33093	-0.354729	-0.541232	-0.432943	0.325076	0.0605356	-0.183926	-0.886264	0.281491	-1.37424	-1.12414	-0.773044	-0.663319	3.63485	0.0362676	3753	5	5	5	15.2	15.2	15.2	29.965	0	23.959	722190000	9	4.02139	2.20538e-05
LYRM4	Q9HD34	LYR motif-containing protein 4	NatA	M	A	A	0.366813	1.44006	0.797465	0.233337	-0.0950747	-0.0504615	1.6236	-0.507916	-2.03085	-0.226685	-1.57543	-0.790374	0.338107	1.20011	-0.582162	-0.14054	3.63856	0.0362583	4265	3	3	3	31.9	31.9	31.9	10.758	0	6.136	83820000	4	1.54682	0.00653628
RAD51	Q06609	DNA repair protein RAD51 homolog 1	NatA	M	A	M	0.676865	0.435353	-0.267277	-1.07298	0.68272	1.24222	0.424262	1.91487	-1.25515	-0.192298	-1.09454	-1.63698	0.19931	0.928885	-0.0478746	-0.937377	3.63899	0.036646	2026	4	4	4	15.6	15.6	15.6	36.966	0	28.804	66280000	5	1.98282	0.00234044
RPL24	P83731	60S ribosomal protein L24	NatC/E/F	M	K	V	0.700268	1.20533	1.51436	1.73386	-0.17673	0.146722	-0.125534	-0.0338015	0.32113	0.169359	-0.109048	0.121355	-1.49699	-1.46446	-1.20846	-1.29737	3.64187	0.0368182	1905	8	8	8	34.4	34.4	34.4	17.779	0	27.436	5430000000	53	7.13397	0
ATP5D	P30049	ATP synthase subunit delta, mitochondrial	NatC/E/F	M	L	P	-0.639146	0.713818	-0.202109	0.145372	0.960931	1.83787	0.167913	1.30268	0.944473	-1.82623	-1.59605	-0.861348	-0.129311	-0.0752157	-0.670438	-0.0732043	3.6434	0.0369364	1194	2	2	2	13.7	13.7	13.7	17.49	0	25.535	1106900000	10	1.4837	0.00768016
TBCA	O75347	Tubulin-specific chaperone A	NatA	M	A	D	1.54113	1.15346	1.19033	1.51383	-0.236724	-0.0470226	-0.320177	-0.0871135	-0.0867617	0.491559	-0.195039	-0.421911	-1.99598	-1.59758	-0.519212	-0.382782	3.64457	0.0370214	453	10	10	10	56.5	56.5	56.5	12.855	0	73.075	2194400000	24	4.20428	8.72093e-06
NCEH1	Q6PIU2	Neutral cholesterol ester hydrolase 1	NatC/E/F	M	R	S	0.350381	-1.06156	-0.49734	-0.406827	1.51058	1.52423	1.72303	0.947011	-1.15054	-0.294019	-0.863515	-1.58952	-0.300925	0.276424	-0.124351	-0.0430508	3.64546	0.0371146	2794	3	3	3	9.8	9.8	9.8	45.807	0	10.07	50480000	8	4.33544	9.09091e-06
RPS23	P62266	40S ribosomal protein S23	NatA	M	G	K	1.2012	0.807452	0.262894	0.620496	0.111641	-0.0682683	0.764773	0.907162	-0.661837	0.0513271	1.70217	-1.13806	-1.81448	-1.48773	-0.41146	-0.84728	3.6466	0.0375494	1780	7	7	7	35	35	35	15.807	0	39.001	5227800000	34	1.63984	0.00516161
LMAN1	P49257	Protein ERGIC-53	NatA	M	A	G	-0.0224876	0.000575413	-0.330251	-0.503636	1.74624	1.54388	0.983277	0.523319	-1.56213	-0.721924	-0.539519	-1.65071	0.512	1.0784	-0.56035	-0.496687	3.65056	0.0382675	1474	12	12	12	27.3	27.3	27.3	57.548	0	119.24	943060000	19	3.04048	0.000224375
WDR4	P57081	tRNA (guanine-N(7)-)-methyltransferase non-catalytic subunit WDR4	NatA	M	A	G	1.28335	1.72117	0.586855	0.0539223	0.268739	-0.543652	0.678523	0.743546	-0.330932	1.33617	-0.27598	-0.805514	-1.03185	-1.68053	-0.731946	-1.27189	3.65699	0.0386266	1690	2	2	2	7.8	7.8	7.8	45.489	0	10.23	28749000	2	2.10209	0.0017696
TSFM	P43897	Elongation factor Ts, mitochondrial	NatA	M	S	L	-0.169855	0.510384	-0.221459	0.121354	1.41565	0.701319	0.488113	1.03965	-1.09706	-1.61646	-1.53788	-0.698049	1.30424	1.17663	-0.900895	-0.51569	3.66018	0.0395686	1403	7	7	7	25.5	25.5	25.5	35.39	0	50.19	252280000	10	2.34258	0.00101447
RPL28	P46779	60S ribosomal protein L28	NatA	M	S	A	0.641272	0.568918	0.561231	1.20915	0.430747	0.199243	0.131496	1.19228	-0.498333	-0.0035765	1.3663	0.0387552	-1.51167	-1.10242	-1.68853	-1.53485	3.66844	0.0395895	1429	10	10	10	56.2	56.2	56.2	15.747	0	40.744	4448100000	30	3.68203	5.18839e-05
ARMCX3	Q9UH62	Armadillo repeat-containing X-linked protein 3	NatA	M	G	Y	0.837329	1.27957	1.60685	0.922883	1.16926	-0.149688	0.0955007	-1.04258	-0.727565	0.190069	0.113573	-0.220279	0.117957	-1.16999	-1.79747	-1.22541	3.6691	0.0400656	4622	7	7	7	23.2	23.2	23.2	42.5	0	31.532	195210000	8	2.30053	0.00114045
SMC4	Q9NTJ3	Structural maintenance of chromosomes protein 4	None	M	P	R	0.0419321	0.949303	1.41397	2.08861	0.24192	-0.903687	-0.247106	0.855147	-0.688426	-0.256019	-0.042892	0.359803	-1.59086	-0.594772	-1.58454	-0.0423898	3.67346	0.0401967	4364	29	29	29	27.3	27.3	27.3	147.18	0	105.58	1247100000	47	1.92292	0.00267634
SQLE	Q14534	Squalene monooxygenase	NatC/E/F	M	W	T	-0.0102709	-0.194594	-0.182208	-0.959488	1.10658	1.66856	1.16864	1.46152	-1.00275	-1.21388	-0.886503	-0.960339	0.564171	0.931903	-0.668524	-0.82282	3.67471	0.0407862	2289	6	6	6	16.7	16.7	16.7	63.922	0	23.848	166380000	8	3.67164	5.16605e-05
SOD2	P04179	Superoxide dismutase [Mn], mitochondrial	NatC/E/F	M	L	S	-0.272148	0.480788	-0.363659	-0.615381	2.03379	0.867769	1.48435	0.388878	-0.927851	-0.973739	-0.753922	-1.43249	0.868723	0.705041	-0.472625	-1.01752	3.68002	0.0410393	722	5	5	5	23.9	23.9	23.9	24.75	0	15.824	551410000	10	2.48271	0.000727592
LYPLA1	O75608	Acyl-protein thioesterase 1	NatA	M	C	G	1.18327	1.42707	0.620868	1.76664	-0.434944	-0.333859	0.544582	-0.104718	0.00773872	0.442873	-0.522361	-0.039744	-2.01544	-1.55378	-0.411857	-0.576345	3.68255	0.0412224	496	4	4	4	17	17	17	24.669	0	15.624	323670000	7	3.34969	0.000109192
KRI1	Q8N9T8	Protein KRI1 homolog	None	M	P	E	-0.989146	-0.111144	-0.158871	-0.395354	1.75558	1.23714	1.53878	1.05573	-1.07365	-1.33149	-0.0677652	-1.23125	0.0351521	0.821792	-0.644863	-0.440627	3.68423	0.0415768	3161	6	6	6	9.8	9.8	9.8	82.597	0	22.289	151900000	9	3.70995	5.24672e-05
DBT	P11182	Lipoamide acyltransferase component of branched-chain alpha-keto acid dehydrogenase complex, mitochondrial	NatA	M	A	A	-0.00192302	-0.0658486	-0.020461	-0.135983	2.44575	0.605231	0.82291	0.306906	-1.73403	-0.319478	-0.438682	-1.36161	0.419397	0.768697	0.0968871	-1.38775	3.68771	0.0425388	886	4	4	4	10.8	10.8	10.8	53.486	0	10.588	36686000	9	1.66478	0.00489173
PODXL2	Q9NZ53	Podocalyxin-like protein 2	NatA	M	G	R	1.1494	1.47801	1.63838	0.269374	-0.0440383	-0.170422	-0.45856	0.835841	0.170608	-0.7485	0.889041	-0.301951	-0.976317	-0.549431	-1.51709	-1.66435	3.69475	0.0430261	4493	2	2	2	4.8	4.8	4.8	65.075	0	7.4778	21765000	4	2.84276	0.00031094
STK38	Q15208	Serine/threonine-protein kinase 38	NatA	M	A	M	0.933504	1.77959	0.650053	1.76697	0.683178	-0.40811	-0.766039	-0.863502	-0.824428	-0.735436	-0.107084	-1.73607	-0.914109	0.581978	-0.142831	0.102336	3.6984	0.0431011	2382	1	1	1	2.2	2.2	2.2	54.19	0.0043066	2.7569	7270700	1	2.45266	0.000773856
SUPT4H1	P63272	Transcription elongation factor SPT4	NatA	M	A	L	-0.628847	-0.198108	-0.578211	0.929464	1.15465	1.15095	1.7811	0.376813	-1.16279	-0.145079	-1.35171	-1.23245	0.299431	0.529538	-1.43141	0.506657	3.69931	0.0436075	1849	1	1	1	13.7	13.7	13.7	13.193	0	10.3	86127000	2	1.94092	0.00258471
GTF3C5	Q9Y5Q8	General transcription factor 3C polypeptide 5	NatA	M	A	A	-0.200604	-0.13736	0.269229	-0.45692	1.07029	1.79361	1.10762	0.328399	-1.32206	-2.16192	-0.0127276	-0.962113	1.07882	0.0762732	-0.64419	0.173653	3.70358	0.0448291	4974	7	7	7	15.8	15.8	15.8	59.57	0	33.133	148020000	13	2.35983	0.000975192
RING1	Q06587	E3 ubiquitin-protein ligase RING1	NatA	M	T	T	1.7885	0.558572	1.72938	0.472674	-0.0334225	-0.635989	-1.02455	0.930478	-0.90611	-1.92125	0.0383135	-0.514517	0.129461	-0.976512	0.445736	-0.0807583	3.71383	0.0453618	2025	2	2	2	6.2	6.2	6.2	42.429	0	7.0816	56589000	4	1.66761	0.00485795
RPS15	P62841	40S ribosomal protein S15	NatA	M	A	E	0.418509	1.07521	1.37039	1.2611	0.257771	0.764431	-0.070026	-0.148804	0.887315	0.63798	-0.513641	-0.397258	-1.35902	-1.71239	-1.04463	-1.42692	3.71794	0.0454509	1810	3	3	3	26.2	26.2	26.2	17.04	0	10.432	728880000	13	3.93619	3.22798e-05
RPL36A	P83881	60S ribosomal protein L36a	NatC/E/F	M	V	N	0.686547	1.14306	0.942822	1.58504	0.0391156	0.0391358	0.103969	0.129981	-0.257044	-0.446592	1.55477	-0.38827	-1.44324	-0.757433	-1.43567	-1.49621	3.71866	0.0455966	1907	6	2	2	36.8	9.4	9.4	12.441	0	5.735	1108900000	5	3.30907	0.000136639
ATP2A2	P16615;O14983;Q93084	Sarcoplasmic/endoplasmic reticulum calcium ATPase 2	NatB	M	E	N	-0.200575	-0.0887129	-0.594123	-0.536189	1.65293	1.06814	1.56698	1.0277	-1.07104	-1.20271	-0.936363	-1.07738	0.826633	0.858975	-0.782825	-0.51145	3.71987	0.0456813	987	26	26	26	24.5	24.5	24.5	114.76	0	150.31	2435900000	63	3.94613	3.23668e-05
TRAP1	Q12931	Heat shock protein 75 kDa, mitochondrial	NatA	M	A	R	-0.442838	0.126522	-0.506417	0.322762	1.25008	0.776279	1.35898	0.960303	-0.796943	-1.80851	-0.875323	-0.866636	0.660275	1.46126	-1.11548	-0.504315	3.72067	0.0460049	2098	27	27	27	46	46	46	80.109	0	169.42	5518200000	69	2.2621	0.00123321
MRPS26	Q9BYN8	28S ribosomal protein S26, mitochondrial	NatC/E/F	M	L	R	-0.68542	1.25373	-1.19837	0.82724	0.902059	0.99677	1.17562	0.667271	-0.459429	-1.14624	-1.32227	-1.07755	0.564092	0.990239	-1.17016	-0.31758	3.72308	0.0464453	4001	5	5	5	22	22	22	24.211	0	10.859	213920000	6	1.4682	0.00799188
WDR46	O15213	WD repeat-containing protein 46	NatB	M	E	T	-0.82596	0.0327911	1.07013	-0.982121	0.414758	0.912647	1.44412	2.08428	-1.04142	-1.14396	0.351258	-0.252373	0.0884397	-0.166029	-0.690392	-1.29616	3.72678	0.0468447	228	7	7	7	16.1	16.1	16.1	68.07	0	27.631	174420000	10	1.69157	0.00458432
PEX11B	O96011	Peroxisomal membrane protein 11B	NatB	M	D	A	0.141629	1.36392	0.67617	1.43711	0.648682	-0.08273	0.339221	0.179587	0.104571	-0.486212	1.02983	-0.610671	-0.26978	-0.456484	-1.98689	-2.02794	3.72962	0.0469119	679	1	1	1	4.2	4.2	4.2	28.431	0	4.3129	10574000	1	2.09125	0.00180455
MYADM	Q96S97	Myeloid-associated differentiation marker	None	M	P	V	-0.00188283	0.73508	-0.564172	-0.481999	0.941293	0.572186	1.64819	1.71232	-0.978973	-0.128412	0.265456	-0.0630338	-0.244386	-0.275149	-0.881456	-2.25506	3.73014	0.0472658	3726	1	1	1	3.1	3.1	3.1	35.273	0.00045966	3.4194	29494000	1	2.23377	0.00134714
NADK2	Q4G0N4	NAD kinase 2, mitochondrial	NatA	M	T	C	0.727469	1.42551	0.647127	1.24033	-0.848707	-0.670913	0.923995	1.11048	0.162421	0.434861	0.0593462	-0.951059	-0.417314	-1.40084	-1.9216	-0.521113	3.73332	0.0475747	2546	4	4	4	12.4	12.4	12.4	49.432	0	13.933	34903000	4	1.89365	0.00286795
HMX3	A6NHT5	Homeobox protein HMX3	None	M	P	E	1.2909	-0.399712	2.19516	1.78261	-0.861698	-0.180093	0.040915	0.32716	-0.205161	-0.0176537	-0.748457	-0.682713	-1.47624	-0.509931	0.284456	-0.83954	3.73551	0.0480766	30	1	1	1	5.9	5.9	5.9	37.824	0	12.469	6868900	1	1.75232	0.00393457
CACTIN	Q8WUQ7	Cactin	NatA	M	G	R	1.18067	0.865523	1.99326	0.862714	-1.70214	-0.3783	0.878269	0.543663	-0.72738	-0.272116	0.337906	-0.581182	-0.524228	-0.45864	-1.48639	-0.531625	3.73917	0.0480621	3311	3	3	3	6.7	6.7	6.7	88.701	0	7.2382	38191000	3	1.91174	0.00274886
ATP5J2	P56134	ATP synthase subunit f, mitochondrial	NatA	M	A	S	0.0299143	0.274526	-0.335708	-0.436109	1.54769	0.997835	1.30809	0.49363	-1.63454	-1.33251	-0.360218	-0.759716	1.21273	0.900497	-1.05939	-0.846715	3.73935	0.0484179	1674	2	2	2	25.5	25.5	25.5	10.918	0	15.37	814950000	12	1.9977	0.00225992
SCO2	O43819	Protein SCO2 homolog, mitochondrial	NatC/E/F	M	L	L	0.274612	0.286579	-0.900168	1.31184	0.435995	0.679275	1.10179	0.358335	-1.37202	-1.7867	-1.26483	-0.973259	1.21617	1.03484	-0.381073	-0.0213889	3.74174	0.0494449	347	2	2	2	7.1	7.1	7.1	29.81	0	10.056	50417000	2	2.48409	0.000724396
ETF1	P62495	Eukaryotic peptide chain release factor subunit 1	NatA	M	A	D	-0.659233	-0.19695	-0.789617	1.04575	1.2976	-0.0499651	1.4214	1.52574	-2.02847	-0.204435	-1.37739	-0.598627	-0.142253	0.208666	0.000793098	0.546979	3.74839	0.0502653	1799	13	13	13	29.5	29.5	29.5	49.03	0	94.8	1282600000	30	2.01688	0.00215565
ZC3HAV1	Q7Z2W4	Zinc finger CCCH-type antiviral protein 1	NatA	M	A	D	0.0614113	1.26559	-0.65661	0.23049	0.794135	1.62943	0.620107	-0.407124	-1.7732	-1.54631	-0.35209	-1.0565	0.327716	0.768677	-0.846198	0.940473	3.75457	0.0507912	2886	14	14	13	17.5	17.5	16.6	101.43	0	43.01	416250000	20	1.58968	0.00586881
DOCK7	Q96N67;Q8NF50	Dedicator of cytokinesis protein 7	NatA	M	A	E	-1.46724	0.674146	0.321957	0.370291	1.27709	1.3816	1.10233	0.0434478	-1.34706	-1.79526	-0.589342	-0.399384	1.0557	0.420742	-0.457234	-0.591788	3.75854	0.0509711	3679	13	13	13	7.4	7.4	7.4	242.56	0	40.137	191770000	13	1.60672	0.0055944
RACGAP1	Q9H0H5	Rac GTPase-activating protein 1	NatB	M	D	T	0.0830854	-0.422593	1.79892	2.81647	-0.244807	-0.220702	0.443081	0.0487137	-0.484587	-0.209301	-0.119685	-0.0734308	-0.901954	-1.01369	-0.94316	-0.556365	3.76003	0.0513873	4066	12	12	12	21.8	21.8	21.8	71.026	0	26.605	508950000	22	1.5216	0.00696052
CMTR1	Q8N1G2	Cap-specific mRNA (nucleoside-2-O-)-methyltransferase 1	NatC/E/F	M	K	R	1.3944	1.23803	0.974859	1.79475	-0.474132	0.0842311	-0.380223	-0.164288	-1.13104	0.443124	0.658523	-0.0747941	-1.21657	-1.16091	-1.33456	-0.651388	3.76359	0.0514944	3104	9	9	9	10.1	10.1	10.1	95.32	0	17.406	106860000	9	4.0152	2.19328e-05
RBM15	Q96T37	Putative RNA-binding protein 15	NatC/E/F	M	R	T	-0.28128	0.263229	-0.429137	-0.349265	0.807159	1.70987	1.35572	0.761766	-2.19095	-1.3298	0.394254	-0.247511	0.140567	0.81973	-0.886226	-0.538123	3.76494	0.0518775	3742	16	16	13	22.5	22.5	20.1	107.19	0	50.601	305780000	19	1.78578	0.00363249
BYSL	Q13895	Bystin	None	M	P	K	1.42039	1.46249	0.747794	0.533167	0.834925	0.368351	-0.399415	-0.102067	-0.00695863	0.669396	0.414551	-0.22486	-1.35786	-1.14054	-1.60252	-1.61684	3.7677	0.052464	2232	14	14	14	30.2	30.2	30.2	49.601	0	59.081	578890000	22	4.57834	9.74817e-06
SNX12	Q9UMY4	Sorting nexin-12	NatA	M	S	D	-0.606527	-0.860437	0.0408293	-0.26363	1.68173	1.29735	1.05707	1.19483	-1.47688	-1.03311	-1.12619	-0.631474	-0.540166	-0.344029	0.539306	1.07132	3.77154	0.0533613	4754	8	8	7	58	58	53.7	18.884	0	30.387	414940000	14	3.98092	2.1843e-05
TFAM	Q00059	Transcription factor A, mitochondrial	NatA	M	A	F	-0.578483	-0.179253	-0.725989	-0.0873723	1.38066	1.39476	1.38872	1.14605	-0.286747	-1.66447	-1.11004	-1.29882	0.464303	0.829279	-0.563938	-0.108661	3.77714	0.0533307	1929	16	16	16	46.7	46.7	46.7	29.096	0	43.446	1599100000	30	4.25129	8.84956e-06
NPTX1	Q15818	Neuronal pentraxin-1	None	M	P	A	-0.194308	1.15722	-0.564648	-0.213161	0.788793	1.70769	0.882019	-0.242783	-2.03605	-1.47703	-0.57109	-1.02718	0.104819	0.387201	0.941811	0.356688	3.77725	0.0550798	2452	1	1	1	4.2	4.2	4.2	47.122	0	4.5677	7278700	1	2.3699	0.000952871
GARS	P41250	Glycine--tRNA ligase	None	M	P	S	0.739677	0.798726	0.934641	1.83592	0.0738897	-0.242158	-0.324871	0.6867	-0.155563	0.258427	-0.690164	0.795442	-2.07815	-1.72975	-0.376231	-0.526528	3.78911	0.0551794	1363	25	25	25	36.1	36.1	36.1	83.165	0	107.11	2544800000	58	2.57665	0.000579684
LGALS3BP	Q08380	Galectin-3-binding protein	NatA	M	T	P	0.0718131	0.0861873	-0.80554	0.110827	2.13139	0.743831	1.58074	0.603168	-0.0673434	-0.761531	0.104349	-0.355091	-0.356819	0.203506	-1.46163	-1.82785	3.78981	0.0565259	2048	7	7	7	14.9	14.9	14.9	65.33	0	46.775	646990000	15	2.3342	0.00105272
RPS8	P62241	40S ribosomal protein S8	NatA	M	G	I	0.497499	1.46197	0.771545	1.48261	-0.494297	0.579586	0.27075	0.0483412	0.204649	0.269152	0.750611	-0.315684	-2.07636	-1.3581	-1.19438	-0.897881	3.79862	0.0571298	1775	10	10	10	38.9	38.9	38.9	24.205	0	65.419	8089200000	53	4.05867	2.22997e-05
RPL6	Q02878	60S ribosomal protein L6	NatA	M	A	G	1.1189	1.48861	1.04591	1.00563	-0.107566	-0.26503	0.222704	0.149532	0.238824	-0.0712153	1.0471	-0.207815	-1.57215	-1.3295	-1.30297	-1.46098	3.80223	0.0590891	1981	19	19	19	52.4	52.4	52.4	32.728	0	91.848	9666800000	88	5.93213	0
RPL10	P27635;Q96L21	60S ribosomal protein L10	NatA	M	G	R	1.19232	1.12882	1.4494	1.17288	0.0124992	-0.112331	0.234648	-0.36867	0.105171	0.375375	0.0984757	0.352344	-1.82767	-0.989073	-1.53755	-1.28664	3.81339	0.0594833	1151	9	9	9	27.1	27.1	27.1	24.604	0	53.395	4835400000	41	7.50884	0
SOD1	P00441	Superoxide dismutase [Cu-Zn]	NatA	M	A	T	0.899248	1.50567	0.904365	1.71843	-0.301053	-0.744165	-0.447507	0.519987	0.357083	-0.54281	-1.10898	0.0577407	-1.63541	-1.60464	0.360333	0.0617075	3.81569	0.0597577	690	7	7	7	33.8	33.8	33.8	15.936	0	20.518	2551600000	18	1.98043	0.00235194
ATP5C1	P36542	ATP synthase subunit gamma, mitochondrial	NatC/E/F	M	F	S	-0.320153	-0.224459	0.0148073	0.419274	1.43923	0.350548	1.46794	0.409865	-1.06723	-1.59744	-1.57394	-0.562079	0.967332	1.43225	-0.664094	-0.491844	3.81788	0.0598214	1302	12	12	12	34.2	34.2	34.2	32.996	0	47.667	2520100000	44	2.23573	0.00133167
EXOSC9	Q06265	Exosome complex component RRP45	NatC/E/F	M	K	E	0.0655899	-0.698177	0.350096	-0.0568994	0.551133	1.88573	1.66271	-0.242231	-1.20664	-0.494524	-1.10429	-1.84636	-0.0772149	1.16763	0.0144052	0.0290523	3.81851	0.0599326	2022	5	5	5	12.3	12.3	12.3	48.948	0	25.555	146780000	12	2.22011	0.00138227
TUBB4B	P68371;Q3ZCM7	Tubulin beta-4B chain	NatC/E/F	M	R	E	1.49602	0.934541	1.70737	1.12296	0.0113888	-0.389145	-0.349751	-0.0882956	-0.101211	0.811308	-0.0565565	-0.379369	-1.72264	-1.65921	-0.655456	-0.681951	3.81956	0.0602377	1860	22	6	1	53	19.6	2.7	49.83	0	64.765	7872400000	81	4.41871	9.32401e-06
PSMA7	O14818;Q8TAA3	Proteasome subunit alpha type-7	NatA	M	S	Y	0.90138	1.12102	1.19047	2.13208	-0.136208	-1.00959	-0.629043	0.662464	-0.531382	-0.0550428	-0.0513995	0.372365	-1.40193	-1.37835	-0.816169	-0.370646	3.82157	0.0628306	179	13	13	13	53.2	53.2	53.2	27.887	0	53.891	1781800000	29	3.30407	0.000136039
PRPSAP1	Q14558	Phosphoribosyl pyrophosphate synthase-associated protein 1	NatB	M	N	A	1.93513	0.96696	1.86631	-0.346936	0.567508	-0.603768	-0.489276	0.16102	-0.857349	0.700454	-0.602261	-0.430341	-1.22249	-1.53531	-0.313253	0.203595	3.8367	0.0648576	2291	8	6	6	30.1	24.2	24.2	39.393	0	20.166	179500000	12	1.40637	0.00931553
C19orf43	Q9BQ61	Uncharacterized protein C19orf43	NatA	M	A	A	0.611834	0.819808	1.99325	2.11785	-0.415282	0.179464	-0.560254	-0.485647	0.0946117	-0.207104	0.249218	-0.30987	-1.17152	-1.43449	-0.704547	-0.777321	3.84845	0.0656522	3826	5	5	5	38.6	38.6	38.6	18.419	0	17.13	223780000	10	4.0152	2.19479e-05
ARF1;ARF3	P84077;P61204	ADP-ribosylation factor 1;ADP-ribosylation factor 3					1.7952	1.03331	0.640785	1.61535	0.0113297	-0.864977	-0.77525	0.675936	-0.9461	0.20766	-0.830072	0.579114	-0.777579	-1.70846	-0.629715	-0.0265335	3.853	0.0659953	1910	11	11	8	58	58	35.4	20.697	0	57.517	1630700000	45	2.18579	0.00147936
RPL38	P63173	60S ribosomal protein L38	None	M	P	R	0.776908	0.782946	1.17218	2.19883	-0.448693	0.0243626	0.0667108	-0.0197049	0.15548	0.385581	-0.344511	0.384762	-1.36965	-1.35989	-1.59649	-0.808826	3.85525	0.0660261	1843	6	6	6	52.9	52.9	52.9	8.2178	0	21.025	1706900000	23	4.55241	9.66962e-06
PDIA4	P13667	Protein disulfide-isomerase A4	NatC/E/F	M	R	P	0.951704	1.48811	0.594585	2.12674	-0.716176	0.0356979	-0.124814	-0.287784	0.259485	-1.08951	-0.516975	-0.586897	-0.101146	0.743993	-1.61751	-1.15951	3.85586	0.066045	929	35	35	35	50.9	50.9	50.9	72.932	0	241.16	6251900000	119	2.02506	0.00211912
PTGFRN	Q9P2B2	Prostaglandin F2 receptor negative regulator	NatA	M	G	R	-0.283948	-0.0677761	-0.260369	0.212191	0.404703	0.990357	0.60476	1.59458	-1.78083	-1.10459	-1.01093	-1.50208	1.14035	1.2487	0.225615	-0.410731	3.85632	0.0669306	4544	5	5	5	5.1	5.1	5.1	98.555	0	11.541	177430000	5	3.57844	5.7211e-05
DUSP9	Q99956	Dual specificity protein phosphatase 9	NatB	M	E	G	1.3112	1.48477	1.07067	0.614988	-0.261953	0.159308	-0.0951396	-0.190292	-0.0528526	0.437023	0.125251	-1.04558	-1.61391	-2.0584	0.851623	-0.736699	3.86143	0.067126	3812	7	7	7	23.7	23.7	23.7	41.867	0	21.529	186830000	14	1.73604	0.00408834
KLHL18	O94889	Kelch-like protein 18	NatC/E/F	M	V	E	0.543278	0.00665674	-0.911634	-0.179716	1.83071	1.22507	0.719428	1.21759	-0.208003	0.58289	-0.00610469	-0.537696	-2.00152	-0.425986	-0.475361	-1.37961	3.86286	0.068037	563	1	1	1	2.1	2.1	2.1	63.638	0.00023781	3.7697	6429600	1	2.96901	0.000249626
CPD	O75976	Carboxypeptidase D	NatA	M	A	S	0.348083	0.413402	0.107358	-0.144408	0.62821	0.383802	0.248574	0.867972	-1.92056	-1.40008	-1.30707	-1.64576	0.65424	1.3236	0.594436	0.848195	3.86826	0.0702909	537	13	13	13	9.6	9.6	9.6	152.93	0	33.078	374630000	20	6.67539	0
MEIS3;MEIS3P2;MEIS1;MEIS2;MEIS3P1	Q99687;A8K0S8;O00470;O14770;A6NDR6	Homeobox protein Meis3;Putative homeobox protein Meis3-like 2;Homeobox protein Meis1;Homeobox protein Meis2;Putative homeobox protein Meis3-like 1					0.777658	-0.0287885	1.98843	1.68769	0.127786	-1.14	-0.819732	0.841552	-1.37667	-0.928131	-0.908684	-0.3391	0.420763	0.578204	-0.827405	-0.0535738	3.88061	0.0712412	24	1	1	1	2.1	2.1	2.1	41.114	0.0098334	1.9759	6185300	1	1.73771	0.00408122
RPL8	P62917	60S ribosomal protein L8	NatA	M	G	R	1.23402	1.09033	0.661527	0.950868	-0.279582	0.527934	0.23901	0.131904	0.366728	0.636232	0.698475	-0.503994	-2.25221	-1.36992	-0.983059	-1.14826	3.88546	0.0734419	1826	16	16	16	39.3	39.3	39.3	28.024	0	131.62	8792300000	53	4.34478	9.12548e-06
NUDT11	Q96G61	Diphosphoinositol polyphosphate phosphohydrolase 3-beta	NatC/E/F	M	K	C	0.868151	1.40055	1.01333	1.34227	-0.492888	-0.176075	-0.18864	0.070106	-0.136526	0.0301524	0.0219727	-0.70372	-2.1105	-1.9207	0.508618	0.473893	3.89641	0.0737726	3585	4	4	1	25.6	25.6	6.7	18.559	0	19.659	176440000	7	1.62308	0.00538819
COTL1	Q14019	Coactosin-like protein	NatA	M	A	T	1.38222	1.5131	1.0498	1.43298	-0.412293	-0.277054	-0.441741	0.0670856	0.512706	0.102771	0.00402809	-0.193477	-1.74619	-1.74336	-0.53366	-0.716902	3.89832	0.0744514	2239	2	2	2	13.4	13.4	13.4	15.945	0	5.4656	99570000	4	5.04784	0
PNPO	Q9NVS9	Pyridoxine-5-phosphate oxidase	NatA	M	T	C	1.5092	0.543494	1.60262	1.50392	-0.12187	-1.12068	-0.366681	0.475008	-0.436807	0.878894	-0.376503	-0.578447	-1.39089	-1.46008	-0.677937	0.0167413	3.90209	0.0758731	4408	2	2	2	6.5	6.5	6.5	29.988	0.0011226	3.1615	41533000	2	2.53284	0.000651576
ABCC1	P33527	Multidrug resistance-associated protein 1	NatA	M	A	L	-0.924953	0.0492841	1.12496	-0.808243	1.78756	0.56078	0.529767	0.924199	-2.0684	-1.15011	-0.247842	-0.650607	0.741985	0.70526	-0.661259	0.0876219	3.90888	0.0758646	1252	5	5	5	4.5	4.5	4.5	171.59	0	11.304	66985000	6	1.67289	0.00480256
NAMPT	P43490	Nicotinamide phosphoribosyltransferase	NatB	M	N	P	1.4196	0.807973	1.73616	1.40335	-0.25488	-0.636138	-0.530091	0.101688	-0.755605	0.582341	-0.116859	0.0618389	-1.63396	-1.5814	0.089589	-0.693612	3.90922	0.0760868	1401	12	12	12	29.1	29.1	29.1	55.52	0	34.213	464530000	22	3.22937	0.000150781
RAE1	P78406	mRNA export factor	NatA	M	S	L	-0.82344	-0.145065	-0.593874	0.371075	0.814418	1.57764	1.35874	1.00527	-1.10216	-1.05167	-0.794151	-0.818522	0.440135	1.44819	-1.32644	-0.360145	3.91045	0.0767969	1878	7	7	7	22.3	22.3	22.3	40.968	0	29.668	410630000	9	2.25984	0.00124167
SUCLG2	Q96I99	Succinyl-CoA ligase [GDP-forming] subunit beta, mitochondrial	NatA	M	A	S	0.780203	1.79524	0.591527	1.70898	-0.327887	-0.508314	-0.00622972	-0.738963	-0.715591	-1.34179	-0.9123	-1.17913	0.372443	1.37834	-0.52031	-0.376222	3.91362	0.0770492	3622	17	17	17	35.6	35.6	35.6	46.51	0	70.169	674060000	27	3.06825	0.000207392
YIPF3	Q9GZM5	Protein YIPF3;Protein YIPF3, 36 kDa form III	NatA	M	A	T	-0.0736614	0.606028	0.130555	0.466415	1.20824	-0.936573	1.75198	-0.100917	-1.62446	-1.63119	-0.781668	-0.925173	0.960621	0.892447	-0.465562	0.522924	3.91516	0.0774142	4034	2	2	2	10.3	10.3	10.3	38.247	0	22.606	15664000	4	1.74253	0.00403048
WDR3	Q9UNX4	WD repeat-containing protein 3	NatA	M	G	L	-0.117369	1.18274	-0.221405	-0.00211479	0.562924	0.291864	0.771546	0.587532	-1.08458	-1.43512	-1.5184	-1.56181	1.43919	1.41657	-0.366254	0.054681	3.91754	0.0786126	4770	11	11	11	16.2	16.2	16.2	106.1	0	33.437	212070000	16	2.9463	0.000258065
TXNDC15	Q96J42	Thioredoxin domain-containing protein 15	NatC/E/F	M	V	P	0.753996	1.16815	0.106689	0.654984	0.827001	0.0152828	-0.570969	0.0862336	-2.44477	-0.274176	-1.01645	-1.36127	1.57986	-0.03601	0.109859	0.401606	3.92307	0.080296	3632	1	1	1	4.4	4.4	4.4	39.885	0.00023849	3.803	8880200	1	2.17647	0.00150774
PPIF	P30405	Peptidyl-prolyl cis-trans isomerase F, mitochondrial	NatC/E/F	M	L	A	-0.868465	-0.294764	-0.703904	-0.424478	1.60689	1.38321	1.54333	1.26452	-0.73595	-1.27777	-0.884885	-0.866863	0.388276	0.792973	-0.677242	-0.244877	3.93146	0.0810311	1206	7	7	6	32.9	32.9	29.5	22.04	0	12.555	507960000	15	5.1962	0
LNP	Q9C0E8	Protein lunapark	NatA	M	G	G	-1.16123	0.394949	0.408233	-0.728785	1.32059	0.971806	0.776546	1.67826	-0.853613	-1.30635	-1.37603	0.535672	0.466391	0.555118	-1.10031	-0.58125	3.93531	0.0810148	4028	6	6	6	14.5	14.5	14.5	47.739	0	12.147	54065000	6	1.7339	0.00411284
SLC27A4	Q6P1M0	Long-chain fatty acid transport protein 4	NatC/E/F	M	L	L	-0.613757	-0.0145251	-0.257332	-0.144058	2.04701	1.02176	1.38236	0.0732653	-0.244774	-1.45169	-0.900415	-1.3155	0.386242	1.30773	-0.59859	-0.677727	3.9355	0.0836558	2764	7	7	7	11.8	11.8	11.8	72.063	0	20.432	80258000	9	2.1193	0.0017051
FARSA	Q9Y285	Phenylalanine--tRNA ligase alpha subunit	NatA	M	A	D	0.298139	0.811261	0.474981	1.43741	-0.880495	-0.500238	0.849617	1.75419	-0.666628	0.23671	0.210778	0.674846	-0.649718	-1.17157	-1.75317	-1.12611	3.94678	0.0836995	4816	10	10	10	26.4	26.4	26.4	57.563	0	137.41	871010000	25	1.71332	0.00430802
ATP5L	O75964	ATP synthase subunit g, mitochondrial	NatA	M	A	Q	-0.393618	-0.321293	-0.527797	0.227575	1.66657	0.657812	1.67394	0.38072	-1.20393	-0.57872	-1.31725	-1.29047	0.8953	1.23799	-0.801116	-0.305721	3.9474	0.0858107	536	6	6	6	54.4	54.4	54.4	11.428	0	34.872	1861900000	21	2.53711	0.000639074
SARS2	Q9NP81	Serine--tRNA ligase, mitochondrial	NatA	M	A	A	-0.683175	1.46244	-0.756589	0.107859	0.585986	0.586808	0.576314	1.30216	-0.508762	-2.12637	-0.531958	-1.19118	1.26617	0.375958	0.383541	-0.849207	3.95736	0.086093	4277	7	7	7	17.6	17.6	17.6	58.282	0	28.558	106130000	12	1.43725	0.00868013
WDR82	Q6UXN9	WD repeat-containing protein 82	NatC/E/F	M	K	L	-0.54052	-0.345266	-0.317612	-0.847457	1.56765	0.794355	1.85479	1.00986	-0.756684	-1.17552	-1.3526	-1.34853	0.420966	0.544092	0.355722	0.136764	3.95872	0.0866305	2814	3	3	3	12.1	12.1	12.1	35.079	0	14.173	258040000	7	6.08482	0
MAEA	Q7L5Y9	Macrophage erythroblast attacher	NatA	M	A	V	0.572783	0.542143	1.04683	1.95753	-0.182522	-0.914719	-0.459174	0.597831	-1.21416	-1.00299	-1.31117	-0.761672	1.74347	-0.335854	-0.282791	0.00445463	3.96148	0.0874652	2875	2	2	2	4.3	4.3	4.3	45.287	0.0028267	2.8437	24907000	3	2.18043	0.00149388
CGGBP1	Q9UFW8	CGG triplet repeat-binding protein 1	NatB	M	E	R	0.923251	1.65937	1.90374	1.36868	-1.48161	0.0376582	-0.030636	-0.741318	-0.190046	-0.235118	-0.103906	-0.837067	-1.027	-1.13181	-0.104116	-0.0100638	3.96559	0.0888322	4609	4	4	4	21.6	21.6	21.6	18.82	0	8.2402	108360000	6	3.41465	9.04977e-05
NUDT1	P36639	7,8-dihydro-8-oxoguanine triphosphatase	NatC/E/F	M	Y	W	1.67508	1.44856	1.56532	1.14048	-0.190847	-0.83344	-0.216038	-0.677734	-0.486158	0.181583	0.0254828	0.0437084	-1.7348	-1.24653	-0.472357	-0.222314	3.97189	0.0891963	1306	4	4	4	19.3	19.3	19.3	22.519	0	31.267	136180000	7	4.57268	9.72447e-06
MRPS34	P82930	28S ribosomal protein S34, mitochondrial	NatA	M	A	R	0.0713193	0.461153	-1.0261	0.0107833	1.03506	1.609	0.984616	0.38511	-0.652937	-1.64589	-1.21484	-0.367417	0.616982	1.48516	-1.08094	-0.671066	3.97395	0.0897027	1897	8	8	8	41.7	41.7	41.7	25.65	0	41.497	424520000	15	1.58911	0.00587308
CERS2	Q96G23	Ceramide synthase 2	NatC/E/F	M	L	Q	-0.788488	-1.22701	0.882243	1.01869	0.97167	0.337002	0.295382	1.60561	-0.773298	-0.860165	-0.635894	-2.01041	0.88287	0.366992	-0.595394	0.530198	3.97646	0.091466	3583	2	2	2	6.6	6.6	6.6	44.876	0	5.9783	59541000	2	1.46388	0.00807846
MRPL10	Q7Z7H8	39S ribosomal protein L10, mitochondrial	NatA	M	A	A	0.000135058	0.400107	-0.621426	1.46753	0.358211	0.131399	0.155072	1.27878	-0.902325	-1.41277	-2.25177	-0.162841	1.46291	-0.0549088	-0.389574	0.541474	3.98421	0.0914032	2930	2	2	2	9.6	9.6	9.6	29.282	0	6.3338	59719000	4	1.46565	0.00804332
PSMB2	P49721	Proteasome subunit beta type-2	NatB	M	E	Y	0.576556	2.13808	1.63971	0.895789	-1.13833	-0.292464	0.122511	-0.106467	-0.628725	-0.407807	-0.94033	0.982289	-0.286819	-1.00965	-1.26845	-0.275897	3.98426	0.0926079	1500	6	6	6	25.9	25.9	25.9	22.836	0	19.539	315690000	12	2.30152	0.00113925
SRPR	P08240	Signal recognition particle receptor subunit alpha	NatC/E/F	M	L	D	-0.547453	-0.348642	-0.834781	-0.32029	1.53404	1.45366	1.37443	0.94555	-1.18559	-1.02824	-0.959846	-1.17654	0.819414	0.90644	-0.501046	-0.131103	3.98945	0.0931062	805	20	20	20	32	32	32	69.81	0	74.926	1037700000	51	4.97569	0
MAPKAPK3;MAPKAPK2;TSSK3;PRKX;PRKY	Q16644;P49137;Q96PN8;P51817;O43930	MAP kinase-activated protein kinase 3;MAP kinase-activated protein kinase 2;Testis-specific serine/threonine-protein kinase 3;cAMP-dependent protein kinase catalytic subunit PRKX;Putative serine/threonine-protein kinase PRKY					1.30031	1.32385	1.48693	1.06756	-0.28582	-0.231868	0.622499	-1.71902	-0.374044	-0.0066152	0.296395	-1.39766	-1.51598	-0.377599	0.115397	-0.304335	3.99196	0.0930346	2488	2	2	2	7.1	7.1	7.1	42.987	0.00046816	3.5857	36250000	2	2.0074	0.00220125
ARL3	P36405	ADP-ribosylation factor-like protein 3	NatA	M	G	L	0.437296	0.382461	2.529	1.53742	-0.617063	0.415249	-1.05784	-0.324283	-0.615951	-0.531502	0.171924	-1.22229	-1.22947	-0.459735	0.140313	0.444473	3.99198	0.0942006	1298	4	4	4	33	33	33	20.455	0	22.584	93336000	6	1.66853	0.00484547
GNAQ	P50148	Guanine nucleotide-binding protein G(q) subunit alpha	NatA	M	T	L	0.0266809	0.199138	-0.771444	0.931037	0.569376	0.366353	1.43449	0.362317	-1.64069	-1.76732	-1.33865	0.214339	0.623053	0.877018	-1.05181	0.966111	3.99682	0.0992166	1522	8	8	4	28.4	28.4	18.7	42.142	0	23.296	195420000	12	1.47391	0.00789952
C7orf50	Q9BRJ6	Uncharacterized protein C7orf50	NatA	M	A	K	-1.36519	0.721592	0.0134802	0.418741	0.381495	0.686786	0.700526	1.40019	-1.7543	-1.80889	-0.567001	-0.246774	1.00005	1.16558	-0.407561	-0.338726	4.01952	0.0993553	3849	3	3	3	24.2	24.2	24.2	22.083	0	29.849	122530000	5	1.566	0.00623856
FAM98A	Q8NCA5	Protein FAM98A	NatB	M	E	C	0.983564	0.979008	0.895343	1.36467	0.37229	-0.940771	0.703784	-1.20685	-2.36019	-0.225617	-0.153749	-0.495199	0.870542	-0.570598	-0.575908	0.359679	4.0206	0.0995667	3185	4	3	3	9.5	5.8	5.8	55.272	0	17.916	124000000	5	1.41668	0.00912161
FAM3C	Q92520	Protein FAM3C	NatC/E/F	M	R	V	-1.00676	-0.0851657	-0.227849	0.102485	0.886855	1.68585	1.20776	0.590383	-0.397486	-1.43249	-1.52569	-1.15511	0.494422	1.44847	-0.510626	-0.0750518	4.02189	0.100969	3364	4	4	4	24.2	24.2	24.2	24.68	0	18.041	174930000	8	2.84619	0.000307988
TM9SF2	Q99805	Transmembrane 9 superfamily member 2	NatA	M	S	A	-0.57898	-0.280127	-0.0568931	0.240039	0.83112	0.917483	1.27574	0.428358	-1.74603	-1.5175	-1.3854	-0.929932	1.07278	1.31014	-0.00388065	0.423079	4.02789	0.104338	3799	4	4	4	6.6	6.6	6.6	75.775	0	15.924	339670000	7	4.60934	9.84413e-06
ENO1	P06733	Alpha-enolase	NatA	M	S	I	1.04313	0.996409	1.36504	1.37913	-0.0335433	-1.03774	-0.268894	0.279977	0.418084	0.165919	-0.720952	-0.189902	-1.73623	-2.01466	0.301128	0.0531151	4.04176	0.105953	766	32	32	31	65.9	65.9	65.9	47.168	0	315.02	37789000000	312	1.97599	0.00239102
PIGG	Q5H8A4	GPI ethanolamine phosphate transferase 2	NatC/E/F	M	R	L	-0.327258	-0.0231149	-0.757938	-0.203729	0.491933	0.258442	1.36243	2.31583	-1.61902	-0.486498	-0.728615	-0.990095	0.977292	0.630816	0.106898	-1.00738	4.04847	0.106132	2592	1	1	1	1.4	1.4	1.4	108.17	0	6.4955	8421100	2	2.06007	0.00194616
NCLN	Q969V3	Nicalin	NatC/E/F	M	L	E	-0.058577	0.413325	-0.540931	-0.816241	1.70089	1.11551	1.00632	0.296094	-1.29403	-0.446236	-1.2942	-1.46197	1.10824	1.06285	-0.764626	-0.0264201	4.04951	0.109183	3468	9	9	9	17.1	17.1	17.1	62.974	0	29.762	449830000	14	2.48031	0.000732221
ARHGEF1	Q92888;REV__Q9BZR6	Rho guanine nucleotide exchange factor 1	NatB	M	E	D	0.267927	2.08871	1.52176	1.32717	-0.9672	-0.330733	-0.870624	0.579173	0.011709	0.461832	0.110008	-1.01354	-1.01475	-0.908451	-0.159948	-1.10305	4.06186	0.110893	3423	9	9	9	12	12	12	102.43	0	19.908	81226000	10	2.46378	0.000759737
EIF4A1	P60842	Eukaryotic initiation factor 4A-I	NatA	M	S	A	0.0811841	-0.437684	-0.550068	-0.0145071	1.30304	0.0555128	1.48027	0.806767	-1.85082	-0.715651	-1.4751	-0.834565	0.421057	-0.530606	0.875042	1.38613	4.06896	0.111556	1715	26	26	11	53.2	53.2	24.6	46.153	0	195.3	20661000000	182	2.81252	0.000335238
ACAA2	P42765	3-ketoacyl-CoA thiolase, mitochondrial	NatA	M	A	L	-0.419456	-0.234277	-0.657053	-0.287772	1.46138	1.16617	1.27383	0.665672	-0.945057	-1.2812	-1.12176	-1.41931	0.908025	1.37625	-0.40002	-0.0854154	4.07178	0.112317	1385	16	16	16	47.4	47.4	47.4	41.924	0	191.06	2976000000	48	4.07987	2.24561e-05
ILKAP	Q9H0C8	Integrin-linked kinase-associated serine/threonine phosphatase 2C	NatB	M	D	L	0.81569	1.29313	1.19259	0.684675	-0.0789724	0.53786	-0.487889	0.0828877	-0.188356	-0.348166	0.785579	-0.0470394	0.208342	-0.595595	-1.02534	-2.82939	4.07519	0.112883	4059	6	6	5	15.3	15.3	12.2	42.906	0	13.663	108350000	6	1.80608	0.00348744
PSPC1	Q8WXF1	Paraspeckle component 1	NatC/E/F	M	M	L	-0.604926	-0.21948	-0.754247	-0.606365	1.2705	1.32365	1.24163	1.22433	-1.02633	-1.33808	-1.0829	-1.32205	0.518681	1.07744	0.105291	0.192854	4.07768	0.113269	3349	18	15	15	35	32.3	32.3	58.743	0	88.351	1496300000	35	7.1121	0
NSA2	O95478	Ribosome biogenesis protein NSA2 homolog	None	M	P	Q	-0.184544	0.112921	-0.862699	-0.0981536	1.44824	0.841111	1.59488	0.409004	-0.565131	-1.48727	-0.852577	-0.901148	1.16661	1.22566	-1.07249	-0.774423	4.07953	0.114578	627	4	4	4	15.4	15.4	15.4	30.065	0	11.847	156300000	7	1.84003	0.00321554
CAND1	Q86VP6	Cullin-associated NEDD8-dissociated protein 1	NatA	M	A	S	1.07351	0.546954	1.27757	2.43666	-0.521705	-1.09188	-0.365882	-0.23622	-1.29483	-0.426906	-0.933884	0.264467	-0.92189	-0.586492	0.277371	0.503155	4.08456	0.114909	2970	36	36	34	28	28	27.3	136.37	0	217.21	3033700000	77	2.42079	0.0008329
PHB2	Q99623	Prohibitin-2	NatA	M	A	Q	-0.380857	0.130766	-1.0141	-0.0152081	1.46856	0.766334	1.67429	0.59181	-0.60559	-1.39162	-0.518258	-1.10895	0.839419	1.33782	-1.03113	-0.74327	4.08633	0.115156	3780	21	21	21	71.2	71.2	71.2	33.296	0	171.4	10280000000	123	1.9297	0.00264165
[truncated: 1,697 more rows]
