# Supplementary material for: N-terminal acetylation shields proteins from degradation and promotes age-dependent motility and longevity
Source: Nat Commun. 2023 Oct 27;14:6774. doi: 10.1038/s41467-023-42342-y (PMC10611716; doi:10.1038/s41467-023-42342-y)
Supplement: Supplementary file 9 — Supplementary Data 6 [file 41467_2023_42342_MOESM9_ESM.xlsx]

## Sheet: Diff ident proteins
List of proteins that specifically co-immunoprecipitated with Myc-tagged Drosophila Naa30A from embryonic protein extracts.
				Naa30-myc				Control (wild-type)
				Replica1		Replica2		Replica1		Replica2
CG	Drosophila	Human	Yeast	Score	Sequences	Score	Sequences	Score	Sequences	Score	Sequences
CG11412	Naa30A	NAA30	MAK3	729	10	920	10
CG4065	Naa35	Naa35	Mak10	547	10	491	7
CG1913	αTub84B	TUBA3D	TUB1	222	3	192	3
CG6779	RpS3	RPS3	RPS3	84	2	99	3
CG16944	sesB	SLC25A4	AAC3	64	2	165	3
CG8280	eEF1α1	EEF1A2	TEF1	174	4	55	1
CG4466	Hsp27	CRYAB	-	116	2	126	2
CG9277	βTub56D	TUBB4B	TUB2	110	2	133	1
CG4183	Hsp26	CRYAB	-	61	1	102	2
CG8947	26-29-p	CTSF	-	63	1	39	1
CG1548	cathD	CTSD	PEP4	78	1	85	1
CG8308	αTub67C	TUBA1A	TUB1	68	1	39	1
CG14792	sta	RPSA	RPS0A	113	2
CG6692	Cp1	CTSV	-	79	2
CG2331	TER94	VCP	CDC48	48	1	68	1
CG8495	RpS29	RPS29	RPS29A	37	1	34	1
CG10423	RpS27	RPS27	RPS27B	42	1	37	1
CG14206	RpS10b	RPS10	RPS10A	62	2
CG6509	Dlg5	DLG5	GUK1	30	1	41	1
CG2207	Df31	-	-	99	2
CG4464	RpS19a	RPS19	RPS19A	54	2
CG8863	Droj2	DNAJA4	YDJ1	68	1
CG11154	ATPsynβ	ATP5F1B	ATP2	36	1
CG7808	RpS8	RPS8	RPS8B	91	1
CG7070	PyK	PKM	CDC19			40	1
CG5374	CCT1	TCP1	TCP1	80	1
CG1883	RpS7	RPS7	RPS7B	39	1
CG7111	Rack1	RACK1	ASC1	34	1
CG4169	UQCR-C2	UQCRC2	QCR2	54	1
CG9091	RpL37a	RPL37	RPL37A	72	1
CG3612	blw	ATP5F1A	ATP1	48	1
CG7726	RpL11	RPL11	RPL11A	66	1
CG11988	neur	NEURL1B	-			89	1
CG2210	awd	NME1	YNK1	86	1
CG8922	RpS5a	RPS5	RPS5	80	1
CG5525	CCT4	CCT4	CCT4	70	1
CG31950	Sbat	NAA38	MAK31			64	1
CG7917	Nlp	NPM3	-	46	1
CG11876	Pdhb	PDHB	PDB1			44	1
CG1483	Map205	-	-			30	1
CG14816				896	11	484	7	881	12	781	13
CG11129				611	9	124	3	260	4	283	6
CG2979				376	7	86	2	241	5	182	4
CG8900				201	4	145	2			140	3
CG8478				75	2	74	1	45	1	58	1
CG4027				107		62	2	104	3	70	1
CG8893				93	2			62	1
CG5406				33	1	33	1	33	1	33	1
CG5261						106	2			56	2
CG2960						58	1	56	1

## Sheet: Control Replica 1
List of proteins identified in immunoprecipitated protein extracts from control (wild-type) embryo samples (Replica 1)
Accession	Score	Mass	Matches	Pep(sig)	Sequences	Seq(sig)	emPAI
CG14816-PA	881	33430	19	19	12	12	3.55
CG11129-PA	260	46301	5	5	4	4	0.41
CG2979-PA	241	49744	5	5	5	5	0.38
CG4027-PA	104	42194	3	3	3	3	0.25
CG4264-PA	93	71372	2	2	2	2	0.09
CG11579-PA	69	91665	1	1	1	1	0.04
CG8893-PA	62	35518	1	1	1	1	0.09
CG2960-PA	56	15005	1	1	1	1	0.23
CG1242-PA	52	82099	1	1	1	1	0.04
CG1633-PA	48	21952	1	1	1	1	0.15
CG8478-PB	45	62959	1	1	1	1	0.05
CG4898-PA	42	29336	1	1	1	1	0.11
CG5499-PA	36	14972	1	1	1	1	0.23
CG5406-PA	33	231149	1	1	1	1	0.01

## Sheet: Control Replica 2
List of proteins identified in immunoprecipitated protein extracts from control (wild-type) embryo samples (Replica 2)
Accession	Score	Mass	Matches	Pep(sig)	Sequences	Seq(sig)	emPAI
CG14816-PA	781	33430	18	18	13	13	3.55
CG11129-PA	283	46301	7	7	6	6	0.62
CG2979-PA	182	49744	4	4	4	4	0.29
CG8900-PA	140	17658	3	3	3	3	0.69
CG4027-PA	70	42194	1	1	1	1	0.08
CG4264-PA	61	71372	1	1	1	1	0.05
CG8478-PB	58	62959	1	1	1	1	0.05
CG5261-PB	56	54446	2	2	2	2	0.12
CG5406-PA	33	231149	1	1	1	1	0.01

## Sheet: Naa30-myc Replica 1
List of proteins identified in immunoprecipitated protein extracts from Naa30-myc embryo samples (Replica 1)
Accession	Score	Mass	Matches	Pep(sig)	Sequences	Seq(sig)	emPAI
CG14816-PA	896	33430	16	16	11	11	2.12
CG11412-PA	729	42452	15	15	10	10	1.46
CG11129-PA	611	46301	12	12	9	9	1.13
CG4065-PA	547	89831	13	13	10	10	0.54
CG4264-PA	510	71372	12	12	12	12	0.72
CG2979-PA	376	49744	8	8	7	7	0.67
CG1913-PA	222	50561	3	3	3	3	0.21
CG8900-PA	201	17658	4	4	4	4	1.01
CG8280-PA	174	50561	5	5	4	4	0.29
CG31196-PA	141	29951	2	2	2	2	0.23
CG4466-PA	116	23659	2	2	2	2	0.30
CG14792-PA	113	30266	2	2	2	2	0.23
CG9277-PA	110	51720	2	2	2	2	0.13
CG4027-PA	107	42194	3	3	3	3	0.25
CG2207-PA	99	18812	2	2	2	2	0.39
CG8893-PA	93	35518	2	2	2	2	0.20
CG7808-PB	91	23859	1	1	1	1	0.14
CG2210-PA	86	19253	1	1	1	1	0.18
CG6779-PA	84	27682	2	2	2	2	0.26
CG8922-PA	80	25760	1	1	1	1	0.13
CG5374-PA	80	60089	1	1	1	1	0.05
CG6692-PA	79	38346	2	2	2	2	0.18
CG1548-PA	78	42788	1	1	1	1	0.08
CG8478-PB	75	62959	2	2	2	2	0.11
CG9091-PA	72	10865	1	1	1	1	0.32
CG5525-PA	70	57764	1	1	1	1	0.06
CG8863-PA	68	45886	1	1	1	1	0.07
CG8308-PA	68	51946	1	1	1	1	0.06
CG7726-PA	66	21270	1	1	1	1	0.16
CG16944-PA	64	33116	2	2	2	2	0.21
CG8947-PA	63	62661	2	2	1	1	0.05
CG3922-PB	62	15332	1	1	1	1	0.22
CG14206-PB	62	17867	2	2	2	2	0.41
CG4183-PA	61	23208	1	1	1	1	0.14
CG4464-PA	54	17394	2	2	2	2	0.43
CG4169-PA	54	45559	1	1	1	1	0.07
CG3612-PA	48	59612	1	1	1	1	0.06
CG2331-PA	48	89545	1	1	1	1	0.04
CG7917-PA	46	16985	1	1	1	1	0.20
CG10423-PA	42	9700	1	1	1	1	0.36
CG1883-PA	39	22156	1	1	1	1	0.15
CG8495-PA	37	6871	1	1	1	1	0.52
CG11154-PA	36	54074	1	1	1	1	0.06
CG7111-PA	34	36109	1	1	1	1	0.09
CG5406-PA	33	231149	1	1	1	1	0.01
CG6509-PA	30	211045	1	1	1	1	0.02

## Sheet: Naa30-myc Replica 2
List of proteins identified in immunoprecipitated protein extracts from Naa30-myc embryo samples (Replica 2)
Accession	Score	Mass	Matches	Pep(sig)	Sequences	Seq(sig)	emPAI
CG11412-PA	920	42452	18	18	10	10	2.08
CG4264-PA	615	71372	13	13	12	12	0.79
CG4065-PA	491	89831	10	10	7	7	0.38
CG14816-PA	484	33430	10	10	7	7	1.13
CG1913-PA	192	50561	3	3	3	3	0.21
CG16944-PA	165	33116	3	3	3	3	0.33
CG8900-PA	145	17658	2	2	2	2	0.42
CG9277-PA	133	51720	2	2	1	1	0.06
CG4466-PA	126	23659	2	2	2	2	0.30
CG11129-PA	124	46301	3	3	3	3	0.23
CG5261-PA	106	44318	2	2	2	2	0.15
CG4183-PA	102	23208	2	2	2	2	0.31
CG6779-PA	99	27682	3	3	3	3	0.41
CG11988-PA	89	83299	1	1	1	1	0.04
CG2979-PA	86	49744	2	2	2	2	0.14
CG1548-PA	85	42788	1	1	1	1	0.08
CG8478-PB	74	62959	1	1	1	1	0.05
CG2331-PA	68	89545	1	1	1	1	0.04
CG31950-PA	64	13527	1	1	1	1	0.25
CG4027-PA	62	42194	2	2	2	2	0.16
CG2960-PA	58	15005	1	1	1	1	0.23
CG8280-PA	55	50561	1	1	1	1	0.07
CG11876-PA	44	39611	1	1	1	1	0.08
CG6509-PA	41	211045	1	1	1	1	0.02
CG7070-PA	40	57917	1	1	1	1	0.06
CG8308-PA	39	51946	1	1	1	1	0.06
CG8947-PA	39	62661	1	1	1	1	0.05
CG10423-PA	37	9700	1	1	1	1	0.36
CG8495-PA	34	6871	1	1	1	1	0.52
CG5406-PA	33	231149	1	1	1	1	0.01
CG1483-PA	30	124522	1	1	1	1	0.03
