# Supplementary material for: N-terminal acetylation shields proteins from degradation and promotes age-dependent motility and longevity
Source: Nat Commun. 2023 Oct 27;14:6774. doi: 10.1038/s41467-023-42342-y (PMC10611716; doi:10.1038/s41467-023-42342-y)
Supplement: Supplementary file 15 — Source Data [file 41467_2023_42342_MOESM15_ESM.xlsx]

## Sheet: Fig. 2c
Source data for Fig. 2c. The degree of N-terminal acetylation of IST1 determined by SCX-based proteomics using four independent samples per cell line. The IST1 peptide was not detected in all the replicates (UniProt ID: P53990; N-terminal sequence: MLGSGFKAER).
Nt-acetylation of IST1 (%)
Cell line	#1	#2	#3	Mean	SD
HAP1 WT	92.6264	91.5551		92.0908	0.757513
HAP1 NAA30-KO	3.49726	3.08387	2.57874	3.05329	0.460022
HAP1 NAA35-KO	9.04709	8.05697	8.08232	8.39546	0.564469
HAP1 NAA38-KO	5.25727			5.25727	na

## Sheet: Fig. 2d
Source data for Fig. 2d. Boxed areas marked in red are shown in Fig. 2d.
			Antibody	Cat #	Dilution
			anti-IST1	GTX101972	1:1000
			anti-NAA30	HPA057824	1:1000
			anti-GAPDH	sc-47724	1:10000
			anti-Rabbit HRP-linked secondary antibody, Cat # NA934
			anti-Mouse HRP-linked secondary antibody, Cat # NA931
			PageRuler Plus Prestained Protein Ladder, 10 to 250 kDa, Cat # 26620

## Sheet: Fig. 2h
Source data for Fig. 2h. Boxed areas marked in red are shown in Fig. 2h.
													Antibody	Cat #	Dilution
													anti-UBE2M	ab109507	1:1000
													anti-HK1	MA5-14789	1:1000
													anti-UBE2F	ab185234	1:1000
													anti-DIS3	PA5-78427	1:1000
													anti-ARFRP1	HPA047028	1:1000
													anti-CAPNS1	PA5-82266	1:1000
													anti-SLC10A7	SAB2102163	1:1000
													anti-GAPDH	sc-47724	1:10000
													anti-Rabbit HRP-linked secondary antibody, Cat # NA934
													anti-Mouse HRP-linked secondary antibody, Cat # NA931
													PageRuler Plus Prestained Protein Ladder, 10 to 250 kDa, Cat # 26620

## Sheet: Fig. 3a
Source data for Fig. 3a. Boxed areas marked in red are shown in Fig. 3a.
							Antibody	Cat #	Dilution
							anti-FLAG	F3165	1:3000
							anti-GAPDH	sc-47724	1:10000
							anti-Mouse HRP-linked secondary antibody, Cat # NA931
							PageRuler Plus Prestained Protein Ladder, 10 to 250 kDa, Cat # 26620

## Sheet: Fig. 3b
Source data for Fig. 3b. The reporter construct UBE2M-V5-P2A-GST-GFP was expressed in HAP1 WT and NAA30-KO cells and protein levels were determined by immunoblot analysis. Densitometry analysis was performed using Image Lab 6.0.1. Background-adjusted signal intensities of UBE2M-V5 were normalized to GFP or GAPDH and expressed relative to WT. Values marked in green were plotted in GraphPad Prism 9…
UBE2M-V5-P2A-GST-GFP	Cell line	Background-adjusted volumes (intensity)				UBE2M-V5 normalized to GFP				Relative UBE2M-V5 levels (NAA30-KO/WT) [GFP]							Unpaired t test
		Rep #1	Rep #2	Rep #3	Rep #4	Rep #1	Rep #2	Rep #3	Rep #4	Rep #1	Rep #2	Rep #3	Rep #4	Avg	SD		P value	0.0004
Anti-V5 1:5000 # R960CUS	WT	3011372	3500094	4280952	4521218	0.667974	1.16078	1.21054	1.31586	0.5518	0.958893	1	1.08701	0.899424	0.237825		P value summary	***
	NAA30-KO	236886	257062	272454	176384	0.0531624	0.0599219	0.0774447	0.0501947	0.0439164	0.0495003	0.0639755	0.0414648	0.0497142	0.0100846		Significantly different (P < 0.05)?	Yes
Anti-GFP 1:5000 # 11814460001	WT	4508217	3015306	3536406	3435939	UBE2M-V5 normalized to GAPDH				Relative UBE2M-V5 levels (NAA30-KO/WT) [GAPDH]							One- or two-tailed P value?	Two-tailed
	NAA30-KO	4455891	4289949	3518046	3513996	Rep #1	Rep #2	Rep #3	Rep #4	Rep #1	Rep #2	Rep #3	Rep #4	Avg	SD		t, df	t=7,139, df=6
Anti-GAPDH 1:10000 # sc-47724	WT	13743150	14838400	13484750	13175900	0.219118	0.235881	0.317466	0.343143	0.690209	0.743011	1	1.08088	0.878525	0.191077
	NAA30-KO	16089250	16189700	15348450	17481750	0.0147232	0.0158781	0.0177512	0.0100896	0.0463774	0.0500152	0.0559154	0.0317817	0.0460224	0.0102752		How big is the difference?
																	Mean of column A	0.8994
																	Mean of column B	0.04972
																	Difference between means (B - A) ± SEM	-0,8497 ± 0,1190
																	95% confidence interval	-1,141 to -0,5585
																	R squared (eta squared)	0.8947
																	F test to compare variances
																	F, DFn, Dfd	555,9, 3, 3
																	P value	0.0003
																	P value summary	***
																	Significantly different (P < 0.05)?	Yes

## Sheet: Fig. 3b_plasmid
>pUC-CMV>hUBE2M[NM_003969.4]*/V5/P2A/GST/3xGGGGS/EGFP
CAACTTTGTATAGAAAAGTTGTAGTTATTAATAGTAATCAATTACGGGGTCATTAGTTCA
TAGCCCATATATGGAGTTCCGCGTTACATAACTTACGGTAAATGGCCCGCCTGGCTGACC
GCCCAACGACCCCCGCCCATTGACGTCAATAATGACGTATGTTCCCATAGTAACGCCAAT
AGGGACTTTCCATTGACGTCAATGGGTGGAGTATTTACGGTAAACTGCCCACTTGGCAGT
ACATCAAGTGTATCATATGCCAAGTACGCCCCCTATTGACGTCAATGACGGTAAATGGCC
CGCCTGGCATTATGCCCAGTACATGACCTTATGGGACTTTCCTACTTGGCAGTACATCTA
CGTATTAGTCATCGCTATTACCATGGTGATGCGGTTTTGGCAGTACATCAATGGGCGTGG
ATAGCGGTTTGACTCACGGGGATTTCCAAGTCTCCACCCCATTGACGTCAATGGGAGTTT
GTTTTGGCACCAAAATCAACGGGACTTTCCAAAATGTCGTAACAACTCCGCCCCATTGAC
GCAAATGGGCGGTAGGCGTGTACGGTGGGAGGTCTATATAAGCAGAGCTGGTTTAGTGAA
CCGTCAGATCCAAGTTTGTACAAAAAAGCAGGCTGCCACCATGATCAAGCTGTTCTCGCT
GAAGCAGCAGAAGAAGGAGGAGGAGTCGGCGGGCGGCACCAAGGGCAGCAGCAAGAAGGC
GTCGGCGGCGCAGCTGCGGATCCAGAAGGACATAAACGAGCTGAACCTGCCCAAGACGTG
TGATATCAGCTTCTCAGATCCAGACGACCTCCTCAACTTCAAGCTGGTCATCTGTCCTGA
TGAGGGCTTCTACAAGAGTGGGAAGTTTGTGTTCAGTTTTAAGGTGGGCCAGGGTTACCC
GCATGATCCCCCCAAGGTGAAGTGTGAGACAATGGTCTATCACCCCAACATTGACCTCGA
GGGCAACGTCTGCCTCAACATCCTCAGAGAGGACTGGAAGCCAGTCCTTACGATAAACTC
CATAATTTATGGCCTGCAGTATCTCTTCTTGGAGCCCAACCCCGAGGACCCACTGAACAA
GGAGGCCGCAGAGGTCCTGCAGAACAACCGGCGGCTGTTTGAGCAGAACGTGCAGCGCTC
CATGCGGGGTGGCTACATCGGCTCCACCTACTTTGAGCGCTGCCTGAAAAAGGGCAATTC
TGCAGATATCCAGCACAGTGGCGGCCGCTCGAGTCTAGAGGGCCCGCGGTTCGAAGGTAA
GCCTATCCCTAACCCTCTCCTCGGTCTCGATTCTACGGGAAGCGGAGCCACGAACTTCTC
TCTGTTAAAGCAAGCAGGAGATGTTGAAGAAAACCCCGGGCCTTCCCCTATACTAGGTTA
TTGGAAAATTAAGGGCCTTGTGCAACCCACTCGACTTCTTTTGGAATATCTTGAAGAAAA
ATATGAGGAGCATTTGTATGAGCGCGATGAAGGTGATAAATGGCGAAACAAAAAGTTTGA
ATTGGGTTTGGAGTTTCCCAATCTTCCTTATTATATTGATGGTGATGTTAAATTAACACA
GTCTATGGCCATCATACGTTATATAGCTGACAAGCACAACATGTTGGGTGGTTGTCCAAA
AGAGCGTGCAGAGATTTCAATGCTTGAAGGAGCGGTTTTGGATATTAGATACGGTGTTTC
GAGAATTGCATATAGTAAAGACTTTGAAACTCTCAAAGTTGATTTTCTTAGCAAGCTACC
TGAAATGCTGAAAATGTTCGAAGATCGTTTATGTCATAAAACATATTTAAATGGTGATCA
TGTAACCCATCCTGACTTCATGTTGTATGACGCTCTTGATGTTGTTTTATACATGGACCC
AATGTGCCTGGATGCGTTCCCAAAATTAGTTTGTTTTAAAAAACGTATTGAAGCTATCCC
ACAAATTGATAAGTACTTGAAATCCAGCAAGTATATAGCATGGCCTTTGCAGGGCTGGCA
AGCCACGTTTGGTGGTGGCGACCATCCTCCAAAATCGGATTCTGGTGGCGGAGGCTCGGG
CGGAGGTGGGTCGGGTGGCGGCGGATCAATGGTGAGCAAGGGCGAGGAGCTGTTCACCGG
GGTGGTGCCCATCCTGGTCGAGCTGGACGGCGACGTAAACGGCCACAAGTTCAGCGTGTC
CGGCGAGGGCGAGGGCGATGCCACCTACGGCAAGCTGACCCTGAAGTTCATCTGCACCAC
CGGCAAGCTGCCCGTGCCCTGGCCCACCCTCGTGACCACCCTGACCTACGGCGTGCAGTG
CTTCAGCCGCTACCCCGACCACATGAAGCAGCACGACTTCTTCAAGTCCGCCATGCCCGA
AGGCTACGTCCAGGAGCGCACCATCTTCTTCAAGGACGACGGCAACTACAAGACCCGCGC
CGAGGTGAAGTTCGAGGGCGACACCCTGGTGAACCGCATCGAGCTGAAGGGCATCGACTT
CAAGGAGGACGGCAACATCCTGGGGCACAAGCTGGAGTACAACTACAACAGCCACAACGT
CTATATCATGGCCGACAAGCAGAAGAACGGCATCAAGGTGAACTTCAAGATCCGCCACAA
CATCGAGGACGGCAGCGTGCAGCTCGCCGACCACTACCAGCAGAACACCCCCATCGGCGA
CGGCCCCGTGCTGCTGCCCGACAACCACTACCTGAGCACCCAGTCCGCCCTGAGCAAAGA
CCCCAACGAGAAGCGCGATCACATGGTCCTGCTGGAGTTCGTGACCGCCGCCGGGATCAC
TCTCGGCATGGACGAGCTGTACAAGTAGACCCAGCTTTCTTGTACAAAGTGGTGATGGCC
GGCCGCTTCGAGCAGACATGATAAGATACATTGATGAGTTTGGACAAACCACAACTAGAA
TGCAGTGAAAAAAATGCTTTATTTGTGAAATTTGTGATGCTATTGCTTTATTTGTAACCA
TTATAAGCTGCAATAAACAAGTTAACAACAACAATTGCATTCATTTTATGTTTCAGGTTC
AGGGGGAGGTGTGGGAGGTTTTTTAAAGCAAGTAAAACCTCTACAAATGTGGTAGCGGCC
GCGGCGCTCTTCCGCTTCCTCGCTCACTGACTCGCTGCGCTCGGTCGTTCGGCTGCGGCG
AGCGGTATCAGCTCACTCAAAGGCGGTAATACGGTTATCCACAGAATCAGGGGATAACGC
AGGAAAGAACATGTGAGCAAAAGGCCAGCAAAAGGCCAGGAACCGTAAAAAGGCCGCGTT
GCTGGCGTTTTTCCATAGGCTCCGCCCCCCTGACGAGCATCACAAAAATCGACGCTCAAG
TCAGAGGTGGCGAAACCCGACAGGACTATAAAGATACCAGGCGTTTCCCCCTGGAAGCTC
CCTCGTGCGCTCTCCTGTTCCGACCCTGCCGCTTACCGGATACCTGTCCGCCTTTCTCTC
TTCGGGAAGCGTGGCGCTTTCTCATAGCTCACGCTGTAGGTATCTCAGTTCGGTGTAGGT
CGTTCGCTCCAAGCTGGGCTGTGTGCACGAACCCCCCGTTCAGCCCGACCGCTGCGCCTT
ATCCGGTAACTATCGTCTTGAGTCCAACCCGGTAAGACACGACTTATCGCCACTGGCAGC
AGCCACTGGTAACAGGATTAGCAGAGCGAGGTATGTAGGCGGTGCTACAGAGTTCTTGAA
GTGGTGGCCTAACTACGGCTACACTAGAAGAACAGTATTTGGTATCTGCGCTCTGCTGAA
GCCAGTTACCTTCGGAAAAAGAGTTGGTAGCTCTTGATCCGGCAAACAAACCACCGCTGG
TAGCGGTGGTTTTTTTGTTTGCAAGCAGCAGATTACGCGCAGAAAAAAAGGATCTCAAGA
AGATCCTTTGATCTTTTCTACGGGGTCTGACGCTCAGTGGAACGAAAACTCACGTTAAGG
GATTTTGGTCATGAGATTATCAAAAAGGATCTTCACCTAGATCCTTTTAAATTAAAAATG
AAGTTTTAAATCAATCTAAAGTATATATGAGTAAACTTGGTCTGACAGTTACCAATGCTT
AATCAGTGAGGCACCTATCTCAGCGATCTGTCTATTTCGTTCATCCATAGTTGCCTGACT
CCCCGTCGTGTAGATAACTACGATACGGGAGGGCTTACCATCTGGCCCCAGTGCTGCAAT
GATACCGCGAGACCCACGCTCACCGGCTCCAGATTTATCAGCAATAAACCAGCCAGCCGG
AAGGGCCGAGCGCAGAAGTGGTCCTGCAACTTTATCCGCCTCCATCCAGTCTATTAATTG
TTGCCGGGAAGCTAGAGTAAGTAGTTCGCCAGTTAATAGTTTGCGCAACGTTGTTGCCAT
TGCTACAGGCATCGTGGTGTCACGCTCGTCGTTTGGTATGGCTTCATTCAGCTCCGGTTC
CCAACGATCAAGGCGAGTTACATGATCCCCCATGTTGTGCAAAAAAGCGGTTAGCTCCTT
CGGTCCTCCGATCGTTGTCAGAAGTAAGTTGGCCGCAGTGTTATCACTCATGGTTATGGC
AGCACTGCATAATTCTCTTACTGTCATGCCATCCGTAAGATGCTTTTCTGTGACTGGTGA
GTACTCAACCAAGTCATTCTGAGAATAGTGTATGCGGCGACCGAGTTGCTCTTGCCCGGC
GTCAATACGGGATAATACCGCGCCACATAGCAGAACTTTAAAAGTGCTCATCATTGGAAA
ACGTTCTTCGGGGCGAAAACTCTCAAGGATCTTACCGCTGTTGAGATCCAGTTCGATGTA
ACCCACTCGTGCACCCAACTGATCTTCAGCATCTTTTACTTTCACCAGCGTTTCTGGGTG
AGCAAAAACAGGAAGGCAAAATGCCGCAAAAAAGGGAATAAGGGCGACACGGAAATGTTG
AATACTCATACTCTTCCTTTTTCAATATTATTGAAGCATTTATCAGGGTTATTGTCTCAT
GAGCGGATACATATTTGAATGTATTTAGAAAAATAAACAAATAGGGGTTCCGCGCACATT
TCCCCGAAAAGTGCCACCTGACGTCTAAGAAACCATTATTATCATGACATTAACCTATAA
AAATAGGCGTATCACGAGGCCCTTTCGTCGGCGCGCCGCGGCCGC

## Sheet: Fig. 3c
Source data for Fig. 3c. NAA30-WT-V5 and NAA30-E321A-V5 were immunoprecipitated from HeLa cell extracts and used in N-terminal acetylation assays with [14C]-acetyl-CoA and peptides representing two confirmed NatC substrates (UBE2M and ARFRP1), one putative NatC substrate (UNC50), and one NAA80/NatH substrate (β-actin). Acetylated product was measured as disintegrations per minute (DPM). Values we…
Raw values
Enzyme	Substrate peptide	Substrate description	Rep #1	Rep #2	Rep #3	Average	SD			V5-IP bands	Background-adjusted volumes (signal intensities)
NAA30-WT-V5	MIKLFSL RWGRPVGRRRRPVRVYP	UBE2M UniProt ID: P61081	8513	7031	7536	7693.33	753.423			NAA30-WT-V5	24534774
NAA30-E321A-V5			1883	809	867	1186.33	604.028			NAA30-E321A-V5	26617024
Control-V5			763	804	1399	988.667	355.95			Norm. factor (WT/mut)	0.92177
No enzyme			1179	2186	703	1356	757.178
NAA30-WT-V5	MYTLLSG RWGRPVGRRRRPVRVYP	ARFRP1 UniProt ID: Q13795	3440	3129	3594	3387.67	236.876
NAA30-E321A-V5			560	616	553	576.333	34.5302
Control-V5			552	482	460	498	48.0416
No enzyme			509	558	489	518.667	35.5012
NAA30-WT-V5	MLPSTSV RWGRPVGRRRRPVRVYP	UNC50 UniProt ID: Q53HI1	27417	30894	25921	28077.3	2551.41
NAA30-E321A-V5			846	924	816	862	55.7494
Control-V5			379	317	322	339.333	34.4432
No enzyme			412	422	405	413	8.544
NAA30-WT-V5	DDDIAAL RWGRPVGRRRRPVRVYP	β-actin UniProt ID: P60709	185	251	228	221.333	33.5012
NAA30-E321A-V5			263	286	355	301.333	47.8783
Control-V5			498	226	207	310.333	162.802
No enzyme			199	217	235	217	18
NAA30-WT-V5	-	Acetyl-CoA	147	120		133.5	19.0919
NAA30-E321A-V5			128	122		125	4.24264
Control-V5			112	214		163	72.1249
										Antibody	Cat #	Dilution
										anti-V5	R960CUS	1:10000
Immunoblot (IB) corrected values										anti-Mouse HRP-linked	NA931	1:10000
Enzyme	Substrate peptide	Substrate description	Rep #1	Rep #2	Rep #3	IB corrected averagea	IB corrected SD	Background substacted (no enzyme) average
NAA30-WT-V5	MIKLFSL RWGRPVGRRRRPVRVYP	UBE2M UniProt ID: P61081	8513	7031	7536	7693.33	753.423	6337.33		PageRuler Plus Prestained Protein Ladder, 10 to 250 kDa, Cat # 26620
NAA30-E321A-V5			1735.69	745.712	799.175	1093.53	556.775	-262.474
Control-V5			763	804	1399	988.667	355.95	-367.333
No enzyme			1179	2186	703	1356	757.178	0
NAA30-WT-V5	MYTLLSG RWGRPVGRRRRPVRVYP	ARFRP1 UniProt ID: Q13795	3440	3129	3594	3387.67	236.876	2869
NAA30-E321A-V5			516.191	567.81	509.739	531.247	31.8289	12.5801
Control-V5			552	482	460	498	48.0416	-20.6667
No enzyme			509	558	489	518.667	35.5012	0
NAA30-WT-V5	DDDIAAL RWGRPVGRRRRPVRVYP	β-actin UniProt ID: P60709	185	251	228	221.333	33.5012	4.33333
NAA30-E321A-V5			242.426	263.626	327.228	277.76	44.1328	60.76
Control-V5			498	226	207	310.333	162.802	93.3333
No enzyme			199	217	235	217	18	0
a NAA30-E321A-V5 values were corrected for enzyme input using immunoblotting to determine the normalization factor (V5-IP band WT/mut).

## Sheet: Fig. 3d
Source data for Fig. 3d. Boxed areas marked in red are shown in Fig. 3d
						Antibody	Cat #	Dilution
						anti-UBE2M	ab109507	1:1000
						anti-UBE2F	ab185234	1:1000
						anti-ARFRP1	HPA047028	1:1000
						anti-CAPNS1	PA5-82266	1:1000
						anti-GAPDH	sc-47724	1:10000
						anti-V5	R960CUS	1:1000
						anti-Rabbit HRP-linked secondary antibody, Cat # NA934
						anti-Mouse HRP-linked secondary antibody, Cat # NA931
						PageRuler Plus Prestained Protein Ladder, 10 to 250 kDa, Cat # 26620

## Sheet: Fig. 3e
Source data for Fig. 3e. Boxed areas marked in red are shown in Fig. 3e.
																			Antibody	Cat #	Dilution
																			anti-UBE2M	ab109507	1:1000
																			anti-UBE2F	ab185234	1:1000
																			anti-ARFRP1	HPA047028	1:1000
																			anti-CAPNS1	PA5-82266	1:1000
																			anti-GAPDH	sc-47724	1:10000
																			anti-V5	R960CUS	1:1000
																			anti-Rabbit HRP-linked secondary antibody, Cat # NA934
																			anti-Mouse HRP-linked secondary antibody, Cat # NA931
																			PageRuler Plus Prestained Protein Ladder, 10 to 250 kDa, Cat # 26620

## Sheet: Fig. 4a
Source data for Fig. 4a. Boxed areas marked in red are shown in Fig. 4a
						Antibody	Cat #	Dilution
						anti-UBE2M	ab109507	1:1000
						anti-UBR1	A302-988A-M	1:1000
						anti-UBR2	ab217069	1:1000
						anti-UBR4	ab86738	1:1000
						anti-UBR5	65344	1:1000
						anti-GAPDH	#sc-47724	1:10000
						anti-vinculin	ab129002	1:10000
						anti-Rabbit HRP-linked secondary antibody, Cat # NA934
						anti-Mouse HRP-linked secondary antibody, Cat # NA931
						PageRuler Plus Prestained Protein Ladder, 10 to 250 kDa, Cat # 26620

[truncated: 42 more sheets: Fig. 4b, Fig. 4d, Fig. 4e, Fig. 4f, Fig. 4g, Fig. 4h, Fig. 5a, Fig. 5b and 5i, Fig. 5c and 5j, Fig. 5d, Fig. 5f, Fig. 5g, Fig. 5h and Suppl Fig. 9d.-g, Fig. 6a, Fig. 6b, Fig. 6c, Fig. 6d , Fig. 6e, Fig. 6f, Fig. 7c …]
